# Supplementary material for: Major SCP/TAPS protein expansion in Lucilia cuprina is associated with novel tandem array organisation and domain architecture
Source: Parasit Vectors. 2020 Nov 27;13:598. doi: 10.1186/s13071-020-04476-6 (PMC7694928; doi:10.1186/s13071-020-04476-6)
Supplement: Supplementary file 1 — Additional file 1: Table S1. Primers used to verify the LCSc0-DD1 protein. [file 13071_2020_4476_MOESM1_ESM.xlsx]

## Sheet: Sheet1
Primers used to verify LCSc0-DD1 protein
Primer Name	Primer sequence ( 5' -3')
LC-SC00-F1	GACCTTGAGTAAACAATTGTGTGC
LC-SC00-F2	GGACACTTTACGCAAGTAGTATGG
LC-SC00-R1	GCACACAGTCCATATAATTACC
LC-SC00-R2	GTACGTACTTGTGCCCAATC
LC-SC00-R3	GTACGTACTTGTGCCCAATCGC
LC-SC00-F3	GTTACAAGACGACTTTAACGG
LC-SC00-F4	CACAACGAAAAGCCCTTACG
LC-SC00-F5	ATGTTTTCATGGTGTTTTAAGTGC
LC-SC00-R4	TTAATTAATTATGGTTTTGGTGG
LC-SC00-R5	GTAAATGTGTATAGGTTTGTTTG
LC-SC00-R6	CACCATAACGATTATTTGTTCG
LC-SC00-F6	GTGTGTTATTGTTATTATTTACAA
LC-SC00-F7	GCCCTTACGAACGGAAGTGAC
LC-SC00-F8	GCTGGCAGTAGTAGCTCAATAGTTC
LC-SC00-F9	GAAAATCTTTTCTATGCCAACGATC
LC-SC00-F10	CGAAATTCAACGAGGACAGC
LC-SC00-R7	GACTCTTTGGGATTTATTTGC
LC-SC00-R8	GCCACTCCCACACCTAATTC
LC-SC00-R9	CACTTACACTTTGGCCACTCC
LC-SC00-R10	CGTTCACCTCCCACCTTAAG
LC-SC00-R11	TCAACTTACTTCAGTATACATTT
LC-SC00-R12	GTTTCAGGGCACGGCTTATTATC
LC-SC00-R13	TTACCTTTTCCTTACAGCAACTCC
LC-SC00-R14	TTAAATTGCTGGAGGTACATT
LC-SC00-RACE-F1	GGCGTCAGTCCATTGACCTTGAGTAAAC
LC-SC00-Nested-F1	GGCCGATAGTAATTCTCTGCAAC
LC-SC00-RACE F2	TCGTGCCATACATGGTGCTCCGGCCATGAG
LC-SC00- Nested F2	AAGTGTCTTTGCCAGCGATTG
LC-SC00- Nested F3	GTACCACGAAAATATCATATTC
LC-SC00-RACE-R1	CCACAGTATGCTCTACTAAAGGTGGCAC
LC-SC00-Nested R1	CAAACCACCCAAGTACGATTG
LC-SC00-RACE-R2	CATACCAGGCCTGTACAGCCAACTCATG
LC-SC00-Nested-R2	CCATACCAGTGCCGATATAAAG
LC-Sc00-RACE-R3	GCCCACACCCAATTCCTTACTAGTCTTC
LC-SC00-Nested-R3	CTTGCGTAAAGTGTCCCGTG
LC-SC00-RACE-R5-L	GCCCATTCTGTGGCGAACGCACACAATTGT
LC-SC00-RACE-R4-S	CCATTCTGTGGCGAACGCACACAATTGT
LC-SC00-Nested-R4	CTTAGATGCCTCACTTTCATTTG
LC-SC00-Nested-R5	GCTTCCAAAACTTCTAACTGCAAC
