# Supplementary material for: Major SCP/TAPS protein expansion in Lucilia cuprina is associated with novel tandem array organisation and domain architecture
Source: Parasit Vectors. 2020 Nov 27;13:598. doi: 10.1186/s13071-020-04476-6 (PMC7694928; doi:10.1186/s13071-020-04476-6)
Supplement: Supplementary file 2 — Additional file 2: Data S1. Subset of all L. cuprina genomic scaffolds that contain mapped CAP transcripts. [file 13071_2020_4476_MOESM2_ESM.fasta]

>Sc0000000
AGTCGAAAAAAGTCGGAAAAAGTCGAAAATAGTCGAAAAGTCGGAAAAAGTTGAAAAGTCGACTATTTATAAAATATTAAAAGTCGACTTTTATTTAAATGAAAAAGTCGAAAAATCGACTTTTCATAAAATGCAAAAAGTCGAAAAGTCGACTTTTCATAAAATGCAAAAATTCGAAAAGTCGACTTTTCATAAAATGCAAAAAGTCGAAAAGTCGACTTTTCATAAAATGCAAAAATTCGAAAAGTCGACTTTTCATAAAATGCAAAAAGTCGACTTTTCGTTTCAACTATAGAACCCTATTGCAAATTGAAAATATACTGCACGCTACTACATGCTACACGTCAGATTATATGTTTTATGTTACAATTTTACAGCAAAAACAGAAAATACTAGTTAAATATCGAACAGGTAACAACATAATATCTTACTAAATACCCAAATAGCAATAGAACACTTTAAAATCGTAAAAAGTTTCCTTCAATTTTACAAAACTAAAAATATATAATTTTTACTAATTATAGATACTAACGTATTTATGGAAATGGTATAATTTGCCCAATAATATGTTACTATTTGAAAATAGCAGGTGTTTAACATATCTGCTACTTATTTTTGCAACCTTTCAACAAAAGTCTACATGAAACTACAACTCTGTCACTTAACCTTCTTCTTCAAAATATTCTCCACTCTCTTTTTATTTTATTCTTATTCATTTTACACACATTCGCTTAACGAAGTTAAAAACGCGTGAAACGTTTATTTGACCATCAGACGACTTCGTGCGAATTTTTATTTAATTTTTTCAGTTTAATTGCACAAAAATATACATAAATTAAAAAAAACCAATACGGGGTAGGAATAAAAACGTGTTTTAAAGCAAAAAAAAACTTTTAACAAATTTAGCCACTAAAGAAAAATTTCACAAAACCAACAAGAAGCAAATAGACACAGCTGTGGTTTAAAAGAAAAACGAAAAGGAAAAAAACTTAGTGCAACAACAATAAAGAAAAAAATTCTAAAAGAATAGATTTTTTCCTGCTTTTTGAATAAAGAATTTTAGAAAGACGAAATAAAAAACGTGTTTAAAATTTTATTTAGTTACTAATTTTGGAAAAAGAAAGAAATTGTGAGATTTTTGCTTTAGTGGTTTTTTTTAATAACAAAACGCATAAATCAATTTGTTAAACAAAGAAATTTTTAACTAAAATTAACAAATTCTTAAAAAGCTTGTTAATTTGTTTGTGTTTGTTCATCGTGTGTTTCTTTTTTCTATTGACTGCTGCATATACATAAATATACATATTTGTAGTTTAATAAAAATTTAAACAACATTTTAATAAATTTCATGGAAGACGTCATTGTTTTAAGCAGCGATAGCGAATCATCATCGAGCCCTACATCAGAAATGGAAGTAGAACCAGTCGAAATTGAAAATACCAGCGAAACCATTGTGCCCAAGGACAATGCAACGTAAGTTTTTAAAGATAAATAAAAATATAGGAATGCTGTTTGTTTTTGTTTTGAAAGGAAAAAAATTTTTTAAATTCTAATTAGAAAATTTCTAATTTGTTTGTTTTGGAGAGTTGGGGGAAAAGTAAAAACAACATTATTGTTACAGTAATAATGTAGTTTTGTTGTTTTTTTATATACATATCTCTATAGCTTTTGCTGCTTTACATAACTCTCTACTTATGTTTTTGTGTTTTTCTTTTATATGTTTTCTATCTTTGTTTTGTATTATGTAGTTATGTTTTTTGAGAAAGAAAAACAGTTATTTTTGAAAAATGACCTTAAAAACAAGCAACAACAAATATATAAGAAACGAGTGTGTAGAAAGAAAACATTGCAATTTTCAAGTTGTTGTTGAAATTTTATTTTATGTTTTTATAGTGTTTTTGTTTTTATTTACTTGCAAGTAAATAAAAAAACTTTTTTTTTTGTACAACAACATCATATGTTAAACAACCCTGTCTTAAACTACAGAAAAAGTACGTTTTTTTTTTCTCACATGTGTTTGGGTCTTAAGGTTGCCATAGTATTTTCTTATAAAGAACAAGAGTTATGAAAAGTTGAGTTGAGAAAAAAAGCGAAGATGAGAAACCCATTGCACAGTAGGAACAATTTTATCATATCGCATAACAACAATCCTACTACACAAGATTTTACGTGCCGAAATGATTCGAATCATTCGGTCATGGCCTATCAAATCCTGCATTGCTGCTCCGTTACTGCAGAGTTTACAGAAAGAGACTTCATTATATTTCCATTCAATTAGGGAGCTACTCCAGTTTGGACTGGTGTCGCCTTAAGAACTAATTCTGACTAAATCAACAACGAGAGTGTTGCAAAACTTTTATTGCCTCACGCTGCTTACAACAGCGCCGAAATACAATAGATATTGTTGTATTATTGTTTACAACAAGATCAGGATGAAGCAACAGGCTCAATGCATACTGGTCACGTATAGACGGTGCCGTCCCCAATGAATGTTCTGCATGTGGTCAGGGCTCTCATGACACAAACCACTTATCCAACTGCTCAGCCAACCCTTCAGGCATTCAGTTTAAATAGCACTATTTTTAGGTCTAGACATAGATGTAGAATCCCCCAAACAAAATTTTTGTATAGTTTTAACTGTTACAATAACAACAACAACAACAATAGTCATCCTTAGGAACTACTCCTTTGTTGTATAGTTGTTGCTATACATCACACAGTTGGATGCTCCCTCGAGGCATGTCGTGTATTCGAAGAGAGCATACGAAGTTATGTTCAGGATTCCTCAGATCAATCAATACCGCGGTTTTAGGTTACAGCAGAAATAGAGAACAACCTGCTGCGGAAAACAAGAGTTGCTCTGGCACAACTGAGATCAGGATAGAGCAACAGCCTACTGGTCCCGCATAGACCGTGCCCTCCCCAATATATGCCCAGCTTGTGGACAGGGTCCCCATAACACCCACCACATATTCAAAAGTCCAGCCCAACCTACTTCACTTAGCCCAATAGATTTATGGACTAACCTAAATACAGACCCCCCGGATTAAAAATTGTATAGTTTAAGATGTTACAACAACAACTACTCCTCTGTAATCGCAATGGCAGTAGCAACAACAAATACTACCGCCTCTAACTTTAGTGCACTCTGGAGACCTGAGTCATATTGTAGACCAGGTACTTTTTCAATATTCTATAATATTGAACTTAGAAATATGAAATTAAGTATGTAGAGTCTGAATTAGTTGAGCGCCCATAAAATGGAACTTTTTAGTACTTTTTCGTCATATTACATAATATTGAATCTAGGAACATAATATTAAGTATGTATGTAGATTCGGATTTTAATGAGAACCCATAAAAGGGAACTTTTTGGTACTTTTTCGTTTTTCATGACGTACTTTTTGAGATTTCTATAATAATGAACTTAAAAAATGAAATTAATAGTCCATATTAGACGAGAACACATTTTTTGGTACTTTTTCGTTCCACAAAAAGTACTTTTTAAATTTTCTATAATAATAAATTAAGAAATAAGAAAATAATCATGTAGAGCCCGGATTAAGTTAGAATGTATAAAATGGGACTTTTTTTTTAGCACTTTTTCAGTTTTTAAAAGGTACTTTTTGAATTTAATTAATTTAAACACATAATGGTGAATGGTATATAAGATTTGGCACAGACGAATATAGAACTCTTACTTGTTGAATCGTATTTAGGTGTAGTATAGGTAGAGGTACCTAAACTTTTGTGGTTTTAAGGTTAATTAATAATAAAATTAACTTTTTAAATTTGCTAAAAATGTTAAAGAAATATTTTGCAATTTAAAAAGAATCTTAAAAAATGTCTTTATATAAAAAATGATTTAGTTTTTGCCAATTCTATTATTGAAATTAAAGCTATTTTTAAATAATTTATTTGCGTAAATTTATATGTGTTTATATATGCAAAATTTTCGTATATTTTTGGCAGTTTGTTTATAAACATAAATAAAAAAATAGATGAAAACATAAAACAAATTGAGAAAAATTTGATTGCTACAAGGTCAAGAAATTAAAAAAAAAGTTTAACAACTTTAAACTTTAGACACTTAAATGTTCTTTAATTGTTCAAAAAAGAAGATAGTTAAAGTGAATTTGATTAGTTGCAGCAAACAAATTTTAAATTTATAAACACTTTACTTGTCCTTCATTCTAAATAATTTAATTTATTTTAAAAGTAAATATTGCTTTTTATGAAAAACTATAATTTGTTGTAATAAATTAACTAATTTATTATTTATTTCCTCTTAAATCTTTCCCCCATTTTCTAAATTGCACATTTTTGTTATGAAATTACAACATTATTTACAAAACTATTAGTTTTATTTTTATTTATTTATTAACATTTAACTCTCTAGCGGAAATACCATTTTAGGCGTGCAGTGTAATCAATACAACAAATAATTGTGTAGTTGTTACATTTTTTTTAATTCTATAAAACTAATTAAATTCTTAATATTATTACAAATAAGGAGCATAACAAACAAATAAAGAAACTTGCTCAAGGAAAACAACTACTAAAAGAAGAAAAATAAAAGAATTATTTCTAAAACATTTAGATTAGGGCAACTTTTTTTTGAAATCTTAACACAGAATAAATGAATTATTTATTATACCCTACACCACTTTAGTGGGGAGGGTATATTGGGTTTGTGCTGATGTTTGTAACGCACAACAATATTGGTCCTATACCCACCTTAAAGTATATCAATCGGCTCAGAATCATTTTCTGTCCGTCTGTCGTCCGTCCGTCCTTGTTATCAAACTACAGGTCGCAATTTTGAAGATAAATTAATTTGGTATATGTTCATCTAATGTCCCAGGGACGAAGCCCATTGAAAATGGTTTACATTGATCCCTTATTTCACCTAGCCCCTATACAACTGAACCCGCCGAATAGGACTTTTAAACTTTGTAATCAAACTACAGGATGCAATGTTGGAGATAATTCAATGAAATTTGCACATAATCTTTAATGGTACCATAGACGAAGCCTATTGAAAATGGTTTACATCGGTCCATTATTTCACCTAGCTCCCATACAACTGAACCCCGAATAGAGCTTTTAAACTTTGTAATCAAACTACAGGTCGCAATTTCGGAGATAATTCAAAGAAATTTGACACATAATCTTTTATGGTACCGTAGACGAAGGGTCTATTATTTTACCTAGCTCCCATACAATTGAACCCGCCAAATTGGGCTTTTAAGTTCATAATAACTCGACAAAAAGCTACAAAAATCAAGTTCTATACAACACTTGATGACCCTCACGATTTCCATAATAATAGGTCCTCAGCCCCTATGAAAAGTCCCCATCAAAATTTCACTTAAATGTCCACAATTTTATTCAACAATTAACGGCTTAAGTATGTATATCTGAGGCAAGTTACAATTCAACTTAAATGCTTTATTATGGCAACTAAATCACATTATATTTTATGTAAAAGGTGTAGGCAGAGATACAAGCCGATGTAAAATGATCGGCGACGTAACCATTTGAAGTAGGCGGCGGCGGCTTATAGAAAATATCGGCGGCGGCTAAATTGTCGGCTTAATTTAACCTTTTCTTCACAAATTGACCTTATAAGCGTTTATTATATTGAAAAATCTCTGTATAATAGTCTGTTATATAGAAAAATGTCTCTATATAAGTTTTTTCTACAGAAAAATGAATATTTATAGTAGTTATAGTAGTTTATCAGCGGCTACATTTAAGCCGGCTTAGCTTTTGAGCCGAAAGAAGACGGCAGCGGCGCGGCTTGAAAAATATTACCAGCGGCCAGCCGCCACCGATTTTAGCATTTTCGGCTTGTATCTCTGGGTGTAGGGTATTATATGGTCGGCTTCGTCCGACCATAATTTCTTACTTGTTTAATAATGCATTTGTTAAAAAATTTTTCAACAAAGTGTGAAATAAAAACCATACTTTTTATTAAAAAACAAAAGTTTTTAGTTTTCTTTATAAAAACTTATTTTGTTAGCGGTTATCTCTTTACTTTTGAATTTTATGTTGTTTTTTTTCTGCACTCATTGTGTATATTTTTTTAAATAAGCAATTGTTTATATTAAATTATTATCTGTTTTTGTTTATTTCATTTGTTTTTATTATTACTGCATTTGAAATTTGAACAAAGAAAATTAAGCAATAATATTTTTGTTTACACAAAAAAAAACGTGTGGTTTTTTCTTATTCCAAATAAATACGTCGTAGTTAGCGTTATGTTTAGAAAATTTTTAAAGAAAAATCAAAAATATTAAATTGCTTATGCTAATAAATAATGGTTTAAAATTGCAAGTATCAAGTTTCCTTTAAATATATATCAGCGTATGTATGCATGTATATGTCGAGTATTATTGTTAGCCATGCCATGTTAGCATCCTGTTTATATCCTTCACACAAAAGTTATTAACTCCCACGCATTACAAAATTATCCTTTTTAACAAGAATATATATACTCGAAAATATAAATACCAACTTCTACGTCAAAGCATAAACAGTGAAACCTCGCTTTTATAGTAACTTTCAAATTATTTTCTAAAATAATAAAATTAAACATCGTTTATAAAATTGATTTTGGGGGAATGGTTTAGTCTATTGGACTACGATAATCTTGCCAGAATCTAGTAAAATGTTAAGAAATATTAATTTACCTCTATTCTAAGAGGTCAGAATAATTAAAGCCTGTTAATATAGTATTTCGATTTAAATATTTAAATGTTACATAGAAACAAGCACATGATGTCGTAAGTAAACGTGGGTGTTGTAGAAGATAATATCAACCAGCACGCCACCATATTCAGTGTTTGGTATAAATAATATGAATTGAAGAAAGCATGGAATGTCTGCTGCAGACCAAAATATAATGCGTCATATTTTGTTTACGGAATTGTTTTTTTTTTTATAGAAATACTTTGTAAATAATTTATAGCCTAGTTAATAAGCACGCAGGGAATCAATTACATAAAAGTAAGGAACAAAGAAAATAAGTCCTTTTTTTTAATATGGTCTCTTCGAATTGCTGATGGTAGATAGGTAGATAGATAGATAGATAGATAGATAGTTGCTATAGATAGATAGATAGATAGATAGATAGATAGATAGATGAATAGATAGATAGATAGATAGATGAATAGATAGATAGATAGATAGATAGATAGATAGATAGATAGATAGATAGATAGATAGATAGATAGATAGATAGATAGATAGATAGATAGATAGATAGTATGAACAGATAGATAGATAGATAGATAGATAGATAGATAGAATAGGATAGATAGATGGAGATAGATAGATAGGATAGTACGATAGATAGATAGTGTAGTAGATAGATAGATAGATAGAGATAGATAGATAAGATAGATAAGTATAGATGATAATGTAAAGATAGAAATAGATAGATAGATATAGATAGATAGTGAAAGATAGATAGATAGATAGATAGATAGATAATAATAGAAAGATAGTAGGTAGATAGATAGAATAGATAGATATGATAGATCATAGATAGAAAGATAGTTAGATAGATAGATAGATAGATAGATAGATAGATAGATAGATAGATAGATAGATATATAGATAGATAGATAGATAGATAGATAGATAGATAGATAGATAGATAGATAGATAGGCAAAAAGGCATAGTTATCTTGTCGTGATCTAGCTGTGTAAGCGCAATAATTTGTATAGCCATGGTGGAGGGAATGGCTATTACAAGTTGGCTATTTCAGTTTGGGTCACCTATTCCAAACGGTTCTGTTTTGAGCGTAAAACTCAGAACTATCCCCCTTCCTTGAGTATTCTCAACTCACTGAAAGGGTTGGGCATGAAAAACAAGTCCGACAGGTACCTATTTTTTACCATACATTTAAATTTATACTGTCCGCCCGAAATAACCAGCGTCTGTTCCCATACTTGGCAGTTGGTCTGCGAGTGGTTCCTCCGTGATGGTCGGTAGTTGCACTTGTCACTATGACAAAAATGACAAGAAAGAGAGAGGTATGACCCGCGTACCCTATCTGGGTCTTTATAATCTCCCTGGACCTTGTTGCCAGGCATGTTTTCTTGTTGCTAGATCTCATCTTGGGGTATTGCAATCCGAGGGTAGAGATGATAGTACATCTCCTCTAGTACATACCTCTAGTCTGTCAGGACTATAAACTTAACTTTACATTTCAATCTTTATATTGCCCTTGAATGATTTATGAAACTAAGGGCGCCCAGTTGCTCACAGGACTATGTCTTGGCTAGTCAGTTGGTTAAGGTTACTTCGGGATCTACATAGCGACTGTGGTTGAAACATAAATCGCAGAAAAAGATGCATGGTTAAAAGACTGATACATTTTCATTTGGTTATACGAAATGGAGTTTATTTTATGTTTTATTACTGAGTTTAATTTGATGATGTGCTATCGAAAATTATTAAAAAAGTAGTATGGTCTTAAATTTATCAGCGATTTGTCTATATGGCGTTAGATTTTACTCTAAAGCATGCTCAACTTCTCACAGTGGATCTTTGTGACCACTGAAATAAAGTCTTGTCAATTAATGTGATCCAAGTTTCGGACTACCAATTACTTCCCTCTAGTTGCTGTTAACAAACCAACAGAGCTATATCAGTAGTTTGGTAACATTATAGTCGAGGTTAAATTGAATTTGCTTATGACATCTGTCCTTCCCCAACAGGGCTACTATGGCTCCAGTACTTGAGCAAAGTGTCTGTATAATGACCAGACCATCCATATTCGTAAATTGCACTCTGCGTGTAAGATACACAAAGTGGCTCTGGTACTTTGTTGTTTAGTTTTATTCACCCAGCAGATGAAAAAAGCCCACCCAGTCTGGCTGCATGTAACAAATTTAAAACTACCCATAGTTGTTTAGTAAGTGGCGTGGTACCTCCCCGTAAGTACCTTTAAAGTTGCTGCAGCCCAAACCGTTAAAGCGGTTAAAACCCCTGCTTCGGGTACTGATAAAAAGAGTTCGGCTATGACGTCTTTTTACCAGCTTCCCAAGTGTCAGATCTACTTTTAGGTTCAGTGACGGGAGTGTCCTAGGGATGTATCACTTCCTGCCAAGTCTGGCAATCAACAATCGACACGGCACAAACAACTCTCCAAGCGGTTGATTTAACTTAAGTAATGGCAGACATTTTATAACTTTCTGGTCAGATTTTTAAGCGGCTGAAGGACGATACAATGTTTAAGAATAATACCGGAGAGAAAAACAAATGCAATTCCCAAAAATATTTTTTGTGTAGCAAGTCTTTTGCAGTTAGGACAAAAGAAGCCAATGATTAGTGATTGGCTTAAAGTGCCTTCATTTCCTGTTGGATTAAGCATCCATTGCCCTGGAGAATGAAAGTATTTTTTGTTGAAACTTTGCTAATTTTAAATTTAATTCCTTTTAAATAAATTAATTCTAAAATAAAACAAAAAATATGTTTAAAATGAAATAATTTGTGTTTAGCCTTGTTAATAAAAAACCCACTTGCAAAAAATGTGTATTAACTTAAACTTTCAGCAAAACCAAATTTATAATAAAAGTCAAAGACTTTTTAACGACCCACATACAAACTTCTTGTATATAATTTCTGTTTTGCACAAATAAACTTTTTTTGTGCGGAGTTCAACAAACAACTTGAACTTTACATTGAAAAAGAAGTGAACAGCATAAAACAACCTTGACTTTAAAAAACTACAAGTGTTTCTGAAACTAAATAAAATAATAAAAAAAACATTAACAATTTTATAACAAAATTTATAAATTAAAAAAAAAAATAGATAAAATATAACTATTTATGGTATTTTTTAATTAGTAAAAACTAACCGTTATATATTTTAAACATTCACCGTTATTTTGTTTAATTAATAATATAAACAAATAATTTACGACAATTTCTTTAACATAAATTTCAAAATTTTATTAACTAAAATAAAATTAGTCATATTTTTTCTTATTTTGCCTTCATATGACTTAAAAAAAACTTTAACAGAAACTTTGTTTTTCTATTTTCGGATTAAAACAAGTTTTTTATTTTATTTTTTTTTAAGAAATTTGTTTTATTTTTATTTTATTAACTGGAAAGTTTTTTTTTCTTAATTCATATTTGTCCAAAAATCTTATTAAAAATTTTTTTCTTGTTTTTGCCAAATTCAATGCAAAACATGACGACGGTAATCAGGAAAGAGAGAGATAATGATTCACTTAATGTCATGATAGATGGATTTTTGAATGGATTCATTAGATTTGAAAAATTATATACAATATGACGCCACATGAATTGTTTTTGTTTTTCAAAATTTATTTATTTACATTATTTAATTTAATTTATTTATGGAAATCTTTTTTTTGTGCAAATAATTATAAACACGTGTGTAAATGAAATGAACTTTATATTATGAAATTAAAAAAATATTGCATTCTTAATTTGAGAAGAGAAATTATAGATAGATAGATAGATAGATAGATAGATAGATAGATAGATAGATAGATAGATAGATAGATAGATAGATAGATAGTCTATATAACAGTCTGGTTTTGTCTAATATTAACTAGACTATAAACTAGTCTATGCATTTGTCTTTGCTTCATTCCATTAAGGAGTCTATAGACTATGGACTTGTCACTAGACAAATTTTTGCTCTATTGACTAGCCTATTNNNNNNNNNNNNNNNNNNNNNNNNNGATAGATAGATAGATAGATAGATAGATAGATAGATAGATAGATAGATAGATAGATAGATAGATAGATAGATAGATAGAAAGATAGATAGATCGATAGATAGATAGATAGATAGATAGATAGATAGATAGATATATAGATAGATATAAAGATAGATAGATAGATAGATAGATAGATAGATAGATAGATAGATAGATAGATATAAAGATAGATAGATAGATAGATAGATAGATAGATAGATAGATAGATAGATAGATAGCTCTAGCCTATTGTATTGACTATCCTATTTACAAGACTATCCTATTGACTATCCTATTTACGATAGAGAATTGTGTGCCGACTGGCCTATTGACTAGACTATGGATAGTCTGTGGCCCAGTTTATCGATAAGTTTAAAGACTAGTCAAATAACTAATCTATTGACCAAACGATAGTCTAGGCCATACACTAGACAAAATACAAGTCCATAGGCTAATCAATAATGTCGTTAATGCATAAGTCAATAGACTATTCCATAGTCTAATCGAAAGACTAGTCAGTAGACTAGTAAAAGTAAGTTCATATTTTTTGTATAAATTGACATTGACTTTTATAATTTTATTTCTTTTATTCTTTCCTTTAAAATTACTTTTCGTCGTGTTTGTGTTTTTTTCTGTTTTTTCAAAAATATGAATATTTTTTTAAGTATTCTTATATGTATGTATATGTTTTTGTTGGTGTACTACTGTATTCTAGAACAATAACAACAATAAAAGCACAAAAAAAACATCATTAATATTCATTCACAATTTTCTTGTACTTTTCCTTCTGGCTACTATTAAACATTTTTCATAATTTCATTAACCTCTTATAAAAGAAGAGAAATAAAAGCCATAGAAAGGAAATGCATTATTTTTTTTTTTTTTTGTTAAATTTTCATAGTATTCATTAAATCAATTCAATTTTAGTATTTTTTTCATTCATATTTTCTTATTTGAAGTGATATTTTTTTCATTCAATAATATAAATTATAAATTATTAATAGATTACATTAGAGGTAGTTTTACAATTTCATTTGCTTTTTTCTGGTCGAGTTAAAGAATCCATAGTCTATTTTATATTATTTTTAAATTTTTAAAATTTGTATTTGCAGAAGCGAGAATGGCTTTTTGCAATCATGTCATTAAACAAATGTTAGTTTTTTATTAAATTGTTTTATTCGTTAATTATTTTTCGTTGTATTTTTCTATTTCTTTTGCTTAAATGTAGGTTTCATTTTACAACCGCAATTAGTACTTGATTAATTGTATATACTTTAGAAATATAAATTATTTTCTTACCACATAATATCTTCACTATTACGTAATATTTGACTGTTTTCGTTAAAAAAAAAGTGTTGAAACAAAAGTATTATTATTAAAAATGATTGCATGTCTTGAAAAGTTTAACAAAAAATTTAATAATAACATAGAAATAAGGTAGAAAGATAGATAGATAGATAGATAGATAGATAGATAGATGGATAGATAGATAGATAGATAGATAGATAGATAGATAGATAGATAGATAGATAGATANNNNNNNNNNNNNNNNNNNNNNNNNNNNNNNNNNNNNNNNNNNNNNNNNNNNNNNNNNNNNNNNNNNNNNNNNNNNNNNNNNNNNNNNNNNNNNNNNNNNNNNNNNNNNNNNNNNNNNNNNNNNNNNNNNNNNNNNNNNNNNNNNNNNNNNNNNNNNNNNNNNNNNNNNNNNNNNNNNNNNNNNNNNNNNNNNNNNNNNNNNNNNNNNNNNNNNNNNNNNNNNNNNNNNNNNNNNNNNNNNNNNNNNNNNNNNNNNNNNNNNNNNNNNNNNNNNNNNNNNNNNNNNNNNNNNNNNNNNNNNNNNNNNNNNNNNNNNNNNNNNNNNNNNNNNNNNNNNNNNNNNNNNNNNNNNNNNNNNNNNNNNNNNNNNNNNNNNNNNNNNNNNNNNNNNNNNNNNNNNNNNNNNNNNNNNNNNNNNNNNNNNNNNNNNNNNNNNNNNNNNNNNNNNNNNNNNNNNNNNNNNNNNNNNNNNNNNNNNNNNNNNNNNNNNNNNNNNNNNNNNNNNNNNNNNNNNNNNNNNNNNNNNNNNNNNNNNNNNNNNNNNNNNNNNNNNNNNNNNNNNNNNNNNNNNNNNNNNNNNNNNNNNNNNNNNNNNNNNNNNNNNNNNNNNNNNNNNNNNNNNNNNNNNNNNNNNNNNNNNNGATAGATAGATAGATAGATAGATAGATAGATAGATAGATAGATAGATAGATAGATAAATAGATAGATAGATAGATAGATAGATAAATATATAGATAGATAAATAGATAGATATATAGATAGATAGATAGATAGATAGATAGATAGACAGATACACAGATACAAATACATATTCCGAATGACGTAATCTTATGTTTTCTTCATCCTGATTATGATAATTAAATACATTTTCGAATAAATTTTGCATCTTCCTGTTATAACAAATTCAAATTTCAATACCCGGAAAATGTCTGTGTAAAAGTTTTTTTAAATCAACTTTCAAAATATTAAAAAAACAAATATAATTTATGTTATATTTAAAACGAACGGTTATAAACTTCAGATTCATAGAATTAACAGCAATTAGTGTAAAAATCACTTGAAGTGCAAGAAAACATGAAATTTACCACGAAACGCCTACGGCCCGATAACAACAGTTCTTCCTCTGATAAAGGAGGTGCTGCCAACAGTTCATTGATACAAATCTACAGCAAAAAATCAACAGTTTTTAATAACAAATATGCTAACAATAACAAAGGTCGCCAAGAGAAGACAATGACCAATAAATGTTGTCACCAATCTGTGACTGTAATGGACAACAATGAAAGTGTTTTTGAACAAGGTAATTGTGACAACTATTGTAAAAGTTGTAATTATGGACAACAACATTTGCTGCCTTGGCGTAGTCGTTTTGTATCGCCACCTCCTTTGTCTGAGGATATTTTAAAAAAGTTAATATTTTATAAAGTCAAAGTTCTAAGGTAGGATTATTATAAATATTTAAAGTTGGTTTATGGCATTGTTTATGAAAAAGAGTCTTCAGTTCTAGTTCAGTACTAGTTCAGTTCTAGTTCAGTTCTAGTTCAGTTCTAGTTCAGTTCTAGTTCAAGTTCTAGTTCCAGTTCTAGTTCAGTTTCTAGTTCAGTTCTAGTTCAGTTCTAGTTCAGTTCTAGTTCAGTTCTAGTTTCAGTTCTAGTTCAGTTCTAGTTCAGTTCTAGTTCAGTTCTAGTTCAGTTCTAGTTCAGTTCTAGTTCAGTTCTAGTTCAGTTCTAGTTCAGTTCTAGTTCAGTTCTAGTTCAGTTCTTGTTCGTTCTAGTTCCAGTTCTAGTTCAGTTCTATGTTTGCAGTTCCTAGTTCAGTTTAGTCAATTCTAGGTTCAGTTCTAGTTCAGTTCTAGTTCAGTTCTAGTTAGATCTAGTTCAGTTCTGATTCAGTTCTAGTTCAGTTCTAGTTCAGTTCTAGTTCAGTCTAGTTCGTTCCTAGTTCAGTTTCTAGTTTCAGTTCTAGGTTAGTTCTAGTTTCAGTCTAGTTGCAGTTCTAGTTGCAGGTTCTAGTTCAGTTCTAGTTTCAGTTCTAGTTCAGTTCTAGTTCAGTTCTAGTCAGTTTGCTAGTTCAGTCTAGTTCAGTTCTAGTTCAGTTCTATTTGTTCAGTTCTAGTTCAGTTCTAGTTCAGTTCTAGTTCAGTTCTAGTTTCAGTTCTGTTCAGTTCTAGTTGCAGTCTAAGTTCCAGTTCTACTTAGTTCTAGTTCAGTTCCTAGTTCAGTTCTAAGTTCAGTTCTAGTTCAGTTCTAGTTCAGTTCTAGTTATTCTAGTTCAAGTTCTAAAGTTAGTTCTAGTTCAGTTCTAGTTCAGTTTCTAGTTCAGTTCTAGTTCAGTTCTAGTTCAGTTTCCTTTGTTTTTCAAGTTCCCCAGTTCAGTTCTAGTTCAGTTCTAGTTCAGTTCTAGTTCAGTTCTAGTTCAAGTTCAAGTTCAGTTCTAGTTCAGTTCTAGTTCAGTTCTAGTTCAGTTCTAGTTCAGTTCTAAGTTCAGTTCTAGTTTCAGTTCTAGTTGCAGTTCTAGTTGCAGTTCTAGTTCATTATAGTTCAGTTATAGTTCAGTTCTAGTTCAGTTCTAGTTCAGTTCTAGTTCAGTTCTAGTTCAGTTCTAGTTCAGTTCTAGTTCAGTTCTAGTTCAGTTCTAGTTCAGTTCTAGTTCAGTTCTAGTTCAGTTCTAGATTCAGTTTAGTTCAGTTCTAGTTTCAGTTCTAGTTCAGTTATAGTTCAGTTTCTAGTTCAGTTTCTAAGTTCAGTTCTAGTTCAGTTCTAGTTCAGCTTCTAAGTTCAGTTCTAGTTCAGTTCTAGTTCAGTTCTAGTTCAGTTCTAGTTCAGTTCTAGTTCAGTTCTAGTTCAGTTCTAGTTCAGCTCTAGTTCAGTTCTAGTTCAGTTCAGTTCTAGTTTAGTTGTAGTTCAGTTCTGGTTCAGTTCTAGTCCAGTTCTAGTTCAGATTTAATTTAGTCCTAGTTTTGTTTTTACTTCAGTTCTAGTTTTGTTCAATGTTCTGTGTTCTAAGCCAGAGGGAAATTATATGTTTAATCGTTTATATACAGATAAAGATTTCCATCATACGATGTTCTGTTAAGATCTCTGTTAAGACCACAAAACCGTTGTTATTTTGCAATCTATTCTATAAAAGTTTAACTAACTTCGAATATTGTATTTAAAACACTCTTTTAACATTTCTATAAAGATATTGGTTATACAAACATACATATATAGTATTTAATCCATATTTATTCTGTCACTTTAACAGGATATTTTTGAAGCAAACAATAAATACAACAAGTCCCCTAGGACTTCAGTAGCAACAATTGTATATATTTACCACAATATCATAAATTTAACTTAAGGCATTTTATTGTTGTTACAATAATATATGTAGCAACAATATACATATACAGAAGAGGCAGAAGCAATAACATGAATTGTATCTATTTTTTGTTATCAGTTCATATATAATTTTATGTTTTATTTTTTCCCCTTCTTCTGTAGTCATATTTTTAAAACAAAGAGAGTTGTATCTCATAAATAATTCATTGTGGCGGTAATAAAAGGATTTATATACATATTAAACTTGCATACATATTCATGTTTTAAATTGTTGCAGTTTTATTAATGCAAATATATGCATAATTTTTTTTTTGCTGTTAAATGTGGCTGTTGCACTCAATATTTTTGCTCCAATCATAATGATTGCGGCAGTTGTTGTTTGTTGTAAAGGGAAAGTGTTTGTGTTTTTTTTCTATTTTGCATTAATTTCAATTTATTTTTTAATTGAAACATTTAAGAAATTTTTCGATCATGTTTGTATTTAATTGAATTGTTAAATATGGATGTGTTTGTAAAGGCACTGTGTTTCAGAGACACTGATACGTATGAGTGTTAAAAATAAAGAGATTTATTGAAAATGTTTCATTTAATTAAGCGTATTGTTTGTTTGATGTTTTTTATTTACCTCTTTATTTTAACTAGTAGTTAGACTAGTCATTAGATAGTCAATAATCAAGTTCTAGTTTAGTTCTATTTCAGTTCTAGTTCAGTTTGAGTTCAGTTCTAGTTCAGTTTTAGTTCAGTTCTAGTTCAGTTCTAGTTCAGTTCTAGTTCAGTTCTAGTTCAGTTCTAGTTCAGTTCTAGTTCAGTTCTNNNNNNNNNNNNNNNNNNNNNNNNNNNNNNNNNNNNNNNNNNNNNNNNNNNNNNNNNNNNNNNNNNNNNNNNNNNNNNNNNNNNNNNNNNNNNNNNNNNNNNNNNNNNNNNNNNNNNNNNNNNNNNNNNNNNNNNNNNNNNNNNNNNNNNNNNNNNNNNNNNNNNNNNNNNNNNNNNNNNNNNNNNNNNNNNNNNNNNNNNNNNNNNNNNNNNNNNNNNNNNNNNNNNNNNNNNNNNNNNNNNNNNNNNNNNNNNNNNNNNNNNNNNNNNNNNNNNNNNNNNNNNNNNNNNNNNNNNNNNNNNNNNNNNNNNNNNNNNNNNNNNNNNNNNNNNNNNNNNNNNNNNNNNNNNNNNNNNNNNNNNNNNNNNNNNNNNNNNNNNNNNNNNNNNNNNNNNNNNNNNNNNNNNNNNNNNNNNNNNNNNNNNNNNNNNNNNNNNNNNNNNNNNNNNNNNNNNNNNNNNNNNNNNNNNNNNNNNNNNNNNNNNNNNNNNNNNNNNNNNNNNNNNNNNNNNNNNNNNNNNNNNNNNNNNNNNNNNNNNNNNNNNNNNNNNNNNNNNNNNNNNNNNNNNNNNNNNNNNNNNNNNNNNNNNNNNNNNNNNNNNNNNNNNNNNNNNNNNNNNNNNNNNNNNNNNNNNNNNNNNNNNNNNNNNNNNNNNNNNNNNNNNNNNNNNNNNNNNNNNNNNNNNNNNNNNNNNNNNNNNNNNNNNNNNNNNNNNNNNNNNNNNNNNNNNNNNNNNNNNNNNNNNNNNNNTTCAGTTCTAGTTCAGTTCTAGTTTAGTTCTAGTTCAGTTCTATTCAAAAGAGTAATCGAAAGCTTTTGCGGAGTTCGACAACAATAATTATTGAGTAATGCCTCCAGTTCTTGATCTTCAAACTTTTTTTATTTGGCCTAAGCGATCTTTGTTCTCGCTTTAAAAAACACTTCTTTAGTGTCGCTCTGTTAGAACTCAAACTCAGGATATTTTCGTACAAGACTTTTTCATGATCTGTAACTTTCGCGGATGCACAATACGAGTTTGTGATCATTATGTGATGATCTTTCTATTTGAGCAGAGATTAAGATAATTTGTTAGAGATTACGTTCATGATCTAGATTCTAGACCTACGATGGCCAAACAGCGCCTGGGTGAATGAGACAAATACAAACAGAAAACAAACTTTCACTATTAATGATCTAGACTTTCTCAAATATGTGTCATAAACGGATGTAATGCAATATTTTGGAAACACAGGTTGTTTCTGACAATTACCAAATGACTCACAAAATCTCTGTAATCATAGATACACATGAGAGAGCAGAAAATTAACTAACACATATCAACAACTTTTGAAAAACCCTGTTTAAGCATTATAAAAGCTTTTTCTTCGGCAATAAAATATGATATGATTAAACTTTTTATACGTTTGCTTTTGTAATAATTATTGTGAAAGAGTGAGCAACAAACTGAGTGACTAATATTTTAGTATAAGAGAAAAATAATGATCATTAAGCTTTTGTGATTGCAGTTTATTTTTTAATCGATTGTATGTATGTGGTTGACTTTTGTGTGGTTTTTATTTATTTATTTTAGCAAAAGTTGGCAAAAATGCGTTTTGAGCACATCAGTGCGTTCTTAAACAGCCCACGGTAAACACACACATTAGACAGATTTTAAATAAAGTGAAATAGTGTGGGGCCGGTTATTATAGTTTTGTTAAAGATATTAATATATTTATTTTATATTTTTTATATTAGAAAAATAGTTTTAGATTTTTTTTTGTAAAATTATTATTAAAAAAGAAATTTTATCTTAATAATTTGATAATTATAAAAAATAAAAACTTAAATAAAAATCTGTTAAACTAGTAATAAATTTACAGTTTGCGTGTGCAGTTAAAACGTATATTTTTTTTGCCAATAAATGATTTATGTTTTATAATAATGATCATAGCCAAGCTGTTAATGATGATGAGATGATTATCTTGTGCAAAAAAGTGTGTCAATAATTTATAGAAAAAAAAAACAAAAAAAAAAAAATAATAATAGAAAAAGTTTATAAAAATTTAGAAAAAAAAGTTGCTGTTAATCTTTTTAATAAAAATTGCATTACATTACAAATAGCATTTGTTGCTGAGTTGCTTTTTCTGCAAAGAAAAAAGTAATTTATATTTTCAACATATTATTTCAACTGGAAATCTTTACTAGTTTTTTACACTTAAATCATGTATTAGTAAGTATTAAAAACATATTGAATTAGTTTTTTTAATATTATTTTATTTTGCAATTTATTTAAAAATAAACCACATTTTTTTGTTTTGCTTTCATTATAAACTCTTGACATTTGTCTGTCTGTCTGCGCTATTTTTTATCGCAATTGTAACCAGAAATTTATACTAAAATGTTTTAAAATTAAATATCGAAATAAATTAAAAAAATAGCAAATATTTTATAAACTATTTTTAAATGCTAATTGAATTCATTACGTCTGCTGTCTACTTACTTCTTTTTACATAAATACTTACGTTTTTTTTTTTTTTGTATTTTTGTCTTGTTAAACGTTTGTTCTACTTGGGTTCGTTTATAAAGAGACATCTGACCATAAACAAGAAATTTTAACCTTTAAGTTTGTTAAGAAATTGTAGATATATGTGTGTCGTTTCTTAATTAAATAGTTATATTAAAAAAGGGGCTAACTATTTAAAATTATTTTTTGGGCTCTGACTGTTATGGCATTTCACACTCACTATTACTGCTTCATTTCTCTGACGAAATTTGAGAATCCTATCTGTTTCAGTTACCCATATATACGCAAGTGCCACGCCCACACTTACATGTTCATCAATTTTCACCCAAATGCCAATATGGACTTTTTGTTCCTATAAAATTTCATCATTATAGCTCTAATAGCTTACCAGCTATTATATTTAAACTTTTAAAATTTATTATTCTGAATCAGATACTTCCTTATTTTATAAACGTCTTGAAGGCCTTATCAATTCTTTGATAAAGAACGTTATTATTATTTGAAAAGTTATGATTAATTTGTTGCTATTATGTTCTCTAAGATTAAAAAAAGTTTTTTACTTCCCTTATTCAGTGTGAAAAGATTAATATTATAGAGACCCTTGAGACCTCCCCCCCCCAGTTGAGACTCTAGAAGAGACAATAGACCCAAAAATAGCCCAGACTGCAGACCAAAATATACTCCAGGTTATAGACTATATAGTTGAGACTATATGTAAGGACTATAGAACAGACTTTAGAATATACTATAGTTCAGACTATAGAATAGACTATAGTTCAGTCTATAGAATAGACTATAATCCAGACTACAGAATAGACTATAGTACAGATTATAAAATAGAATATAGTCCAGCTTTTAGTCCAGACTATAGAGTAGGCTAGAGTATAGACTAGGCTGTAGACTGAAATATAGACTAGACTATAAATTAGACTATAGACTAGACTATAGACTATATTATAGACTAGATTATAGACTAGACTATAGACTAGACTATAGACTAGACTATAGACTAGACTATAGACTAGACTATAGACTAGATTATAGACTAGACTATAGACTAGACTATAGACTAGCTAGACTAGACTAGACTGTAGACTAGACTGTAGACTAGACTATAGACTAGACTATAAACTAAACTATAGGCGATACTATAGTCCAGATTGTAGACGTGATTATAGTCCCGACTATATAATGAAAATCTTTCTAAATAAAAATCATAAAATTTTTGTCACTTAGTACCTTTAACCCATTAACTATGTGTAAATTGAGGTATTACATATAGTTTAGTTTTTGAAATTGTAATTTGCCAGTAATACGTCTTCATTTCGCAAACAGGTATTTTTCTATATGGTGTCGTCGTAGAAAGTTTATTTAAACTTTATATTATATAGTATTCGTTTTTCTTTTTTATGTTTTTGTTGTTATTTATATATTTCTTTTACAAAGTAGACAATTTTCTTTTTGACGTACATTTATTTTAATTAATTTAATTAAAACACATGCTACTGAAATGATCGTTTTATTTTTGTTGCATTTACAACAAGCATATTCAAACATATAGAAGTTTTATTTTTATAAAGTAAAAAAAGATTTGCAATTCAAATTTGTGGCATAAAGTGGAGTTAAAGTTTGGACTTAAAATAATTTCCGGGTATATAACAGGAAAGTTCTATTTTCCATTAATTTTATATGAACTCATGAATGCTTATTAATAATATTAAATTTTTTTAAGTAATATATACAGACGATAAATTTTATATATGTGAGTGTTAAATTTTGCTTAAACTGTTGATTTACCATAAAAAGGTGAAATTTTGCGTTCATTTTTTTATTTTTTTCATACCGATGACAAATTTATAAGGCAATCTTGAACAAACTCCAAAAAAAACTGATAACAACTTTTTTTGTTTGTTCTTATTAAATTTTTTTGTTTTTGGTAAAAATTTTCCATCTAAATGCATTTTTACCTTTAAAAATGTCACGAAAAGTAAAAAAGTTTGTAGTTCAAAAACTTATTATTGCTGAATATGCATTTCTCCCTTCATAAAAATTTTGCTATTGAAACTTTTTTATTTTAGTACTCAATAACATATATACACATGTATACTACATACTATATAGTATTACATACGATACACGGAACAACACTACTAAAACAAGAATTTTCTACATATTCAAACTTGTTCCAAAGTTTTTTTGTGTTTTTTTTATGAAATTATGCGTAACTTAAAAGTTGTAGAAATTAAAAACGAATGAAATGTAAATTCTTTTATATACATGCTATATCTTCTTTTTGCCAAACTAGACACGTACACATACATAAATTTAATGTATAGTAAAAATGTTAGGGTGCGCCGATATCTCGTCTATAGTTAGATTGTAGACTAGACTATAAACTAGGGTAAAAAAGGGATTGTATATTATACTATATACTAGACTATAGATTTGAATATAGAGTAAACTATAAACAAGACTGTAGACTATACTATAGCCTCGACTATAGACTAGAATAAAGACTATAGACTGCACTATAGACTAGACTATAGACTGCACTATAGACTAGACTATAGAATAGACGTTAGACTAGACTATAGACTAGACTAGACTATAGACTAGACTAGACTATAGACTAGACTATAGACTAGACTAGACTATAGACTAGACTATAGACTAGACTATAGACTAGACTATAGACTAGACTATAGACTAGACTATAGACTAGACTATAGACTAGACTATAGACTAGACTATAGACTAGACTATAGACTAGACTATAGACTAGGCAATAGACTAGACTATAGACATACGACATATAGAGCTAGGACTAGACTAAGACTAGACTAAGACTAGACATAGACTAGACTATAGCACTAACTAACTATAGACTAGACTAGACTATGACTAGACTAGACTAGACTATAGGACAGAAACTAAGACTAGACTATAGACTAGACTATAGACTAGACTATAGACTAGACTATAACCAGACTATAGACAACTATAGACTTAGACTAGGACTAACTATAAGACTAGACTATTAACTAGACATAGACTAACTATAGACGTAGACTATAAGACTAGTCACTATAGACTAGACTAGACCTATAGACTAGACTAGACTACAGACTAACTATATGAACAGACTATAGGACTAGGACTATAGACTTAGACTATAACTAGACCGTATAGACTAGACTATAGACTAGACTATAGACTAGACTATAGACTAGACTATAGACTAGACTATAGACTAGACTATAGACTAGACTATAGACTAGACTATAGACTAGACTATAGACAGACTAAGACTAGACTATAGACTAACTATAGCTAGCATAGACGAATAGACTAGACTATAGACTAGACAGTAGACTAGACTATGACTGAGACTTTAGACTATAGACTTAGACTATAGACTAGACAATCAGGACTAGACTATAGAATAACTATGTAGACTAGACTATAGACCATTAGACATAGATAGCTATAAATAGACTTAGACGTATAGACTTTTAGATAATAAGCTAGACTATAGACTAGACTATAACTAGACTATAGACCTGAGGCTATAGATACATTAGACTAGACTATAGATAGATAAGACTAGACTATATGAATAGACTATAAATAGACTAGACTGATAGCTAGGCAACTATATACTAGAATATAACTAGACTATAGATTAAATATAGACAGACTATAGACTAGACTATAGACTAGACTTTAGACTGACTAATAGCTAGACTATAGACCAACTAAAGAGCTAAACATGATAGACTAGACAGACTATAGACTAGACTCAAGACTACTATAGACTAGAACTTACTAACTAACAAACATAGATAGTATAACTAGACTATGACGGACTATAGACTAGACTATATTAGACATACTAACTATAGACTAAACTGACTATAGACGTAGACTAAAGACTAGACTATAGACTGGACTATAGACTCAGACTATTAGACTAGACTACTAGGATACTATGACTAGCTAGACTCAACTAACTATTATAGACGGTATAGATAGCTATAGACTAGACTATAGACTTAGACTATAGACTAGACTATATAGACATAACTTAGACTATAGACTAGACTATAGACTAGACTTTAGACTAGCTAATAGACTAGACTATAGACTAGACTTATAGACTAGACGTATACTAGACTATAGACTAACTATAGACTAAGACTATAGACTAGACTATAACTAGACTATAGACTAGACTATAGACTAACATAGACTAGACTATAGACTAGACTATAGACTAGACTAGTACTAGACTAAACTAACTATAGCATAGACTATAGACTAACTAATAGTATAGACCTAGACATAGACTAGACATAGACTAGACTATAGACTAACTATAGACTAGACTTAGACTAGGACTATAGACAGACTATAGACTAAGACTATAGACTAGACATAATAGACTAGACTAGACTCATAGACTAGACTATAGACTAACTTAGACTAGACTATAGACTAGACTATAGACTAGACTATAGACTAGACTATAGACTAGACTATAGACTAGACTTATAGACTAGACATAGACTAGACTTATAGACTAGACTAATAGACTAACTATAGACTAGACTATAGACTAGACTATAGACTAGACTATAGACTAGACTATAGACTAGACTATAGACTAGACTATAGATTAGACTATAGGCTAGACTATAGATTAGAATATAGATTAGGCTAGACTGCAGACTATATTTTTTCTCGACTTCCTTTTATCTAATAGACGAGGCAATTCTTGTTTTTTTTTTTGAACTTAAGGTATATATACTATATATATACTATACCCACAAAATTTAAACCACTAATAAAGGAAACAATAAACTAGAAATATGCATTCCATTAGCTTTAAGCAGAATTTTCTAAAAATACTGCAGAATCAACGAAAATAAGCAAAAAAAATATAAACTGTAAGAAAATATGGGTCAATTTAGTGGAAAATAATACTTTTACACACAAATACACAAGCAGACTAAATGCAACAAATGACAACAAACACATGCTAAAACAAGTATCTTGTGTTTAAATATGGAAAACAGCTTTTCAAAAAATAAAAAAAATAAAAAAAAATAAATAAAATAAAAAATAGAAAAGCTTAAATTTTTAGGAACATCACACCCAAAAATTGTTTTTCAACTTTTTGTCTAAATTGTCTTAAAGTTTAGAAAATATTTTATTTAATACACTTTTTGTGATGTCTTTTTGTGTCACGCATTTGTGGGTTTGTCTAAACAAATTATATGATATTTTTGTAAAAAGAACAAAACCCCCACAAAAAGTTTGCTGCACTTAATTTTGGTACTTTTTATTCGGTTGCCATTATTTGATTCTGCATCTTTAACCACTTTAACCAAAAATTTAGAAATTTTATTTGATATTTATTTGAATTTAAAAAAAATCTTTATCAACATTAAACAAACCTTCATGCATTTTAAATAGAAAGTGTAATAATGATGTGTCATTTTATAATTTTGTTAGTTGGTCTGGTGGTTGGTTGGTTGTTTTGTCATTTGGTCAAACAGTATTTAACTTTGTCCGAGTATGAAGGGCATTATCATCATCAACATCATAGTCATCATTATTATTATTATCAGTGGTTGTCTGTCTGTCAGTGTAACAACTGTCTGTCTGTAAGTGTTTGAACTAATTATCTTCTTTAAACGCAATGATTCAGTTGTGTGTTGATAATTATTTAAATGATAATTATACCATTTCTAATGTTAATTGGGTGGCTGAGTAATTAAGATGATTTTTTTTATTGCATTTTTTGCTCAAACATTGCGTTCTAATTTCATTAACTTTTTTTGTTTAAATAAAAAACGAAATTTTTTTTTTATAAATATATTTTTTAATATTTACAAACCGTATTAAGAGGGTAACTCAGCAACTCGTTGCAAAATTTTAAAAAATTCAAAAGGAGTGAAAATTAACATTTTAAAATTAGTTTTACCACTGATCCAAAAGTATATTTTTATGGAAATTTAAGATCAAAATGTACAAAGTGATAACCAGTTCAAAGGAACTAGTAGACTTTAGCCACATTTCTATCTTGGGGTGCAGCAACTTTTCTTCCATTCCCCGATTTCTCTGACAAAATATATTTCCATACAAAGAAAATATCAAAATTTGAACCGATGGAAAAATCCCCATCTATTTCTCGAATACCCAACATTAGATCCTTTAGGTACTCTGAGTGATAGGCCATTCTGTTTTATACATGAAAACAGGGATATAGACGCATTAGTTGGAATTTTGTTGAACTAGTACTGAATTAGAACTGAACTAGAATTGAATTATAATTGAATTAGAATTGAAACAAAACTAGAACAAAACTAGAACAGAACTAGAACAGAAATAGAAAAGAACTAGAACAGAACTAGAACAGAACTAGAACTAGAACAGAACTAGAACAGAACTAGAACAGAACTAGAACAGAACTAGAACAGAACTAGAACAGAACTAGCAGAACTAGAAAACAGACACTAGGAAACAGACTAGAACAGAACTAAACAGAACTAGAAAGCCACTAGAACAGAACTAGAACAGAACTAGAACAGAACTAGAACAGAAACTAGAACAGAACTAGACAGCTAGAACAGAACTAGAACAGAACTAGAAAGTTTAGTAACTAGAACTGAAATAGAAACAGAACTATGAACAGACTAGAACAGAACTAGAAAGAACTAGAACAGACAGAACTAGAACGAACTAGAACAGGAACTGGAAGAACTAGAACAGAAATAGAAAGAACAGAAACAGAACTAGAACAGCACTAGATNNNNNNNNNNNNNNNNNNNNNNNNNCTGACTAACCTTGACTCGCTATGATCAGATATAGACCTTAGATCAGAATAAGATATAGAACAAGACCATAGACTAGACCCTATAGACTAGACCCAATAGACTAACTATTGACTAGACTATGACTAATATTGAAACTAGACTATAGACTAGACTATAGACTATAATATCAGGTAGAACTATAGAAGCTGACTATAGACTAGACTAAGAATTGCTATATCTGCAGACTTCTTAATTTTTCTAAGACTTCCTTTATTATCTAATAGAGAATTCTTGTTTTTTTTGAACAACCTTAACTAAATAAAAACACCCATTTAAAACACTCAAGGAACGGATAAACTAATATGTCATTCCATTAGCTTTAAGCAGAATTTTTCTAAAATCCCTAACGAATCAACGAAAAATGCAAAACAAACAAAAATAAAAAAAAAAACAACCCAAAAAACACCTCGTAAATTAAAGAAATATGGTCCAATTAAGGTTTATGGAAAATACATCTTTACATAAACTACCATCCAAAACAAAAGCAAGAAACTCAAAAATGCAAACAAAGAACAACACATGCTAATAAACAGTATCTTGTGTTACAGCTTTTCAAAAAAAAAAATAACAAATAAATAAATAAAAATAGAAAAGCTTAAAATTTATATATAGGAACATCACACCAAATTGTTTTTTCAAACTTTTTGATCTAAATTGTCTCTAAAGTTTAGATAACTTTTATTTAATAACACTTTTTGTGATGTATTTATTGTGTCACCATTTCTGTGGGTTTGTCTAAACAAATTATACATGTAATTTTGTCAAAAAAGAAAATAAAACCCCCACAAAAAGTTTGCTGCACTTAATTTTGGTCCACTTTTTATTCGGTGCGCATTATTTGATTCTGCATCTTTAACCTTTAAAACAACAAATATTTAGAATTTTATTTGATATTTATTTGAATTTAAAAAAAATCTTTATCACACAATTAAACACTCTTCATGCATTTTAAATAGATAAGTGTAATAATGATGTTCATTTTAATAATTTGTTAGTTGGCTCATGTGGTTTGTTGTTGTTTCGTCATTGGTCAAACAGTAAATTTACTTTAGAGTCCGGTATAGAAGGGCATTATCAATCACATCATAAGTCATCATTATATTATAAGTGGTTGTCTGTCTGTCAGTGTAACAACTGTCTGTCACTTGTAAGTGTTTGAACTAATTATCTTTTTTAAACGCAATGAAATTCATTCGTAGTGTTGATATTTATTTAACATGATAAATAATAACACCATTAAATAATCGAACAAGTAGAACTGACATAATAAATGATTTTTTTTTTGCATTTTTGCTCAACAATTGCGTTCTAATTTCATTACATTTTTTTGTTTAAATTAAAAACAAAGCGGAAAAATATTTTTTCCTCTTAATTCTTTTTTATTCCATTTTTGTATAAATATATTTTTTAATATTTACAAACCGTATTAAAGAGGGTAATCAGCAATCGTTGCAAAGTTTAAAAATTTAAAAGGAGTTGCAAAATTGAACTTTACTAAACATTTTTAAAGTAAGTATTTAGCCAACTTGATCCAAAAGTATCGTTTAATTTGATGGAAATTTAAGATCCAAATGTACAAAGTGATAACCGAGCTTAGAGAAACTACGTCGCATTTTAGCCACACTTCTTATCTTCGGGGACGAAAAACAAACTTTTCTTTCCATTCAATCTTCTCTAGACCAAATATATTTCCATACAAAGAACATAAATTTGAAATTAGAATTGAGATTCGCAAATAAATAGAATGAAACAGAAACTAGAACAGAACTAAAGAAAAAAGGAAAAAAACTAGACAACAAAAAAGAAAAAAAAACTATAGAACAGAATAGAAAGAAATAGAACAGAACTAGAAATAGAACAAACTAGAAAGAAACTAGACAGAACAATAGAACAGAAACTAGAACAGAACAAACAGAAAACAGAATAGAAGACAAGAAACAAGAACAGAATAGACACAGAACTAGAACAGAATAAAACAGAACTAAGAAATAGAACGAACTAGACGCAATAGCAGCAGACAGAACAGAATAGAACAGAACTACAGAACGAACTAGACAGAACTTAGACAAGAAAAACTAAGAACAGACTAGAACAGAACTAGAACAGACTAAACAGAACTAGACAGAATAGACACAAAGAATAAGAAAAAGAATAGAAACACATAGATAACAGAACTAGAACAGAATAGAACAGAACTAAGAAAGACTAAGACGAACTAGAACAGAAATAGAACAGAAATAGAACAGCAAATAGAAAACAGAAACTAACGACTAGAAAGAATAGAAACGAGAACTAGAAAACAGAATAGAAACAGAACTAGAACAGAACTAGAACAGAATAGAAACAGAACTAGAACAGAAAGAACAATAGAACAGAAAGAAACAGGACCTAGAACAGGGAATAGAAACAGAACTAAATAGACAAAAGAACTAAGAAAAGAACTGAAAGAAAATAGAACAGAACTAGAAAGAACTAGAACAGAACAAGAAACAGAAATAAAACAGAACTAGAAAAAGAGCGTAGAAATGAGCGTGAGAAGCTGGAACTAGAACTGAACTAGAACTGAACTAGAAACTGACTAGAACTGAACTAGAACTGACCTAGAACTGAACTAGAAACTAGAACTAGAAAGAATAGCAACTGAACTAGAAACTGAACTAGAACTGAACTAGAAACTGAACTAGAAAACTGAAACTAGAATGAACTAGATACGAACTAGAACTGAACCTAGATCTGACCTAGAACTGCAAACTAGAAACTCAGCTGAAATAGAACTAGAACTGAACTAGACTGAACTGAAGAACCTAAGAAACTAGAACTGAATAGAACTGAACTAGAACTGACTAGAATGCACTAGAACTGGAACTAGAACTGAAAATAGAATGAACTTACGAACTGAACTAGAACTGAACTAGGAACATGACCTAGAACCTGAACTAGAACTGAACTAGAAATGAACTTAGAACTGAACTAGAACTGAACTAGAACTGAACTAGAACTAACTGACTGAACCTAAAAAACTGAACTAAACTGAACTAGAATGATCTAGAACTGAACTAGAACTGTAATAAAATAACTATACAACTAAAAAACTAGAACTGAAGCTAGAGACTGAACTAGAACTGAACTAGAACTGGAACTAGAATGGAACTAGAACTGGAACCTTACAAGACAACTTGAAAAAAAAAAAACTTAAGACTGAACTAGATAACTGAACTAGAACTAACTAGAACTGAACTAAGAACTGAACTAGAACGAACTAGAGACATGAACGTAGAACTGAACAGAAACTGACTAGAAGAACTAGAATCTGAACTAGAACTGAACTAGAACTGAACTAGAACTGAACTAGAACTGAACTAGAACTGAACTAGAACTGAACTAGAACTGAACTAGAACTGAACTAGAATTGAACTAGAACTGAACTAGAATTGAACTAGAACTGAACTAGAACTGAATCAGTTAGTTGTTACTTTTTCTAATTGTTTTATCTTCATATTTTCCTTTAACTAGTTTCCAATAAATTTCCTCCTACAATAAAAATTGTGTTAAAATGCTCATCTTTACTTTACCGCATATTGACACTTTACTTGAACTGTGTGCAGTAATTGAACATACATATTTGACCCGGTCAGTAACTTTAATATTATTTTTGTTGAATATTAATATTTTGTTGCCACAGCTGTTGTTGTGTGTTTTTATTATACATTTATTATTTCCCTTCTATCACATTTTCTGCTACGTGCATGAATGTGTATGGTCGATGGCAAAATGCCCAAATGCTAGCTTGGCAGTCGCGTGTGTGTGTGTGTGTGTACTGGACTGGTTGCATTGTTTGTAAATGACATATTAGAATTTGCAATAATAAAAAGAAGCGAACAAACAAACAAACTAGGAAGTAAAAAAAATTAATGTTCATTCAACCTTTTACTTGTGTGTCTGTGTGTGGCACTCATGCTGCGTGTTGCTACTCTGCTACCTCCAACAGGCATTTATATGCAAGAGCTTCTTGTTATTGTTTGAAGAGGGGACACACAAAACGACGATGATGACGACGCCATTAAAAACAGTTTAACAATTTCCGTCTGAATAGTGAATGAATATACAATAGAAAATAATTTGAAACGAGAGCGATATTACAAGTCTTTTAAAAGTAGAAGTGTTAGTACACAAATGGTTCTTTTTGGCTTCAGTAACGATCCTATTTTTAAGATCTAAAATTTGTTTAGAAAACAAATCAATATAAAGAAATCGCCATAGGTCTCAAACTAAGCAACAAATATGAAAAGCATTTCTAAAAAATTAAACCGACCGACCTCGTACAAATCCCCTTTACTCGTGCATAACAAAATATTCGAGCTAAACTATGTTGCTCTTTAACATGTACTAAAAGCATCATTCTCTCTGCCAACACATACATATGTACTTGTATTTTAAAAGGGTATTTATCCTTATGAAAAATATCTACACACATGCATTAAATTTATTCACATGGATAAGGGTATGAAAGAGAGAATTTGTGTGTGTGTGGGTATGTTTATCACACATGTCTAAAAAAAAATACAATAACAACAATGGCAAACCTAACAATTCTAACATTATGGTAGGTCATGTTCTTTGATATCAAACTGTATAGGACTGTCTTAACTGTCTGTCCGTCTGGCTATATTTAAATGTTTGGAAATATAATTTCCGTATCTTTTACACTCCTTAATCTCTGTACAAATATATGTATGTGTTCGTGTGTGATATGCTTCTAATGGACTTTGGCGTATGAAATATATATCGTTTTTTCACATATTTGCTTCACAATTTTCAGATTCTTTTATATTGAAAAATTTGATTTTTGCCCCTTTACCCAATTTTCTGTTTTTTTTACTTCTCTGGGTGTGTGTGTGTCATAGGTTTGCTGTTTGGCCGACATTTTTTAGTGGCATCTTGTTTGAGATTTTCTTGTATTTTTTCTGTTGTTGTTTCACTGGCTGCTGCATATAGCATGTTGCACTTTCTTTTTTTTCTTCTTTTTTGCCCATAGTGCTTTTGTGTTAGTAGGTTTGACTTCCTAAAACATTAGCTTGTAATAAGTGTTGGCGTCTAGCTGTCTAACATGTTCAAATGCCAAAATAACTGGAAGCAAAAACAAAAATTAAATAAAACAAAGTAAGAAAAACGCAGAGTCGTTGTCAATTTGTAAAAGTATGGACAAAATTTGTTTTTGCTATAATTTTGGACTTTCGTGTGTTTGTGTTCTTAGAGAATGAAACTTTTTGCATAAATTGTTAAAAGTTTTTCTGTTGCGATAAAAAAAAGTTAAAAATATCTATAAAAATAGAAAAATTCCTTAAAGTTTAGGGCTTAAACTTTTTTTAAATAAGAGCTATTTTTGGTTTTGCAGCCTTAAGGGTAAACGTTTTAATAGATTAATTAAGTTTTAAGCAAAAATTTTAAAGTTTGCAATACAAAAACTTTACATTGGATATTATTTTAACACAAATTTAATTAAAGAAAAGAACAAACATTTGCACTTTAAAAATCTACTACTTTGAGCCTAAACAACAGCCTTATAAAAGGGTCTAAAGTCTCCTCTATCGAAATATAAACTCGAATACTCTTTTGCTAAATCTCCTCTAAATTTTAAATCAATCACAGCAACCGTTTTAAAAATATTTCCCATTTAGCCACCAGTACATTCTAACGTATAATTATTATTGATTACAAAAAAAATATATCACTCATACGCCCACATTAATTAAAATTTTGTAAATAATTTGATTAGTAGGCAGGAATAATTTCTATAAATAAAATAGATTTCTTTTAAATCTCATAAAATTTTAAATTCATCAAAAATCTCAAAATCATAAGTTCCCTTTGTCTTTGTGACATTTTAAGTGTTTCTCCATTAATCATTTCAAAATGCACAAAACTCATTTGAAATTGTTTCTTGTTTTATTATTTAACATTTTTCCATTAATTTATATTCCTTTATCTTTTTTTATTATTTTGTAAAAAGTCATTTACCCTTTTCATTTGCTAAATAAAATCTCCTACGGTTGTAGGTTTTTTTTTCAATATCCGCCTTTTGTTTGTTTGCTGCCAGTAATCATCATGTCGTCATCTAGATTTTTTCTTCTTATTTGGGCGACATTTTAGTACTTTAAAGTCGTCATTACGTCTAGTGCGGTTATTATAAATTTTTCTCTGTGACTCTTTAAATCTGGGTTTTTTTCCTTATTTATGTTTGGCTTTGTGTAATGGAGCCTGGATGTGTGATATGTTAGGGGATTTTGTTTAATTTACCCTACAGAAAGGGACTATAGACTAGATTATGGACTATACTAAAGACTATAGAATATATTATAGATCAGACTAGACTATAGACTAGACTATAGACTAGACTATAGACTAGACTATAGACTAGACTATAGACTTTTGTGCATGAATTTGTTTGCTGCCAGTAATCATCATGTCGTCATCTAGATTTTTGCTTCTTATTTGGGCGACATTTTAGTACTTTAAAGTCGTCATTATGTCTAGTGCGGTTATTATAAATTTTTCTCTGTGACTCTTTAAATCTGGGTTTTTTTCCTTATTTATGTTTGGCTTTGTGTAATGGAGCCTGGATGNNNNNNNNNNNNNNNNNNNNNNNNNGACTAGACTATAGACTAGACTATAGACTAGACTATAGACTAGACTAGACTATAGACTAGACTATAGACTAAACTAGACTATAGACTAGACTATAGACTAGACTATAGACTAAACTAGACTATAGACTAGACTATAAACTAGACTATAGATAGTCTATAGTTGGGGTAATTCGGGTTAAGGAGACTAACTAAGACTTATTTTAGAAAATTACTTAACAATATCGTTGTAGGGTATCATGTTGTCTGTCTTTCTTAGTTATTATTAAAATCTTTCATTCGGGTATGTTAAAGTTATTTAGATGTTTGTGGCATAAAGTAATAGTAATTCTCTTATCATCTTTGTCATCATGATAAAATTCTTTTAAATAAACTCTCTCTTTTTATCTCTTTGTGTGTGCATTTTGTTATGCTCTTTTATGTGGCATTTAAAACAGGCATGGAAAGTTCAGTACTATTAGAATACTGCAAAACTGAATCAAAACAGTTTTAAATTAATACTTTATACCAAATAATAGACACACCCATGATGTAGGTAGTTCAAAGCTAGTTCATAGTCCTCAAACTATTCAATAGGCTAGTCAACAGGTCAGTAAATAGTAGGCTAGGCTAGGTAATAATTTAATTCATAGATTGGTCTTTAGACTTAACGATCTAGCTTCTCAGCAAACTAGTGCATACGTCCATAAACTAGTCATGGAGTACTATTCTAATCAACTGACTAATCTTTGGACTTAAAAATAAACTCTTTATGAAAAATTTTCAAAAACTTATTACACTTATCCATGCCTGATATAAACTATTTTATACTCGTATATCTATATAAATTTTGTTGCTACAATTTTTGTTGCATGCATTTTTACTGATGCATCCATGTATTGACTGCGAGTGCTGCTTTTACTACGTTTACGTGCTTTGACTAGAAAATTTCTGGTGGCAAACTTTTAGTTGTTTTCATAACATTCAAGCTGCAAGTTGTGTCGGTTGGTCGGTATTTTTTGTGCCACATTATAAACAAGTTAAAAGAAAAATACCTAAGAAAACTAAAAATAAAAATTTTAAATATTTTTTGGAAAAAAAAAACCCAAACATTTAAAAAGGAAGGGAAGAGTGGTGGGCAGCGAGTGTGTGAGGGTTTTTATAAGGTGTGTTGCTGCGTAGTGCGTTCGCGTATATTGGAGTGGCTGCTGGTGCTGTTGAAGCTGCTAATGATTGCTGTTGCATCGTTAAGTCTGCGTGCATGAGTGTTGTTTGCCTTCACAATTGAATGATTTAAAGTTGTCTTCTTTATCTTTTTTTGAAAATTCGCTGCACGTTTACTCATATTACTTTTACATGTCCATGTATGTAATTTTGGAAAGCTAGTGCTTAAAATTTGTGTTGGTCCATTGTTAAGACAATTTTATTGAAAATTCTTTACTGAAAAACAAGAAAAAAAAAAATAACAATTAAAAACACTCTTAAAAAAGTTTTTCAAAAGAAGCAGTTAAAACAAAAAAATATATAAAAAGCCATTAAATTTTGACATCAACTTGTTTATTTACTTTTTTATTATATTTATTGTTGCAGCACAAGTGTGTTTTTCATGTCACTATTTTAACATTTATTGTTATTTTCCACACTTGCTCCATTAATTGTACTTCTTCAACTGTGCTCCTGCTCCGCCTCTATATCCTCCTTTAAACTCGTATACCGCCGCGTTTGGTTGCCTTTTTGTTTTGTCGTTGTTGTCAGTTTATGAGTTCATTATTAAAGTTGGTCGGGGGTGTTTAAGTGAATTGTCACCGTCATACAATCATACATACGTGTTTGTTCATACATTGTTTTATTTTAATTACATTTCTTGCTGTTGTTGTCGTTGTTGGTGTGGACGTTATTTATGAATCCAGATGAAATTACTTTTTTGCCACGGTAAGTAAATCATTATAGTTTTGGCATGATTTGGCTACCAACAAGAATAAAAATGAAATCATGCGTTTGTAATTGATAAAATGTTGTTTTTTTTAAAAAAAGCTTTTATTGCCTGATAAACAACTTCTCTATAAGAAAAAGCAAGCAACTTTTCTAAAAGAAAAAGATTGTTTGGCATGGCAAGAAACATTTTTTATTAGAAGTACATTGTCTTGCTTGGCAAAGCAACTTTTCTTTAAGAATAATATGGTTTTGTCGGGCAAGCAACTGTTCTATAAGAAAACTATTGTTTTGTACAACTTTTCTAAAAGAAGAATATTGTTTTGTTTGGCAAGCAACTTTTCTAAAAGAAAAAGATTGCACTGCCTTACAAGAAACTTTTCTTTTAGAAAAAGATTGTCCTGCTTGGCAAGCAACCTTTTTATTAGAAGTACATTGTCTTGCTTGGCAAAGCAACTTTTCTTTAAGTATAATATGGTTTTGTCGGGCAAGCAACTTTTCTATAAGAAAACTATTGTTTTGTACAACTCTTCTAAAAGAAGAATATTGTTTTGTCTGCCAAGCAACTCATCTAAAAGAAAAAGATTTTCTTTTAGAAAAAGATTGTCCTGCTTGGCAAGCAACTTTTCTTCAAAAAGAAGATTGTCTAGCTACTTTTCTATAAAAAAAACTATTGTTTTGTCCGGCAAGCAACTTATCTAAAAGAAAAAGATTGCATTGCCTTACAAGCAACTTTTCTTTTAGAAAAAGATTATCCTGCTTGGCAATCAACTTTTATTTAAGAAGAACATTGCTTTGTATTGTTTGGCAAGAAACTTTTCTTCAATAAGAAGATTGTTTTGTCGGGCAAGCAACATTTCTTTAAGACAACTATTGTTTTGTCCGACAAGCAACTTTTCTAAAAGAAGAATATTGTTTTGTCTGCAAGCAACTTTTATATAAGAAAAAAATTTTCTTTTTCTAAAAGAATTTTTTTTATAAGAAAAAGGTTGTCTTGGCAAGCAACTTTTTTAAGAAGATCATTGTTTTGTCTGGCTAGCAACTTTTCTGTAAGAAAAATTTTGTCTTGAATGGCCAGATACTTTATTATTAGAAGAAGATTGTCTTGCTTGACAAAGCAACTTTTCTACAAAAAAAGATTATTTTGTCGGGAATGCAACATTTCTATAAGACAACTATAGTTTTGTCCGACAAGCAACTTTTCTAAAAGAAAAATATTGTCTATAAGAAAAAGGTTTTCTTGCTTGACAAGTAACTTTTCTTCAAGAGGAAGATTGTTTTGTCGGGCAAGCAACATTTCTATAAGAAATTGATTGTCTTGTCTGACAAGCAACTTTTCTATTAGAAATCTATTGTTTTGTCCGACAAGCAACATTTCTAAAAGAAGAATATTGTTTTGTCCGGCAAGCAACTTTTCTAAAAGAAAAAGATTGTATTGCTTGACAAGCAACTTTTCTATAAGAAAATGATGAAATGCTAAGCAAGCAAATTTTCTAAAAGAAAACTATTGTGTTTTCTATAAGAAAGAGATTGTATTGCCTAGCAACCAACTACAATAAGAATAAAATTTTTCAGCCAGGAAAGCAAATTTTCTATAAGAAAAAGATTGCCTTTCAGAGCAAGCAACTTTTCCATAAGAAACAGATTATCTCTCCAGGTAAGCAACTTTTCTATAAAAAATTATTAGCTTGTCTATCAAGCAACTTTTTTGTATAAAAAAGAGCGTATTGTTTAGCAAGCAACTTTTCTATAAGAGAATTATTGTCTTGCTAATCAAATAGAAGAAAATAATTGTTACCTGACAAGCAACTTTTCTATAAATAAATATTATGTTGCCTGTATTAACCTTTCGGTAAGTAAAAGATTGTGTTGCCTGAAGAGCAATTTTCCTTTAGAAAAATATTTCTTAAATGGCAAGCAACTTTTTTATAAAAAAAATTGTTTGGCCTATCAAGCAACATTTCTCGCCTTGTGTTGTTTAGCAATATGGAGTTTTCTTTTTACAATTTTTTGTATGTTTGTTTCTTTAGAAATTTTTGTATTGCTAGCAAGATGAAGTTTTCTTTAGAAGTTCTATCAAGCAAGCAAACTTACTATAGAAAAAGTTGTCAAGCAAACTATTGGTCCTACGAGCCACTTAAACATAAGATTTTGTTCTTCATATTTCACACTTTTCTAAATCCTTTCAATAAAATAATTTTACATAATTATTATTAAATAATATGAAGAAAACTTCTTTTCGACAAAACATATTCAAATTAAATTAGGGTCAACATCATATGGCATATACATTTTTTTTCACACAATATCAAAGGAATATAAATTAAAATGAAATTCCTTACAAAAACAAAACATATATAAAAAGGGATAAAAATTGTTGTAATAAATCACTTTATTAATTGTGTTGCTGCTGATGATCATCATCATCATCATGTACTTTAGAACTCTATATGAATTAAGGTCGATTTATATGAAAATATGTTCCTATTTTTTTGTATTTTGTTTTCTTTCTTTTATATTTTATTGTACTTGTTTTTAAATATGAAATCAAAACAATATAAAGTATTATGATTATTATTTGTTTGCTGTTTGAAATTTACAAAAGTCTCCAGCCAGGCTGGTAAAACAGATGAAATAGTTTTTCTTAAATAGTTATTATTATTATTATTTTTGTTGTAAATGCTTCTTTTTTTGTAATATTTTCTGGAGTTCGTTAACTTGAGTAGTTTTTTTGTTTTTATTATATTCATTACATTTTTTCTAACAAAACGTTAAGAAATTCTTGTTGCTCTCATTTTTTTCTTGGAAGGAGAAGGAGTATTGTTTGGAAATTGTTCTTTTCTTAGGATTTGGTTTTATATTTTTCTTATTTAGTGTTATTTTAAAAGAATGTATTTGAGCTGTTAAGCAGTCATGGGCAATACTTCTCATACTACGTTGATGTCTTTAAAGCGTGCTCAATGCTGCTTAGGCGTTGTTGTTACAAAAACACTCTCTTTAAACTACTTTGTATGATTTGCCACAAATATTGATGTTATCTTCTCTACTTTAGTCTCAAAATTTTCTTATATTGATCATAACTGCTGCAAAATCTTCTACGTAATATATATTACAAAAAAATTCGCGTTAAATTAATCACAAAAAAAAAATAATTTTTAAAAATAACTTTAAACATATTTCTTCTATTTTCTTGTTGGTATTTAGTTGTTGGTTAGCAGCTTGTTGTTGGTTGCTGCTGCTGCTGTTGCTATTGTTTGGTCGTTGGCTGGCTATTGTTGCTATATTTCATTGTTAGTTAGTTTAGCCTTTTTCTTTTGTGTTTGCAAGTGTGTAAATGTATTTATAATTGTTGGTTTTTTCGACGTCTGCATCGACGTTGTTGTCATTGTGTTGTAATCTTAAGAATTTTAACTTTTCCGCCTTTTTTTGTACGGTTCTTTTCTAGCTTTCTTTCTTAGTTTTTATTTATTTATTGTGCTTATTGTTGTTTTACATTTCTCTATTAAGTTGTTGTTGTTGCTATTGTCGCATTGTAATAAAATATCATGGTTTGCATTACTTATGTACACATAGCTTTTCCTTTTCATAGAAAATTATATACATATGCTTGTCAAATAACATGGGCAAACAAATTTTGAAATCGAAAACTAAAGTGTACAAATTTTGAAGGATTGAGTCCGAAACTAATTGCTAGGTTTCTCAATCATTTAAATTTTTATTTTTCAGCTTATTTAAATTTTTCAGCTTAAAATCTTCTGCGACAAGATTCTACATTGTCTTGATCAGCACCTCGGTGTTAGATTTTTTATATTTTGTTGGCCAGTGTAATCTGTAAAGAAAAAGTACAAGAAAAGTAATCGTAATCTTATTTTTCATATTTTTCTTTATGAAGCTTAATTCTTGTATAAATACCTTTACAGTAGTGGCCAATTTTAACATTTAATAGATAGATAGATAGATAGGTAGATAGATTGATAGATAGATAGATAGATAGATAGATAGATAGATAGATAGATAGATAGATAGATAGGTAGATAGATAGAAAGATAGATAGAAAGATAGATAGAAAGATAGATAGATAGATAGATAGATAGATAGATAGAAAGATAGATAGAAAGATAGATAGATATATAGATAGATAGAGAGATAGAAAGATAGATAGATAGATAGATAGATAGATAGATAGATAGATAGATAGATAGATAGATAGATAGATAGATAGATAGATAGATAGATAGATATAGTAGGTGACGATGTTTCTATAATCGACTTTCGGAATAATCGAACAATCGACTTTTTGTCGAAAAAAGTGCGAAAGTCGAAGACTATTTTGTTCCAAAAAAGTTCGATGTCGACTATTTTTTTGTTTTCCAAAAAGTCGATAACTCGAACTATCGTGTCTTGAAAGTCGATAAAGGGTCGANNNNNNNNNNNNNNNNNNNNNNNNNNNNNNNNNNNNNNNNNNNNNNNNNNNNNNNNNNNNNNNNNNNNNNNNNNNNNNNNNNNNNNNNNNNNNNNNNNNNNNNNNNNNNNNNNNNNNNNNNNNNNNNNNNNNNNNNNNNNNNNNNNNNNNNNNNNNNNNNNNNNNNNNNNNNNNNNNNNNNNNNNNNNNNNNNNNNNNNNNNNNNNNNNNNNNNNNNNNNNNNNNNNNNNNNNNNNNNNNNNNNNNNNNNNNNNNNNNNNNNNNNNNNNNNNNNNNNNNNNNNNNNNNNNNNNNNNNNNNNNNNNNNNNNNNNNNNNNNNNNNNNNNNNNNNNNNNNNNNNNNNNNNNNNNNNNNNNNNNNNNNNNNNNNNNNNNNNNNNNNNNNNNNNNNNNNNNNNNNNNNNNNNNNNNNNNNNNNNNNNNNNNNNNNNNNNNNNNNNNNNNNNNNNNNNNNNNNNNNNNNNNNNNNNNNNNNNNNNNNNNNNNNNNNNNNNNNNNNNNNNNNNNNNNNNNNNNNNNNNNNNNNNNNNNNNNNNNNNNNNNNNNNNNNNNNNNNNNNNNNNNNNNNNNNNNNNNNNNNNNNNNNNNNNNNNNNNNNNNNNNNNNNNNNNNNNNNNNNNNNNNNNNNNNNNNNNNNNNNNNNNNNNNNNNNNNNNNNNNNNNNNNNNNNNNNNNNNNNNNNNNNNNNNNNNNNNNNNNNNNNNNNNNNNNNNNNNNNNNNNNNNNNNNNNNNNNNNNNNNNNNNNNNNNNNNNNNNNNNNNNNNNNNNNNNNNNNNNNNNNNNNNNNNNNNNNNNNNNNNNNNNNNNNNNNNNNNNNNNNNNNNNNNNNNNNNNNNNNNNNNNNNNNNNNNNNNNNNNNNNNNNNNNNNNNNNNNNNNNNNNNNNNNNNNNNNNNNNNNNNNNNNNNNNNNNNNNNNNNNNNNNNNNNNNNNNNNNNNNNNNNNNNNNNNNNNNNNNNNNNNNNNNNNNNNNNNNNNNNNNNNNNNNNNNNNNNNNNNNNNNNNNNNNNNNNNNNNNNNNNNNNNNNNNNNNNNNNNNNNNNNNNNNNNNNNNNNNNNNNNNNNNNNNNNNNNNNNNNNNNNNNNNNNNNNNNNNNNNNNNNNNNNNNNNNNNNNNNNNNNNNNNNNNNNNNNNNNNNNNNNNNNNNNNNNNNNNNNNNNNNNNNNNNNNNNNNNNNNNNNNNNNNNNNNNNNNNNNNNNNNNNNNNNNNNNNNNNNNNNNNNNNNNNNNNNNNNNNNNNNNNNNNNNNNNNNNNNNNNNNNNNNNNNNNNNNNNNNNNNNNNNNNNNNNNNNNNNNNNNNNNTAGATAGATAGATAGATAGATAGATAGATAGATAGATAGATAGATAGATAGATAGATAGATAGATAGATAGATAGATAGATAGATAGATAGAAAGAAAAAATAAAGAGTTTGGTAGTTTTTCCAATGAAGTACAAAATACAGTAATGGACGAGGGTGTAATAAAGTCATTAGCATTCTTACTTGTTTTCCTCTTTTGTTTCATATGATTCGACAAAAATAATTTACCAAACTGTTTGTGTCTGTCTGAAGAGTATCTATAGAGCTTGTAATCCATTCATTATTTTGTATGCAACACTTTCTTTCTTGCTCTTTTCTAGTACTTCTGTTCGGTTTGTGTATTTAATTTTCTTTTGGCTTTATATTGTTTTCGTTAAGAATGTTTTCAGACTGTCAGCCAAGCAGTAGTAACACGTTTTTTTCTTTTTATTTTCTAAAAAATAGAATTTTTCACTTATTAAATAGATGAACAGTATGGTGTTGTTGAAATTTGTAAAGCAAAACGAAAAAAACCATACGTATAAATAAAATAACCATAAATATGTGTATAATTACAGAGTAACATTACATCTTGTCTTTGGTTTTCTTTTCTTTCTTGTAAAAGGATTTTTCAATGTTCCTATAAATAACATAAAAAACTATAAACGAATTAAAAAGCAGTGCTAGTAGCTTAACATTTATATGGTTTATCATTAATATTTTGCCAACAGTTCTAGTTTTTTCTTTTGCTATTGTAGATTTGGATAATAGTTAAATATGTTGCAGATATGTGTTTCCTTGGTTAATTTATGGCCAAAAGTTATGTACTTGCAACATGCCACAATAACCAACATTACAACAGCAACAAAAAGTTAATGTTCGTTACTACATACATACATATATAGTCAGTCATAATGAAAACTTTGTTGTACCTGTTAAAGTTCAATGCTTGATAAGTAAAATTCATATCCAAAAAAATATATATTCATTCAAATAGATAAACCTGAATACTGCAACAGAGCAGATAAAAAAATTGCAGTCATAAATATACAGAACCGACTACCCTAGTACTATCACTGTCAGAATGAACCCAAAACGTAATTGCAATATCTAGAAAAACTCGCAACAAACTTAATAGCTGAGAGACACACATACTGACTGTCTTTTTGACTTAACTGATGAATGAAAGCGAAAATCAAAATTGACATGTTGTTTGATGTTATTTTAAGAAAAAAAAAAGTATTTTTTAACAACAAAATATTTTGGTTTTCTCGTTTTACATGAATTTTAAATACATTCATTTAATCATTCATCAAATCAGTAACAAGGATGAGTACGTATTCGGTGTTTGGTGCAGGGATAAAAAGAAGATAAATATAGTTACTTCATTTTTATATGCATAAAGATATATTGTGTTTAAAAGTTAAAAAAATTATACTTGTTCGGTTGTTTTTTTAAGAATTTTATTTACGAAGTAATTTTTATCATTTTGATTAAACTTTATAGTTTTAACAATGGTTAGTACAATTAATTAATAACTTCTGATGAGAAATCTGAGAAATCAAGTAAACAATCCTTAGTAACTCCTATAATATAAGGGTGTAAACCACAATTCATTGACCTCAAAAATTATACTGTAACAGATCTCAACTATAATTGAACTAGAACTGAACTGGAACTGAACTAGAACTGGACAAGAACTGAACTAGAACTGAACTAAAACTGAACTAGAACTGAACCAGAACTAGAACTTAACCAGAACTGATTCAGAACTAGAACTGAACCAGAACTAGAACTGAACCTGAACTAGAACTGAACTAGAACTGAACTAGAACTGAACTAGAACTGAACTAGAACTGAACTAGAACTGAACTAGAACTGAACTAGAACTANNNNNNNNNNNNNNNNNNNNNNNNNNNNNNNNNNNNNNNNNNNNNNNNNNNNNNNNNNNNNNNNNNNNNNNNNNNNNNNNNNNNNNNNNNNNNNNNNNNNNNNNNNNNNNNNNNNNNNNNNNNNNNNNNNNNNNNNNNNNNNNNNNNNNNNNNNNNNNNNNNNNNNNNNNNNNNNNNNNNNNNNNNNNNNNNNNNNNNNNNNNNNNNNNNNNNNNNNNNNNNNNNNNNNNNNNNNNNNNNNNNNNNNNNNNNNNNNNNNNNNNNNNNNNNNNNNNNNNNNNNNNNNNNNNNNNNNNNNNNNNNNNNNNNNNNNNNNNNNNNNNNNNNNNNNNNNNNNNNNNNNNNNNNNNNNNNNNNNNNNNNNNNNNNNNNNNNNNNNNNNNNNNNNNNNNNNNNNNNNNNNNNNNNNNNNNNNNNNNNNNNNNNNNNNNNNNNNNNNNNNNNNNNNNAACTAGAACTGAACTAGAACTGAACTAGAACTGAACTAGAACTGAACTAGAACTGAACTAGAACTGAACTAGAACTAAACTAGAACTGAACTAGAACAGAACTAGAACAGAACTAGAACAGAACTGAACTAGAACTAAACTAGAACTGAACTAGAACAGAACTAGAACTGAACTAGAACTGAACTAAAATTTAAGTAGAGCTAAACTAGAAAACAATAAGAATTTATTTAGATCTTTGTTGTATTTAATTGTTACAAATATGTACATTAAATTTCTGTCAATCCGTTATTTATCTCTGTCTCTTTCTAATTACAGCATTGCTGAAGAAAAGAAAAATCTTGGTAACGACCAATACAAAGCACAAAACTATCAGTCTGCTTTGAAATTCTACTCGGACGCCATATCACTATGTCCCGATTCGGCAACGTACTATGGCAATCGTGCTGCCTGTTATATGATGTTATCCAACTATACGAATGCATTAAATGATGCTCGTACCGCAGTGCGTTTAGATCCTAAATTTGAAAAAGCCTATGTGCGTATTGCTAAATGTTGTGTGGCCAAGGGTGATATTATTGGCACCGAACAGGCAATTAAACGTATAGAAGAAATTGATGCTCAAAGTAATGCTGTTAATGCCGAGAAACAGGCTGTACAGCAATTAAGACAATTGGAACAGACCATACAAACTAATTACGATACGAAAGCCTATCGTAATGTAGTTTACTATTTGGACTCGGCCATTAAACTAGCACCAGCTTGTTACCGGTTTGTAGCGAACTCTATTATTTTTTTATATTAAATTAAAACATTTTTATATATGGTTTTTCTATTTTAGTTATCGTCTTTTGAAAGCCGAATGTTTGGCTTATTTGGGTCGCTGTGATGAAGCTGTTGATATTGCCATTAGTGTTATGAAATTGGATAGTACCTCGGCTGACGCCATTTATGTGCGTGGTTTGTGTTTCTATTATACCGACAATTTAGAGAAGGGCATTAAACATTTCGAATTGGCCTTACAATTGGATCCCGATCATAAAAAAGCCAAAGAGATGCGCACCAAAAGCAAAACCCTCAAGGATATGAAAGAGAACGGTAATGTTCTGTTCAAATCCGGCCGATATCGTGAAGCTCAAGCTGTCTACACGGATGCCTTACAAATCGATGAATTCAATAAGGATATCAATTCGAAACTTTTATACAATCGCGCCTTAGTCCACTCTAAAATCAATAATCTGCGTGAGGCGGTAGCTGATTGTACTCGTGTTTTAGAAATTAATGATAAATACTTAAAGGCGTTGTTGTTGCGTGCCCGTTGCTATAATGATCTCGAGAAATTCGATGAATGTGTTAATGATTATGAGGCCGCCTTACAGATTCAAAAGACTCCGGAGATTAAGAAATTGTTGCGTGATGCCAAATTTGCTTTGAAGAAATCTAAACGTAAGGATTATTATAAGATTTTGGGTGTCTCTCGCAGTGCTGGCGAAGAGGAGATAAAGAAGGCTTATCGCAAGAAGGCTTTAGTTCATCATCCCGATCGTCATGCCAACAGTTCGCCTGAAGAACGTAAAGAGCAGGAGTTGAAATTTAAGGAAATTGGTGAGGCTTATGCGATTTTGTCGGATCAAAGGAAAAAGATGCGTTACGATAGTGGTCAAGATATGGAAGAACATGAACAGGGTAAGTGAAATTTTTAGATTTTATGAAATATGAATTATGAATCATCTAGAACTGAACTAGAACTGGACTAGAACTGGACTAGAACTGGACTAGAACTGAACTAGAACTGAAATAGAATTGAACTAGAACTGAACTAGAACTGAACTAGAACTAAACTAGAACTAAACTAGAACTGAACTAGAATTGAACTATAACTGAACTAGAAAACATAAAAGTCAATTTATTTTGCAAACTAGTCCATTTATTTTGGAAACTAGAAGAGATAGAACCAAAATAACGATGATCTGTGATCACTCTTATTTTCTATCAAAAATCCATTTTTTGAGTGAAAACATAAAAGTTCATTTATTTTGGAAACTAGACGAAGAGCATAGTAGCAAAATAACAAACCTCTGTGTATCACTTTTACCCGATTCCAAAATCCACTTGTTGAGTGAAAAAAAAAGTCCATTTATTTTGGAAACTAGAAGAGATAGAGCCAAAATAACGATAATCTGTGATCACTCTTATTTCCCATCCAAAATCCATTTTTTGAGTCAAAAATCCATTTTTTGAGTCAAAAATCCATTTTTTGAGTCAAAAATCCATTTTTTGAGTCAAAAATCCATTTTTTGAGTCAAAAATCCATTTTTTGAGTTAAAAATCCATTTTTTGAGTGAAAACATAAAAGTCCATTTATTTTGGAAACTAGAAGAGATAGAGCCAAAATAACGATAATCTGTGATCACTCTTATTTCCCATCAAAAATCCACTTTTTGAGTGAAAACATAAAAGTCCATTTATTTTGGAAACTAGAAGAGATAGAGCCAAAATAACGATAATCTGTGATTCACTCTTATTTTCTACCAAAAATCCATTTTTTGAGTCAAAAATCCATTTTTTGAGTGAAAACATAAAAGTCCATTTATTTTGGGAACTAGAAGAACTAGATAGAGCCAATACTGAAATCTGTGATCCTATATTCCGCCATCCAAAATCCATTTTTTGAGTTAAAAATCCATTTTTTGAGTGAAAACATAAAAGTCCATTTATTTTGGAAACTAGAAGAGATAGAGCCAAAATAACGATAATCTGTGATCACTCTTATTTCCCATCCAAAATCCATTTTTTGAGTTAAAAACCCCCCCCCCTTTTTTGAGTGAAAACATAAAAAGTCCATTTATTTTGCAAAACTAGAAGAGATAGAGCCAAATACCCGATATCTGTGATCCACTTTTATTTCCCCATCCAATAATCCACTTTTTGATGAAAACATAAATCCATATTATTTGGGAAACTAGGAAGAGATAGAGCCAAAATAACGATAATCTGTGATCACTCTTATTTTCTTTACCAAAAAATCCATTTTGATCAAAAATCCATTTTTGAGTCAAAAATCCATTTTTGATCAAATCCATTTTTTGAGTGAAACATCATAAAAGTTCATATTATTTGGAAACTAGGAGAATAGAAGCCAAAATACAACCGATAATCTGCTGATCACTCTTATTTCCCATCAAAAATCCACTTTTGAGTGAAAACATAAAAGTCCATTATTTGAAACTAAAGAAGAATAGACGCACAAATAACTATAAATCTGTGATCACTTTTATTTCCCATCCAAAATCATTTTTTGAGTGAAAACATACAAAGTCCAATTATTTTGGAAAATAGAAGAGACTAGAAGCAAAATAACGACATCTGTGATCACTCTTATTCGCCATCAAAATCCCATTTTTTTGAGTTAAAACCCATTTTTTTGAGTGAAAAACATAAAAGCTCCAATTGTATTTTGAAAAACTAGAAGGAACTCAGAGCCAATACCGATAATCGTATCACTTTTATTTCCGCATCCAAAATCCATTTTTTGAGTGAAAACATAAAAGTCCATTTATTTTGGAAACTAGGAGAGATAGAGCCAAAATAACGATAATCTGTGATCACTCTTAATTTTCTACCAAAAATTCCATTTTTGTGAGTCAAAATCCAATTTTTCAGTGCAAAACCATTTTTGGTCAAAATCCATTGTTTGGAAGTGAAAACATAAAGGTTCCATTTATTTTGGAAACAGAAGAGATAGACCAAAAATAACATAATCTGTGATCACTCTTATTTCCCATCAAAAATCCATTTTTTGAGTGAAAACATAAAAGTCCATTTATTTTGGAAACTAGAAGAGATAGAGCCAAAATAACGATAATCTGTGATCACTCTTATTTCCCATCCAAAATCCATTTTTTGAGTTAAAAACCCATTTTTTGAGTGAAAACATAAAAGTCCATTTATTTTGGAAACTAGAAGAGATAGAGCCAAAATACCGATAACTCTGTGATCCACTTCTTATTTTCCCATCAAAAATACACTTTTTGAGTGAAAACATAAAAGTCCATTTATTTTGGAAACTAGAAGAGATAGAGCCAAAATAACGATAATCTGTGATCACTCTTATTTCCCATCCAAAATCCATTTTTTGAGTGAAAACATAAAAGTCCATTTATTTTTGGAAACTAGAAGAGATAGAGCCAAAATAACGATAATCTGTGATCACTCTTATAGTCTTCTAGCCAAAACTCCATGTTTTTGAGACAAAATCCATTTTTTTGAAGTGAAAACATAAAAGTCCATTTATCTTTGGAAACTAAAAGAGATAGAGCCAAAAAATAACGATAATCTGTGATAATCTTATTTCCCATCCAAATCTATTTTTGAGTGTGAAAACATAAAGTCCAATTTATTTGAAAAGACGAGATAGACCAAAATAACGGATAATCTGGTGAATCCTCTCTTATTTCTCCATCAAAAATCCATTTTTTGAGTTAAAAACCCATTTTTTGAGTGAAAACATAAAAGTCCATTTATTTTGGAAACTAGAAGAGATAGAGCCAAAATAACGATAATCTGTGATCACTCTTATTTCCCATCAAAAATCCACTTTTTGAGTGAAAACATAAAAGTCCATTTATTTTGGAAACTAGAAGAGATAGAGCCAAAATAACGATAATCTGTGATCAATCTTATTTCCCATCCAAAATCCATTTTTTGAGTGAAAACATAAAAGTCCATTTATTTTGGAAAATAGAAGAGATAGAGCCAAAATAACGATAATCTGTGATCACTTTTATTTCCCATCAAAAATCCACTTTTTGAGTGAAAACATAAAAGTCCATTTATTTTGGAAAATAGAAGAGATAGAGCCAAAAATCCAAAATCCATTTTTTGAGTGAAAACATAAAAGTTCATTTATTTTGGAAACTAGAAGAGATAGAGCCAAAATAACGATAATCTGTGATCACTTTTATTTCCCATACAAAATCCATTTTTTGAGTCAAAAATCCATTTTTTGAGTGAAAACATAAAAGTCCATTTATTTTGGAAACTATAAGAGATAGAGCCAAAATAACGATAATCTGTGATCACTCTTATTTCCCATCCAAAATCCACTTTCTGAGTGGAAACATAAACGTCCTTTTATTTTGGAAACTAGAAGAAATAGAGCCAAAATAACGATAATCTGTGATCACTTTTATTTCCCATCCAAAACCCATTTTTTTAGTGAAAACATAAACGTCCTTTTATTTTGGAAACTAGAAGAAATAAGCCAGACACAATAACGAAATCGTGATCACTTTATTATCCCATCCAAAATCCACTTTTGAGTGAAAACATAAAAGTCCAATGTTATTTTGGAAAATAGAAGAGATGAGCAAAATAACAATATCTGTGATCACTTTATTTTTCTATACAAAAATCCATTTTTGAGTCAAAAATCAAATTTTGAAGTGAAAAACATAAAAGTCCATTTATGTTGGAAAACTAGAAAAAAAGAAGATTAAAAAAAAAAATCCCATAAAATCCCCAAATTTTATTTTGGAAAACGTAGGAAGAGATAGAGCAAAATAACCGATGATCATGTGAATCCAGCCTTTTATTTCCCATCCCAAAATCCCTTTTTGAGTGAAAACATAAAAGTCCCATTATTTAGAAAATACGCAGCAGCATAGATACAGCCATAAATACGAATCTTGATCACCTTTATTTCCCAATCCAAATCCACGTTTTTTGAGTATGAAAACATAAAGTAACCATTTATTTTGGAAAATAGAAACGAGATAGGAGCCAAAATAAAACGAATAAGCTGTAATCCACTCTTATATTCAACACAAAAATCCATTTTTTTGAGGTGAAAACATAAAAGTCATTTATTTTGAAACTAGAAGAGATAGAGCCAAAATAACGATAAATCTGAGATCACTCTTATTTTTTATCAAAAGATCGCATTTTTGAGTGAAAACATAAAAGTCCATTTATTTTGAAACTAGCAGAAGATAGCAAAATCCCAAGAAATCCATTTTTTGAGTGAAAACATAAAAGTCCATTTATTTTTGGAAACTAGCAAGAATAGAGCCAACAATAACATAATCTGTGATCACTTTATTTCCATCCCATTTTTTTGAGTGAAAAGCAATCAAAGTCCATTTATTTTGGGAAACTAGAAGAATAGAGCCAAAAAAACGATACATCTGTGCGTCACTCTTATTTTCTATCAAAAATCGCATTTTTTGAGTGAAAACCATAAAAAGTTCATTTACTTTTGGAAACTAGAAGATATAAGCAAAATAACGATAATCCTGTGATCCACTTTTATTTCCCATCCAAAATCCACTTTTTGAGTGAAAACATAAAAGTCCATTTATTTTGGAAAATAGAAGAGATAGAGCCAAAATAACGATAATCTGTGATCACTTTGCTTCTCATCTAGAACTGAACTAAAACTGAACTAGAACTGAACTATAACTGAACTAGAACTGAACTAGAACTGAACTAGATCTGATCTAGAACTGAACTAGATCTGAGTTAGATCTAAACTAGCACTGAACTAGGACTGACCTAGAACTGAACTAGAACTGATTTCACTGAAAGTTTAATTTGAAATTTCACTAAAATTTAATTCTATTTCTCTATGTTTCAGCTGATTTTGATCCTAATCAAATGTTCCGTCACTTCTTCCAATTTGGTGGTGGGCCTACCGGTCAATCGTTTGGGTTTGAATTTTAAACATAAATTGAAAAAAGTTGCGTTATTATTGTCATCTAAAAATAACAACAGGAACTCTTAAAACTCTTTAAACAAAATCAACAACCAACTATACCACCCGCCGTCGTCATTGTTGTCATCCTTAAGTATAACAATATTAACATAAAAAAAAGAACACAACAACAGCAATTGCAACAAAATCTTTAAAAACGCAACAAAAAAACCCATTTTTAAAAAAAAATTATATAATTTTGCATGTTCATTAAAAATTAAATACAAATTAAATAAAAATTATATAAATGATTAAAATTAATAATAAAAATTAAAACTTAATATATTCCAACAAATGCCACATGACAGACAACAAGAAAAAAAAACTAAAACTAATTTAACAGCATATTAGAAAAGAAAATATAAATAAATAATTGTGGACTTAATAGCAAAAAAAACCTAATTTCAAAAAATTAAAAAAAGAATTAAAATTTGTTAAAATTAATTGAATTCAATATCAATATAACTGATTAAATTTAAAAAATAAATAAATAAAAAAATACCTTATAGCTAAACCACAAATTATACTTAGATTAAACATAGATTTTACATAAAAACATAATGAAAATAAAACAAAACAGCAAAAAAATATAGAAAAAAAATCAAAAACAATGTATTTGTTATTGTAAAATTCCTTAAAAAAAAAGATTTCACACAAAAAACCACTATTTTGCTGCAAAAGAAAAAAATTATTCATTGTTTAATTATAAGATTTCTTAGTTTTTGTGTTTGTTGAACAAATTCCTTCTGCTCCCTGCTTCTCCTAGCAATTCCCCTTCTTCATTAAAATCATTAATTATTTTTCATTTTTCTATTTCTTTTTATTTTTTTAGTTGTAAGTTATTTTCTTTTTGTATGCTTTTCAATTTATTATAATATTAATTTTTAGAGATGTAAGCATTTTTCTTTTCTTTAATTTTATGCAAACAAATTTTGTTTGTAACAAAAAAAAAATTCTTTTTAATTTTAATTTAGTTTTAATTCATTTTATTTGCAACTAAGTTGTATGTGTGTGTGTGTGTTGCTATCTTACAAAATTTAGTTGATTTTCTTTTTTTATATATATTTAAATAAATTTATTGATGTTTTTTCCATGGGATATTATTAATGTAAAATTAAAAAGGGTTTTAATGGCAAATAAATGGAAATCGAAAAATTTTCAATTTTAAATCAAATGTCCTCTTTTGGATGTATAGGTGTTATGTGGAAGTAGTAAGTAATATCCAGCAGTTCGACGGGATAGTCCCGAACTGACCACTTAACCTACCACTTGTGGTGGCCCCTAGCCACCTGACTACCCAGGTGACCGACTATTTTAACATGGGCTTGTCCTACGAGGAAGTCAATCGTCACTCTACACCCTACAAAGAGACAGTAAAGACACGATTGCCTCCGCTCTCGCTTACAAAGAGGGCACTAAAGTAACGACTGTCTTCATTCTCGTTTACAAAGAGTTTATTTGTAACGAAAGACCCAAAACATACGAATTGGAGTCAGCCAGGTTGTAAGATATTAATGAAACTGAAATTTAAAAATTTCAAGTGTCTACTCTGTAGAATACTATGGGACAATAATGTGACGATTGACCCGATATAAATATGAGTCAACCATATGATGGCATATTAGTAGAAAGTAATAATCATTTCTCCAAAAGATGGGTAAAATATATACCTTCGGAAGTACAACATAAAAACACTTTTAAGAGTATAATCTCTAGGTTACTTGAGCACAGTAAAGAGACGACTGCCTCCGCTCCCGCTTACAAAGGGGACACTAAAGTGACGACTGTCTTCCTTCTCGATTACAAAGGGTACATAAGTGTCGAATGACCCAAAACATACGAATTACGATCATCCAGGCGGTTAACTATTAGTGGAAATGACGGTCTTTTTCGTATGCATTGACTCTTTGTCGAACTGCTGGGTACTACAAAGTTCTCCTACGACTACTAGGCAAATATAAGGGGACCATTATCACGCTTTGTCTTTGAATGGCCAAAATATGAGGGAGAAATTGTATTTCTGATTCAGATTTATAGCGGCTTAATCATTTAGCGCGGGTTTTTATTACCTTAGCTATTGGCCAGATAAACCTAAGTTATAAGTAAGAATACACAATCAACAAAAACAATAAAATAATGAATTCGGAAGTAGCAAAACTTATTATTTCACGTAAATAGTCACTCATATTCTGCATTTCGATTACGTTTACGCATTCAGTTACGCAATGACCGAAAAAAGGTATGAATCGTAAGAAAAAGTAGAATCAATTCCATTTCGTTTCAATGCTTTACGATTCTCGCTTATTCTACATTTCGATCGTAAATACGTTTTTGTAAGGGCGAGTTTTTCTGATAAAGATAATCTTCATTCCTTGGTTAAACTTGGTTTAATATATTTTTCGTGTTTTTCAGTTATCAGTAAAGTTACTTATTAACTTAATTTAACTGAGTGTTAAACCAATTAAACTCAAGTTATAAGTGAGAAAACACAATTAACAAAAACAATAAAACAATGATTTAGGAAGAACAAAAACTTGCAATTATTTGATTTATTTTGTTTTATTATTATTTTAAATGTTTATTTAACATTCTTGCAAAATTTTACAAATGTATTGTTTGCTAAAAACAGCTGTTCATTGTTTATGTTTTTGAGTGAAAAGTTGTCAATACTAACAGCAATACTAAGTTAACTGCGCTTAAATCTAAAACTGAAAAACACAATCATCGGTTAAAGTCCGCCTAAATTTATTCCGAGTTTAAGCTAACAGCTACTTAAGCCTAGTTTAACTGAGTAGTAACAAACTTGCCCTTAGTATGTTTAGATTTCATTTCTGGCTTATTAGTTTGTTAGGCAGTGTAATCGAACATTGTTTATGTTAATGTTAAGTTCCACTTAAAAAATCTAGGTTTTGGGCCATATTTGAGACATTTTCTGAGAGTATGTTAGTAATATCTCCCTTCTTTGATAGGCAGAATCCTTTAGCTTTTACCAGTAAAGTTGTCGATAAATGGAGCTCGTTCACACGATATTGGATCTGCGCTTCGGAACTAACCGATTCTCAACTCAGCATCAACTGGGCAGTGTAATCATCTGAAAGTATCTCGGTTATATCTTCCATCTTCCTTCAGAATCCTTCAGCTATAACCAGTAAAATTGTCGACAAATACAACTCGTTCCCACGACATTGGATCTTTGCTACGGAACTACCCAACTCTCGATTGGCTAAAGATTGTCAACTCAGCATCTGATTTATCAACTTTAAGTTTTTTCCTTCAGGGAAGAACATCCAGTCACAGCGTCAATCTGTTACAATAAACACAACATCACCCCATAGACTGCAACGTGTATCTATGAGCATCGCCTACAAGAGAAAATGAGGATACTTTTAGTTAAGAAACATAATGTTATGTTGACTTTTGAAATGTTACCGGAGGAGTCACATATCATACAGTTTGATGGTAATAATGTTTAGATTTCATTTCTGGGTTAATAGTTTTTGGGCAGTGTAATCATCTGAAAGTATCTCGGTAATATCTTTCATCTTCCTTCTGAATCCTTCAGCTATCACCAGTGAAGTTGGCGACAAATACAATTCGTTCCCATATATTCCTAATACATATGTCAATCTGTTACAATAAACACAACTTCACCAAATGGATTGAAACGTTGAGGAATGAAGATAGTTTTAGTTAAGAAACATAATGTTAATGTTGACTTTTTGAATATTACAGAAGGAGTCACACCGACTTTAACATTACACAACTTAATGCTTTCCCAAGACATGTCAGCATCGTTATAACCATCTACAAGAGAAAAAGGAGGTCCTTTTAGTTAAAAAACATAATGTTATGGTGCCTTCTGGAATGTTACAGGAGGACTCATCATAACTTTAACATCACACAGTTTGATGCTCAGCCCACAGCGAAAATGTCAGCAGGGTCTTTTACTTATATGAGAAGAATATATGATCGTGAGGGAAAAAAGACTTAACGCCTACCGCGCTGTTCCTGATACATATGTCCAACATATATTCAACTGCTCAGCCTACTCTAACCAATTTCTAGGTTTGGACCTCAACAGCAAACAGCCGGATAAAAAATCTATAGTTTTAGATGTTCCAACAACCAACTTAACGTTGGTAGTATATCTATCTCTTGTCGTAGTAGTTGATGGAACGCAAATTCGGACTGAACATCTGTCTAATTATTACGACAGCAAACACGAATAAATTGCAAACATTTTTTGCGGAGGAACACATACATAAACACATGTAGGGGTAAACTAAACAAGGCAACGGCTTTCAACGACTTGTGCACTAAAATGTTCGTTAAGAGATGTCGCCGAAGGAGTCATCGTAACTTTTATATCAGATTGAAGGGATCAGCTAGGAATGTCAAGAGGGACCTTTATATATTAAAGAAACGTCTTAGTTCGATGCAGTTTACGTTGAACCAATACTTAGTGTCGTTTTCCCTTCCCTTGTGTGTATAGCTTATGCGAACAGGAGTGTATATGAAATCGAATAACTTATATACTGTAAATCGGAAGTGTTAATCACGTGGATTTAGGTTAAAAAGAATTAAAAAGAAAAAACTCCAGATTGTGTTCAAAAATGATTGAGCTATTCCAAAATATTTTCGAATATATCTCGAACACCAGTCAATACGCACACACATACTCAGAATTTATATCAAATGGTTAACATCTCGAAAGCATGTCTGATACAAGATTTTGGATCCCAAATATATCTGAGATCTTTGAAAAATTAGGAAAAAATAGGCCAGATGGGAAAGTGTGTAATATATCATTATGATAACTAATTCTTCTGACTTTGCCTCGTCCAAATGATGTAGATTTTGAAAATCTTTTAAAAAAAAAAACCTTTTTAATTTTCATTAAACAACATTTAATAAATATCACCCCTATTCTGCATTTCGATTACGTTTACGCAATGATCGAAAAAAGATATTCCAACAAAAAACTGAATCGTAAGAAAAAGAAGGAGTCAATGCTTTCCATTTCGTTTCAAAGCTTTACGAGCTATTATTTAAACCTCTTTTAGTTATAGATAGAAAATCCCTATTGTTTTAAAATATGTGGCTTTAGTTACAATTTTCTTGTTTTCATTTTCTTACTTTTACTTGCTTTAAATAATCTTAAACAAACTTTTTTAAAAATATTTTTAATCTAAATTTTCCTGCCAACTATTTTTAATTTTTGATATATTTTTAAGAAATTACTCAACATTAAAAAATTGGTCTATTTATACTTGTAATTAATAAAAATTAAAAGTCATTAATTTATTACAAATAGTTATTGGTTTTAAGGTTAATTGAAATAAATATTATTAAAGATAAGAAAAAAAACTATTAATAATACTATGTATACAAAATGGGTGAATATAATTTATGAAAATAAAAGATTTAGTTAATTTTGTGAAAAGTTTATCTCTCGCAAGTAAATCAATTTTAATGCTCAATAATATATTATCTTTTAAAAACAATGTCTCATATTTTAAAAAAATATCTAAATTTAAATAAACTAAAATAGGTTTTGAAGAGTTTAATTTTAATATAGTTGTAATTGAATTAGTAGTTTAATAACAATTCTATGGACTAACCTATTATTTCGCCTACGAACTATGATATGGATTAGTCTAGGGGCCAATATCTAAACCTAAAAGTAATCTGTTGTTGTAACAGCTTAAACTATACAATTTTAATACAGGGGTTCTGTATTTAGGTCCAAGCCAAGAAATTGGGCTACTTCAATAGGGTTAGTCTCCATTGGGCTAAGTGAAGTAGGGTGGGCTGGACAGTTGAATATGTGGTGGGTATCATGGGGACCCTGTCCACAAGATGGGCATATATTGGGGATGGCACGGTCTATGCAGGACCAGTAGGCGTTGAGCCTGTTGCTCCATCCCGATCTCAGTTGTGCCAGAGCAACTCTTGTTTTCCGTGGCAGGTTCTTCTCTATTTCTGCTATGGGCGGTGGGCGAGCTCCAAGAACGACATTCATGCGGAAACCTGAAACCGCGGTATTGATGGCGTCTCTATGAATGTCGTTCAAAGCTGCTGTATACGAAGTCCGATCTAAGGGATCCTGTACATAACTTTGTATGCTCTCTCTTTGTATACACGAAGGTCCTACCTGACATGCCTCGGGGGAGCATCCAACTGTGTGATGTAATCTGTCTGAGTAAAAACTAAAACTGAGTAATCTGTCGACAAGTCTAGTTATAGACTTGTCTATCTAGTCTATTGATTAGTGTTTTAGCTATTTATTTGTCTTAACTGGTCAATTGACTAGTCCATTGTTCTATTCATTGGTCATTTGATCAATCTATGGAATAGTTTATTGAATAGAGTGTTGACTAGTTGCTTCACTAATTTACTTTTCGATTTTTATCAGTCTACTTTTGGTAGACTACTTAGTCCATCGACTAGTTTATAGTCTAGTCTAATGTATATACATTGTCTATTGGTTACCTTATGTACTAGTCTATTATATTCTGTGTACTAGTAATAAACAAATGGACTAATCTATTGTCTTGTCTACTGTCTAAAGTATTTACTAGTCTATTGAGTATTTGGTCGAATAATCTAGTTATAGACTAGTATATTGTCTATACTTTTGACTAGTCTAGTGTCTATGTACTACTCTATTCTAGTAAAAAATGTACTAGTAATAAATGGACTATTAAATATATGAAAACCCGTCTACCTGTGGACTAGTTTATAGACTAATCTATTGTCTATTGAGTAATCGTTCGACTAGTCTAGTTATAGACTTGCCTATACTTTTGACTTGTCTATTGTCTCGTCTATGGACTAGTTTACAATCTACTCCATTCATTAGTCTTTGTCTTAACTGGCCAATTGATTTGTCTATTGACTGATCTTTGGATAAATCTCTGGAATAGGCTATTGACTAGACTGGGGACTAGTCGCTGAAATAGTTGATTGCTTAATTTACATTTCGACTTTCATGATTGACTAGTTTACAAACCAGACTATCTTTTAACTAGTTTATAGACAAGTCTATTATCGAACCTATTGTGGATTTTATTTTATCTAGTCTAGTCTACCATCCACACCTTTGACTCTCTATTCTATTGATTAGTCTATCAAATATTAACTTTTTAGAACTGGTCTATTGACTAGCATGTAGATAAGTCTATTGTTAAGACTATTGACTGGACTATATAGTTCAATCTATGGCATTGTCTATTACATTGAAATTTCGAAATAGAAAAGCGTTTATCTAGTATATTGTCTAGTCTACTGTCTACACTATTGACAGGTCTATTTATTAGCCTATTGAGTAGTCTGACTTTTAGTCTGTGAACTAGTTAATTGACTAATTTACTTTTCGATTTTAACTATTGATATGTTTACAAACTAGTTTATGTAGACTAGTCTATCGACTAGTTTATAGACTAGTCTATACTTTTCACTTGTCTATGGACTAGTCGTCTATCTAGTATATTGTCTAGTTTATTCATTAGTATTTTATTAATTTGTTTGTCTAAACTGGCTAGCAGACTGGTCCATTGTTTAGTCTGATGACTAAACTGTGGACTAATTAATTGACTACTTTCCGATTTTAACAATGGAATAATTTGCAAACTAGTTTGTTTTTTTTTGCAAACAAATCTATTGACTAGTTTATAGACTATTGTATATACTGTCTAGTCTATTTATTAGTCTTTCAATTATTAATTTGTCTAAACTGGCCTATTGGCTAGTCTGTTGAGTGACCTTTTGACTAGTACGTTGTTTAGTCTATTGACAAATATACACATATATCAATCTATGTAATAGTCTATTGACTAGATTGTCGACTAGTAGATGAAGTCGATCATTAACTTATTTACTTCTTAACTTGAACTATTGGCTTGTTTACAAACCAATCTCTCTATTGATTAGTTTATAGACTAGTCTTTTATCTAGCCTATGGTTGATTCTTATGCCTTGTCTATTATCTAGTCTATTGACTAATCTGCTGTCCACACTATTGACTAGTCTATTGTCTATCAAATATTAACTTGTCTGAACTGGCCCTTTGACTAGTATGCTATTAACTTATCTTAACTGGTCTATTGACTAGACTGTGGACAAGTCTATTGTTTAGTCTATTGACTGGTCTAAGGATATTTCTATTGACTTCTCTATTAAATAGTCTATGGTCTATTTGTTTGACTAATTTACTATTCGACTTGTGTTGGGGAATCACCCCTATTCTGCATTTCGATTACGTTTACGCATTTAGTTACGCAACGATCGAAAAAAGGTTTTCCAACAAAAAACTGAATCGTAAGAAAAAGAAGAAGCAATTCCATTTCGTTTCAATGCTTTACGAAATGCAGAATAGGTGTCAGTATATTTTCCATGACTGCTATATACTAAAGTCTATAAACTAATCTTAGTACTATCCTATTATCTTAATTATGGACTAGTCTATATAAAAATCTATTACCTGTGGAATTGTGAAAGCTTAATTTGAATTTTTTCAAACTAAGGGAAATTGGGTATTACAGTAATTGAAATCGAGAAATCCAGTAAGCCCGGGAAATCTGCACCAAAGAAAAATGATCACGGAACGAATGTAAAGCGCTGTATAAGGCTTCAATCATAAGCTGCTGAAATCTGCTTAGACTATAACTATAACGAGTACAACTAATTCGTGTGAAACGATTATTGAAAAAACTGAATTTTTTTCTAAATAAAACACATTTATTTTTTTTTTAATTTTTCATGTCCACATACATATTTTTATTTTTTTATTTAATTTTTTTAATATTTTTTTGTTTATTTTGTTTTTTCTTTTTCAAATAAACTTTTTTTGGTAGGTACACATTTATTTAATTTTATTTTTTATTTGTTTTATTAACAATTATTATTTTCTTGTTTAATTACCAATTCAATTATTTTTATTTTATTTTAAAAAATAAATGAAAACATTTACATTCAATATAATATTGGTATTTTCTTAATTTTTTCTTTATTTTTATTATTATTTTATTATTTTTACTAAAAATTTATTTCACTAACTAGAGGATTTTTCTTTGTAAAAATTTTATAATTAATTTTTTTTTTGTATATTACAATGCAAAAAGGAAAAAGAAAACGTTATTATTAAATCTTAAATTAGATAAACTTATTTTAAATTAAACAGAAAAATTGCTGTTTATATATATAAACACTAAATAATAAAAATAACTCTTAATAAAAAAATAATAAAGAAAATAATAATAATAAAACAACTTATTAACTAAACTTATATATTAATGTATTTTATATTTTCATTTGATGGTATAAAAAAAGAACATCCTGTTTAAACAAGGTACATATATATTTTGTTTGTTGTTATAAATTTACTTTTAAAATTATTAACATAATTTATTTGTTTATAATTATTATACAATTTCAATTCTATTATTATTAAAGTACGATGTACAAAAGTTTGTATTCACCAGATTTTAAATGAAATTTAAAAACTATCTTAATCGGAATGAAATTTTTAAACATGGGGATTTATAAAAATTTAAATTTTCAATCCACTAGATAATCTATCTCAATTATCAATTTAGTGAATCGTAAATCTTCAGATGTATATTCAAATCAATTTTCTGAAGGCCTCAGATTTGCTTGGGATTTAAATTTTTATAATTCTTTAAGATATGCTCTCGTCTTGTTTCCTAATTAAAATCTGAAAAATAGAATAATTAATAATATATAGATAGCAGCCAAAAAACAAAATCATCTAAACTTTTGTTGAAAGTTTTTAATATATAAATATCAGCCAAATGTCAAAAAACCAAATTATCTAAACTTTTGTTAAAAGTTTTTTAATGACATATCTTTAATCCCATTGAAAATCAGGCAATAGTCTTATTTCTTACTCAGGTTATAGTCCTGACTATAGCTCAGACTTAAGCCTTGTATAAAGCTCTGTATATATTTTTGACTATAGACTTGACATCACTTCAGACTATAGTCTTGACTATTGTTCATATTATAGTCTTAACTATAGTTTATACTACAGTCACTATAGTCTAGACTATAGACTCCAAGTATGGACTATTGTCAAGACTATAGTCTGAACAATAGTCCAGACTAAAGTCTAAACTATAGTCAAGAAATCCAGGTTATAGTATTATTAATAACAAAGCTATAGTCTCGACTATAGCTTGACTATTGTTCATATTATAGTCTTAACTATAGTTCATACTACAGTCACTATAGTCTAGACTATAGACTCCAAGTATGCACTATTGTCAAGACTATAGTCTGAACAATAGTCCAGACTAAAGTCCAAACTATAGTCAAGAAATTCAGGTTATAGTATTATTGATAACAATGCTATAGTATCGACTATAGCTCAGACTAAAGTGTTGACATCACTTCAGCTCATAGTATTTACTATAGTCCAGACTAGGTTTAGACTATAGCCTTGATTATAGTTCAGATTATAGTCTTGACTATTGTAGAGACTATAGCTTAAACTATAGTCTTGACTATAGTTTATACTACAGCAACTATAGTCTAAACTAAAAACTGCACTATAGTCTAGACTATGGACTGCATTATAGTCTAAACTCTAAACTATACTCAAGACTATAGTCTGAACTTTACTCAAGTCTAGACTATAGACTACATTATAGTCTAGACTATAGATTGCATTATAGTCTGCCCTAAAGTCAAGACTTAAGTGTAAATTGTAGTCAAGACTTTAGACTGAACTATAATCCATACTATAGTCTAAACTATAGTCAAGACTATTGTCTAAACTGTAGCCAAGACTAAACTTTAAACTATATTCAAGTCTATAGTCTGAACTTTAATCAAGTCTGAACTATAGACTGCACTTTAGTCTAGACTATAGACTGCATTATAGTGTAGACTTTAGACTGCATTATAGTCTAGACAGACTGCATTATATTCAATACTATAGACTGCATTATATTCTGAACACTAGTCCAGACCATAGTCTGAACAATCGTCCAGACTAAAGTCTAAACTATAGTCAGGACTATAGTCTGAACTATTGTTCAGACTATAGTGAGAGTCTTGACTACAAATTAGACTTAAGTATTGACTATAGGGCAGACTATTATGCAATCTATAGTCTAGACTGTAATGCAGTTCATATTCTTGACTTGACTATAGTCTTGACTATAATGCAATCTGTCTAGGCTATAATGCAGTCTATAGTCTAGACTTGATCAAAGTTTAGAATATAGTCTTGACTATAGTTTAAAGTTTAGTCATGACTACAGTTTAGACTATAGTCTTGGTTATAGTATAAACTATAGTCTGGACTATAGCTTAGTCTAAAGCCTTGACTACAATTTAGACTTAAGTCTTGAATATAGTTAAGACTATAGTCTTGACTAAAGTGCAGACTATAGTCCTGACTTTAGTGAAGACTATAGTTTAGACTATAGTCTTGAGTATAGTTTAGACTATAGTCTTAACTATAGAACGACAATAGTTAAGATAATAGACTTGACTATAATTAAGACAATAGTCTTAACTTTAGTTTAGACAACAATCTATGCTATAGTTTAGATTATAGTATGCATTGTATAGTCGACTATAGCATAGACTATAGTCTGGACTATAGTTTAGACTAAAGTCATGACTACAATTTAGACTTAAGTCTTGATTATAGTCTTGACTAAAGTGCAGACTTTAGTCTTGACTTTAGCGAAGACTATAGTCTTGTACTATAGTCTTGACTATAGTCTGTACTATAGTCTTGACAATAGTCTGTACTATAGTCTTAACAATAGTTTTGTACTATAGTCTTGACTATAGTCTTGTACTATAGCCTTGACTATAGTCTTGTCTATAGTCTTGACAATAGTCTTGTACTATAGTCTTAACTATAGTCTTGTACTAAACTCTTGACTATAGTTTTAACTAAAGTGCAGACTTAAGCCTTTCCTATAGTTCAGCCTATAGTCTTGGCTACAGTTATGACTTTCATTCTCAATCTGGTGAATTTTTGATTTATTTCAATAATAGCTCTGTTTCTTTACCCGTCAGAGTATTATTCCTTAGTACATACTTTATATGCATTGGTGTGTGTGTTTTTTTAGAAAAATATTAGAAAAGAATATTTAAAATTAGATAAAAAATAAAACTAAACATTAAATTTTTTTTAAGAAATTAAAACCAAAATAAGTTTTTTTTGCAAAAAATATAAAAAAATTAAGGAATATATATTTTTAAAAAACAATAAATTCCTGTTATGTTGGTTTTTTTTAATTTTCTTTTTTTTTCAACATTTACAAATACAGTAGTTTTTATTTTTATTTTCAATATATATTTTTTTGGATTTTTTTTTGTGTTTTTGAAACTTAAATACTAAAGTGTTTTTGAAACAATTAAATTCTATATTTTTATTTCTTTCATTATGCTTATATAAAAAAAAATTATAAAAATAGAAAAAACATTTTATAATTATTTTTTTTATAAAGTTTTCAATTTATTTAAAAAAATAAAAATAATTATAAAATGTTTTTTTTTTAGTTTTTTTTGTTTGATTTTTACTAAAAATAATTTTTCTAAAAAAATATTTATGTATGTTTATATAAAAAATTTAAGTTAATTATAAATTACTTAAGAAAATTGTTTTTTTTTTTTTAATTTTAATTCATAAAAAAATTAAAAAATTAATATTATATAAATTTGTAAAATATTAAAAAAAATAAAATACACAAGACAACTGACTGTTCTACTTATGACTTGAATTTGTTTAAATTAATGACTATTTTTTTTTTGTTTATTTGTTGTTATTTGTTTAACTATTGAACTTTTTGTTAAATGTTTTTTTATTTAAAAAAAATGACTGTTTCTTTTTTTTGCAAATTAATTATTTAATTAAATAATTAATTATGTTATTGTTAAAGTAGTTAGTTTAAAAAATTAGCGAGGTACTTTTTTTCCATTACAAAAAAAAATAATTATGTAAAATATTGGAGTTGTTGTTTTTGGGGGGTGGAAAATTTTATTTAGTTAAAATGGAATTATATTGTACTTTTCTCTTTCTCTCTCTCTTTCTTTTTTCTTTAAAAAAAAAGAATTAAACAATAAATATATATATTTTTTCTTTGGTTTTAGTTACTTTTTTTAAGGGTTTAGCCTTGCTAACCTATTTGACAGCTGTCAATCTGTTAGCAACAACTTTTAGAAACAATTATTTTATTTAAAGGAATTTTCTTGATTTTTTTTAACTAAATAAAATTTTCTTTAAAAAGAGAATGCTGTAGATGATTTTAAAAGTTTGGAATTTTTGTTTTATTGTAAAAAGTTTTAAAAATTAAAAAAAAAGTTTTCTTAAAAAAAAACTTTTTAAAAATATTGAAGATTTTTAAAAATTAACATAAAGTCATGTGGAAATTTTTTCCAAAACTAAAACAAGAAAGAAAATTAACAAGCGATTAAAGTTTCAATATTAAGGAAATCAATTTCAGAACTTGTGCTAACAGAACTACTTCAAATTTTGAAATATTGAAATCCCGGAACTAGCTAATTCTTGCCAGTACTTTTAGAAGCCATTCTCAGAAACTTTACTATGATTCTATAGGATTTCTCTAAAAAGAGTTTTTAAGACATCAATTCCTTGAAAAAAATGGAAAATTTAAAAAAAAATCCTTAATTAAAGAACTGATCCTAGAACAAATTTCAACTGGTCTTAATCTCAAAGGGAACGAAATTTTCATTGAATATTAGAGTTTTGTTTTACAAAATTTTCTATGATTCTAAATGATTTCTAAGGAGAGTTTTCAAGGCATTAATTCCTTAGCAAAAGTGGAAAATTTTAACAGGAATTCTTAATTAAAGAACTGATCCTAGAATCGTTCTATAATTAAAACAAATTTCAATTCTGCTCCAATAGTGGAAAATTTTAAACCGAAATCTTTAATTAAAAACTGATTCTAGAATCGTTTTATATTTAAAACAAATTTCGACTTTAAAGCACTTTTCCTATGGTCTTAACCCTAAAGCGAACAAAATTTTCATTGAATACTAAAGTTTTGTTTTAACAAACTATTCTATCATTCTAAAGTTTATCCAAAAGTGGAAAATTTGAACCGAAATCCTTAATAAAAGAACTGATTCTACAATCGTTATATATTTAAAACGAATTTCGACTTTAAAGCACTTTTCCTATGGTCTTAACCCCAAAGCAAATGTAATTTTCATTGTTTTTCCTAAAGTTCTAAAGTTTTTCCAAAAAAGTTTTTAAGACAACAATTTCATAGCAAAATTCTCAATTAAAGAACTGATCCTAAAATTGTTCTATATTTAGAACAAATTTTGACTTGAAAGCACTTTTCTTATGTTCTTAACCCAAAAGCGAACGATATTTTCGAAATTTTGTTTTAACAGCTTTTCTATCATTCTTTAAATTTTCTAAAAAGTTTTTAAGGTTTCAATTTCTTTTTAATAGTTGAAATTTTTAACATAAATCCTTAATTAAAAAACTGATTCTAGAATCGTTATATATTTAAAACAAATTTGGACTTTAAAGCCCTTTTTCTATGGTCTTAACCCTAAAGCGAACAAAATTTTCATTGAATACTAGAGTTTTGTTTTAACTAACAATCTATCATTCTAAAGTTTATCCAAAAGTGGAAAATTTGAACCGAAATCCTTAATTAAAGAACTGATCCTAAAATCGTTCTATATTTAGAACAAATTTCGACTTTAAAGCACTTTTCCTATGATCTTAACCCCAAAGTGAACGAAATTTTAATTGAAAACTAGAGTTTTGTTTTAAAAACTTTTCTATGATTTTAAAGGATTTCTAAAGAGAGTTTTCGAGGCATCAATTCCTTAGCAAAATCCTCAATTAAAAAACTGATCCCAAAATCGTTCTATATTATTAAATTTTAACTTGAAAGCACTTCTTAACCGAAAAAAGCGAACGAAATTTTCATTGGATACTAAAGTTTTGCTTTAACAACTAATTCCAGTACGAGTGCAAATAGAATCACTTCAGAACTTTTATAACGAGTGCAAATGGAACCAAACACATTAAAATCTCGAAAGCCTTTTTCGGGCATATTACTCTGATTGTATAGATTTCCTAAAGGGGATTTCAAATAAAAATCATAGATAAAATCACTTGTTCTAGAATCGTTCTATAAGTAGAACATAGTTCGACTTTAACCCACTTCACTAGAACCAGTTTTAAAGATTACAAATTCGAATTAAAGTCACTGATGTAAAAGCTAAAGTAGAACAAGAATCGTAATCAAAAGTAATAGAAATTTTCATAAATAATTAGTATTTATTCAAATGTAACTAGTTCTAGAACGAGTGCAAACGGAACCACTTCAAAATCTTGAAAGTCTTTAGCAGGAACATAAGTCTGAATCTATAGATTTTCTAAAGGGATTTCAAAGTAACAAATAGTTTATATAAAAGAGCTTTTGTCTAAAATCGTTCTTTGTTTAAAATATAGAACCCTTCTCTGGAACCAGTTTTGAAGGTTAAAAACTTGAATTAAAGCGATCGAAATTTTCATTTAATATTAAAATTTATTTTAAAAGAAAACTAATTCTGAAATGAGTGCAAACAGTAACACCATTCGTGGGAATCTTACTGTGATTCTATAGAATTCCTAAAGGGGTTTCAAACTACCGATTCTGTGAATATAATTGACATTCATATAAATTTTTTAGTTTATAAAACTCATTCTAGAATCGTTTTAAATTCAAAACGAATATCGACTTTAAAACAATTCTGTAGATCTAATACTAATCATTAGACCTAATGTCAAGCTATATTTCTAAGGAACCCAATCTAAAGACGAATTCGAACTTGATTTTAAGTCATTCACTTCTAAATCTAAATAGTGTTTTATTTTTAAAATATTTCCCAAATTTCCACCAATCAAATAAGTTCTGAGAAAAATAAAGTTTAAAGAAACCAATCGAATAGCTTCTCTCAAGTAGTTCTGAAACACTTTAAAATAATGCTTAAAATATTCATAACTTATAAAACTAGTTGTCAAACTATGTTTTCGTCTTTTAAGTCTTAAGTTTTTGATCTTTTCTAAATTAACAACAGAAATCGCTTTTAAATAATCCAAGATTACAATAAAAAAATAAAGAATGTCTTCTCAGTTTTCTTTCTTGTTTTAGCACCCTAATTTATATACCTTGACCTTAAGAACTTGGTTAGGAATTGTCACTTGGGCTGTATTCGAGCACTTCGTTCCAATTCATTGAACTGACCGTAGAAAAGTACCTCGCTTATAAGTTTTTCAGCAATTATCCGCTGTGTACGATCCATCGCACGTAATTTAACACTAACATTAGAACCGATAAAATCGCAGTCATCTTTATTCAGACTTTCAGCATAAATGGCAGCGGCCGCCGCAGCAGCTGCCGCCGATGAGCTGGCATCTTGGGAGCCACTCATGCCATTCGCATTACCGCTTAAGCTACCCGATTTGATGCGTCCGCTAATGGACGTATTATCCTCGGACATACTTTCGTTGGAGAGTAGGGAATTCATAAGCATTTGACCGGCCTGACTGCTTGAAGCGCTGGTCGGATTTAATTTACGCATATTGAGTGGGGTGAATTTTTCGTCTATCGACTCGGTGGAACGTCTAAGACTAGGTGGCAGGACAAAACGGCTGAAATCAAGACCTTTGGCAGCGGCCGCAGCTGCGGCACTAACGCGCAAATCTTGAGCAAAATCATCGGCTGATTCGGCGCCATGGCGATTTTCATCGGTTGAGCTGTAGGAACGATGTGAATCGGGCGGTGCTGGCGGATGGGGGGCGTGAAAATAATTCTCTAATAGTTCTTGTTTAATATCGAGATCGTCATGACCTCGTGACCCGCTCGAGACAGCGCCACCGGGTATTAAATGTCTTTGTTTATGAGCTTCAAAAGTATTTGTATTTGGTATAGGACTAGAACCGGCTTCAGTACCAGAGGTGCCATCACTGCGTCTACCCGTGCCACCACCACCACCACCGCTACTCATGCCACCACTACCCACATCACCGGGACAAGTGCCATTCTCACTACCCACCGCTCCCGGCGTGCCATTTGGACCTGTACTTAAGCGTCCGTCATTGGATGTTACTGAAGTATCGTGCAGATTGGACGGTGTTGTACGTTCACATTTGGTATCATGCTCTTTACCTTCATCATTTTCAATATCAGTTGTATCCATGGGCTTTTGCGGACTACCCGTAAAATCACTATTACTACTACCACCAAATAAACTGCGAGGTCCACTGCCAATGACGCCGCCACCACCACCACCACTACTGGCGCCACTAGTATTTAGTTCACTTTGTGGTGTGTTCGAAAATGGCATTGGCAAGGGTACGCGTAACTGATGATTTCGTTCACTAATGGGTGGTGGAGAAAATTGACCCACTGGATTCCATGTTTCAAGTGGCTGGGAGTTGGCAAGCAGCATAGGTAAATTTAAACCCATCTGAAATGAAAGATATAAAGTAATTTAATTAAAATTATATCAATATAATATTTAAAGGTATATAATTCTAAATTAACTACTTCTAGAACAGGTGCAAACAGAACTGTTTCCCTTTCAAAGACAAAAGATCTATTTCATTACGTTTTTGAAGCATCAAATCCAGCATCAAACAGTCTAGTTAACAAGACTGTTAACTAGACTTTAGACTACCCCATTGAATAAACTATAATCTGGACTATATATCAGACTATAGACTAGGATCAATAGACTAGACTATAGACTACATACTTAACTAAGGATTAGACTAAAAGCTAACTTATTGACTAGACCATTGACTAAACTATTGACTAGACTTTAAATAGATTAAACTTTACTAAAATCGTTGGACGAATTACTCCCACATGATCGTATAGGATCTTATATCTAAAACACCAATATAACTGAGATCAATATTTAAGCGAAAAATGTTCATATTCCGATTCTAAATTTAATATTTTCATCATTAGTGAACCATATTTAAAAAACTTCGAGTGTAATTTATATTATCAAACTATTTTGGGCAAAATAATACGTAGTACAAATCAGACACTATGACTTATACTAAAAAAAATTCCTAATTTGTTTTTATATTTATTATAAAAAACACTAACAATATTTTTTTAAATAATGTCTTTATATTTAATTTTTATATTTTAGTCCATCCAAAAAAAAAAATTGATAAATTTATAAAATATATAAAAAAACTTCCACCAACTTTGTGCCAATGAACTTTATGATTATGTATATCGATCACTTAGAGATGATATTAAAATACACTGAAAGAAATCGACAGATTGAAAAGCAACTCTGTTCAAGTATTAAGCAATTTCAAATCGTTTAAACAAAAATTCAATTTACATAAAATTTCTTAAAAATTTCCATTTTATATTTTTTTATAAAAAAATATGGCAAATTAAGAAATCTACAAACCAGCTACAACAAAAAAAAAAATGCGTAAACAAATTTTAAACAAAAACAACGTCAAAAGTTACCAACAACAACCACTTTGTTTTTATATAAAATAAACAAATATCAAGGCAAAAAGAAATTGCAAAAAATACTTTAATATTCACATATACATATAAATACATGTATTAAGTAGATAGCGGAAAATACGGAAAGGCCTTGAGAGTAGAGGCCTTTTATATATATTGTTATATTGTTTAATAACTGATTGAATAAGATTTGAGACATTTGTATGATATCTAACTAACTAAATACTTAACTAACTAACTAAGTAATTAACTAATTAACTAAATAAATATCTAACTAACTCACTAACTAACTAACTAACTAACTAACTAACTAACTAACTAACTAACTAAATAACTAACTGGGAGCCACTAACTAACTTTTCATTGGAAACTAACTAGCTAACTAACTAACTAACTAACTAACTAACTAACTAACTAACTAACTAACTAACTAACTAACTAACTAACTAACTAACTAACTAACTAACTAACTAACTAACTAACTAATCTATCTATCTATCTATCTATCTATCTATCTATCTATCTATCTATCTTATCTATCTATCCCTAATCTATCTATCTATCTTATCTATTATCTACTCTATCTATCTATCTATCTATCTATCTATCTATCTATCTATCTATCTATCTATCTATCTATCTCTCATCTATCTATCTATCTGTCTATCTGTCTATCTGTCTATCTATCTGTCTATCTATGCTATCTATCTATACTATATATCTATCTATCTATCATCTATCTATCCTATCTATCTATCTATCTATCTATCTTATCTATCTATCTATCTATCTATCTATCTATCCTATCTATCAGCTTAATCTATCTACTATTATCTATCTATCTATCTACTATCTATCTATTCTATCTATCTATCTATCTATCTATTATCTATCTATTAATCTATCTATATATTATTATCTATTATATCTTATCTATCTATTATATCTATTTATCTATCTATCATCTATCTATCTATCTATCTATCTATCTATCTATCTATCTATCTATCTATCTATCTATCTATCTATCTATCTATCTATCTATATCTCTATATACTATCTATCTATCTATCTATCTATCTATCTATCTATCTATCTATCTACATTCTATACTATCTATCTATCATCATCTATCTATCTATCTATCTATCTATCTATCTATCTATCTATCTGCGTTATCAAGCTCTATCTTATCTATCTATTCTATCTATTATCTATCTAATTATCTATCTATCTATCTATTATCTATACATCTTTATCTGCTATCTATCTTATCTATTCTACTATCTATCTATTATCTATCTATCTATCTACTATTATTATCTATCTATCTATCTATCTATCTATCTATCTATCTATCTATCTATCTATCTATCTATCTATCTATCTATCTATCTATCTATCTATCTATCTATATATCTAAATTAAGACTTTGTAAATCAAAAAGGCCTTTTTCGAGGCATCTTTACTCAACTTAATCTTCTGGATATGTTTATTACATGTTTGTAAACACAACAATAAAATGGCACAGAAAAACATCAACAACCACAACATTAACTTCGAATAAATACATGTCACTTGGTAATATGATCAAAATAAATAATAAAAAAACAATATTGGAAAATTTTTACATACATACATACATAAGTTTAAAATAGCACTAACATTGTCAGATCTGTAAACTAATGTCATCTTAAAATTTACCAATTAAAATTAAAACATGAGTTAATGTGATCGTATGCATAAGTTTTTTGGTGCGTCAGAACAACTGCGAATCTACCAATAAAATTGCATTTCTAATCCTAATTATCATGGGTCCAAAATTTTCCGAGTTTGGTTCAATATTTCAGAGAATATTTCATGAGAACAAAAAAAGTAATCATTTGGATCATACGATCAAAGTAACTTGGCATAACAAATATCGTAATTTAGTTGGTTAGCTTGTGATAACGGTAGCTTAACTTTATTGGATATTCGTTACCACGGTAATATAAAAAATCTTCTGTCTGAGTCGTAGTCTGTAAGAACAATCAACCATAGTCGTACTATTACAACGACCTCTTTGCTTATAAGGCTAAATCTATGACCATATTAGACTGTAAGACGGAGAGCCATACATGAATACTCTATCTGTGCTAAGCTATATATCACTCGCGTATAATAGGCAGTGATCGAAGTACAGGCAGTGAACAACTGTTCGAAATTTGGCAAATGAATTCCAAACGTTCAGAAACTGAATCTATAGACTAGACTTTAGATTAGACTATAGACTATAGATTAGAATATTGACTAGACTATAGACTATAGACTAGACTATATACTAGACTTTAGACTAGACTTTGGACTAGACTATATACTAGACTTTAGACTAGACTTTAGACTAGACTATAGACTAGTCTATAGACCAGACTATAGACTAGACTATAGACTAGTCTATAGACCAGACTATAGACTAGACTATAGACTAGACTATAGACTAGACTATAGACTAGACTATAGACTAGACTATAGACTAGACTATAGACTAGACTATATAGTCTAGTCTATAGTCTAGTCTATAGTCTAGTCTATAGTCTAGTCTATAGTCTAGTCTATAGTCTAGTCTATAGTCTAGTCTATAGTCTAGTCTATAGTCATGTCTATAGTCTAGTCTATAGTCTCAGTCTATAAGATATCTATAGTCCTAGTTATAGTCTAGTCTATAGTCTAGTCTATAGTCTAGTCTATAGTCTAGTCTATAGTCTAGTCTATAGTCTAGTCTATAGTCTAGTCTATAGTCTAGTCTATAGTCTAGTCTATAGTCTAGTCTATAGTCTAGTCTATAGTCTAGTCTATAGTCTAGTCTATAGTCTAGTCTATAGTCTAGTCTATAGTCTAGTCTATAGTCTAGTCTATAGTCTAGTCTATAGTCTAGTCTATAGTCTAGTCTATAGTCTAGTCTATAGTCTAGTCTATAGTCTAGTCTATATGTCTAGTCTATGTCTAGTCTATAGTCTAGTCTAAATAGTCTAGTCTATAGTCAGTCTATATCCTAAGTCTATAGTCTAGTCTATAGTTCTAGTCATAGTCTAGCTCTATAGTCCAGTCTATGTCTAGTCTTAGTCTAGTCTATAGTCCTAGTTATATCTAGTCCTATAGTCTAGTCTTTAGTCTAGTCTATAGTCTAGTCTATAGTCTTAGTCTATAGTCTAGTCTATATCTTAGTTAATGTCTATCTATAGTCTAGTCTATAGTCTAGTCTATAGTCTAGTCTATAGTCCTAGTCTATAGTCTAGTCTATGTCTGTCTATAGTCTAGTCTATAGTCAGTCATAGTATCTAGGTCTATAGTCTAGTCTACTAGTCTAGTCTATAGTCTAGTCTATAGTCTAGTCATGTCTAGGGAGCTGAAATGTNNNNNNNNNNNNNNNNNNNNNNNNNGAGAAATCTACTAATACTAACTAATTGAAAATTACATTTAAATACAGAACAGGAATTTATCCCAAGGAAAATGTAAATATTGTTTATTTGTTTTGTTATTTTACTTTGTTCACCTGTCAGTTTAAATTAATGTTTTGTTTTTTTTTTTTTTTTATTTCTACTACTAATACATTTTGTTTGTTTTTGTTTTCATTCGTTCAAATTAAATTCTTGTGATATTCTATAAATTCTATAAAATATGTCATGTTGTAAACTTTCCTTTTCCATGAATTATTTTTGTTTTATCTCAAAACCCACCTCAACAATCGCACCGGCCAAACACGCCATATTTAACACCTCAATATTTTTACTACATCATCAACTCATGCAACAACGCAGACAACGATAAACAATAATAATTGTCATTGATACTTTTGTTCATAGTTTTGAAAAATTTCTAAATTTTTGATAATGTTCCGGTTGACTGTATTTGTTTTGATTAGATCTGTTGAAGAATAATGCTTTGATTGAAGTATAAGGTCGAAGTAAAGTTTCACCAAACCAAAATTACAGGCCGTCCTAGGTGTTGTGCACTTATTTATATGAAAATAATTTTGGAAAAAAATGGCTAGTCTATAGTCCAGTTTTAGTCTAATCTATACTAGTCTATAGTCTAGTCTATAGTCAGCTCATATAGTCATAGTCAGTCTATAGTCTAGTCTATAGTCTAGTCTATCTAGTCATAGTCTAGTCTATAGTCTAGTCTATAGTCGTAGTCTATAGTCTGTCTATAGCTGTCTATAGTCTAGATCTATAGCTCAGTCCTATAGGTATCTAGTCTAGTCATAGTCTAGTGCTACTAGTCTAGTCTTGAGTCTAGTCATATAGTCTAGTATCTTAGTCTGTTCTATAGTCTAGTCTATAGGTCTAGTCTATAGGTCTAGTCTATAGTCTAGTCTCATAGTCTAGCTATAGTCTAGTCTTATAGTCTCAGTCTATAGTCATAGTCTATAGTCTAGTTCTATAGTCTTAGGTTATAGTCTTCTAGTCCTATAGTCTAGTCTATAGTTAGTCTATAGTTCTAGTCTATAGTCTAGTCTTAGTCTAGTCTATAGATCTAAGTCTATAGTCTAGTCTTATCAGTCTATAGTCTAGTCCTAGAGTCTAGTCCTATTAGTCTTAGTCTAATTAGTCTAGTCTATAGTCTAGTCTATAGTCCTAGTCGATAAGTTCTAGTTATAGTCTAGTCTATAGTCTAGTCTATAGTCTAGTCTATAGTCTAGTCTAAGTTCTATCTATAGTCTAGTCTATATGTCCTAGTCTATAGTCTATCTATAGTCTAGTCTAAATAGTCTAGTCTATAGTCTGTCTATATCCTAATCTATAGTCTAGTCTATAGTCTAGTTCATAGTCTAGTCTATAGTCTCAGTCTATAGTCTAGTCTTAGTCAGTCTATAGTCCTAGTTAGGCTAGTTCATAGTCTCTATAGTCTAGTCTTTAGTCTAGTCTATAGTCTAGTCTATAGTCTAGTCTATAGTCTAGTCTATAGTCTAGTCTAAGTCTATCTATAGTCTGTCTATAGTCTAGTCTATAGTCTAGTCTATAGTCTAGTCTATAGTCTAGTCTATATCTAGTCATATAGTCTAGTCTACATAGTCTAGTCTATAGTCTAGTCTATAGTCTAGTCTATAGTCTAGTCTATAGTCTAGTCTATAGTCTAGTCTATAGTCTAGTCTATAGTCTAGTCTATAGTCTAGTCTATAGTCTAGTCTATAGTCTAGTCTATAGTCTAGTCTATAGTCTAGTCTATAGTCTAGTCCTATTAGTTAGTCATAGGTCTAGGTCATATAGTCTAGTCTATGTCTAGTCTATAGTCTTTAGTCTATAGTCTAGTTCTATAGTCGAGGTCTATAGTGTAGTCTATAGTCTGTCTATGTTCAGTCTATAGTCTAGTCATAGTTTCTAGTCTATAGTCTAGTCTATAGTCTAGTCTATAGTCTAGTCTATAGTCTAGTCTATAGTCTAGTCTATAGTCTAGTCTATAGTCTAGTCTATAGTCTAGTCTATAGTCTAGTCTAGACTAGACTATAGACTAGACTATAGACTAGACTATAGACTAGACTATAGACTAGACTATAGACTAGACTATAGACTAGACTATAGACTAGACTATAAACTGGACTATAGACTAGCATTTTTACCAAAATTATTTCCATATAAATAGTGCACAACAAACCCTAGGACGGCCTGTATTTTGGTTTTGACTTACTTCGACCTTATCACTTCAATCAAAGAATTAATTCTTTCACAGATCTAATCAAAACAAAATACAGTCAACCGAACAATATCAAAACATCTTAGAAATTTTTCAACAAACTATGAACAAAAGTACAATACAATTATTATTGTTTATGTTGTCTGCGTTGTTGCATGAGTGATGAGTTGTAGTGATAAATATTGAGGTGTTAAATATGGCGTGTTGGCGGTGCGATATGTTGAGGTGGGTTTTGAGATAAAACAAAATCGGAAAAGAAAGTTTACAACATGACATATTTATAGAATTTATAGAATATCAACAAAATTAATTTAACGAATGAAAACAAAAACAAACAAATAATGTATTAGTAGTAGAAATAAAAAAAAAAAAAAAACAAAACATAATTTAAACTGAAGGTGAACAATAAATAACAAAACAAATAAACAATATTTACATTTTCCTTGGATAAATTCATGTTTCCTTGTCTAGTATTTAAATGTAATTTGCAATTAGTTAGTATTTAGTAGATTCTCAGTTTGTTGTTTTTGATGTTGTCAATATTACTATTATTATTATTGTTTTAAATGCTGATGAAATAATTTGTTGTAAACTTAACACACAATCATGTAAAATGTTTATTTTGTTATTTGTAATTATTTATTAATTCCTATAAAATTGCGTTTTATTGTGTAAATATTTTTATTAAAACATTTTATTTTTGTTATAATAATTTTTTGGGGATTTATTTTTTTAAAATTTTTGTTGTTTTTTTAGATTATTATCTCATTATTATATTTATATATTTTTTGGAATAAATTATTTGTTTTTATATATTTTATATAAATATTGTTTTTTTGTATTGAAATGTTACCGACTTTGTTATTTGTTTTTATATAAATTTCCAATAATTTATCTTTAAGCGTTCGTTTTTAGCTAAAATTTTTGTGATTTATAATTTTTTTAATCATATTTGTATTAATTTATTTATTTATGAAGGTTGTTCAAAAAGTTTTCAGCAATGTAGTTTTTTAGAATTATAAGCAAAACTTTAAAAATTGTTTAAATAATATTTGGAAAATCTATTGAATAGACTTTCGACTAGAATATAACCTAGACTACACAATGGACTAGAAAATAGACAAGACTTTAGACTAGACAATAGACAAGACTATGGACTAGACCATAGATTAGACTATAGACTAGACTATAGACTAGATTATAGACTAAACTATAGACTAGACTATAGACTAGACTGTAGACTAGACTATAGACTAGACTATAGACTAGACTATAGACTAGACTATTAGACTATACTTTTTAGACTAGCCTATAGACTAGACTATAGACTAGACTATAGACTAGACTATAGACTAGACTGTAGACTAAACTATAGATTTGACTATAGACTAGACTATAGACTAGACTATAGACTAGACTATAGACTAGACTATGAGACTATACTATATGACTAGACTATAGACTTTAGAGAATATAGACTAGACTTTAGACTAGACTATAGACTAGACTAATTAGACTAGACTATAGACTAAGTACTATAGACTAGTATAGATAGACTATAGACTAGATATTAGAACTAGACTATAGACTAGATATAGGAACTAGACTATAGACTAGACTATAGACTAGACTATAACTAGACTATAAGACTAGACTATAAGCTAGACTATAGACTAGACTATAGACAGACTATAGACTAGCTATAGACTAGACTCATAGACTAGACTATAACGACTCGACTATAGACTTAGACTAAAGACCTAGACTATAGACTAGACTCCTAGACTAGACTATAGACTAGACTATAGATAGACTATCAGACTAGACTATAGACTAGACTTTAGACTAGACTATAGACTTAGACTATAGCCTAGACTATAGAACTAGACTATAAGACTCGACTATAAGGACTAGACTACAGACCATAGACTATTAGACTAGACTATACTAGTATATAGACTAGACTATAGACTAGTCTATAGACTAGACTATCAGACTAGACTATAGATAGACTATAGACTAGACTATAGGACTAGACTATAGACTAGCCTATATGCCTAGACTATAGATACACTATAGACTTAGACTATAGACTAGACTTATAGACTAGACTATAGACTAGACTAATAGACTAGACTATAGCTAGACTATAGACTAGACTATAGAACTAGACTTATAGACTAGACTATAGACTAGCTATAGACTAGACTAATAGACTAGAACTAATAGACTAGACTATAGACTAGACTATAGACTAGACTATAGACTAGACTATAGACTCGGACTATAGACTAGACTATAGACTAGACTATAGACTAGAACTATAGACTAGACTTATAGACTAGACTATAGCTAGACTATAGACTAGACTATACGACTTATTACTATAGACTAGACCTATAGACTGAAGACTATAGACTAGACTATAGACTAGACTATAGCTAGACTGTAGTACTAGACTATAGACTAGACTTATAGACTAGACTACTAGACTGAACTATAGCCTAGACTATAGATCTAGACTATAGACCTAGACTATAGACTCAGACTATGACTTAGCTATAGACCTAGAACTATAGGACTAACCTATAGACTAGACTATAGACTAGAACTATAGACTAGACTATAGACTAGACTATAGACTAGAACTATAGACTAGACTATAGACTGAGATTATAGACTAGACTATAGACTAGCACTATAGACTAGACTATAGACTAGCTATAGACTAGACTATAGACTCAGACTATAGACTAGACTTAGACTTAGCCTATAGACTAGACCTATAGAACCTAGACTATAGACTCGACTATAGACTTAGACTAATAGACTAGACTATAGACTAGATCTATAGACTAGCTATAGACTAGACTATAGACTAGACTATAGACTTAGACCTATCAGACTAGACTATAGAACTTAGACTATAGACTAGACTATCGACTATGACTATAGACTAGACTATAGGGACTAGACTATAGACTAGACTATAGACTAGAACTTAGACTAGACTATAGACTAGACTTATAGAGTAGACTATAGACTAGACTATAGACTAGACTATAGACTAGACTTAGACTAGACTATAGATAAGCGCTATAAGACTAGACTATAGACCTAGGACTATAGACTAGACTACCACTAGACCTGAGACTATAGACTAGACTAATAGACTAGACTGTAGACTAGCACTAAGACTGAGACTATGACTAAGAACTATAGACTAGACTATAGAGCTAGACTACGACTGACTATACGACTAGACTATAGACTAGACTATAGACTAGACTATAGACTGTTACTATAGACTACGACTATAGACTAACTATAGGACTAGACTATAAGACTAGACGCTATAGACCTTAGACTATAGACTAGACTATAGACAGACTATAGAACTAGACTATCGACTCTAGACTATGACTAGACTATAGACTAGAACTATAGACTAGAACTATAGACTAGACTATAGACTAGACTATAGACTAGACTATAGACTAGGAACTATAGCTAGACTATAGACTAGACTATAGACTAGACTATAGACTAGACGTATAGACTAGACTATAGGATAACTATAGAACTAGACTATAGACTAGACTATAGGACTAGACTATAGACTAGACTATAGACTAGAGTATAGACTAGAGTATAGACCTATCTGTAGAAAACCCCCCTAAGAAAAAAAAAAAACTAATAGACTAAGACTGTAGACTGATTAAAGACTAGACTAGACTGGACTATGACTAGAATATAGAACTAGCTATAGACTAGACAATAGACTGACTTATAGACCTAGAACTATAGACTAGACTAGACTATGCTAGACTATCAGACTAGACTATAGACTAGACTATAGACTGACTTATAGACTAGACTATAGACTAGACTATAGACTAGACCTATAGACTAGAGCCCTATATACTAGAGTATTTAGACTAGACTACAGACCTAGACTATAGACTAGACTTTAGACCTAGACTATAGAGACTAGACTAAGAACTAGACTATAACTAGGACTATAGACTAGAACTATAGACTAGACTAATGACTAGCTATTAAGACTGACTATAGACTAGACTATAAGACTAGACTTAATGACTAGCTATAGACCTAGACTATAGACCTAGACTATAGACTATGACTATAGGCTAGACTATAGACTAGACTTATAGACTAGACTATAGCTAGACTATAGACTAGACTTATAGACCTAGACTATAGACTAGACTATAGACTAGACTATAGACAGACAGCGACTATAGACTAGACTATAGACTAGACTATGACTAGACTAATAGACTAGACTATTAGACGTAGACTATAGACTAGACTATAGACTAGACTATAGACTAGACTATAGACTAGACTATAGACTAGACTATAGACTAGACTATAGACTAGACTATAGACTAGACTATAGACTAGACTAGTACTGAAAATGTGAGATTACAGACTATAGACTGAGACTATAGACTAGACTATAGAACACGACTATAGAACTAGACTATAGAACAGACTATAACTAGACCTATAGACTAGGACTATAGACTAGACTATAGAACTAGACTATAGACTAGACTATGACTAGACTATAGACTAGTCTGTAGACTAGACTATAGACTAGACTATAGACTAGTCTGTAGACTAGACTATAGACTAGAGTATAGACTAGTCTGTAGACTAGACTATAGACTAGACTGTAGACTAGATTATAGACTAGACTAGCTCCCAGACTAGTATTAGACTAATAGACTAGACTAAGAACTAGACATAACTAGACTTATAGACTAGACATAGACTAACTATAGACTAGACTATAGACTAGACTATAGACTAGACTATAGACTAGACTATAGACTAGACTATACGCATAGACTTATAGACTAGACTATAGACTAAACGACTATAGACTAGACTATAGACATAGACTATAGACTGACTAATGACTAGACTTATAGACAGACTATATGACTAGACATGACTAGACTATAGACTAGACAATAGACTAACTTATAGACTAGACTATAGACTAGACTATAGACTTGACTATAGACTAGACAATAGACTAGACAATAGACTAGACTAAGACCTAGAAACTATAGACTAGACTAGACTATAGACTAGACTAGACTATAATAAGTCCTAGACGACTATAGACTAGACTATATACTAGACTATAGACTAGACTATATACTAGACTATAGACTAGACTATAGACTAGACTATAGACTAGACTATAGACTAGTCTATAGAGTAATCTAGAGACTAGACTTTAGACTAGACTATAGACTAGATTATCGACAAGACTGTAGACTAGGCTATAGACTAGATTATCGACAAGACTATAGACTTGGCTATATACTAGACTGTAGACAAGACTACAGACTAGATTACAGACTAGTACATTCCTTACGAGTCCAAAATGACAATGAAATGACTAACAAAGCCATAGCATTCCGGATATTTCAACTTGAGTAGAAATGTTCCAGTCACCCATTCATCGATTCTTTTATAGCCTGAGGTAAGCCCTTATTAAATAGAATATTAAAAAAGGAAGTGAATGTCATGGAGCTTTTTGAACTCCATGTCTCTCTAAGGATGCAGATGTTATTGGTCGATGTCTAGGTACAGTACTCATAATAGTTTCGAAAGAGATACACCAAACTAAATTACTTATTTTAGAGCTATAGCAATAATTGTATTATCGCTATAGACGAATATTACTCAAAATGTTATTATTTTGATAAATTTAAATTTAGCTTCCTTATCACTTTACGAACAACCTTCGCACTTTTTTTGTAATCACAAACACAAAACATTTCAAAATAAACAACATAATTTAAATATATATTTATTTATCTTATGAAAATTTGTTTTTTTTATTGGGCGATTATTTTGTTTGAATTATAACTTTTTAACAAATATTTAAATTTGTACATTGATTTTAAACAATTTATTTAACACTTTACAAACTACACAAAAATGCAACACTGTGTATACTTTTTTTCTCAATACTTCAATACTAATTAAATCAACGTGACAGCATTTACATGTAGTATATTTAAATAAAGGCGCGAAATTTGCAATTTGAATGAGATAAAAACACACGCGGTATAAAACGCGCAAATAATGACGTTAATACGTTTTTAAAATGTTTACAATATAAAAAAATTAAATGACGTTCAAATGATTGGAATAAAATTAACTTAAACAAACTAACGTGAGAGAACACACGAAAACTAACAACCGTTAAGTGCGACAATTTACAATAAAATGAACAGAATTCAATTCGTTTTGTTTTTGTTACAAAAAAAAAAAGAAAACATATTCATTCAACAACAACAAAAACAAAGGCAAACTACGCGAATTAAGGCATAAACAACAATGCGAATAGGCACAATGACAGCAAAATAATAACAATTGACAGTACCAGAAATACAAAACGAGAGAGAGTGAGTGAGTGATGGAGAGCAAGTGTAGAAAAAAGCTAAAAACAATAACAGAAAAATGGGAAAAAAGAAGACATCATCAACGTAAATAAGGTAGTTAGGCAAAAAGCTCACACATACAACAAAAATATCGTATCTAAAATGTAAACAACAAGTTCATTCGTTCGTTTCATTCGTATGCCAAATAGTCAGTCAGTCAACTAGTAAGTTCGACTGACGAAGAAAGCGTACTACAAGATCTACTCAAATACTATCATAAACACATATTAAAGCGACTGCGACAGTGACGAACGAAAGAGAGAGAGAGAAAGATAGAGAGTGACAGTGTATTTATTTACGTAGTATTTTTTATTTTAAAAAAGAAACAAACCAAAATGTTTGGTTGTGTGAATGTTTGCGATTTATTAAAAAAAAAAAACGAAAAAATATTAATCATTTTATTGTAGTTGCTGCTATGGTTGTCTGGCTTTATGTTTGTTTTTAAAATTGTAAACAACTTAAAATGCGGAATGATGTAGTATTTCAGTAACAAAAAAAAAAAAAATACTACAAAACATGTTGTTATTGTTTTCAATGAAATTTTAATAAATGAAGTACACTTTAGAGTGGAGGTGTTGTCACACTTGACAAATTGAAAAAAATCGCTAGAAAATAGCAAACTTTTTTGAAAAACCTACCTTTATAAAAACTAATTACTGTGTGAATGAAACACATCTACATCGTGCGCAAATTTAAGGTTTCAACGGTCATATAGTAGTATTCTACAAAATACATAATTTGTTCGCAGATAAGAGCAGGTTTTAGAAACTATCGCATAAGTAGCATGTGAATTGATAACAAGTTTATCTTCTTGCTCGTAAGTTTCAAAGTTCATCTAATTTGCCATGTTTAAGACTTTATGTAAAATCATATTCGATCATCAGTCAGATGGTGCAGAGTGCAATCCATTAGAGGATTCCTTTTTTTAACTTTTTACAGTTTGATTGAAAAATTTCTGCAATATTAAGACTGTTTTATTTGATCATCAGTCAGATCAGATGCAGAGTGCAATATTAAGACTGTTAGATCGGAGCAGAGATTTTTTTAAATCGGGAGATTGTACTGTTAATCGATATATTAGAATAGAATAAACTTAGTAATACACATTTTGAATCTAGCAAGGAGACGATCTCGGACTCCTAACTGTCTAATTGTAATCTTTTATTCTGAAATAACTAAGTGAAAATTTGGATAATTACACTATAGAAGTATATAGAAATTTAAGGGAAAGATTGAAATGGATTTCGCCTTGTACTATAGCAATATATCCATATTCTCTCTCAATGTGTGATGATTTTATTACATATTGCATTTAGACGATCAAATACGTACTCTTCTATACAAAATTTTGACAGATCATAATACTTGTGTGATCGTGTAAAGCCCGCTTTAAAGGTACTAAGGCCGAAATTTCAAAAATGGTTAAAAACGCCAAATTGTTTGTATTAACAAGTTCAAAAAAAATGTGTATATAAACCAGAAACAACAAAAAAAGTATGAGTCAAGTAATTGATAATGATGGTCATATTCTATATACAATCATTCCAAAGATATTTTGCAAAAGAGGAAGAGAATTCGAGAGAAACGGGAAAAACCTTTTAAATCGTAACTGTACTGGAAATAAATAAAATAACAAAAACAAAAAAACAATATTAAAACCACGAAGAAGAGGCTTGTTTATATATTTCTTTTCTTCCTGCATATTCTTAACGAAAACAATGCACACACACATACACACAAACAACGCAGCAACAAATTGTCACCAACATAATAAAAAAAGAAGAAAATAAATAAATGACCACGACAATAACAGCAAAACCAACAATGACAATAACAATAATAATAAAAAAGAAGCAGAAGAACAATAACAATACGCTGAAAAGCAGCAACATTAACAAAATACAGCAAAAATATCACAAAAGTTGACAACCTGAAGAAATACATAACAATAACAAATTGTGAGTAGCAGAAGCAACAAAAATATACAATAAACTACAATATGCAATAACATCAGCAGCCAGGTATGGTAAAGTGAAATTTTGGATATTGCAATTAATTGAAAAGATTTCCCTATCGTAAAGATGTTCTCATGTTCCATTTTATTCCATCGGAATCTCTCTCTCTCTGTAAAAGCTATTCTAGTGTTAGTTCAATAACAATTTCAACTTTTACAAAATTCACATTGATTTCAATATCAATACATTTTCCCAACCCTGGGCAACATCCAATCATAAGGCCGCGAAGAATTTTGCTACACAATAGTATCTAGTAGGAGAGGAGTTTATGGTAAAACAATAATAACATGAGTAAAAATAAATAAAAAGAAAAAAAAAAAATAAACTAAAATAAATAAATACAAAACGTACACAAATAAATAAATAAAAAATAACGTTAAAAAATAAATAAAAACTTAGCAATAATAACAATAACAACAGCAGAAAGAAAACGAAAAAAAAAACTGATGAAGAAAAACATTCAACTTCAGCAAAAAACAACAACTAAACATACTTTATTATTACTGTTGTTTGTTTTCGTAAATATAATTTTCTGTTGTTGTTGTCAGTTTTACTATTTGCATTTCGTTGCAAAAATAAACGAGGGTTGTTGGTCACATTTTCGCAAGTTGTTACCTTGTAACTATATAGCAATTTTAGATCAACGTATCAGCTCCTTGACGGATATGGATGTTCATAAATTAATGATAATTATGTCTTGACATGCTGTGACAATTTCAAAAAATTCTCAAAAATGTGTCCAAAATTCTAGAAGAGAATTTTATTATTGCATTTACCTCCCGTCATTATCTGGTGAATTTATTTTAAAAATAGATCATAAAGCCGTAATACACGGTTGTCAGATCTTACAAAGTTGTCAGTTAAATGTTCAGAAAATGTTTAATAATCGTCTGAACTTAAATTTTTTTTTTGCAACTTTGTCAGAAAAAGAATTAGCGAAAATATTGCAAGACACAATTTGTAAGTTAGCAGTATTATTATACATTTTCTGAATATTTTACTGACAAATTTGAAAGATCTGACAACCGTGCTCGATGATCTATTGTAAGATCTAACAACCATGTATACATAACAATAGGAATGTTAAATAGTGTTACTCATATGCTTCGCCCATTTCCATTGTAACTAATAAGTTCCTTAACCTTAAATTGCTCCGAAATTTCTTGTTTTGACAAGTCAAACGGTTCATGCTATTCGTCAGATAAATGGATATCTAGTATTCTTATGCACTGGGACTCAAACTAAGGGAATTTCAGGTATCCCTGCATTTTGGAGAGAAGGTTCCTAACTTATTATTAAACATCACTACCAGATGACAAGCTATATACTTTAACCGTTACAAAGGGACCTTAAAGGACCCAAGTAAAACCTTACTCTATTCAGTAAGCCGTCTGCTCAACCTAACCTAACCTATATACTTTAATATTCCCAAAAGGAAAATTAATCACAAAGTTAGTCTAAAGAAAGTACACAACACGCGTTGAGGCGGCAACTCGTTTTACGCTTTTCAAACTTCTCGCGCTTTTTAAGCTGCAAGTTACACAAAACTAAAAAAAAACAAAATTTTATGTTTTTATTTTAATTTTTAATATTTTTCTTTCGTTGTTGATGAATTTTATTTCATATTTGTATATTTTTATTCTACAGAAAACAAAATACAACCCTGATCAGCTGTCGACGCGTCAAAAGTTAAAAGTTGCTGAACGCGTGTTGTGTACTTCCAACTTAAATGTGCCAATACATGTTCCTTTTTGTTTAAGTCTCTGTTTAGTGTTTACTATCTAGAACTCTCTGATCTCACTTTCAATCTGATTAAAAAAATTGTTCGATCTACAGGTACAGTAAAATACTTGTGTTCTTGATTTCCTACAGATGGGTACATTTTTGCTGCATTACAGGCAGATATGAACATTCTATGAAGGTCTATAGGAAGAAGGTGTTAGAATGAAAACTTCACAGAAATTGGTGCAAAATTTGTGGATTTTTTCTAATAAATTTTAAATTTTTTTTCCGTCAAAATATTCTCCAAGAACAAACCTCGTTTCGAGTAAAATGCCTGTTTTATTGTGTGAGTTCATGTCGGTGTAAATGTCTAGAAGTAAATGTGTAAGTAGTGTATGAGTATACCTGCAGTTCGAGGTAGCAGTCCCAAGCTAATGATTAAAACTATTATAAATGTACAAAATACCTTTGGAAACTTCAACCTCAGTATATATCGATATTTTTCAGCATTACCACGAATAAATTTTCGAAGAGAGAGAGAGACACTGACTCCTAGCTAAACCGTTGGGTAGTTGATGATGTTTATTGTTATTTTGTTAACGCAAATATCAACGCAGTGAAGGCTGACAACGCTAAGCTGGGTAACAAAACAATAATAATACAAAAAAATCCCCATACAATTCCTATCCAATACATAGGAAATTAAACACACACACACACTAAAAGCAGGAGCAAAAGGGGAGACAGAAGACAGGTACTGGTATGAGGAACAGTTTTTAGTGTAAACAAAAACATACACATACATCTCTCCCTACTCATATACTAAAGAAGCAAAAAGAAAACAACACAACACTCGTCTCATTGACACTCACACACAAAGTGCAAATTGAAAATGGAGAAGGAGAATAAAAATAAATAATAATACTAACAACAACAACAACATACACACACAAAAAACAACTAAAAATGTAAACAAACTGATTATCAACGCAGCCAATGAATAAATAACATAAACAAAAACAACTTCCACGATGACAACCATGGAAAACAACAAATATATATAGTATTAAATAGCGTGGGGAAGGGGAGAAGAGAGGAGGTGTTGTGCAAGATGGGTATGAAGCAGATTTTGGTGTTGAGATGACTATGTATAACAATAATACCAATAACAACTATAGAAATTCCCCAAAGAAAGCACAATTATTGTAGAGTGAGTAAAGTAGAGTTCTAATAATACATTTATTATTATTTTCATTTATTTATTATTTTATTTTTTTTTGAGAATATCTATTCACATACCAACGTTACTCGCACTTTTAAACTCTCACCTAAATATCTTTTTTTTCTTTTCTACACATTTGCCTAACTGTCGGTTTGTCAGACGAAATGAATAAATAGCAATAACAAACAAATATAGATAATAAATATAAACAACATACCACATCAAATTTTCTTACTAATGATACGAACAATTTATAAAATTGGATACTTAAGGGATGTCTCCTAAAATTTATAATAAACAATTTGAAAATTTAATACTTAAAAATAATATTCATTTTGAAAAACGTTTAAAAATAATATACATACATATATAAATCAACTTCTCTTCGAATACCAACACGTGATTTCACTTTGAAAAAGACAAGCTGATATCTATACATGGTTCGACGATCGGGTCTATTTTTCAACCATGTTTCCAGCCTCCTTTTGGCGAAAAATCATCACCTACGAAATCTATAATCTGATGTCTAAGCATGGTTCGACGATCAGGTTTCCAAAATGACAAAAATATTAATATTTTCTATGCAACTTCGACCATCTATGATCGCAGTCTGTCTTTTATGACATCTTTGTAGATACAAAGTCGACGATTGGGTCTCTAAGAAGACAAAAGAGGAAAGAAGTTTTGCAATTTCTTACATCTGTGCTACGAAATCTATAATCTAATTTCTAACAATGGTTCGACAATCGTGGTTCTAAAATAACAATTTGAAATTTTGACCATTCATGCTGGTAGTTTCTCTTTCATAAGAAAATGATCCATCTTTGTAGATACAAAGTCAACGATTGGGTGTTTTGGAAAGACAAAAAGTTGAAGTTGTTCTGCAATTCCGTGCATCTTTATTAGTTGTCTCTCTTTTGCGAAAAAACATCCATCCGTCTAAACTAGGTTCGACTATCGGGTTTTCAAAATGACAAAAAGAAGAAATTTTCATTGCAACTTCGATCATCTTTGAGTGCAGTCTCATTTTCATGAGAAAATCGTCCATTTTTATAGATACCAAGTCGACGATTGGGTCTCTAAGAAGCTAAAAATTTGAAGTTGTTTTGCAATTTCGTGCATTCATGTTTCCAGTCTTCCTTTTGCGAAAAATCATCGACTACGAAAACTATAATCTGATGTCTAAACTAGGTACGAATATCTGGTTTTCAAACTGACAAAAAGATGAACTTTTCATTGCAACTTCGACCATCTTTGACTGCAGTCTAATTTTCACGAGAAAATCATCCATTTTTATAGATACCAAGTCGACGATTGGGTCTCTAAGAAGCCAAAAATTTGAAGTTGTTTTGCAATTTCGTGCATTCATGTTTCCAGTCATTCTTTTGCGAAAAATCATCCACTACGAAAACTATAATCTGATGTCTTTGCTTGGTTCGGCGATGGGGTTTTAAAAATTACGAAAATATGAAATTTTCATTGCAACTTCGACCATCTGTACCCCCTGTCTCTCTTTCCTGAAAAAATCATTCATTCTGTAGATGCAAAAGTCGACGATTAGGCCTCCAACAAGCCAAAAAGTTAAAGTTGTTTTGCAATTTCGTACATTCATGTTTCCAATTTTTCTTTTGCGAAAAATCATCCACTACAAAAACTTTAATCTGATGTCTAAACATGGTTCGACGATCAGGTTTCATAAATGACAAAAAGATGAAATTATCATTGCATCCACTACGAAAACTATAATTTGATGACTAAACAGGGTTCAAAAATATGAAGTTTTCTTTGCAACTTCGACCCTCTATTGTTTTGCAATTCCGTGCACGAATTTTCACTATCTCTCTTTTGCGAAAAGTTATCCACTACGACCATCCATGCTAACATCCATCATCCATCTTTGTAAATATAAATTCGACGATTGTATTTCTAAGAAGTCAAAAACTTTAAGTTGTTTTGCATTTTCAAACTACATGACTAAAAGATGAAGATTCCTTTGAAACTTCGACCATCCATGAGAAAATCATCTTCTACTAAAAATATATCTTCCAATGAAAAATCTAATCATTAGCATCATAGACTTTTTCATGGTATAACCAGAACATTGACAATTCTGTTTGCATCTACGAATTCAACGACCGGGTCCCTAAATAGGATATTTTATGGAGAATATGGTTTTTATAGATATAAACGATACATCCAAGTCAGGGAAAAGGGTGTTGGTGTTACAAAGATCGCTTTCATGACAAATACTTAGTTTTAAAGTCGACGATCGTGTTTTTAAGAAGACAAAAAGTGACAGTTTTCTTTGCAACTTCGTTCATCTCTGTCTTCGACCAAACTCTCTTTGTGATAAAATCAATCACTATTAAGACATAAATTCGAGCTCTAAAAGAAATCTTTCATAAAAAAGAGCAGTCCAATCATTAGGAATGGCATTTGTTTGCATTCCTTTGCAATATAGAAGAGAGTACCAAACTAGTCACGGTTTACCATCCATTCCTCGTAGATTGTCTTCTTCTTTCAAAATGAAGAAGACCACCTACGTTAACAGTCTCTCATTCATAACTAAATCATTTACTACGAAGACAGAAATTAAGGCTCGATAAGAAATATTTCATGGATGTGATAGACCCTTTCAAAGGGATGACTTCTTTTTGCATTTGCAAAAGTGATCCTCAATAAAGAAGATAGTTATAGTCATACAATCATGGATTACAATCCAGTTTGATCTGCTGAATACTCAATAGTTACAGCGTCCAATTTCGGAAGCTAATAAACACCTTATCCGTATGTATTGTACGATGTCGGAAACCGTGAGTGTCAGAAAGGTTGCTGTAAGGTTGCAATTTTCAGCGTTGTTCACTTCATTTCAGTACCAACGTAGATAAAATAGTGAATATTTCACCAGCTTGGGAAATCTTTAAGCCAAAAAAGATTCATATCTTGCAATTGTACTTAAGCTATTATCTAATTAACCTAAGTTTGCAATTTGAATTGAACTACGGTGAATGTCTTGGATTTCCCATTAGTATAATGACAGGTCTTTCTGCTCCTAATAGAACTTTTTAACAAATCACCACAGTTCAACAATTGAACTGTAAATTTGAATGAATTGTAAACAATTTGGAACTTACACTCCTTCCCTTAATTTACACTTGACATGTACAAAGTTGAACTCCACAAAAAATATCTGGTTCTCGTGCAAATTTGTAAATAAGCAAATAAACATTTCTATGATTATTATTATCAACGGCAACGACGACAACAACATCATTATTGTTGTTATTATTGATATTATTCACGATACTAACAACAAAAAAAACAACATAAACTATAATCACTAGTCAAATGCTTACAAGTAGTTGTTGTAGTTGTATGCTTATACTCTAATGACTTGTAGAGCAATACAAAAAATGCTATAAAATTTGTAAGGTGTTGATCGTAAACGACTTGGAATGGTGACTACTAAAGAAATTCTAATCAACTTCTGTCTTAAGAATATGGGCTGATATTTTCGTTTAACAGTTTGTAGGAGAGTTCTTTTATTTTCAAGATTTCAGATCTAGAAGAACCAATCATATACCGAACAATCTGCTAAACTTAGTAAACTTTAAACGCCTTGTAGGGTACATTGAAAATGAGGAAAACTGTCTATCGTTTTAAATGTTGTGTGCACTAGAATGTATAAAGTACATTCCACACGAACCTCAATAAACATTGTTGCAAATAGTACATACATTGTGTCCATCAGTCATGTGCACATGCATTCATGTTCGTGTTCTAAATTAAATCTACGCGCCTTTATCTAATTTAAGTCTGTATGGACTTCTTTTTTATATAGATTTTTGTACTTCTTTCCGTTATTGTTAGCAAGTGTATTTGAATGTTTTTTATGTTAATTTTATCATTGATGTTATAAATTTAGAGTTACCAGTGTTAGAAAGTTTTGAGCAGAAGTTAGAAAGGAGTAAGTGGTGGCGGTAACATTAAGCAGATCAGATGGAGTGAAGTACTTTTTAAACCGTTATAACAGAGACATTCAACATTTGAGAATTATGTTGAGTCCATCAGACATCACATTGTATTCGCATGCTTCGCTAATAGCATTCATAGTCTTTCGTACTTTCAAGTCCTTTATTTGCACGTTGCCATTCCAAGTTCTCCACCCAATTTTGATACTAGACCATGTATAAGCTTTGCAGTCGTCTTTTAGAGACATTCAACATTTGAGAATTATGTTGAGTCCATCGACATTACATTGTGTTCGCATGCTTCGTTAATAGCATTCATAGTCTTTCATACTTTCAAGTCCTTTATTTGCACGTTGTCATTCCAAGTTCTCTACCCAAGTTTGTTGATGACTAAACCATGGATAAGCTTTGCATTCGACTTTTATCTCGTTAACTCAATCTCCTAAAGGCTTGACCGGTAATAGAATGAATAGAAATTTCAAATGTTGCTATCATGTGCAAAGGGTAGATCGAATAGGAAGTCTGAGTATTATTTAGAACTATAAGAAATAGATTAGAAGATTTCAAACTAAACAAATCTTGCTTTCGTTTGATGAGATCCCATCTATAACAACAGCTATAGAATGATCACTGAAAATTCTCGATATTAACTGAGAGAAGTAGTTAACGAGATCTAAACAAAATGTATAAAAGAGCTTCTCAACTTAACTCATGAAAACCCTTGGAAATATCTGAAGCTCTATCTTAACTTTCAATAGAATAAAATAATTTTTCCGAAAGAAGGACTAGTGGATCTCCCGTAGAGAGGACGTTACGAAAACTAGTAAATACTTGATAGGATGATGATTTACTAAACATTTAAAAGTTTTGTGGAATTCCGAAGGGATTGCTATTGAATTGTCGTTAAATTAGCAATTATCCTGATAAATACTTGATAGGATGATGATTTACTAAACATTTAAAAGTTTTGTGAAATTCGAAGGGATTGCTATTGAATTGTCGTTACATTAGCAATTATCCTGATTTCCGGAAATGCACCGGTCGAAGAAAAATTTTGTTTTTGCTGCAACTCTTTCTATGAATGTCCAAAAAGTTTTTTGTTCCGAAGAAAAGCAGAACAATTAGACTCCTAGTACAAAGCCTTATCCGAAACATATTAGTTCCGGTGTTATTGTTGTTACGACAAATTCTAAAGGCTTCTTTTCCGGATGATTATATTCATGACCATATTCGAAATAACGGCATAACTCCATAAAATTCCCGATTTGATTGGTATTAGATGGTCGTTACATAGCAATTATTCTGCTATTCGGAAATTCACCGGCTGAAGGAGAATTTAGTTTCAAGACAAGTGTCTCTTTCGCCATTAATAAAAGAATCGAAATTACTAGTTCTATTCTTTACTCTTTCTGTGATTTCCCAAAAAGTTTTCTGTTCCGACGAGCAGTAAGAACTTTTAGACTCTTCTAGTATAAAGCCTTATCCGTAGCATATCAGTTTTAATGTTATTGTTGTTTCGACAAATTCTAAAGATCTCTAACCCAAATGATTATATCCACAACCATATTTGAAATTTGAACAGCATAAATTCATGGTTCAAAATTCCGAATTGGATTGTCGTTACATTAGCAATTATCCTGCTTTCCTGAAATGCACCGGTCAATGAAGAATATAGTTTCTAGATTATTGCTGAAACGTCATCTATTTTGCCATTCATTAAAAGGATCGAACAACTAGTTTTATCCTTTACTCTTTCTATGAATGGCCAAAAAGTATTCTGTTCCGACGACTAGTGGAACTATTAGACTATTCTAGTATAAAGCCTTATCCGTTTCATATCAGTTTCAACGCTGTTGTTGTTTTCACAAATTCCTTCGGATAAATTGTTGTCCGGATGATTATATCCAAGACCATATTTGTATAACTCCTTCGATAAAATCCCGAATTGATTGATAATTGGATTGTCGTTATATTAGCAATTATCCTACTTTCCGGAAATTCAACACCTGAAGAATATAGTTTCAAGATGCAGCAACGTCATCTCTTTTGACATTCATTAAAAGGATCGTAATTGAAGAACTAGTTTTATCCTTTACTCTTTCTACCGTTTTTGTTCCGACGACAATTAAAACTATTAGACTCTTCTATTACAAAGCCATATCAGTATTATATTAGTTTTAATGTTATTGTTGTTTCGACAAATTCTAAAGGCTTCTTCTCCAGATGATTATATCCTTGGCCATACTCGACATAATAGGATAACCCCATGGATGAAAATGAGAATGTCTCTTTGCTGTGCAACTTAAGAACATTGATTTCGTGCTATTAGTAATCTTGGCAAAATCTATTTTACCCTGCAGTTACATGATTTCAGTTTTTGTTAACAATTCTAATAGAAGTTAAAGCTAATGTTCCAGAAAATTATGCTTTAAAAACCTCAACAGCTGGCAACACTTGCTGAAATTTTACGCGCAAAATAAACAACATTTTCATACTCGTATATTACAAAAACAAGACGACCATTATTATTGAGTAAATAATATTTTATGTATGTATGCATGAAAACAACAACAACAACAAATTGTATGTAAATATATGTATATAAAAACAAAAACATAGATATTGTACATAAATTTTGTAAATAGCAAATAATACGACGAGTAACAATAATAACAACATCAATGACAACGCATCATGCAACGTGTGTCATTTGATGCATATTTGCAAAAATGTGTTGTTATTGCTGTTGCTTTATAAAATATATGCAAACAATAACAAGAATTTGTATATGGGCATGCATATATACATAAATATATGTATGTATGTATGTAGGTATGATAAGAAATACCCAGAAGTTCGATGTGATGGCCTTGCCAACTAGAGATTTTATCAATCATTTAGTGTTCACACTAGTAAGAGTATATAAAGAGCAACGTTTTGAAAATGGAGGATCTTCTATATAGATTTGATTCTCAGACGTACTCACTTGTACAAGTAAATATATCTTTTCTGGATTATAAAGGCTCCAATCTAACATTAAAACTTAGTCGGAGCACAAGTTTGCTTATCCGGAATGCTTGTCCGGAATGTTGTACAAATATACGACACATGATCTTCTAATGATCGCTCAACTACTAGTATGGACTTTATCAGAAGACTTCTTACCTCTGAAATGAAAAGTACATTTAACAAACAGACGGACGGAGGAGCCTGGGTAGATCATGAAGAATATATTTCTTGGATCCAAATTCAAATGAAGTCATCTAGTTAGACATTCACTATAGAAGAGATACATTGACTACTGTCAAAACAGCCGAATATTTATGTTGTGATGATCACCATTATCATCATCATGATGTTCATTTGTGTAATCAAAATATGCATGTATGTATTTATGTATGAACATAAATATGTGTTCTCTATGTGAATATGTATGTATGCAATTCCAATGTTATTATTGTTATTGTAAGTTGGATCAGTTACTCTATAGAGTACAGTACACTGTATATACCATATTATTGTTGTGTACATTTTGCTATAGTATTGATGGTATGGCGCGCTGTTGATACTGGCAACAACATTCTTATTTACATATACACACACACACTCGCGTAAAAACTTAGTGCGTCCCCATTTACTCTCAGTCAGTTTGTTTTGTGGTTCGTAGTATTTTGTAGTCATTTGGTAGTGGTATTTTACGCTGCATTGCATTGCATGTTGTGCATTCAGTCAAAAGAAAAACAATAACAGTGGAAGTTCAACTGTGAATTGTTTTGTGCCTGGTTGAGAGGAATATGTGTGGGGGGAGGGAGGTTGAGTTAGTTGCGTGGTTTAAGAAAAACGAGGTGAAAAATTCACCTAAAAAGAGAATGAGTATGAGAACTGAAGAGAGTTTGTATAGGGTTGTCGATTGTAATTGATAGAGCCTACCAGGTTGGCGAAAGAGTTATGTTAACATTTTTAAGCTCAAATTTGGTATTTCGTAGTTTGGGCTTTGCAAAAAATTGCTGTCATTACTGGAATTGGATCATATGTGTACTTCAATAATCTCAGGGGAAGTAGAGAGCGCGATTAATTACATAGATCATGAACGCTAATAAGTTTTGTAAAAGCCTATCGATTCCTTTACCTCCAAAGGTTTTCGAATCAATCACCCATATCGGAAATCATCATTTCACGTGAAACATGTTCCTTTTTCACTTTTTTCGTTCACTAACTTGTAAAACTTGTTGATGGAATTTTGTAAACATTGAATAGCTGTCCCACACAAAATCAACTGATGTGAATGAATTCTTCACAAGAAGTTTACGATAGCAATTTTCTCTTCGAAGGAAATGAACATTTTAAGGAAACAAAATTTTCACTTCTATTAGGGGTGAATATTCCATTATCTTTACTATTCCACTGCAATGAAGACTGATACGCATATCGGCTTAAGCTTGCAAGCCCTTCAATTTGTTCTTATGTATTGGAAGTTATCCAGTTTATCTTTTTACCTTTATCTTTAACTTTCGATTTCGCAGATTTACTCCCCTGGAGATTGATTTACAGTAAGAACATTTGGGAGGGAATACAACTACATATCCTCATGTTATTTGAGTCTTCTGAACTTTAAATTATGGAGGGTCGCCCAACTACACCGCTTCCAGTAAGTAATGCTCCATTCTGAAATGGATAGAGTTTACAATTTCTTATTCATGTGATTTTATAATGTTATTGGTTTCGAAGTTAGATTTCAAAACATAACAGATTTCATCTGACATCATACATCTCAACATTTCGGCATAAATGTATGATCCCCAGTGAGTTTGTTGTTGCCGCCATATGCTCGAAAGTAGCTTAAGATGGGTTCACATGCGCTTCCACTAGGTAAAATGTTATCGAAACCCATGGAACTGACTGATTTTAAAAGCTCTCTTCGTGACATTTTGGACAATGTCTTCCTATTCCTCCTCCTCATTAGAGGTTTGTCTTTAGAAGTTTTTCGTTGGGCTTCCACTTTAGTTATAGCAATTGTTTCTCTTTGAAATTTCCGCCATCAAGCTCATATTTGATCGTTGCCTTTGACTGCATTTTGATTCTTTAAAGCATTAACTTATGGGAGTTCAAGTAATTTTTGAGTTTTCGATGTTTTAAAACTTAGTTTCCTAATCGTAGTTCCTTCCTTGTGGCGAGTATTTATAAGAGATGTTATATCTTGAATAACATAACTTCCAAGATATTCGGATCTATTTTAAATAAAAGCCTTAAGTACCGCGTAGTTTTCAATGTTCATGGTATCAGAAGAATCTAATTCTTAGGGTGGAAATGTGAAAATTATTTCTTAACTTTCTGCTTGACCAGTAATTTGGGTTTGTGTTAAGAAACTTTGTGTTAAGAGCTTAAGATTTCGCCGAAATCATATCTAGCTCCGAAGGCTTTGATTGTACAATGGGTTATGCCTTTAAGTTGTACTTACCTTCCATATGATTTTTTAAAAAAGTATCTCTTGGGTGTAGGAACATTTCAGAAGTTAGTTTAAAGGAGGATTTACATATATATGAACAACAAATCCGAAGAAATACTCCTAGGCCTCTATCGGGCCTGTTGTGCACTGCTTAGCCAGTGCCTCAGGTGGCAATCGAACCCACCACCTCCGGTCTACCAGACTAGAACTCTAACCACTAACCTACCCGAGACCACATTACACATTCTACTCCGTAAATTTTCTTTTCTTTTAGATTATAATATAAATACGTTCTTTGCCTTCTTAACATGGCGTTAGTTGACCATGTTGCCATTTTCTGTTGGCTAGCAGAGACCTCTCTCTGGTTTTATATTAAGCTTTACAATGCAGGCACTGAGTTCCTTAAGTATGTTATGTACTCTGTGATTATTCATTTCACATACGCCACGTAGTCAAAAGATTCGGATTCCCTGATTGGTCATTGATCCATTGATCTTGATCGCTTGCAGGAGCTTAGGAAACTTAACATGTTTGTGGATTTCCCATCAAAGACAATGTGCCAGTCGTGGAGTTTTCTTTATTGGGAAATTTATATAATTTTACCTAGCCTACGATACCCTTATCTATTGGCAACCCTATTAATGGGTGTATGAGTGAGAGTGTATGTATGTTTTGGGAGAACCACAACAATACGAATGAAACACACTTTGCATTGCATGTGCAATATGAGCTTGTGTGTTTTTGTTATTCACTATGACGGTGACAACAAAAACAACAATAATGTTGATGATGATGGTGGTAAGTGAACATGATGATGACGTTAGTATTTTATACAATCATGTACATACATACATATGTATGTATGTAAATATGTATGTCGACTTGTTTACTTATGTGTACGAAGGACAGGCGCATACTTTTGCGCGGGCTTATCATTGACAGCCAAAGAATTGAATGAAACGTATTTTTTCACATTTTCATTTGTTTTTGTTTTTCTTCTTCTTTCTGTTATTACTTTTTTTTGTTGTTTTGCTGTTCTTTTTTTTGAATTTCTGCTGAAAAAATAACACGCATACGTAAACAAATAACAAGTTTGAAATGAGAAAAATATACAATAAAATGTTATATGAAAAAGAAAAGCAAATGAAGTGTAGTATGTATTAGTATGTATTAAGTGGTATTGAAGTGAACCTTCCTCCTTATTTTTGCTTAAGGGAGGTCAATTGGTTTTTTAGTTAATTGTCCAGCTAATGAAGTGGAGTATGTGATGTTATTTTGCTAAATTTATTTTGTCATTTTATTACGTGGGTTAACATATAATTGGTTAAGAGGAAAAGTTAATGTTAAATGAATATTAATGGAAGGGTTGGTATGTTGGCAAACAGTTCGAATAAAGAATTTTCCGCTTTATTAGCGCAGTTAATAAGATGAATATTTGGTTGTAGGGGAGGTTTGCTTTCGTTGGAAACCTTGGTTATCTGGAATTAATTGGCCCTTATTACAAGTGTTATAAGGCCCAAGTTTTCTTAATTGCTAAAATCAAGGATGAAACACATATTAGATTCATCTTGATCTTCCGAACACGTTTTATAACTTTAGACTTCTACAGAAGATCTATGGGGGGAAATTTTCTTAAATTAAAGAGACAACATGCTTTAAATATAACGAAAACAAAGAACTAGCTTCAACTGAAGCTTTTTTTAGAGGATCAGTAACGATCGTCGAGAAATAGAGCCAATTACAATCTTTGTTTCCAATTATGTGCATCTCAAGTGGATGCGTATGATTGTGGTCCCAATATGAAGTTCTTGTGGGGAAGTAAAACCAGTCAATTCTCTGTTCTTAGAGAATAAGATATAATTCCTTCTTACACCTCGTTATGACAACTTTCGCATTAGTAATTGTACTCGATATCCATTTCCAATTATGAGCGTTTTACATGGATTTATGAGCAGTTCTAGTGCGACTGTTAAACCAATCATTTCTCTCTTCTCAGTTCTATTCTTTCTCCTCATTATAACAACTTACACTGAAGTCATTGTATTCGAGATCCATTCTTTTAGCATTATTGCCAATAGCACCGATAACAGCGTTCTTATCACTGAAAACTTGACCTACGACCATCATACGGTAGACAAGTTGACCTAGAAGTTTGAACGTTTGATTTTGTGAGTTTGTCAGCTACACAGTTTTCATGACAGTTGTTATGTCCAGGAATCCATATTGGCGTTATCCAGGATTGTTTTGCCGCTTGTTTACAACTTCTATCTAAAAGAAGACTTGATTCCAAATGTGAAAACAGTCATCTATTGTTCCACTCCTCTAAAAGCCAATGTAAACATGCATTACAACATTGGGTTAGTTAGACTCAGATACTGAACTCCTCTCAGGAATTTGGATGAATACAAGTTTGACGAAGTTAGGTCTCATAACGTAATAGTTAACATTTAGATGTAAGTTTTCAAAGTGTTTTAGAATCCTGCAAGACCACGAACAACTTAGACCATTTAGTCAGATTACATATATAATGACAATGGGATCTAACCAGAGCACCAGATAATCTGAATCTGCCCGCAGGACTTGTTCTGGCTGGTTGGTCGAGGTTCCTTTGGGGTCCACATAGTGATTAAGTATGCTTTTTTACGCTTCGGGGATGTTCTTTGGTGTTGTTGCTATCTCAAAAGGATATATTAATGCTTGCTATGCGACTAATTGTCGGAGCAATTATTGAAATTGATTGACTTTGGAATTCATTGACTTTGGTTCATTCAAGATGGATCCCGATCCATTTTGTTAGGTATTTTGGACTACCAAATATGTCTTTATGTTTATGGCATCATAAGGGTGGTCATCTTCCGGTATATCCGGAAGATCGATTTCACCTGATGTTGGGGTTCGTGATTGCTTTTTCCTTGTCGGGATGTGCATTAGGCTTGATCCTATGCACTCGACATTTGTGCATGCATAAAACAACATGCTTTGAAAATGGAGTTAAGACCTTTGGGTTCAAAACCCTATTTAGTACCAACCGTTCTCTTGTATGTTTATCAATCAAAGATATTCATATACTAGTTTACTGTGAATCATTACTCCGAGGTACTTCACATGATCAGTAGTCTTAAATTTTGTACCATTCTAAGTTTTCAATCTTATACATATATGAAGCTTAAAGGTGCTATTAGAATAAACATGCTTCTGTGCGACCAGAGACAGTGCACAACTTGCTTAATAAAAATCACTCCTGCGACTACTAGGGTATCAAAACGGGACCAACATTAATGGACCCAAGTTAACTGCTTATGTAGCAATTGTCCTTGATAGCTAACCTATCTATCCGGAAGCTTCCAAATTAAGTTTTTGCTTTAGCTCTTTCATTATCATTGATCTAAAGAATAGTTTATAAAAATACAAAATTGAAGATCTTATTGTGTTGGTGGTTTGATCTTGATTTTTGATTTGTTTTCTTTTTGCGCTTCAGAAATTAGATTTCCCGAGAAAAATATGTTTGAAACATTTAAGAATTTTGATAGATTTTAGAAACTAGAATTATTTCACAGAGATCAACTATAAAAATTTAATGTTTTTAAAGATTTGAGGAGAAGTACTAAGGAATACATTGTCGTTCTGTTGATAGTTTCAATGATACTATAGAGTTTCTCAATAATAAAGGGATGGTTTGAAGGTGAAGGTTTGTTTCTTAAATGAGGATCACAGATTCTATCAAAGTTTCTAAGGTCAACCTTTAACCTATTATTTTAGCAACAAGACTAAAAGTTACCTTTCTCCTATGGTACGATGTGAGCTAATCCTTTACCTCATCGTTCTGTTGATAGTTTCAATGATACTATGGAGTTTCTTAATATTGAAGAGAACGTGAAGGTTTGTTTCTAAAATAAGGATCACAGATTCTAAATGAGGATCACAGACTAAAAGTTACCTTCCTCCTATGGTATGGTGGGAGCTTATCCTATACCCCATCGTTCTGTTGATACTTTCAATGATACTATAGAATTTCTCAATAGTAAAGAGAACGTGAAGGTTTGTTTCTGAATTCAGGATCACAGATTCTATCAAAGTTTAACCTTTAACCTATTATTTTAACAACAAGACTAAAAGTTACCTTCCTCCTATGGTATGGTGGGAGCTAATCCTATACCTAATCGTTCTCTTGATAGTTTCAATGATACTATAGAATTTCTCAATAGTAAAGAGAACGCGAAGGTTTGTTTCTGAAATGAGGATCAACATTTAATCATTATTTTAGCAAACTTCCTCCTAGAAGACTCATTTAATGAACAACTTGCTTAAGTATAAATTTGTCCTTGTCACTTTAAATAATTTTCAATTATTCCTTATTTATATACATATGTAGATGTTTATAGAACCGAACACACTAGAAATACTAATGACGCTATATGCCACAACAAATATTGAAAATATCATCTAAACATCATAATTAACAACATTACTGTCGTCATTATTAACAACATCATCACCATTGGCAGCAGCAACGCTAATATCATCATTAGTTTCATTTGTTTATTATTACTTTTTTTTTTTGAATTTTGGGTGGAGTTGAATCTCGGCACACTTGGTCTAGTACATTGCGAATATGTATGTGCACACAAGACCACTTGGTTACTATTTGTTTTGATTTTGTTTCCTTTACTTGTTGTTATTGTTATTTTTGCTGTTGCTGCTGCTGTTATAGCTGTTGTTGTCGTTGTCTATTTTTGTTGTCATATGGCAACATTTTGTTGTCAGTATTTAATGTTTTTTTTCTGTTTTGTTTTGTTCTTTCTTTACACATGACCTCGTTCTAAAGTTTTCTGTGCTCCTGCTTATTGATGATGTTGTTTGTCAACAACATACTTTATTTTGCTAGAGAGTTCCTTACTTTTTACATTCATTCGTATGTACATCATTGTTATTATTAATAATATTGTTGATAATTATCATTATTATTGTCATCGTAATCAACACACTCATTACCATTGTGATACTCAATAATAATAACATGTATACATAGAAACATATACATACATAAACATCGATACAACTGAGTATCTTAACCTATGATTGATAAATATTTTATATTTTGCATTTGATTGGATGGAGTCTATAGGGGACGTATTTAATTTTACTTTTAAAGGGGGCCTTTATATATTATGGTTGCATTTTGATCTTTAATATTTTATGATTTGTCACGACTAGCGAAAATAACCTTCTTGCTCTTGATTTAATTGGTCTGGGGTCAAATGTCTTATGGTTTTGAAGAGGTAAAATTATTTAGTCAAATACATAGTGTGATGTTAAGGCAGTTGGGGAACGTTTAGAGAAGTTGTGATAGAGATAGCAATAGCTTGTAGTTAATAAGTTATTGGTTTGATCAAAGATCTAGACTTTTATTGGGCATGTTGTACACTCCTTTACCAATGCCTCCGGTGGCACGGAGGCACGTTTTTTCTGATAGCTGCTATAATTTATGACTACTGATCACGTGAAGTATCTCGGAGTAATGACTGACAGTAAACTGAAATGTAAATATCTATGACTGATAAACATGTAACAGAGCGGTAGCTACTAGTCGGGGTGTTAACCCTAAAGGTATCAAGTGGATTTTCAAAGAATATTGCTTTATGATGTTGTAATTGAAAGCGCATCACACGCACGATAAGAAACCTTTCAATCTTCATCACAGGATTAATGAAGACTACTCCAGGATCTGTTAACTGTAATGAATTGATTACCAGCTAATCTATAAGAGATTATTCTTGTCACTAGTTATGTAAACTGACTAAATGGTCTAAGTGGTTCTTGGTTTGGTTGGACTCTAAAACACTTCGAAAACTTACATCTGAATGTAAACTATTACGTTATGAGACCCTTCTTCTTGATCTGGATACCTGAGAGGAGTTCTTACTAACCTAAAATTGTAAGTGGAACAATTGATGGTGGGTTTTAGAATTAAAGATTTGGAATTAAGTCTTCTTTTTGAGAGAAGTTAATAACAAGCGGCAAACTAACTGCAGTATAATCACCTATCGGTTGATATACATATGTTCACAATCAAAAATCTAACGGTCGGTAATCTGTGAATGAGATAATGAGCAAAACAATCCAGTTCAAGATGGATAACGTCAATATGGATTCCTGGACATAACAACTGTCTGGAAAACTGTATAGCTGATAAACTCGCCAAATCAAACGTTCAAACATCTAGGGAAACTTGTCTACCATATGAAGGTCGTAGTACAAGTTTACAATTAAGTTTTTGCAGAGACACGAACGCAGTTATCGGTGCTATTAGCAATCACGTCTAAAGAATGGATCTTGAGTACAATGAATACTGCAGAAGTTGTTATAATGAGGAGAAAAAGAAACTTTATCTTATTCTCTAACAACAGAGAACTGGCTGGTTTAAAAGACCCAGGACTTTACAATGACACCACAATCAGATAGATCCACGTGGCACACACATAATTGAAAACAAAAAGATTGTTATTGGTTCCATTTCTCAGCGATTGTTACTGATCCTCTAAATAAAACTTCCGTTTAAGCTAGTTCTTCGTTTTAGTCATATTTACAGCATGTGATCTTTTTAATCTGACAAAATTTCCCCAGAAATCTTCTGTAGAAATCTAGAGTTATAAAAATTCTTCGGAAGATCAAGAGAAATGAAGTACAAACCTATGCGTTTCACTAAATCCTGCAGTAAATAAGTATTTGTTTTTCATCCTTGATTTTTATTTAGCAATTAAGTAAAACCGGTATTTTAACCTTCTCATTCTGAAGTCCTTCAGGGAGAAACTTTGAAAACATCTTTCACGCAAGCTAATTTCTCGCATACACACACACACCGCCTAGTCAAGGTTTTTTCGTTGCGCCATACAGGATTAATTCCATAAATTCTTTTATTGAGATTTAAATCGAGGAAAAAAACAATATCCGACAAAAATAAAATGTGAAAAAACACAATAACCCTCAAATACGCACACATCATAAGAAGTATTTGTTTACATTTTCATCAACGAATGCTAAAACAAAAACAAGAAGAACAAAACCACACTCCATTAAAACCCATGATGGGGTTTGGGGCTTGCACACAAACACTTTTGTACAAACTCATCATCATCATCTTCCTTGTTCAATACTTTTAGCCAAACAAACATAAATACATTTCCATACACATAGCCTTCATCGTTGTGTTTTTCAAAACAACTAAATACCCTTACAAAATACTACAACAAATAATGAATAACAACAACACTACTAAATTTTACGTGTACTACGTATAAGTACTCTCTTTTTTTTTGTTAAGTTCTGTTGTTGTTCATACTCAATATATACTTGAATGAAATAATAAAAATAAAAAAAAAAACGACTACAACAACCACATCAACTAAAGGAAAAGAAAAAATATAAATAAATCAAAACAAACAACAAAAAACTATATACAAATTATAATTTTCCCCCCAATTTTTATAGTTGTTGTTTTATTTTTTACCTTCATATCTAGTACTCGCCTCTACCTCATCACCCCCTTCTCAAAAGCATAACATGCAGTTTTTTGCGTTTAAATGCACCTGTTTGTTACGTTTAGTGTTGATTTTTAGTTTGTATTTTATTTTCAGTTGTTTTTTTTTACAATGTCATTTTACCAAACCTACTCTTTTGTTCACTCTTTACTCATACTCTTGTTGTTTAAAATATTTCTCTTTTCTTGTTGTTTTCATTGATACAAAAGTTGGAAATGTGAAAAACAAGTAGTCAAGTCAGAGTTTGAGGAACTGCCTTTTGTAAATTTGTGATATTTTTCATCGCACAGTGAGACTAAAGCAAGAAAATGTAGCAGGTCCCATTTAAACGATCACAATGTAAAGTCATCATTACATGGACAGTACATGGTCAATTATATGAATTGTGCAATTAAACTATCTATCTATCTATCTATCTATCTATCTATCTATCTATCTATCTATCTATCTATCTATCTATCTATCTATCTATCTATCTATCTATCTATCTATTATGCTATCTATTATCTATCTATCTAATCTATCTATCTATATCTATACTATCTATCTATCTATCTGATCTATCTATCTATCTATTATCTATCTATCTATGCTATCTATCTATCTATCTATCTTCATCTATTATCTATCTATCTATCTAATCTATCTATCTATCTATCTAATCCTATCTATCTATCATCTATCATATCTATTCTATCTATCTATCTATTATCTATCTATCTATCTATCTATCTATCTATCTATCTATCTATCTATCTATTCTATCTATATCTATCTATCTATCTATCTATCTATCTATCTATCTATCTATATCTATCTATCTATTATCTATCTATCTATCTATCTATCTATCTATCTATCTATCTATCTTATATCTATCTATCTATTCTATGCTATCTATCTATCTATCTATCTATCTATCTATCTATCTATCTATCTATCTATTGTATCTATCTAATCTATCTATTATCTATCTATCTATTCTATCTATCTATCTATCTATCTATCTATCTATCTAATCTATCTATCTATCTATCTATCTATCTATCTATCTATCTATCTATCTATCTATCTATCTATCTATCTATCTATCTATCTCTATCTATCTATCTATCTAATCTATCTATCTATCTATCTATCTATCTATCTATCTATCTATCTATCTATCTATCTATCTATCTATCTATCTATCTATCTATCTATCTATCTATCTATCTATCTATCTATGCTATCTATCTATCTATCTATCTACTCTATCTATCTATCTATCTATCTATCTATCTATCTATCTATCTATCTATCTATCTATCTATCTATCTATCTATCTATCTATCTATCTATCTATCTATCTATCTCATCTATCTATCTATCCTATCTATCTATCTATCTATCTATCTATCTATCTATCTATCTATCTATCTATCTATCTATCTATCTATCTATTTATCTAATTTATCTATCTTTCTATCTATCTATCTTTCTATCTATCTATCTATCTATCTATCTATCATTCTATCATCTATCTATCTAATCTATCTATCTTATCTATCTATCTATCTATCTATTATCTATTCTATCTATCTATCTATCTATTATCTATCTATCTATCTATCTATCTATCTATCTATTCTATCTATCTATCTATCTATCTATCTATCTATCTACTATCTATCTATCTATCTATCTATCGTCTATCTATCTATCTATCTATCTATCTATCTATCTATCTATCTATCTATCTATCTATCTATCTATCTATCTATCTATCTATCTATCTACCTATCTACCTATCTATCTATCTATCTATCTATCTATCTATCTATCTATCTATCTATCTATCTATCTATCTATCTATCTATCTATCTATCTATCTATCTATCTATCTATCTATCTTCTATCTATCTATCTATCTATCTATCTATCTATCTATCTATCTATCTATCTATCTATCTATCTATCTATCTATCTATCTATCTATCTATCTATCTATCTATCTATCTATCTATCTATCTACTATCTATCTATCTATCTATCTATCTATCTATCTATCTATTATCTATCTATCTATCTATCTATCTATCTATCTATCTATCTATCTATCTATCTATCTATCTACTATCTATCATCTATCTATCTATCTATCTATCTATTATCTATCTATCTATCTATCTATCTATCTATCTATCTATCTATCTATCTATCTATCTATCTATCTATCTATCTATCTATCTATCTTCTATCTATCTATCTATCTATCTATCTATCTATCTATCTATCTATCTATCTTATCTATCTATCTATCTATCTATCTATCTATCTATCTATCTATCTATCTATCTATCTATCTATCTATCTATCTATCTATCTATCTATCTATCTATCTATCTATCTATCTATCTATCTATCTATCTTTTCTAAATCGTTGCACTGTGCATTGTTAATTTCGGTTAGAATTTCAATACAACATAAAAAATTGTTTTTCTTTAAAAGGGAAAAACAAATTTTTTTTATTAAATTGTGTACATCATTATTAGAGTCTGTGTATTTCGTTGTGTCTGTGTCAGTTGTTGTTTTTTTAAATTCTTAACATATTGAGAACAGATAGGAAGAATACCCAGGGCAAAAAAATTAATATTCCAAAAAAAGTTTAATAAAGTCAATGAATTCTTATCAATGACATTGCAATTAAATTTAGCAATTAGGGGGTGGCTGGGTTATGATGATTGTACTTACCTGAAAACTATACAGCTGATAGCCAGGAAACCCAGCCATTTCAGAGACTTATAGGAAAAACCTGAATTAGACACTAGCTGACTTTTTGGAATTATTTGGCTCTATATGATCTGGATTTAATAATCCAGATCATTGAAGAGATCAATATACTGATGTCGAATGACTGTTAAGTTTGTAATTTGTTTGATAGCACGTGATAAATTCTTTTACGGTTTATGTCTCCACTAAATACATACTATCTTTAGCTACTAGCTAACTATCCCTTAGCTAACACATTTTTTTCTCGTATTTTTTATTTATTATGATAAGAATGCAGAAAGATATAAAAACATAAAACACAAAAAAAAATGTTTAATTGAAATAAAAATAAAATAAAAACGAAATATTTTACTCTCAACAAAAACTATTACTCACCGCGCCAAAATATTTCATCTCTTTACTTTTCATTCTGCGATGATGTGATGTTGTTGGTGCTGCTGCAGCAGCTGTTGAGGTATCATAACCGGCAGCAGCTAGACCATTTAAAGCAGCTGCAGCAGCGGCTGCTGCAGCATGATGATGATGATGACCATTTGTTGTAATGCCACTATTACTGCTGCCACTGCAATTCAAGCTTACATTTATGCCACCACCACCCCCTGCAACACCACCTCCACCGCCAGCTATACCAGCCGCTAAAGCACTGGCACTACCACCACCCGCCTCCATAAAGTCGAAACGTTTGAAAGCATACCACTTGGAGGGATTCGGCTGTATGCCCTGATACAATTTGACCAACATTTTGTGTTTCTCTCGTCTGTACTGGGTTAACAAGACATTCATTTTGCGTTCGACCTCAGCCTTGCTGCAGCCAAAGCGTTCAGCAATTTCCGACCATGCGCGAAAGCGACACAATTTATCTTTGTACTTGGGATCGGCACGATTCCACAGTTCGGTATGTGAGCGATATTGTTCGATAAGTTCTAGAGCATCATCATTGGTCCATTCCATGATTTTCGTATGCATGAGGCTGTTGCGCAAAGAGGCCGGATTGAAATTCATCGAGAGCCGCCGCAGGAGACAGTTTGTTTACTTTTTATTGTTGTTTTCTGTTTATTCCAACTTTTTAGAATTTGTAATTGAGCAGACGAATTGTTAAGAGAATTTATCGTGTGGTGGGTTTTCTTTTCTTCCCCACTGACTTTCAACTATAGTTGGATTTTCAAAGAGATATGTGGTGATATGCTATTTCTTTTTTTGCTGTTATTATTTGATTTCTACCTTAAATGTTGTATGTGGATCTTTTTAACAGGTATATTGAATATTTATTCATTTGTTTTGTTTGGTGTTTTGCTATTTTTTATTTTATTAATTTTTTTTCTACAAGTTGTATTTTAAGTTGTGTTCCAGTATTTCTTTGTAGACTTATCAAGGAATGTTTTTTGAAATGCTGTAATAAATTTGTAACAGTTTCTGCAGCATGTTGATGATGATTTCTTTCTTATTTTGTTATCTTTACTTTATTTGTTTGTTTTTGGAAAAAAGTCTTTCGGTTTATGTTTTTCTTGGTATTTTTGTTCTTGTTTTATGTTTTAATATTGAAGAATTTTCATTTGATACAAATCGATTCTTTGTTTTAAGGTTGTTGTAGTTGTTGTGGAGATTTTTTTGGTTTATGCTGGAAGTAGAGAGAAAGAGAAAAAAGAAAGTTGTAAATTAAATTAAATAAATTAATTTGACTTCATACTAACTAACTTACTTACTAACTAACTAACTAACTAACTAACTAACTAACTAACTAACTAACTAACTAACTAACTAACTAACTAACTAACTAACTAACTAACTAACTAACTANNNNNNNNNNNNNNNNNNNNNNNNNNNNNNNNNNNNNNNNNNNNNNNNNNNNNNNNNNNNNNNNNNNNNNNNNNNNNNNNNNNNNNNNNNNNNNNNNNNNNNNNNNNNNNNNNNNNNNNNNNNNNNNNNNNNNNNNNNNNNNNNNNNNNNNNNNNNNNNNNNNNNNNNNNNNNNNNNNNNNNNNNNNNNNNNNNNNNNNNNNNNNNNNNNNNNNNNNNNNNNNNNNNNNNNNNNNNNNNNNNNNNNNNNNNNNNNNNNNNNNNNNNNNNNNNNNNNNNNNNNNNNNNNNNNNNNNNNNNNNNNNNNNNNNNNNNNNNNNNNNNNNNNNNNNNNNNNNNNNNNNNNNNNNNNNNNNNNNNNNNNNNNNNNNNNNNNNNNNNNNNNNNNNNNNNNNNNNNNNNNNNNNNNNNNNNNNNNNNNNNNNNNNNNNNNNNNNNNNNNNNNNNNNNNNNNNNNNNNNNNNNNNNNNNNNNNNNNNNNNNNNNNNNNNNNNNNNNNNNNNNNNNNNNNNNNNNNNNNNNNNNNNNNNNNNNNNNNNNNNNNNNNNNNNNNNNNNNNNNNNNNNNNNNNNNNNNNNNNNNNNNNNNNNNNNNNNNNNNNNNNNNNNNNNNNNNNNNNNNNNNNNNNNNNNNNNNNNNNNNNNNNNNNNNNNNNNNNNNNNNNNNNNNNNNNNNNNNNNNNNNNNNNNNNNNNNNNNNNNNNNNNNNNNNNNNNNNNNNNNNNNNNNNNNNNNNNNNNNNNNNNNNNNNNNNNNNNNNNNNNNNNNNNNNNNNNNNNNNNNNNNNNNNNNNNNNNNNNNNNNNNNNNNNNNNNNNNNNNNNNNNNNNNNNNNNNNNNNNNNNNNNNNNNNNNNNNNNNNNNNNNNNNNNNNNNNNNNNNNNNNNNNNNNNNNNNNNNNNNNNNNNNNNNNNNNNNNNNNNNNNNNNNNNNNNNNNNNNNNNNNNNNNNNNNNNNNNNNNNNNNNNNNNNNNNNNNNNNNNNNNNNNNNNNNNNNNNNNNNNNNNNNNNNNNNNNNNNNNNNNNNNNNNNNNNNNNNNNNNNNNNNNNNNNNNNNNNNNNNNNNNNNNNNNNNNNNNNNNNNNNNNNNNNNNNNNNNNNNNNNNNNNNNNNNNNNNNNNNNNNNNNNNNNNNNNNNNNNATGTCCTCAGTTTCTATAGTTTCAGTTTAGTTCAGTTCTAGTTCAGTTTTAGTTCAGTTCTAGTTCAGTTCTAGTTCAGTTCTAGTTCAGTTCTAGTTCAGTTCTAGTTCAGTTCCAGTTCAGTTCTAGTTCAGTTCTAGTTCAGTTCTAGTTTCAGTTCTAGTTCAGTTCTAGTTCAGTTCTAGTTCAGTTCTAGTTCAGTTCTAGTTCAGTTCTAGTTCAGTTCTAGTTCAGTTCTAGTCAGTTCTTAGTTTTAGTTCTAAGTTCAGTTCTAGTCCCTTCTAGTTTTAGTTCTAGTTCAGTTCTAGTTTAGTTCTAGTTTAGTTCAACTGAACTAGAACTGAACTAGAACTGAACTAGAACTGAACTAGAACTGAACTAGAACTGAACTAGAACTGAACTAGAACTAAACTAGAACTGAACTAGATCTGAACTAGAACCGAACTAGATCCCAACTAGAACTGAACAAGAACTGGAAAATAACTGTACTAACTAACTATATAATCAGAACTTGTGTAAATTATTCACAAATAATTAGAAATTCTCAAATTTCTAATTTTCGAAACTTTGTAATTTATAAAAAAATACTTTTTTTTTTAATTTTTCTAAAATAAACTTTATTATTAAATTCAAAATGAAATTCTTAAAAAAACACTTATGTTTATAAATTCTCTATTACCCTAAATTTTATTAAAAGTTTATTTATTTTTTTAAAAGATACACATATGTATTTTAGATCAAATATTTAAATACATATTTTTTTTCAATTTCAGCCTATTTATACAACCTTGCGTACTAGCAATGATAAAAATGAATAAATAAATAAATATCATAAAAAAAACGAGGAACAAATAAAACAAAATAAGCCTAGACATTAAACATTAACCCATTTTATTTGATAAGCCTGTATTTATCCCTTTCACACTACCTCCCCGCCTTAAAATTATCAACAGACTTCTTTAACGTGTGGTCGTTTGTTTATCTTTCATTCGTTATTTTTTTTAAATTTAAATATTATATTTTTTTAAAATACCTACTACACTAATAGATTTGAAACATAAACATAAATAAAACAATATAGTTAATAGTTAATAAGAAGAAAAAAATCGAAATAAAAAAACCCCAACTTCATTCATTGACGTCAATGCTTCTTTTTATTTCAATCGAACTCTTCAAAACAAGAATAAAAATCGCGACATTAAATTGTGTTGTTTTTGTATTTTATGGGATTTTTTTTATTCAGGCGGCCTTAAAATTCTTCACAAACAAATCAGCTAAAAACAATAACAAACTGTTTTGTAGCTGTTGTTGTTGTTGGTGTTATTAACTATTTCATTCAAAACTATGGCCAAAATACTGATGAACAGGTTGACGTACAAGTTTATGAGTGAGTTTGAGTGTAATAAAGTTTTGCGAGAAAATAAACAAACAGATCGAAATTTCTCTTAGTGTGTTCAATTAATTTGTTTGTTTAAAAATTTATCACTTGCTCTCACTCTCTTCGTTTGGAGGGAAAACTTTTATATTCCCCTCTTTTTCTTGCTCATGTATTTGTTTTTATTCGTGTTTATTTGGTTTGTTTGTATTTGTGGTATTTTTGTACAGGACATTTAAGGAATTAATTCATGTTTTTGTGAGAAATATAAAGAAATTTAAAGAAATTTCTTTAAAGAATTTGCATTACATTCGGAAACCAAAAGATTTAAGGGATTTTGAACTCAATAAGATCTAAACTACAGCAAAAGTTGAACTGAACTAGAACCGAACTAGAACTGAATTAGAACTGTATTAGAACTGAACTAGAACTGAACTAGAACTGAACTAGAACTGAACTAGAACTGAACTAGAACTGAACTAGAACTGAACTAGAACTGAACTAGAACTGAACTAGAACTGAACTAGAACTGAACTTAGACTGAACTAGAAAACTGAACCTAGAATGAACTAGAACTGAACGTTAACTGAATAGAACTGAAACAAGAACTGAACATAGAACTGAACTGGAACTGAACTAGAACTGAACTAGAAAACTGAACTAGAACTGAATGAACTAGAACTGAACTAGAAACTGAACTAGCACTGACTACGAACTGAATAAACTGAACTAGAACTGAAACTAGAACTGAACTAGAACTCTACAGAACTGAACCTAGAACTAACTAAACTTGAACTAGAACTGAACTAGAAACTGAACTAGAACTGAACTTAGAACTCTGAAACTAGAACTAGAACTAGAAATGAAACTAGAACTGAACTAGAACTGAACTAGAACCTTGAACTAGAACTGACTGGAACTGAAACTAGAACTGAAATAGAACTAAACTAGAACTGAACTATAATTGAACTAAACTGAACTAAAACTGAACTAGAACCTGAACTAAGAACTGCACATAGAACTGAACTAGAACTGAACTCGAACTACAGAACTTGAACTAGAACTGAACTAAGAACTGAACTGAACTAGAACTGAACTAGAACTGAACTAGAACTGAACCTAGAAACTGAACTAGAACTGAACCTAGAACTGAAACTAGAACTGAACTAGGAACTGAACTAGAACTGAACTAGAAACTGAACTAGAACTGAAATAGAACTGAACTAGAAACTGAACTAGAACTGAACTAGAAACTGAACTAGAACTTGAATAGAACTGAATAGGAACTGAACTAGAACTGAACTAGACTGAACTAGAACTAAACTTAGAACTTGAACTAGAACTGAACTAAGAACTTGAACTAGAACTGGAAACTGCGAACTGAAACTAGACTGAACTAAAAACTGAACTGAAACTGAACTAGAACTGAACTTAGAAACTGACACTAGAACTGTCTAAACTGTACCTAGACTGAACTAGAACTAACTTAAACTGAACTAGAACTGAACTAGAACTGAACTAGAACTGAACTAGAACTGAACTAGAACTGAACTAGAACTGAACTAGAACTGAACTAGAACTGAACTAGAACTGAACAAGATCTGAACTAGAACTGAACTAGAACTGAACTAAAACTGAACTAGAACTGAACTATAACTTACCTAGAAGTAGAATACCAAAAACGTATCAGAAATAACAACATATTGCTATTTCTTTTCAAACTTAATGAATTCATTCCTTAAAAACACCTGCTTAAATTCTCAGAAAAATACAAAGTTTGCATGAGTTTGTATCTTGTTTGTTTTTAAATTGTTTAAATGTTTTTTAATGTGCTGTTTTTTCGAACAATCATTTGGAAGGCTTAAAAATAGTACAACAGCGTCTAATCATTTGTTAGCTATTTTTATAAATGAAATAAAAACTAAAAAATTTTAAGATAAATCAAGTCATTGAACGTAGAAAAAAATTTCGAAAATCATTGTTTGTTTTCTGTTTTCAATTTTTTGTTTGTTTCCTCAAAAACACAAAAAATATATTTCGCCAATAGGCCACTATTACGTTGGCCAAATGACCATACCATTGATAGTGAAATGTTTGGACAGACAACTTGTTTGTTTACATAAAAATATAAATTATATATGTATGTATGTATGTGTGTACAAAGTACATACATATATTTATAAAAACAAATGTGGATTTTTACCTCAACGCCAACGCTACTACCAAATACCAACTAACTAACACGGAGACATTTCAGAATCATAATAACAATCAATGATTTGTCAGTTATTTTTAAATGAACTAAATTTAATGATTGTTTTGTTTTATTTGATAAGACAGTGGCGTGTGTTGGCTGTTTTATTAATTTGAAAAGAATTTTTTTTTATTATTTTTATAAAATCTTGATAAAAACCATATTATGTGTGTACACTTTGTAATAAAACAAACAAATAAACAAATATATAAATATTATTTTAAGGGGTTTTTATTTTGTTTAAACATTTAGTCATGTTTGGTTTTTTTAGTTTTATTTGAACTTGAGATAATTCTTGACTTCGACTAATAAAAATACAAAAAAATATATAATTGAATGATTAAGCACATTTTTAAAGGCTACAAAAAAAATTTATGTGTGATATTTTGTCTATGATTTGTAAGAAATTTTCTTTATATAATTTAAAAGAGCGTAAAAGAGATTTCACACAAATTTGACAACATGTGATCATTAGCATATTGTTCTTTAAATTTTCAATGATATTTTCATCACAACCTATGTTCAAATTCTTTCTATCACTCTTTTTATATACTCCCAGGAATGAACATACGATCATCTGATTATTGTTGATAAGTTGTGATTTTAAAATTCACAAATAGATGGCGCTCCTCTCTAGAACTGATGTAACACTTGAACTAAACTCGATCTGTGCTAGAACTCAACTAGAACTGAACTAAAACTGAACTAGAACTGAACTAGCACTGAACTAGAACTGAACCAGAACTGAACCAGAACTGAACTAGAACTGAACTAGAACTGAACTAGAACTGAACCAGAACTGAACCAGAACTGAACTAGAACTGAACTAGAACTGAACTGAACTAGAACTGAACTAGAACTGAACTAGAACTGAACTAGAAATGAACTAGAACTAAACTAGAACTAAACTAGAACTGAACTTGAACTGAACTAGAACTGAACTTGAACTGAACTAGAACTGAACTAGAATTGAACTAGAACTGAACTAGAATTGAACTAGAACTGAACTAGAACTGAACTNNNNNNNNNNNNNNNNNNNNNNNNNGAACATAATTTCGTTCTTTGTTTTTTTTTAGTTTATCAAGTTTTATATTTATAGAAATCAAGATTATTTACAAACTAGATTTAAGGCATGACGTTCACAGCAAGGATTATATTGGACAGAAGCGCGAAAGAGTTAGATTTACTCCATGCAAGATCACTAGAAAAAGACCTCAAGAAGTGATGATCTTTAACACAGTTGACTCTTTGTCGGTGTTATAGACGGGATTGTCCTTACACTTAATCTGAAGTCATTATCAAGATGTAATTATTTCTACTCTAAACATTTTTTTCTTGGTGCTTCCTTCTGTGGCGCACGGACTATATCCACTTTACTGGACAATAGGAATTTTTTCGACACAATTGACGCCACAGATCGAGGTAATCGTATAGGCACTCGCGGTCTATACTTTTTGGTAACAGCTGGTTTGGAAACACGAGCGATTGATAGTTCGACAACAATTTTCAGTTGGGTTGGCGGTATAAAATTTCGGTGTGGAACCTGGAACACATAATATATTATTTGTCGTTTATTCTTTCATGCGAATTCGGTTTTAATTATAAAATTTGTTCGAAATTTCGCGGAAAAAGTAATGAAAATGAAACAAAAAATTGAAATATCTCCCTTTGATGTAATCTCCCACGATTTTATCAATTTTAACAGCTTTAAAATTTTATTCGATACATTATTGTCCAGGACATTAGGAGAAATGTAACGAGTATTTTATTAAGGCCTGGGATAACATACTAAAATTATTTTTTTATTGTGTCGAACTACCCCAATTTTACCACGATTCAGTTAACCAGCTTCAAAATTTTTTCAAGTTACTTGTCCCGAAACTGCAAATTTTCAGACAAATTCCAGGTTATGCTCTTTTGAGTTCTAGTTTTCATTTGTTTGCTGGATTAGGTAAATTGTTTGTTGTGAATTTTCATAGACGAAATTATCGGACAAGGCTATTGGTTGAGGAATCTGGTATTAGACCTATTTACTTCACAGCTATAAGCAATTTCGAAAAAACTGGTAGGATGGTGTACTTTTCTTACGCCGTGTGGTCTTACTCCAACGGGTTCTCGATCATTGAGCATTCGAAAACCTAAAAATTCACAGATTTAAGATTTCTATTAGACTAATACGAGCGACTTTTACACAATGCAATTTTCCATCCCGTATTGTTATTCCTAGATTCAAAATGTGTGGAAGGTTTCACTATACATATTGCCTTTAGAGATCCGCACCGCATTCGTACATCTTCTACACTTTAAAATTATTGACAGAATTCATTATATTACTTGTAGTGATCGTTGTAATACGTCACTTTAGCGTTTTAAAATGTTAAAACCTTATGCACAATCTAATGTTATTTTACAACTCTGTTAAGGTTTTGTTCTTGCTTGCATTATGACATCGTTGCCGGACTTTTATAGAAATAAATTTAAAACTTTAATATTTATAATTTTTAAAAGTATGGTGTTCATCCTATAAGATGGACTGTGAGTGCATTTATAATTAGTTAAAATAGTATGTATTGAAAATATAGTAGAATCCGGCGGAGATCACACTAAGGGTTCGAATACACCCTTTTAGCTTTATTTATAAATTAGATATTTATTCATCGCTATACAATTCCATAAATTTATTAGCAAATTTAAAATTGTTCTTTTTTAGGATCTATTTTACCCATTTTTTACGGCCCGTCGAATTAAATTGGATTACAAAGGGATTTTTTGTACGATGTTATATCTTTAGATTTTCATCAGATTCATTACAGGGCCGACTCAGGTTTTATCTTCTCCATCACCACTGTCCCTCGCTTGGTTGATTTGACTTGCAAGTTTTCGTGAATTATATTGGGGGTACGACCAATAGAAATAATAAATAGTTTATTTATCCTATTGACAGAACTAAAATTCTCTTCCCAAACTTTTCGGAAGCCTCTCAAAACGATCCTTTTACTTGGTAATAATACATATCAACTCTAAATACGTATGTTTATAAATATTACATAATTAAAACAATTATAATAAATTCTCTTATAATTTTACAACGTAAATGTTTAATTATCGTATAATGTGAAATATATTTTTTTTGAACACGTCTTCTTATATTATAAACAACAAATTATAAACCACAGATTTCGTAACAAGAATTATGACCATATCTATCTTTTCAATACTATAAATTAAAAGGAAAAACTTTTGAAAATTTCTAACATACAAAAATCATGGCATAAAAACACTCTAACGAACTATCCACGTTGAAAGTAGAATCTGAATGATGACCGATCACAACATATCAAAAATATTTGTCATAGACTCAATTGACTTCATTAAGTATTTATTTAATTTAAATATTTAAGTTTTATATTTAAATAATAACAATTAAAATTATCACAAACTAATTTGTATCTCACTTTTTGTATGGCTAAAAAAAAATGGCTTAAAGAATGAGCACTGATTCAAAATGGCTGATTTATATTTAAAATTTGTTGTGGAATACGTAATAACTATCCTCTAATAAACATTATTGATATATAAAATTTTGGATATTTGAAATCAAAATCAAACTTTCATTAATAATAAAACTATTTGTTTGACCAAATATGTTGACAAAAATGAAAAATAAAATGAGAAATTTATGACAGACAATATAATAAAAAAAATAAAATTTTACCATTGGACGTCAAGTAATTTATAAGAGAGGTTATTGTGAGATAGGCCTATATTAAAGGAGAGAAATAAGAAAAATATACCTATTTTATAATTTTTATTTTTATTAATTGTTCAACTTAAAATGGAACTTTGTTTTTTATAAATATGAAAGGTAATGGGTGTTATATAACAACATTGCAAAAACAGAACATCGAATTATTAAAAAAATATCAATCGGTAGAAATGTAATATTTTTTAAAAAAGTGAGTGTAGTAGAAAAGTGCATCCATTTTAGATGAAATCCTTACTGATCAGGTGTTTAAACACAGTTAAATCACAAGATCAATACTTAGATCCTTATGTAATAAAAGCAAAATATCATTGAAGTTTGCTGTTAATCTTGTTTAGTTCTTATGGTACACCTTAGATTTTCATTCGGATCAGTTTACTCAGTTTAAGATTTGTTCCCAGTTTAGTTCTAGCTCAGCTTCTAGTTCAAGTTCTAGTTATCCAGTTCTAGTGTCAGTTCTAGTTCAAGTTCTAGTTCAATTCTAAGTTCAGTTCTAGTACAGTTTGCATAGGTGTCATTTCCTAGTCAGGTTCCTAGTTCAGTTCTACGTTCAGTTCTAGTTCAGTTTCAGTTCAGTTTAGTTCAGTTTAGTTTTCAGTTCTGTTTCAGTTCTAGTTCAGTTTCAGTTTCAAAGTTCTAGTTCAGTTGCTAGTTTCAGTTCCTAGTTCAGTTCTAGTTCAGTTCTAGTTCAGTTCTGAGTTCAGTTTCTAGTTCATTGTCGTAGGTCATAGTTATGGTCTGTTCGTTTCTAGTTAACAGTTTTCTAGGTGTTCAGGGCCGTTGCTAGTTCAGCTTCTAGTTCAGTTGGCTACGTTTCAGTTCTATGTTCAGGTTCAGTTCAGTTCTTAGTTCTGTTCTAAAAGTTCAGTTCTAGTTTCAGTTCTAGTTCAGTCTAGTTCTATGTTTCTCTAGTTCAGTTTGTATTCAGTTAGCTTCAGTTTCTCAGTTGGGCATTCTAGTTAGTTCTAGTTCAGTTCTAGTCAGTTTTAGTTCAGTGTCTAGTACAGTTCTAGTTCAGTTCTAGGTTCAGTCTTGTACTAAGTTTGGTCATTGTGTTCTACGTCATTCAGTTCGTTAAAGTTCAGAATATCGTTTCTTAGTCAGTTTAATTAAGTTCATGGTTTCTAGTTCAGTTTTTAGTTCAGTTCTAGTTCAGTTCTGATGTTCAGTTCTTAGTTCAGTCTAGTTCAGTTTCTAAGTTCAGTTCTAGTTTCAGTTCAGTCATAGTTCTGTTCAGTTCTAGTTCAGTTCGTATGTTCAGTTCTAGTTCTAGATATGTCTAGTTGTCAGACTTCTAGTTCAGATTCTAGTTCAGTCTAGTTCAGTCTCGTTCAGTTCTAGTTCAGGCCACAGGTTCTATGGTTCGATCAGAGTTTATAGTTAATTATTTAATCTTCTAGTTACTGTCTTAGTTCTGTCTTAGTTCTCGTTTCTATAGTTCAGAATTTCTAGCTACAGTTCTAGTTCAGTTCTAGTTATCAGTTTCTAGTTATCAGTTTATAGTTCAGTTTTTCTAGGTTCTAGTTCAGTTTCTAGTTCAGTTCTAGTTTCATTTACTTCAGTTCTGTTTTCAGTTCTTAGTTCAGTTCTAGTCAGTTCTAGTTTCAGTCTAGTTCAGTTTCTAGTTCAGTTCTAGTTCAGTTCTATTCAGTTCTAGTTCACGTGTTCTAGTTCAGATTCTAGTTCCATGTTGCGTAGTTCAGTTCTAGATTTGTTAGTTTCTAGTTTGTGTTTAATGTTCAGTTTCAATAGTTCAGTTCTGTAGTCAGTTCTAGTTATTCTAGTTCAGTTCTAGTTTCAGTTCTAGTTTCAGTTCTAGTTCAGTTCTAGTTCAGTTTCTAAGTTCAGATTTTAGTTCAGTTCTAGTTCAGTTCATAGTTCAGTTTCTAGTTCAGTTGGCCTATCTAGTTTTCAAAGTTCTGTTGAGGTTTACTAGTTCAGAACTAGAACTGAACTAGAACTGAACTAGAACTGAGCTAGAACTGAACTGGAACACAACTTAAACTGAGAAAACTGATCCAGAATGAAACTAGATGTACTAGAACTAAACAAGATTAACAGCAAACTTCAATGATATTTTGCTTTATACATAAGATCAAGTTTGATCTTGTGATAACTGTTGTTTAAACACTGATCGTTAAGGATTTCACAAAAAGATGGCACTTTTTCTATACATCACTTTAAAAAATATACATTTCTCCGATTGATTTTTTTTAATAATTCGATTGTTGTTTTTGCAAATTTTATATAAATACCTTTCTATTTATAAAAAAAAGTTCATTTAAGTTGAAACAATTAATAAAAATAAATAATTTATTATATTTTTCTTATTTCTCTCTTTTTATCTAAATAACTTCTCTTTATAAATTATTGACGTCAATGTAAATTTATTTTTTTTATATATTTGTTGCTAAATTTTATTTTATTTCATTTTTGTCAACATATTTTAACATGTTTTATTATTAATGAAAGTTGATTTGATTTCAAAACAAAATTTTTATGATCAAAATGTTAAGAGAGATTTAGTTTACAGATTAACACAAATTTTTAAATCAGCCATTTTGAATCAGTCTCATTTTAAGCATTTTTTTTGCATAATAAGTGATAATTAGTTGTGATAATTTTAATTGTTTTATTTTAATAAAATTAATATTTAAATTAAATAAATCTTAATGAAGTCAATTTGAGTTTATGACAAATATTTGATAGTTGTGATCGTATATTTAGGATCTATTGTACTTTTCCTTGATGATCGTTTAGATTTTTTTGCGATTGTTGTTATTTGATTTTCAGTTTTTTTTTTTAATTTGTATTGAAATGTTTTTGTCATAATTTTGTTACGAAATCTGTGTTATAATTTTTTGTTTTAATAAAAACTGTTAAAAAAAATTTTCCATTATACGATAATTATTGAACGTTTGTAAATTATAAGATTTATAATTGTTTTAATTATTAATTATAAACTATATTTAAGTTTTGTTTTGTATTTTTCATTAAAAGATGTTTTAACTACTGAAAAGTTTGGGAAAATTTTTTAATTCTTCAATAAAATAACATTTATTTTAATACTGGCTAAAGATCATTGAATAAATCGCCCCTGTACCGAACTAACAGAAATTTTGCAAAATTCCGGTAAAATGGTAAAAAAAACATATTTGAAATTTGATAAAATATCTATTAAATAAAGCAGTATCGAACCTAGGATGTTCCGATTTCTTATTTCATACTATTTTAACTAATGCACCACAGCATCTTATAGAATAACAGCTGTTTTAAATATAAATAAGGTTTTAACTTATTTCTAATAAAAGTCCGGCAACGATGTCAAGCTAAGACAAAAACCTTTAACAGAGTTGTAAAATAACATAGATTTGTGATAGGTTTTACATTAACCGCTAAAGTCGACTTTACACGATCACACAAGTAATATGATCTGTCAATATTTTGTGTAGAAGAGTACGGATGGGATCGTCTAAAGGCAATATGTAATGAAACCTTCACACATTTAAACAGAATACGGATGGAAAATTTGATAGTCGTATGTCTAGAGAACTTATGTATCGTGTTATTTTGTGTGAGACGTTATAAAAACGCGAAAACACATTTACTTTTTCGAATTTCTTATGTCATCTCAATGTCCAATCTGTTGACTTTCACACAAAGTCCAAGCAAAAAGAAAACGTGGTGGTCCGAATTGTCTGAAATTTTGCAGTTTGGAGTAAGTTCGAAAAAATTTTGAAGCTGTTAAAAAATCTTAAAATTGGGGATATTCACAAAAATATAATTTTAGTTGTTATCCAGGCCAATTTCTTACATTTTCTAATGTCGAAATAATGTTCGAATAAATTTTAAAGCTGTTAAAATTATATGAAAATCGTGGAGATTCACAAAAATATAATTTTTGTTCATTTTCATACTTTTTCCAATTTCGAACAAATTTTAAAACGAATTCGCAGTACGAATAATTTGATTGTGTTCCATTCGACGAATTTACGCAACGAATTGTTGTCGACTAATTCGTCGTGCTATACGAAATTCGTCGTTCGTCTCAATTGTGCGTATGCCATAAGTGAATGTCGTCCAAAGAAGCGAAAAATGAATAGAAAAATTACATCTTGATAATGACTTCAGATGAAGTGAAGGACATCCCTCCTATGACAAGACTGTGTTAAAATCATCACTTCTTGAGGTCTTTTTCAGTACTGCCATGGAGTAAATTCTACTTCTTTTCGCTTCTTTTTTTGCTGGGGTCTTAACCTGTTTTTAATCTTGATATATTAAATATAAAACTTGATAGAACTAAAAATAAAAAAACGAAATTTGTTCATAGTTTCGCTTTTTTAAAAATATGTTCTTTCCTATCTAAAGCTGGACGTAATCTGACCTCATTTCTCCATCACATTTGATTTCCGAGATAGTTAGTTTGAAAGGAGAATGTACATATAAACTTCAAGGCCTCTGTCGGGCCTGTTGTGCGCTTTATAACCAGTGACCTCAAGTAGGAATCGAAACCACAATCTCCGGTCTATCAGACTAAAACACTAACCTACCGAGATAACACAGTCTAAAGTTTCAAAAAAAGCTTGGTTTTCGCACAAATTAGAGACTTTATAACAACGAGAAGTCATTTGAATTTTTATTCTTTTTTTATTGGACCAGCATTCAGAGGATTATCCCTACTTATGCGAAGCATTGTGTTGGAACTATTAAAAAGAGATTGTGGGAAGAAGGATAAATGGAGTTGGGTTTGTGAACATTTGATTTAAATCGAAGCAAACTTCATCGTCGGACGCTATCTCAACAAGAAGAGAGAGATTTAAACTTGTAAATTTTAAAGTTTTTCCAAAATTTAAGTTAAAATGTTTCGGTGTTTTTGGATGACATCCCAGAAAAAACTTTCATTACCTAGTAAGCTAGAAATAAACTTACAAATATGTTATGTGATAGCTAGTTATTTTGAGCAGACTTTGTAATATGATCTGTCAATATGTAGAAAGCCAAAAATATAAAGATTCCTCAGCAGGGTTTGAACCCAGGCATTCAGCAATTTTCTATGTTTCTCACTCCAGCCAGCTTACTCGATGCTCCATTAACAGGTTGCTTTTTGTAATTTTTAGAAGGGATTTTTACAGAAATATATAAATGAATATCATTTTGAAAAAAATAAACGTTATCCAACAGGGCTCGAACCACGAACCCCCTGTTTGTTAAATGAACGTCCTAGACGATTGGGCTATAACAAATCAAATGACCTATTCAGCTAAATGAACACCCATTACCAAGTAATGTATGAAAAAACTACTGGCCATTATCAAAAATTTCACATTTTTTGCTGAGGTATGACTCTGTTCAGTTGAAATCCCATTATATTACAAAAACAACAACATTTAGTTAGTTAATTTGAAAGGAGGATGTACATATTTACATTAAATCTGAAGAAATATACCTAGGCCTCTATTGGGCCTGTTGTGTGCTCCTTAAAAAGTGCCTCAGGTGGGAATCGAACCCACCACCTCCGGTCTACCAGACTAGAACTCTAACCTACCGGAGGGTACTTAACCTACCGGAGGCAACATTTAGTTCCTAACATTTCAATGTAACGTAATCAATTCACAGTAAACTTAATTTAATCAGAATTCGGAATAGGTCTCTGTTTCATAAAAAAACAACAACATTCAGTTCTTAACATTACTCTGTAACGTGATCAATTCATAATAAACTTAATTTTATCAGAATTTGAACAGAGGCATAGATCTGTTCTATTTAAGCTTAAAAGTCTTGAAATTTTGCAATAAATTAATCATTTCGGTGTTTGGGTAACACATGACTGTGTCCAGTTGAAAACCCTTTTCATAAAACATAACAACAACATCATTTAGTTCAAAGCATTTCTCTGCAACGTGATTAATTTAACGTAATTTTAGAAGAACTTAAATTTCCTTAACACTCCGGAACAGGACTGCGCTTTGTTCGCTTGAAAGTCCCTTTGCACCACTTTTTTATAGGAATATCTCTCTAAAGATATACATTTCTAAAGGTATCTGTACCCTACCAAAGATTGAAAAACTTGAACGCAATATGTTCAAAAAACAAAATTGTCTACAATTTTTTCGAAATGGATCTCAAAACTCCGTAATTACGAACTTATCGTGAGAAAAGTAATTAAAACTTTTGTTAGATTATTTCTGGTCCATCTTTTAACGACTTCTAATGCTTGAACTTTTACGAAATGGACCAAATCAAATCGAATAATATTTTTTTTTTGTATAAACTAAAAATTTGGAAAATTTTGATAACTATTTCGTTAGAAAACGTAAATAATCGTAAAAATTTCGTTCTGTCGATCAAGAAGAAAATTTTAAAATCATTTTTCTCCATAATCAATTCAAAATTTTGGACCCATTTTGATAAGAATGCATAATTTAGTTTGAGCTGAGTATTGAGCTTAAGATTTTCGATCGCTAGTAGGAGGGAACTACGGCCTCTTTCTAGGTAATTGAGCCCTATTTGATTGATTTTACAATTAACAATTTACCTATTGTAAAAGTATATTTGTCTCATGATTTTGATTAAGATATCACAATTAAGAAAGCAAGTCGTCAGATTGTATTTTCCGATTAGTTAGACCTGGTCCACACAAGGAAACTTTTGTTGAAAAACTTTTTCTTAATTCTCTTTTGAAATTTCCTTAATGTCCACACATAGAAACTTTGAATGAGAAGAATAACAAAACAAGTTTCCGAGTACGAGAAACTCCGCTCGACGAGAGAGATGGATGACTTTCTTTCTTTCTCACGCAAAATCAAAAGTTTCTCAAAACAAAGTTTCCTATTGTGGACCGGCAATTAGTTTTTTCGATTTTAGAAACAGATCTGCACTCTGTTTAAATAACTAAAATGTGGTAGAATCATAGAAGTTTTTAAAAACTTTAGATTCAAAACTTGCTGGACTGTTTTAGAGCCCTCATATGAATTAAATAGACAAATTCGCATATTCGAGAAACTATTAGAGAAATAATTTTAAAATTTTACTTCAAGAACTTTGACTTTTATCTGAAAATATTGAGAATAACGGGCGGACTTTCAATGGGGGACTTGGCAACTTCCATTGGAATTAAAAACAAAATTTCGTATAACTGGGAAGTTAAAAGAATTGGATTTTGAGGGGAAAAAGAGCGCATTTTCATGTGGGGAGCTTAAAGCCCCCCATGTATTAAATAGACATATTCGTATATCTTAGAAACTATTAGAGCTAGACTGCTTTATGCAAAAACGTTTATTAATGTTAACAATGGTTTACTTTTTTGAGACGGTGAATCTTTAAATTTTACATAAAGAACTTTGTCAGTCATGTGAACAATTAGAGAATAACGGGCGGATTTTCAATTAATAAATTAACGAATTAAATACAAAATTTCTTATATTTTGAAAACTGTTATACTATTCAAATTTTTCATAGATAAATAAATATAATTCAAATTTTTGACATAATCACTGTTTTGGGATATTATATGGTCGACCAAGACCGACTATACACTATTATTTGTTTTTTTTTTGCAATTTTAAAATAATTTTTAGTAAAAATGTTTAAAATAATCACTTTTTAAAGTTTAAACAATTTAATTTCTTTTTTTAATTTTTGCACTTTTTTTATGGAAATTAAAACTTTTTTCTTTATTTTTTGTTTGTTTTATTAAAAAAATTCTTTTATATTATTTGTTTTTATTTTAATTTTTCTTTATTTTATTTTTTATATGTTTATTTTTATATTTTTTTATTAATGTTTTAAAAATTTTTTTTATGTTTTTTATTTATTATTTTTTTTTTAATTCTTTTTTACGCAATTATTTTATATTTCGCTTTTTAATTAATTTTATATAATTGATTATTTAATTTATTATTGTTTTCTTTATATTTTTGTTTTTCTAGAACATTGAACTTTTAAAAAACATATTTTTGTTTAATATTTAAAAAAAAACTTTTAAAAGGTTTTTTTTTATAAATTTTCCAGACTTTTGTTTTAAACCTTAAACAACACAATCTTTGTTAATATTTGTTTTATTTTAAGGTATTTTTTTATTTTTATCAACTTTTTTTTTTTTTGTTTAAATTACAAAGAAAATCCCCACACAAAGGCGGCAATAACAACAACAAAAAACAACAGCAAAATTGTTTAAAAGCCACAAACACAATTTTAGAAATTAATTATTTAGAAAATACAAAATCATTAACACTTAACAAAATACAACAACAACAGCAGCAACTAAAGGCCAACAAGTAAAAAACAACAACAACAAACACTCAGCATTACATATAACTGCTGCAAGTTTATGTATAATCATTTGAAAATGTGTGTGTGTGTTTGTGTTGACGGCGGAAGTAGGAAATGAAATTCAAACGACACTTGAAGAAAAATCACACATTTGCCACAACGAAAAAAAAATACACCACCAACAACAACAATAACAGCAACAACAACACTGAACACTTAATGCTGCTTAAATAAAAGCGCCAAAATATTTAGTTTTAAAAAATTTTTTCTTAACATTTTTTTTTAATTTTTTAAAAAAATACCTACATTTCTTTTTTATATAAAATAAATGACGTTGTTAAATTTGCAATTAATTTTTTTTTAAATTTGCACAAAATTATTTTATTTATTTATTTTTTTTTATAAATTTTTGTTGTTAATTCTTTTCACGAGATTATCTCGTGTTTGTTTATTTTGAAAATGTTTTTTTTTTGTAATTTTTATTTTTTTTTAATTTCTATTTAATTTTTTTCTTATTTATGTTTATTTTTATTGAATTTATTTCGTTCAAAACACATAGAAAAACGTAAGTAGAAAAAAAAAACGAAAAAATTTGTTAATATGTTGCTGCGAGCCGACAACGACAAACACCGTAAAACACTACCAAACCTGATGAAATCGATTTGTAACTAAAAATGCTCGCAATTGAAATGTGAATTTCTCAAAAACAATTTTTTTTGTTTTGTTTTTTTTTTTGTTTTTGCTTCTTCGGCTGCGCCAGCCTCGACAGAGACGTCGTCATCGTCATTGTCGTTGGCTTAGTTAGATGATGTTGGGGGCTCTGTTGTTGTGGCTGTGCTAGATGTTGACGTTGTTGCTTGCTGTTGCTATTGTCTGATGCCTGCAGTTGTTGATGTTGATGTTAATGTTTTTGTTTTGCATTTTATGTTGTTGATGAAACCAAAGATGATAATGATGTTGATGGTGATGTTGAAGATGTGCACCAGCTACTTGTTATTGTTGTTGTTATAAATACTAATGTTTGTAGCAACATTTAGAACATTATTAGTAGCATCAATGTTACATGTTTAAAAATAACACAACAAAAACAATTTACTTTCTCAAACATCATCACTCTCATTTTATGTTGAACTATAATAACAAACATAACATTTAATATTAGCTATGATAATAATGATGTTTATAATGATATTGTGGCAAGATGATTAAGCAAATGTTAAGTTAAACTTTTAATCGTCGTTCGTTTATGCAGTCGGTCAGTCACTTTTCAAAACGAAACAAAAAAAAAATGAATCATTTTACTTGTATTTTTCCTTTATTTTACATTTGTTTTTTGTTTATTTTTTGTTTTGTTTTTGTACTTTACCATCCAGCTAAAGTTTGTCACTGTTGTTGTTGTGGTTATTATTGTTGTTGTTGTTGAGTTTATTGTGATCTGTTTTGTTTAGCTTCTTTTCTTCTACTCCTCCTGTGTGTTGTTGTTGTTGTTGTTGCTGTTGTTTTGTTTAAAAATGTGCACAAAAATATTGTAAACAACTGCATGCACACACGCACACACACACACACACTCACCGCAAACAGCGAAAGCAAAAACAATTTTAATGGGGGGGAAAAAAACTTTAACTAAAAAACATCAAAACAACTTACAGTGGAGCTGGAGTAAGGAAAAACGTCTAGAAATCCACGATGTTGTAAGAAAAAAGTCAAAGAGTCGACTTTGTCTAAAGTCTATGTTTAACAATCAAAAGAATATATCATTTGCTTAATCTCACTAAAATTAATCGCTATCTCTAATAAGTACTTAGCTCCTCCTTAATTATATACAAAATTTAACAAAAAAAAAATTACAACAACAATAGACCTAAACTTTTACCACCCACTGTCTAAAGGTATCTATGCACGTTCATACATGCATATGTAAAGTCTTACATGATTTGTTTTTTTGTTTTTGCCCACACACATTAAAAGAAAACAAACAATTTTATTTTTATCAAAATTAACAACAACAACAAAAGTAAAAATAAAAAAAAATTATCACCAATAACAAATAAATAAATGTTTACAATAACAACGACAACAAATTGTAGGTAAATTTCCATAAGACTTATCTTTGGCAACAAAACTGTTGTAACGAAGATGAATAAAACATTACAACAGTGAAAATGTTGAAATGTCAATGTGTATTACAGTTTTTTCCCTACAGAAATTTGAAAGAAAATTACTTTTTCTTAGAAAAATGATGTGTATTTGAATGTTTTTTCAGAAAAAAATTGTGTATAACACTTTTTTCTATAGAAAATTTTGAGTATAACAGTTTTCCTAACAGAAAATTTCATGTATAACACCTTTTTCTATAGAATATGGTGTTTATAACACGAAGAAGAACAAAGTAGAGTAAAACATTACAACAGTGAATATGTTTTAATGTGATATGTATAACAGTTTTTCCCTTGAGAAATTTGTAAGAAAATTACTTTTTCTTACAAAAAAATATGTTTATTTGAATGTTTTTCAGAAAAAACTGTGTATAACAAATTTTTCTATAGAAATTTTTGAGTATAACAGTTTTTTTTAACAGAAAATTTTATGTTTAACTCTTTTTCTATAGAATATTGTGTTTATAACATTTTTTCTATGAGAAATTGTAGGTACAACACTTTTTGTATAAATCATTTTGTGTATAACAGTTTTCTCAACAGAAATTTTTGAGTATAACACTTTTTCCATAAAAAATTGTGTTTGTAATACTTTTTTTACAGAGTATTGTGTTTATAATACTTTTTTCTATTTTAAATTATTTGCATAACACTTTTTGCATAGAAAATTTTGTGTATAACAGTTTTTTCAATAGAAAATTTTTAGTATAACACTTTTTCCATGAAATACTGTGTTTATAATGTCTTTTCTATAGAATATTGTGTTTATAACACTTTTTTATGATATATTGTATGTATAACACTTTTTTCTATAAAAAATCACATAACACCCTTTTTTCTTTGGGAAATTAAATGTATAACACTTTTTACATAGACATTTTTGTGTATGACAGTTTTCTAAACAGAAATTTTTGAGTATAACACTTTTTTCCATTAAAAATTGTGTTTATAATACCTTTTCTATAGAAGATTGTGTTTGTATGAGAAATTATTTGTATAACACTTATATAGAAAATTTTGTGTATAACAGTTTTTATAATAGTTTTTAGTATGTTGCTGTTAATACATTTTCTATAGAGTATGGTGTTTAAGACACTTTTTTCTTTAATAAATTATATGTATAACACTTTTTTCTATAAAAAATTTCGTATAACACTTTATTATACACATAATTGTATGTATGACAGTTTCTTGAATAGTTTTTCAAAAGAAAATAACGACTATAACACTCTTTCCTGAAAAAATTTGTGTATAACACTATTTCTGTAGAAAATTGTGAGTATAACACTTTTTTATAGAAAAATGTGAGTATCACACTTTTTTCCTTTTAAAAAATATGAGTATAACAGGTTTTTACATATAATTGTGATGTATAACAGTTTTTTCCATAAAAAAGTTTTGTATAACACATTTTATTTTCATATAATTGTGTGTATAACAATGGTGACACTTATTTTTTTCTTTACAAATAATTGAGTGTATAACAGTTTCTTCAACAGAAAAAATTGTGTATAACAGTTTGGTTTTTTAATAGAAAAAGCAAACACTTTACATAAGTATTAAAGTTTTTCTACCGAAAAGTTCGTTTATATCATAATATCATGAGTATAACAGTTTTTCCTAATTATAATTGTGTATAACAGAAAGTTTGACACTTTTAATATGAAAAGTTATGTGTATGAAATTTGCTTTTCTATAAATTTGTGTGTATATTAGCTGTTTAACAGAAATTTTTGTGTATAAAAGTTTTCTCAAACAAACAACTTTGTGTATAACAGTTTATGTCATAAGGAAATTCTGTGTATAACACTTTCTTCTAGTCAAAATCTTGTGTATAACACTTTTTCTATAAAAATTTATATGTATAACACTTTTATCTATAATACAGTATTGTGTATAACACTTTAGTTCTACATATAATAGTGTGTATAACAGTTTTTTTTTAACAGAAAACTATGTTTTGAACACTTTTTCCATAAAGAAAACAGTGTGTATAACAGTTTTATGTACAGAAAAATTTATGTATAACACTTTTTCCTTTACAAAAAAATGTTAGTAGTAAACTTTTCTTCTATAGAAAATCGTGATTTTAAATAAAAAAATACTGTTTTCTATAGAAAATTAAGTGTATATTACAATTTTTCTATGGAATATGATATAAAACACTGTTTTTCTATAGAAAATTGTTTGTATAACAGTTTTTTCAATAGAAAAGGGTGGGTATTACAACTTTCTATAGCAAATGTCTTGTATAAGACATATATTATCTTCAAAAAAGTGGTCTGCATAACTCCTATATAGACTCCTTGTATAGAAATATTTTTTCCCTCCAACGCTCCTGAACTTTTATAATCATCTCCACTGTGCAACTTCATCAGGCTCATCAACAAAATGTTGTTTGCGGGTCATACAACATTTTCTCCCCGCAACCAAAGACGAAACATTAAAAAAAAGTAAACAACACAAAGGCGTCAGCGCAGTCCCCAATAGTAGTGTAGAGTAGTAGCAGAACTCACACTGTCGACTGAATTTTTTTGCAGAGTCTAGCAGAGCAGTCAACCTCAAAAAAAATATACAAAAAAAAAAAAAACAAAACAAACAAAGAAAGAAAACAAAACAAAAAAAAATACGTCATAATTAAGTTTAATTGTGAAATTTATTTAAAATACAAAAATAACAATAACAACAACAACAGTAACGTACGTACAGACAAACAAAACAAGCTCTTAACAGTATGTAGTACTGCTGTTGTTGTTGCTGTTGTTTATTTTTCACATATTTGTTTTGTTTGGGTTTTTGTTTACATTTCCTTGAATAAAAACAAACTAAATAAACAACAAAAAAGTTTTTGTACTTCTAACAAAAACAACAACAACGACAACAGCAACTGAATAACAAACGAGAGTAATGCTGTTGTGGGGAGCAGAGAAATAACTCTCTCTTTCAATGTGTGTTTGAAAATTCTCTCTAGAATAAAAACAAAAAAATACAGCAACAATGACAATAACATCATTATGCTAATGATAAACATGATTATTAACATCATCATTGGAGTCGACATCACCTTCTTCATGTTGTTTTTTTAATTTTGTAAAAAAAAAACTTATTTATGTTTATTTTTTTTTTGCTATTTCAAACTTTACAAAAAAAAAACGACAAATCCAATGACTTTCTGAGCAATAAAAGTTTCTCATATTTTCCCCCCTTTTTCTAACCATGACTAACTAAAATAATAAAGTCTCATCAACATCATCATCATAGTCAACAACAACAACAACAGCATAATATGTACAATACTTAATATTAGCAATAATCATACAAACAGCAACAAAAACTCTATAATAAACAACAAACAACAGTCTGTCAAACAGTCATTCAGACAGCCAGACAGTCAGTCAGTCAAACCAACCAACCATACGTACAAACAAACAAGCGAACAAACAAACAAACAAACAAACAATCATCTAACCAACAAGCCAGGAAGGCTGAGGCAAGAGGCAGGAGGTAGTCAGGCAGTCAGTCAGTCAGCTCCACACACAACAGTTCATGCCATCAACCACTATTAAATTCACTTGCTCACACTCAACGCAACACACATTCTCCACCGTGTATAGATGAGTTCGTTGGTTGGTTGGTTTGTGTGTCTGTCTTGCTTGTTTTTCTGTATTTTTTTGTTTACTTTTTGTTGTTGTGTATTTTGGAAACAAACAAATGAAATGTGTAAAGGAATTGCAGAAAAATATACAAACAACCTGCAGTAGCGTACTTTAAAGTTATGCACAAATGATGGCTTTTTGTTGTTGTATTAGTGGATGTGAAAGTTGAAGGGGCCTTTTTAGAAAATTTCAGAGTAATGCGAAATACTTTAATCATATATCTGTTTACCTTGACATCATGTATATATAATGAAAGGTCTTATGAATATCTCTCTATTGATATACAAATAGAAATTGCATATGTAGGTAAATCTGTATGATTGTAATAATTTTAGTTATGGATCACGAAGGTATTTAAGAAAATCGTTTTCACAATTTGTTTTTTTTAGTTATATACGACCTCAACTGTTAAATCAACTCTTAAAATTTGTTTCCAAAAACATATTCTAAATATCGGACTATAATACTCTAAACATTTGTTGCTTCACTTAGAATTACAACAAAGTTCCTCAGAACGAGTTCTATAAGAAATGTCAAAGTCACTAGTTCCATAAATGGCACTCGTTTTATAAAAAAATAGTTTATCAATAATACCTATGTAATTAATTTTTTATAAAATCTCTAAAAATAAAAAATAAATATGGAAAAGAAAAATTTCTCAATTGGGATTTGAACTCGTAGTCTTACAACTTCAACTTCTATTAATAGCATTCGGCTATTAAACATTTAACATAACTGCAGTCTCATTACTTTCATATTATAAAAGATCATTATTACAGTTTGAAAATCACTAATCACAATGTTTAACATATTTTTATATTTTTGCACTACAACTTTCTCAAACTGTAATTTATCGCAAAAATATTAATAATATAAATAAATGATTAACGACTAAAATTGATAGTAATATTACTTTTTGAAACGATGACATTCAATATCGATCAAAGTAGTTTCGATAATACTTCCCTTAAATGATTTTTTTTATTTAGCTCTAATAATCAAAAACTTAAATAAAGAGTTTAGGAACAACTGTATTACAATTTAACTTTGATCAATGGCATAATTTTTTGTTTAGCTCAGACACAAACCAAAGGAGTAGTCAATTAAACCTTTATTTTCATACTCTGCTATAGTCATATGCTTTCATCTCTTGACTAGTCTAGTCTATAGTCTATTATATAGTCTAGTCTATAATCTAGTCTATAGTCTAGTCTATAATCTAGTCTATACTCTAGTCTATAGTCTAGTCTAGTCTATTCTATAGTCTAGTCTATTCTATAGTCTAGTCTATAGTCTAGTCTATAGTCTTAGTCTATATCTAGTCCTATAGTCTAGTCTATAGTCTAGTTCATATAGTTCTAGTCTATAGTCTAGTCTATAGTCTAGTCTATAGTCTAGTCTATAGTCTAGTCTATAGTCTAGTCTATAGTCTAGTCTATAGTCTAGTCTATAGTCTAGTCTATAGTCTAGTCTATTGTCTAGTCTATCTAGTCTATAGTCTAGTCTATAGTCTAGTCTATAGTCTAGTCTATAGTCTAGTCTATAGTCTAGTCTATAGTCTAGTCTATAGTCTAGTTCTATAGTCTAGTCTATAGTCTAGTCTATAGTCTAGTCTATAGTCTAGTCTAAGTCCTAGTCTATATGTCTAGTCTATAGTCTAGTCTATAGTTCTAGTCTATAGTCTAGTCTATAGTCTAGTCTATAGTCTAGTCTATAGTCTAGTCTATAGTCTAGTCTATAGTCTAGTCTATAGTTCTAGTCTATAGTTCTAGTCTATAGTCTAGTCTATAGTCTAGTCTATAGTCTAGTCTATAGTCTAGTCTATAGTCTAGTCTATAGTCTAGGCTATAGTCTAGTCTATAGTCTAGTCTTAGTCTAGTCTTAGTCTAGTCTATAGTCTAGGTCTATAGTCTAGTCTATAGTCTAGTCTATAGTCTAGTCTATAGTCTAGTCTATAGTCTAGTCTATAGTCTAGTCTATAGTCTAGTCTATAGTCTAGTCTATAGTCTAGTCTATAGTCTAGTCTATAGTCTAGTCTTATAGTCTAGTCTATTAGTCTAGTCTATAGTCTAGTCTATAGTCTAGTCCTATAGTCTAGTCTATAGTCTAGTCTATAGTCTAGTCTATAGTCTAGTCTATAGTCTAGTCTATAGTCTTCTGTTAGTCTATAGTCTAGTCTATAGTCTAGTCTATAGTCTAGTCTATAGTCTAGTCTATATCTAGTCTATAGTCTAGTCTATAGTCTAGTCTATAGTCTAGTCTATAGTCTAGTCTATAGTCTAGTCTATAGTCTAGTCTATAGTCTAGTCTATAGTCTAGTCTATAGTCCAGTCTATAGTCTAGTCTAGTCTATAGTCTAGTCTATAGTCTAGTCTATAGTCTAGTCCTATAGTCTAGTCTATAGTCTAGTCTATAGTCTAGTCTATAGTCTAGTCTATAGTCTAGTCTATAGTCTAGTCTATAGTCTAGTCTATAGTCTAGTCTATTAGTCTAGTCTATAGTCTAGTCTATAGTCTAGGCTATAGTCTATAGTCTAGTCTATAGTCTAGTCTATAGTCTAGTCTATAGTCTAGTCTATTAGTCTAGTCTATAGTCTAGTCTATAGTCTAGTCTATAGTCTAGTCTATAGTCTAGTCTATAGTCTAGTCTATAGTCGTTAGTCTTAGTCTAGTCTATAGTCTAGCTTCTATTAGTTCTAGTCTATAGTCTAGTCTATAGTCTAGTCTATAGTCTAGTCTATAGTCTAGTCTATAGTCTAGTCTATAGTCTAGTCTATAGTCTAGTTCTATAGTCTAGCTATAGTCTAGTCTATTAGTCTAGTCTATAGTCTAGTCTATAGTCTAGTCAGTATAGTCTAGTTCTATAGTCTAGTCTATAGTCTAGTCTATAGTCTAGTCTATAGTCTAGTCTATAGTCTAGTCTATAGTCTAGTCTATAGTCTAGTCTATAGTCTAGTCTACTAGTCTAGTCCTATAGTCTAGTTGTCTATAGTCTAGTTCTATTATAGTCTAGTCTATAGTCTAGTCTATAGTCTAGTTCTATAGTCTAGTCTGTATAGTCTAGTCTTACTAGTCTAGTCTATAGTCTAGTCTATAGTCAGTCTATAGTCTAGTCTAAGTCTAGTCTATAGTCTAGTCTGATAGTCTAGTCTATAGTCTAGTCTATAGTTCGAGATAGTCTGAGGTCTATAGTCTAGTCTATAGTCTAGTCTATAGTCTAGTCTATAGTCGAGTCTTATAGGTCTAGTCTATAGGTCGAGTCTATAGTCAGAGTCTATAGTCTAGTCTATAGTCGTAGTCCTATAGTCTAGTCTATAGTCTAGTCTATAGGTTCTAGTCTATAGTCTAGTCTATAGTCTAGTCTATAGTCTAGTCTATAGTCTAGTCTATAGTCTAGTCTATAGTCTAGTCTATTAGTCTAGTCTAATAGGTCTAGTCTATAGTCTAGTCTATATCTAGTCTATTAGTCTAGTCTATAGTCTAGTCTATAGTCTAGTCAATATAGTCTAAGGTCTATAGTCTAGTCTAGTAGTCCTAGTCTATAAGTCTAGTCTATAAGTCTAGTCTATAGTCTAGTCTTATAGTGCTAAGTCTTAAGTCTAACCTATAGTCATTAGTCTAATATAGTCTAGTCTTAGTCTAGTCTATAGTCTAGTCTATACTCTAGTGTAGTCTATAGTCTAACATGAAATCTATAGTGTAGTCTATAGTCTATTCTATAGTCTAGTCTATAGTCTACTCCATATTCTAGTCTATAGTCTAGTCTATAGTCTAGTCTATAGTCTAGTCTATAGTCTAGTCTATAGTCTAGTCTATAGTCTAGTCTATAGTCTAGTCTATAGTCATTGAAGATATATATTTTTGTATACAAAAAAAGTACTGAAAAAATGCAAGAGTACTAAATTTTCCAGTCATGTCATTCCTTTTGATAGAAAGAAGGAGAGAGTAGAAGAAAAGTGAAATGTTTTATAGTGGTAAGTTAAATTGCAAACAAAATAGCAATTAAAATCAAAACAACAACAACAATGATGATAATAATGGCAAAGGTACAAACATTTCTCCTCCCCCTTAAAAAAAAAAAAAACTTTGTTACTCTGAATAACAGGCGGTTTGTCAAGTCAGTCAGAATGTCAAACGAAGATGAATTTTCTGTACAATTTTAGTAAACAAAATTTTTGCTATTTCTACAAATGGAAGGAAGGTGAAACGAAGTTAGAAGTTTTAACATTTTTTTTTACCACAATAATTAATTTATTAAAGATCACTCTTTACTTACCTAGTAATCTTTTGAAAATCTTTAAAGTGTAAAGGATTTCCCCCTTTAGAATAAAACACGTTTCTTGCGCTAACATCATTCTTAAAACACACAATTTTCTTATACGCCATTTTGTTTTTCACTTTTTTTATTTCATAAAAAATTTATTACACCAATTCTTATTCTAACACTCGGTTTAAAATGTCAAAATAAATACCGTTCAATGCACTACTTAGATGGGAGTGCGAAAAGAAACTAAACGAAACGTTTGCAATTGTTTTGTTTTGTACTTTGCAGTCGGTAAAAATGAAAAAAACTAAAGCAACAAAACATAGTTTTTGTATTGGTATTGCTTTCGAACACTCAAATGTTGGAGAAGAAAACAAAACAAACAAAGCAAACGTTTGCTGATATTTTGAGTAAATTGTTTTATGTTGTTTATGTTTTTGGTTTTCTTTTCGTTTTACCGACTGCAAAGAGCAATACAAAATAATTGCAAACGTTTCGTTCAGTTTCTTTTTGTACTCCGATCTAAATAGTGCATTGACCGTGATTTATTTTAGTAATTAAATGGACATTGAGCCGAATGTTAGAAGAATAATTGACGAAATATATGTTTTATGACAATTAAAAAGTGAAAAAACAAAATGGCTTATAAGAAAATTATGTATGTTAAGATAGATATTAGAGTACAGAAAAGTGTTTTATTGAAAAAGGGGCAACGCTTTGCACTAGGTAAGTAAAAAGTGATCTTTAATATTATTTTTAATTTTAATTAATGTCGTAAAAAATATGTACATATGTACATACTTCCAACTTCGTTTCACCAAAGTAAAAATCAAATAAACCAAAAATAACAACTTTGTTTACTAAAACTGTGTAGAAAATTCATCTTCGACGTCATTTTAACATTCTGATTGACTGTCAAACAAACCGACCGTCATTCAGGGTGAAAAAGTTTTTTTTGTGTTTGGAGGAGAATTGTTAGTGACTGTCACTATCATCATCATTGTTTTTTTGTTTTGCTTTTAATTCTTAAATTTTCATCTACTCTCTCCTTCATTCATTACTGTAGACTAGATATAGACTAGACTATAGAATAGACTATAGACTAGACTATAGACTAGACTATAGACTAGACTATAGACTAGACTATAGACTAGACTATAGACTAGACTATAGACTGAGACTATAGCTAGACTATACTAGACTATAGACTAGACTATTGACTAGACTATCAGAACTGACCTAATAGACTAGACTATGACTCTAGACTATGACTTAGACTATAGACTAGACTATAGACTAGACTATAGACTAGACTATAGACTAGACTATAGACTAGACTATAGACTAGACTATAGACTAGACTATAGACTAGACTATAGACTAGATTAAGACTAGATATAGACTAGAACTATAGACTAGACTATAGACTAGACTATAGACTAGACTATAGAACTAGACTATAGACTAGACTATAGACTAGACTATAGACTAGACTCAAAGACTAGACTATAGACTAGACTATAGACTAGACTATAGACTAGACTATAGACTAGACTATAGACTAGACTATAGACTAGACTATAGACTAGACTATAGACTAGACTATAGAACCTAGACTATAGACTAGACTATAGACTAGACTATAGACTAGACTATAGACTAGACTTATAGACTAGACTATAGACTAGACTATAGACTAGACTATAGACTAGAAACTATAGACTAGACTATAGACTAGACTATAGACTAGACTATAGACTAGACTATAGACTAGATATAGACTAGACTATAGACTAGACTATAGACTAGACTATAGACTAGACTATAGACTAGACTATAGACTGACTATCGACTAGACTATAGACTAGACTATAGACTAAGACTATAGACTAGACTATAGACTAGACTATAGACTAGACTATAGACTAGACTATAGACTAGACTATAGACTAGACAATAGACTAGACTATAGACTAGACTATAGACTAGACTATAGACTGACATATAAACATACTTTTCTAGACTACTAGACTAGACTATAGACTAGACTATAGACTAGACTATAGACAAGACTATAGACTAGACTATAGACTGAACTATAGACTAGACTATAGACTAGACTATAGACTAGACTATAGACTAGACTATAGACTAGACTTAGACTAGAACTATAGACTAGACTATAGACTAGACTATAGACTAGACTATAGACTAGACTATAGACTAGACTATAGACTAGACTATAGACTAGACTACTATAGACTAGACTATAGACTAGACTATAGACTAGACTATAGACTAGACTATAGACTAGCTATAAGACTATAACTAGACTATAGACTAGACTATAGACTAGACTAATAGACTAGACTATAGACTAGACTATAGACTAGACTATAGACTAGACTATAGACTAGACTATAGACTAGACTATAGACTAGACTATAGACTAGACTATAGACTAGACTATAGACTAGACTATAGACTATACCATAGACTAGACTATAGACTAGACTATAGACTAGACTATAGACTAGACTATAACTAGACTATAGATATACATAAGCTAGACTATAGACTAGACTATAGACTGACTATAGACTAAGACTATCGACTAGTACTAGACTAGACTATAGACTAGAACTATAGACTAGACTATAGACTAGTACTATAGACCTAGACTATAAGACTAGACTATAGGACTAGACTATAGACTAGACTATAGCTAGACTATAGATACTAGACTATAAGACTAGACTATAGACTAGACTTAATACGACTAATAGACCATAGACTAGACTATAAACTAGACTATAGACTATACCATAGACTAGACTATAGACACATGCTATTCATTAGATAGACCACAGACTTAACAATTTAGTAGTTCAGATCCATTAACTGGTTGACTGCCTAGTTATTAGACTAGTTCCTAAAAATGTACTTCTTTCAAATGTCCATACCTATTTTATCCTACTTTAACTTATTACCTAACACTTCCTCCCTCTCCTTTATTCCCTACTTGCTTTCTTTTAATATAATATTTGACGTTGTTGTTGTTATTTTGATGTATGACTACAATTGTATTTGGGTGTTTTTGTTATTTTTTTCTTTCATTCATTCCTTATTTTTTTGTGTTTTATCTAAAATGTCCGTGTTAATATGTAACTCTCACATAAATATAAACATCATCATCATCAACATCTTCCACATAATGAATACTCTCATAATGATTGTACGAGTAAATAGGAGTTGTTTTAGTTAGTTCAATTGTTGTTGATGTCATGAAGGAGAAAGCAGTTGTTGTAAGAGGGGGTGGGGTACTTAAAGTGGGGTGTAATTTTAGTTAGTGTAGTGTTTATGACTTGTTGTTTTTATTTGTTTTGTTTACATTTTTTATTTGAATATTTTTTCTTCTGTTTTTTTTTTGATGTTTTGCTGGCAACATTGTGAGGAGGCATGCAATATAGAAGAAATTATATATTATACATATATATTTACATTTTGTTTGTGTTGTTGTTATTGTAGTTGTTTTGTTAATATTTTTCCATTAGTTGTTATTTTGTTTTTTAAGGTAAGAAAACAAGTTTGTGGAGTAAAAGAGCGAGGGGGGGGGTTGTTATTTTGGTTTGGTTGCTCTGACGAGCTGGTGAATTTTGAAATGTTTTTTATTTTGTTATTGCTGTTGTTCTTATTTTTTTGTTGTTCCTTAGTAGTATTCTACTACTCTTAGTAGGTATTTGTTTAGTTGTTGGGTGTTGTGCTGGTGGCGCTTATTTTAGTTTGGGGTGTATTTTCCTATAGCTCGTTGTTGTTATTGTTGTTTGTTTTACAAAAACAGACGATGTCGTCTCCTCCACAAACTATTACAACTAACTATTCTCCTCAAACAGCAAAATGTTAAATGTATGTGAAATTGTATGAACATACATATAAATTGCAATATTGCTGTTGCTGCTGCTGCTGTTGATGATGAGTTGTTGTTTTTGTTTTACATTTTCTTTTGTTTGAGCGCGCTCAGGCCAAAGTGCAATTTGTCGTAATTTCACGCGTTTGTTGATTTATTTTCTTATTCGTTTGTTATTGAGTTTAACTAAATTGTGTGTGTGTGTGTGCAATTTTTGCCTTCTTCACTCTTTCTCTCTTACTAACTAAATCGAATACTAGTGAATATATGTGTTTGTGTTCTTGTGTGTTGTATTGTTTTGTTTTGTTTTTATTTTACTGTACTCTCGTATAATTTTGCTTCCTTCTATTTATATTTATTAAATTGCATTGTATGTTGAAAGAAAAACAAGTGCGTATTAGAATATTATTGAAAATTGTTTTCTAAAGGTTATTTATAAAGTGTTATTGTATTGTAGCTGTTGTGTATTTTAAACGAATAAAGTAATCGAATACTTATTTACGTGACAGGCGAAATGGTTATTAATTGATGAAAGTGAGTATTATTAGAAGGTGAGAACCTTTAATACAAAGTAATATTATAAACGCATATTTTTCATAAAGAAAAATACCTATGTAGAGCCCTGATTGGCCCAGAACACATCAAAGGGAATTCTTTTGGTACTTTTTCGTTCTACAAAAGGTACTTTTTGAATTTTCTATTATATTGAATCTAGAAACATAAAATTAAGTATATAGAGTCGGAATAATCGGAATTAGGTGAGAACCGGAAAAAGTGAAATTTTTGGTACTTCTTTAGTTTTTAAAAGGTACTTTTTGAATTTTCTATAATATTGAACCTTGAAACATAAAATTAAGTATATAGAGTCGGAATTAGGTGAGAACCAATAAAAGGGAACTTTTTGGTACTTTTTCATTTTTCAAAAGGTACTTTTTGAATATTATATCATATTGAACCTAGGAATATGAAATTAAGTATGTAGATTCGGAATAAGGTGAGAACACATAAAACGGAACTTTTTGGTACTTTTTTTTTGCTTTTCAAAAGATACTTTTGGGGTTTTTTATAATAATGAACACACAAACATGAAATTAAGTATGTAGAGCCCGGATTACACGAGAACAAATCAATGGGGATTTTTTGGTACTTTTTCGTTCTGCAAAAATACTTTTTGAATTTCCTAAAATATTGAACCTAGAAACACGAAATTAATTATGTAGAATCGGAATTTGGTGAGAACCGGAAAAAGTGAACTTTTTGGTACTTTTTTGTTTTTAAAAAGTTCTTTTTTGAATTTTTTATAATATTGAACCAAGATATATGTAATTGGGTGTGTAGAGTCTGAATTAGGCGAGAACTTATTAAAGGGAGCTTTTGGGTACTTTTTCGTTTTTTCAAAAGGTACTCTTTTTCAATTTTCTATAATATTGAATCTAGAAAAATGAAATTTTTTTTAACACGCCATGGTGAAGGGTATATAAGATTCGGCACAGCCGAATATAGAACTCTTACTTGTTTTCATATAGAAAAATGCCTCTAAAAGATAATTTTCTATAGATAGAAATTTAAGAACATAATTTTTCTATAGAAAATAGTATAAAAAAGAGATTTTTGTAGAAATTTATCTCAGAAATATAAAGTATATTTAGAAATGAGCTTTTAGAAAAGTCTTTGCCAAATGAAATTGTTCGTAGAAATGATTTTCTTTTCTGGAAAAGTTTAAAAGATTAAATCGTTTTACCACTTACCAAAAGATAGATTTTTATAAGTACAAAAAGACTGAAGAAGATAATCCCAGCAAAAACTTTGTAAAGACTTGGAATTATAAGCACTTACCTATTAACTTACTTTTCAATGACTACTACTCATTGTTCTAATTACATAGAAGTACTTTAGTAATGTTTTAATAATAATGTTTTATATAAATACATACATTAGTCAGCCTCAAGCTGTATAGATTAGGGTTCTATAAATAGGCTTTCGAAAAAAGTCAATGTCGACTATTTTGTTCCAAAAAAGGCAATAACTCGACTATCGTCTGTGAAGAAAGTCGAAAAATCGACTTTGTAAATAAAAGTCAAAAAGTCGGAAAATCGAGAAAAAGTCGATGAAATTCGAAAAAAGTCAAGAAGTCGATTAAAGTCGAACCATCGTACAAAGTCGAAAATTTTAAAAAAGTGGAAAAAAGTCAAAAACTCTAAAATAGTCGTAAAAACTCGAAAAAAGTAAAAAAGTTAAAAGAAGTCGGAAATACTCGGAAAAGTCGAAAAAAAAAATCGAAAAGTCGACTATTTATAAAATACTTAAAGTCGAAAAGTCGACTTTTAATTAAATGAAAATAGTCGAAAAATAGACTTTTCATAAAATGCAAAAAGTCGAAAAATCGACTTTTCATAAAATGCAAAAAGTCGAAAAGCCGACTTTTCGTTTAAACTATAGAACGGAAGTATAGATTTTTCACAAGATTAACATTTACTGATTTTTCTAATTACTTGTAGTATGTACTTTCCTCCAGTCACATTACCATGTTAAAATCATGACTTAAATGGCTTTTGTGTAAGTAAATTTCAGTATTTTAAACCATTACCTGGTAATGTAAGTTCTTGCTGGAATTTTATAATAATAGAAAAATAATAATTTCTATACAAAAAGATGAAAAAAAAGACCTTAAATAGAAAGTTATCTTGAAAGGCACCTTTTTCTTATAAAAAATCTATACAAAAAATCAGTTTTCTATAAAACGAGTTTTAGTGAGAGGACCTAGAAGTCACCTTTCTTAAGAAAAGAGTTTAATAAAGAAATTTCTCTATAGAAAATATTTAAGAAAAAATAATTTCTTTAGAAAGATATAAATATTTTCTTTAGAAAACACACACTACTCTCAAGAGGACTGTTCAATAAAAAAGATGCTCAATGTTCTCTTTGAGAAAATTTTTATAAGAACATTTTTTTCTAAAACTTTTCTATAGAAAAGCGTTTACTTAAAATCATCTTCCATAGATAAAATTAATTATTTTGTACTATTTTCCACAGAAATTAAATAGAATAGAATTACTTTTTATTCATTCTATACAAAGAAATCTCAAAAGACTTTTCTATATAAAAGATTTTCGAAAAAATTTATTCCATAGGAAAGTTTTCTGAGGCTACTTTCTGTAAGAACGTGTTTCCAAAAAATAAATTATAGAAAGAGTTTTATGAAGAGAATTTCAATCGAAAAAAATCTTAAGAACACATTTTTCTATTGAAAATAATTTGAAAAAGTAATTTTAGGGAGAGGACCTAGAAGACACCTTTCTAAAGAAAAGAGTTTTATGAAGAAAGAAAATATTTTAGAGAAGATAATTTCTTTAGAAAAAATATGAATATTTTCTATAGAAAACACACAATAATTTCAAGATTATTGTTTTCTTGTCTGTTGTCAAGTATGTCAAAAGAATTTTCTATAAAAAAGATGCGCAAGGTTCTCTTTGAAACATTTTTTAAAGGGACATTTCTTTCGGAGACTTTTTTCTATAGAAAGTCGTTTTCTTAAAATTATCTTCTATAGAAACAAATGATTCTTTTAAACCATTTTCCACAGAAAAGAAAGACTATTTCTATAGACAAAAGTATTTTAGAACTTTTTTCTATAGAGAAGTCTTTGAATTATTTTCTAGAAACACTTCTAAATAAACCTTTTAATAGAAAAATGTTCAGCCACAGGTTTTTGTATATTCACACACACTCTTTTCTATAGAGAAGTGAATTCTTCTGAATCTTTTATTAATGCTTCTAAAGAACCTATAGAAAAGTGTTTCAGAAAGGAGAGAGACCAAGAAATGAATCTCAAAAGACTTTCCTATAGAAAAGACGTGGTTTCAAAAGATAACTTTCTACAGAAATAGTTTTTGAAGAGAATTTCAATAGAAAAGAGTATTTCGAATATATTTTCAATAGAATAGAAACGTGTTTTTAAAATATAAATTTTTATAGAAATGTGATTTTTGAAGAAATTTTCAATAGAACAGAAGGTATTTTTAATAGCATTAAGTCTTCAGAAGTCAGTTTTCTATTGAAAAGAGTTTGAAAAGGGCCTTTTTTCAGAATAGGATCTCAATGGAAAACCTTTCTATAGAAAAAATGTTTCTAGAATATAAAATAAACGATTACTTATAAGAATACTTATAGCACTAGATCAGGAAACAAATTTTCATTCTTAGTTTGTTGTTGTTATTTCTATTTTATTTATTTATTATTTTTTTGTTAAGCACATACAAATACTCACACACATACACAAATAACAAACAAAAATAAAAGCGGAAATGAAAAATAATATGTAGAGGTATTTATGTTTGTTTGCCACAATCAACAACAACAACAAATGAGAAAGTACATACATAAAATTACAACAACAAAGCAAAATACATACATACATACATACGTATTTATTATCACACACACAAACACACATAAAACAAGACTTGAGAAAAACATTCTACGTTTACAGGTGAAATCATAAACGTTTTCATTGTGGTGGAGCGGGTAGAGCAGGAGATTTTTATTTTCAATGCTACAATGTGTGTGCAAAATAAGAAACGAAAAGGGGTTTAAGCGGTGAAATTGAAAATGTTTGAGGGCAAATAAATACAAAACAAAACACAACACAAAAAAATATATATAAAAATAAACAAAACAACACTGAGTAAATACCAACTACAATAATAACAACAACAAGCTAGCAGCAGCAACAAAAACAACAAAACATCAAAACGATTGTAATGGCTAAACAAACAAAATGCGCGCGCTTGACAAATACTAAAAGCAACTAAAATAAAAGCAAGCAGCAGCAACAACAACAACAACACAAACAGACAGCAAAGCTTTACAAACACATTTACTTATACAAATGTAAAGAGCAGTTAGCCGGTTGTTTTGGAGTTAACTATTAAGAACCTAATGGAGTCTTTTACCTTTTTTTTGCCTTAGGAAATTTCTACTTGAAATTATTTACTATAGAAAAGTTTCTTCTTGCGTCTTTTTTCTATAGAAAAGTTTCATCTTGAAACTTTTTTTTATAGATAAATGTTTATTTTACACATTTTTTTATAGAAAAGTGGCTTTTTTAGACTTTGTTCTATAGAAAAGTGTATTCTGAAGACCTTTCAATGGAAAAATGTCTTCCGAAGACTTTTCTCTAGAGAATAGTCTTTCAGAAACTTTTATTTTAAAATGTAGCTTCTGAAAACTGTTTTTTTCCATAGACATGTATATTTGAGAATATTTACTATAGAAATGTTTGTTCTTCAGATTTTTTTTTATAGAAAAGTGCCTTTTTCAGACATTGTTCCATAGAAACGTATATTCTATAGGAAAATGTCTTCCGGAGACTCTTTCCTATAGAGAACTGTCTTTCAAAAATTAATAGCTTCTGAAAACTCTTTTTCCTTTTTTCCATAGGAAATTTTCTATTTGAGATTATTTCTTATCGAAAAGTTTCTTCTTGCTACTTGTTTCTATAGAGACATTCTTCTTGAGACATTTTTTTAAAGAAAAAGTTTTTTTTTCAGACATTGTCCTATAAAAAGGTGTGTTCTTTTCTATAGAAAACTGGCTACCAGTGACTCTTTTGTTTAGAGAATTGTCTTTCGGAAACTTTTCTATTAAAAAGTAGCTTCTGAAGACTCTTTTGCAAAAAAGGATCTTTTGACGAAGTATTCTAGAGATTTTTTTATAGCAAAGAATCTTCTTGAGTCTCTTTTCCATAAAAAGTATCTATAGAGACTTTTTTATACAAAGTGACTTCTTCAAACTCTTCTTAAAAAACTTTTCCGGTTTTCTATAGAAAAATGTATTAAAAAAACTCTTCCAATAAAAAGTCTTTCCTTGAAACAGTATTCTATAGAAAAGCATTATCCGGATATTCTTTTCTATAGAAAAATGTATTCTAGAGACTTCTCTATACACAAGTATTTCCTACATCCTATTCTGTGGAATATTCTTGAGATTTGTTTCTATAGAAAAGTATATTCTAGAGATTCTTCTATAGAAATGTATATTAGTGAAATTCTTTACTATAGAAGTGTCTTCTTTTTTTTATAGAAAAAAGACGTCTTAAAACCTATAGAAAATTGTCTTCCCAAGACTGTTCTATACACAAGTGTTTTCTACAGACTCTACTTACAGAAGATTTGAGATTTTGTTCTATAGAAAAGTATCTTTTGGAGATTCTTCTATGGAAAAGAGTCTTCTTGGCACTTGTTTCTCTAGAAACGTATTTTCTAGATACTCATTTATATAAAAGTTTCTTTCTATAGAAAAATGTCCTCTTAAAACCTTTAGATAAGTATCTTCTGCAGACTATTTTTTTAAAAAAGTGTTCTCTTAAAAATTTTTCTATAGAAAAGTGTTATATGGATATTCTTTTCTATAGAAAAATGTATTCTTAAGACTGTTTTATATACAAGTGCTTTCTACAGACTCTTCTGTAAGTATATTTAAGATTTGTTTCTATAGAAAAGTATCTTTTGGAGATTCTTTTATGGAAAAGAGTCTTCTTCTCACTTGTTTCTATAGAAACGTATTTTCTAGAGACTCTTTTATAGAAAAGTTTCTTTGTCATATTCTTTTATAGAATATCGCCTTCATGATACTCTTTTCTTTAGAGAAGTTCGTTCTTGAGTTTATTTTATAGAAAATTATCCTCTTAGAATCTGTAGAAAAGTATCTTCTGCAGATTCTTTTTAAAAAAAGTCTTGTCTTAAGAATTTTTCTATAGAAAAGTGTATTCTGTATATTCTTTTCTCTAGAAAATTGTCTTCTCAAGGCTCTTTTTATACACAAGTGTTTTCTATAGATTCTTCTGTAAGTTGTTTTGAGATTTTTTCTATAGAAAAGTATCTTTTGGAGATTTTTTTATGGAAAAGTTATATAGAAACGTACTTTCTAAAGACTTTTCTATAGAAAAGTGTCTTCATCAGATTCTTTTATAGAATAGTGTCTTAATGATATTCTTTTCTTTTAAACAAATTTGTTCGTGAGTTTCTTCTATAGAAAATTTTCCTTTTAAAACCTTTAGGAAAGTATCTTCTGCTGAGTCTTTTATAAAAAAGTGTTCTCGTAAGAATTTTTCTCTAGAAAAGTGTTATCTTGATATTTTTTTCTATTGAAAACTGTATTCTTAAAACTTTTTTTATACACAAGTGTTTTCTACGGACTCTTCTGTAAGTTGGAGATTCTTCTATAGAAAAGAGTCTTCTTGGGACTTGTTTCTATAGAAACGTATCTTCTAGAGACTCTTTTTTAAAAAAGTTTCTTTGTCAGATTCTTTTATAGAATAGTGTGTTAACGATACTCTTTCCTTTAGAGAAATTTGTTTTTTAGATTCTTTTATAGAAAAATTTCTGCAGACTCTTTTTTAAAAAAAGTGTTCTATTAAGAATTTTATTTAAGAATTCTTCTCAAGATTCTTTTTATATACAAATGTGTTTTACAGAATCTGTAAGTAGTTTTAAGAATTTTTCTATAGAAAAGTATCATTTGGAGATTCTTCTATGGAAAAAAGTCTTCTAGAGTCTCATTTCTATAGAAGTGTATTTTCTGGAGACTAGTCTTTATACTTTTTTCTATATAAAAGTATCTTTTAAAAGTTCATCTATAGAAAAAGTGTTTTTTTGGAACCTTTTTCTATAAAAAGAATCTTCGTTAGATTCTTTGCTATAAAATAGTTTGTTCATGAAAATCTTTTCTTTAGTAATATTTTCTCAATTACTAATTGAAAAGTTCCTCATTGAAATATAAAATTTTTAAAGCATTCCTTTTCAATTAGTTCCAATTACTGCAGGGTTTTTTCTTTCGTTTGTGTTTATTGTCAGATGAAACAAAGTTGCGAAATACTAAGTTTGTTTGTTAAGTTTTTTTGTTGTTTTTTTTTCTACATTTTTGCCTAAACTACAGTGTGCTCTAGAAGTGAAGCATAGAAGTGTTGTCGAATTAAATTTAAAGTAAAACTGTTTCAGAGCATTTCAGTTAAATATTTTCAAATTTAAAAAGAAAATTGATTTCTAGTAAAAATTTCTAAATGTGTTCTTTTACATTTGCTTTTTTAAAAATAATTTTCGACGAGTTTTTTAACTAAGCAGTTTAAAGGATAAGATTTTAATAGAAAAGTGTTTGAAGAAAGTTAAAAGTTAAGAATATGTTTTAATTTAAAAAATCTAGTAGAAATTTTAAAGAACTATTTTAGACTTTATTTAAGAAATAATATTTTTTTATAAGATTTAGACAAATTGCAATAGAAAAGTTTTGAGTTTTTTTATAGAAAGTAGATTTTGTCAATAATAAGTTTTCGAATAGTTTTCTTTAAATATATTTCACAAGAATGAAAACAGTTTTTTGACCAGTTTTTTTATAGAAAGTTTTCGTCGATCTTCTTTCAGAGATTTAAAAAAATCGACAATCGCTTTCGAATTAAAAGATGATAGGAAAATTTTCAACGTGTTTTCAAAAAAAAAAAAATTTTTCTTTTTTATATAAAAGTTACTAACTGCTTACGATAAATTTTGAAATAGAGAAATCTTCGACGAGCTTTTTTTTAACATCAATCAAGTTGTTTTTATATACAAGTTCGACGAGTTTGTTACGAACAAATGTTCAACTATTTCAAAATAACGTTATTTTTACTAATAATTTATTATTCAACTTTAATATAAATAGAACAAAACTTTTCGACGAGTTTATGTTTTTTAGGACTTCTCGACCATAATTTTACACACAGATTTTTCGACAAAATATTTAAATTAAATTTTCGACCAGTTTTTTCTTTATAAAAAAACTTTGTTATTGTTTCTGAAAAAATAAGTATTTTTTATCAGTTTACTTTTAAAAAAATTAAAGGATCAAAATTCGAGTCAATTTCGAAAAATAAATTTTCAAGTTGTTTTTAATAACTTTTGTTTTTTTTTTTTTGATAATTTTCTTAAAAAAATTTTTCGACAAGTTTTTTTTTTTTAATTTGTGATTCTATTTCTGTCTATTTCTATTTCTAAGCATGCAAAATCTTTAAAAATGTTTTTTGATAATATGAGATAATTATTTTTAAAAAAATACACTTTCGACAAGTTTTTTATAAAATTTTTTTGAAAAATTAAAAAATAATTTTTTTTGAATTTTTGATACTTTTTCAAATATTTCAAATATTTTATAAATTTTTAAAATTTTTTGTAAAAGTAATTTTTTGACAAGTTTTTTTTAAATTTTTGATTCTATTTCAAGGTGTCTATCTGCTGGTAAATCAATTTGTTGAAAAATGTTTTTTATAATGTTAGAGGAGTTTTTTTTAACAATAAATTTTCGACGAGTGTTTTATAATCAAATAATAAATATTTTAAAAATAATTTTTCAACGAGTTTTTTTTTCTAAAAATATTTCTTTATATTTTTTTTGCAAAAATATGTTTTTGACGAGTTTTTTTAATTTTTGTTGTAATAATAATTTGTCGACGAGATATTTATAAGAATTTGGTGACAAATTTATAAAAATAACAAAAAAATATTTTTTAGGGAAATCATTTTTCAACGAGATTTTTCTTTTTTTAATTTTTCGACGAGATTTTTAAATTTTGTTATTCTATTTCAAGATGTCTGTCTGTAAGAATGCAAAATGTTTAAATTCTTTTATAATGATAGAGATGTTTTTTATAAAAATAAAATTTTCGACAAGTTGTTTATACAAAATTTTGCGACAAGTTTTCTTTTTGAGAAAATAATTTTTTTCTTATGTTTATTTAATAAAAAAATTCGACAAGTTGTTTTACATTTTTTGATTCTTTTTTAAAATGATTCTCTGTAAGTTGAAAAAATTTGTAAGAGTATTTTATTTATAGAAAAAATTCGACGAGTTTTTTTTAAGTTTTTGGCTAGTTTATAATAGAGTTTTGTTTTACAAATTAGTATAAATTTTTTAAATAAAATTTTGGCGAGTTCTTTTATAAAAATTTGTGTCTAATTTATAAAATTAATATAAAAAATATTTTTTGACGATTTCTTTTTTAATTTTTAATTAAAACAACTTTTTTCTTTATTTTTTTAGGAAAATAATTTTTTGACGAGTTTTTTTTTAATTTTCTATTCTATTTCTGTCGGTAAGTATGCAAAATGTTTTAAACTATTTTGATTTTTTATAATGTAAGAAATATTTTTTTATAAAAATAAATTTTCCACAAGTTGTTTATACAAAAGAAAAAAATGCATTTTTTTGAGAAAATAATTTTTGGCAAGTTTTTATTATGTTTATTTATAAAAAAGATTTCGACGAGTTTATTTTTCGACTAGTTTGTTTTTCGACATTTTTGTGAATTTTTCTAGATGTTTGTCTGTAAGTTTGCAAAATGTGTAAAAATATTTTATTTATATAAAAAAAATTCGACGAGTCTTTTTAAGTTTTGGCGAGTTTGTTGCAGACTATTTTTTAAGAAATTTATATAAAATTAAGAAAAAATTATGCTAAAAATGTTTTTCTTTTTAAAAACCATTTTTTTATATTTATTTATATAAAAGATGTTGACGAGTTTATTTTTCGACAAGTTTATTTTTCGACGAGTTTTCTTACATTTTTGGGAATTTTCAAGATGTTTGTCTGTAAGTTGGCAAAAATAGTTAAAAATGTTTTATTTATAAAAAAATTCGACGAGTTATTTAAAGTTTTTGGCGAGTTTGTTGCAGACTAAGAAATTTATATAAAATTTTTTAAATACAAAATATTCTTTCTGTTTATATCAATATAAACGTTTATAAATGATTTTTTTTTTTGAAATTTTCGAAGTATTTTTTTTTACAAAAATGAAAGAATTTTACATTAACAAACAATATTTCGAAAAAATTTATTATATTTAATAAAAATTTTTATCTTGACACTTACCTGACTTATATTTCAGTGATTTATGCTTTTGTTGAAATTTAAAAAAAAAGTATTTCAAATCAACAATTTAAACATTTTCAAACTAAAACTTTTTAAACTTGCGAATCTTTAAATAAACTTTAAATTTCACTTGGTTAAAAAAAAAATAATAAAAAAAATTTTTAACGACACTGTAGCTGTAGCTGGAGTTATGGGGCGGTAAATTTGAAAAATAACAAAACTCTTAAGGTAAAATAAACAATAATAGTTAAAATAAATAAACAATAAAAATTAAACTTTAAAAAATATTTAATGAATATTTCGTTTTAAACAAAAATATAGTTAGAATTAAACACATTTTGTAAATATTTACAATATTTTTAAAAAATTAAAAAAACAAGTGTTTTGTAATAGAAAAAAATCCAACTGTTGCTTGTTTAGAATTTATAATTTTCTTTAAAACATCTCGAAACACAGTTCATAGTCCTTGGTTTTATTTAAAAATGTTTTTTTTTGTTTTAAGATTTCGTATCTCAATAAAACAAAAAATAAAAATAAAAAAATAAATAAATGTATAAAATTGCAAAATAAATATATTTTATCTATTTTTAAATGTTCACGTAAAACCGTTTGTTTTTATTTGACGAAAATAGAATTGAATTGAAATGAATTTTGTTATTGTATATGAAAATGCGTTAATTTGCATAGAAATCTGCTGTTGTTGTTATTGTTGTTGCTGCTGTTGTCTTCTTATATTATTTTTTTTGTCTCTTTACTTTGATCGTCAATAATAACAACAACCACAATAAACGAGGGTACAAATTACCGTTATAGTAGTTGCGCCATGCTTTTTTTTATTATCGTACATATTATGGTTCCTCTTCTACTCTCACTAACCGCTACTACTATGCGTCTACACTACAAACGAAAATAATCAAAACAGAGACAAATATTTATCGTACACTACTGCCAACCGAGCAGTTACGGCCTCATCGCTTTTAACTGCACAGCTAACGTCGCTGACTGAAGGTCATTATACAGTGTTGTGTTTTTTTGTTCTTTTTTCATGTTTTTTTGCGCATTGTTTTGTTATTGAATTGAAATGAATAAAAAAAATATATAAATAAATAAAACTTACTCTCACACGCACTAGTATTTTTACTCTCAGTCGAGTTGTAGAAATCAACATCATCATCGTCGTAGTAGTAGTAGTTCTACGATGTTCTTGTTGTTGTTGACGTCGTCTTAGAATAAAATGACAAACAAACGATATACGAACGATGACGATGATGTTGTTACTGTTTTGCAATATATACCAGAGCTAGAAAATAGAAATATAAATTTTAGTCTTGCATACAGTCTATAGTCAAGTCTATAGTCAAGTCTATAGTCTAGTCTATAGTCTAGTCTATAGTCTAGTCTATAGTCTAGTCTATAGTCTAGTCTATAGTCTAGTCTATAGTCTAGTCTATAGTCTAGTCTATAGTCTATCCAATAGTCTAGTCTATAGGTATAGGCTATATATAGACGATGTCTATAGTCTAGTCCATAGGCTAGTCTATACGTCCATCTATAATCCAGTATCTATCTAATCTATAGTCTAAGTCTATAGATTATATGTGTCTACTAGATTACGTTTGATAATCTAGTCTATAGTCTAGTCCTAGGTACCAGTCTACAGTCAGTCTATAGTACGTCTATCAGTCTAGGTCCTATAGCTAGTCTACTAGTCTAGTTCTATAGTCTAGTCTATAGTCAGTCTATAGTTAGTCTATACAAGTCTAATAGTCTAAGAGTCATAAGGTCTAGTCTTTAGTTCCAGTCTAATAAGTCTCTAGTCTATAAGTTGTCTATAATCTTAGTCTCATAGTCTAGTTCTATAGTGGTTTATACGTCTCCGTCCTATAGTCTAGTCTATAGTCCCTAGTCTATAGGTCTGTCTATAGTCTATGTCTATTAATGTGCTATCTATAGTCTAGTCTATAGTCTAGTCTATTTGGTGAAGTCTATAGTACCTACGTCTATAGTCTAAGTCTCTGTCTAGTCTATAGTCTAGTCTATAAGTCTAGCTTTAGTCTGTCTATAGTCTAGTCTATAGTTAGTTATATCTAGTCTATAGTCTAGTCTATAGTCCTAGTCTATAGTCCTAGTCTATAGTCTAGTCTATAGTCGTGTCTATAGTCTAGTCTTAGTCTAGTCTATTATGTCTAGTTCTATAGTCTGAGTATCTAGTCCTAATTATCTGTCTATATGTCTAGTCTATAGTCTAGTCTATAGTCCTAGTCTAATAGTCTAGTCATATATTCCTAGTCCTATAGTCTAGTCTATAGTCTCCGTCCCTATAGTCTAGTCTATAGTCTAGTCTATTAGTCTGTCTATAGTCTAATCTATAGTCTAGTCTATAGTCTAGTCTAAGTCTATGTCNNNNNNNNNNNNNNNNNNNNNNNNNNNNNNNNNNNNNNNNNNNNNNNNNNNNNNNNNNNNNNNNNNNNNNNNNNNNNNNNNNNNNNNNNNNNNNNNNNNNNNNNNNNNNNNNNNNNNNNNNNNNNNNNNNNNNNNNNNNNNNNNNNNNNNNNNNNNNNNNNNNNNNNNNNNNNNNNNNNNNNNNNNNNNNNNNNNNNNNNNNNNNNNNNNNNNNNNNNNNNNNNNNNNNNNNNNNNNNNNNNNNNNNNNNNNNNNNNNNNNNNNNNNNNNNNNNNNNNNNNNNNNNNNNNNNNNNNNNNNNNNNNNNNNNNNNNNNNNNNNNNNNNNNNNNNNNNNNNNNNNNNNNNNNNNNNNNNNNNNNNNNNNNNNNNNNNNNNNNNNNNNNNNNNNNNNNNNNNNNNNNNNNNNNNNNNNNNNNNNNNNNNNNNNNNNGTCTATAGTCTAGTCTATAGTCTAGTCTATAGTCTAGTCTATAGTCTAGTCTATAGTCTAGTCTATAGTCTAGTCTATAGTCTAGTCTATAGTCTATCCTATAGTCTATCCTATAGTCTATCCTATAGTCTAGTCTATAGTATAGTCTATAGTCTAGTCCATAGTCTAGTCTATAGTCCAGTCTATAGTCCAGTCTATAGTCTAGTCTATAGTCTAGTCTATAGTCCAGTCTATAGTCCAGTCTATAGTCTAGTCTATAGTCTAGTCTATAGTCTAGTCTATAGTATAGTTTATAGTCTAGTCTATAGTCTAGTCCATAGTCCAGTCTACAGTCTAGTCTATAGTCTAGTCTATTGTCTATAGTCTTGCCTATATAGTGTAGTTTATAGCATAGTCTAGTATACACTCTATAGTATTATTCTGTATTGTCTATAGTCTAGTCTGCGCTTAGCTGGTCTAGTCAATAGTTTAGTCCAATATTAAAAAGATAAAGTCATTGCTATATCATAATTTTAATTTTCCATGTCTGAACATACATATGTACATACCTACATAGTTAGTTAGTTTTTAATACGCTCTTTGATTCGTTTCGATTCGTGGCTTCGTTCTCTTCTTTATAAGATTCCTAAGGTATTTCTCATTATTGTAGTTGGTTTGACAAGTAAACAAAAGTAAACAAGTCGCATTTTATTGTGTTGTTGTTGTGGCTGTTGCTGTTAAGCTTAATACGCCTGGATGTACATACTTTTTACGTACATATGAACGTATGTAAAATGTGCACACTTATACGTACCTATGTACGTGTGTTTACGCTCTTTTTCTTTTTCGCGACTATTACTCACAATATGCACATTTTTTTCTCCTGTCGTATTGTAATTATTGTAAATTTTATTAATGTTGTTTTTGTCTTGCCTACACTTAAAATTTTTCTTACTCACTACACTCACTACTCCTCACTCTACTTTCTACTCATCACAAGCAGCCAAACAAATAAGCAAACCAACAAACTCACTTTGGTATTTTTGTTGATGTCAAGTTAAAAACAAAATAACGCGAATAACAAAATAAACAACAACAACACAAGAGTATTATTGTATGCACTCTCCTTACACTCACATTTTTATCAAGTAGTGTAGTTCTTTTCATATTGTTGGTGAGTCAAAATCAACAACAGCAGCAGCAGCAAGTACAACACCAAAAACAAAAAGCATACAATTCGCACCCGACCAAACAACAGACCGCCGTCTATTATGCACTGATACGCAAGAACTGTAAAGAATTTCAATACAATGCGAATAATAAAACAAAAACAACAACAATATTAAAAACAAAAGAAATTCACGAAATTAAAAATACTACTACGTCGTCAACGCAATGCGAATCAAACAAAACAATAATACCGCATACACAATCATACACAGACATTCACACAGATACAATATCCATACCTAAGACTCATTCAGATACACAAACTCTAGAACGATCTTAGTGGAACAGAGGAATTAATTGGAGGCGAATGCTTAATAGTTGTATTTTTACTTTTTGTTTTTAAATAGATTTTTGGAAAAATAAATATCAAACTAGACTATAGACTAGACTATAGACTAGACTATAGACTAGACTATAGACTAGACTATAGACTAGACTATAGACTAGACTATAGACTAGACTATAGANNNNNNNNNNNNNNNNNNNNNNNNNNNNNNNNNNNNNNNNNNNNNNNNNNNNNNNNNNNNNNNNNNNNNNNNNNNNNNNNNNNNNNNNNNNNNNNNNNNNNNNNNNNNNNNNNNNNNNNNNNNNNNNNNNNNNNNNNNNNNNNNNNNNNNNNNNNNNNNNNNNNNNNNNNNNNNNNNNNNNNNNNNNNNNNNNNNNNNNNNNNNNNNNNNNNNNNNNNNNNNNNNNNNNNNNNNNNNNNNNNNNNNNNNNNNNNNNNNNNNNNNNNNNNNNNNNNNNNNNNNNNNNNNNNNNNNNNNNNNNNNNNNNNNNNNNNNNNNNNNNNNNNNNNNNNNNNNNNNNNNNNNNNNNNNNNNNNNNNNNNNNNNNNNNNNNNNNNNNNNNNNNNNNNNNNNNNNNNNNNNNNNNNNNNNNNNNNNNNNNNNNNNNNNNNNNNNNNNNNNNNNNNNNNNNNNNNNNNNNNNNNNNNNNNNNNNNNNNNNNNNNNNNNNNNNNNNNNNNNNNNNNNNNNNNNNNNNNNNNNNNNNNNNNNNNNNNNNNNNNNNNNNNNNNNNNNNNNNNNNNNNNNNNNNNNNNNNNNNNNNNNNNNNNNNNNNNNNNNNNNNNNNNNNNNNNNNNNNNNNNNNNNNNNNNNNNNNNNNNNNNNNNNNNNNNNNNNNNNNNNNNNNNNNNNNNNNNNNNNNNNNNNNNNNNNNNNNNNNNNNNNNNNNNNNNNNNNNNNNNNNNNNNNNNNNNNNNNNNNNNNNNNNNNNNNNNNNNNNNNNNNNNNNNNNNNNNNNNNNNNNNNNNNNNNNNNNNNNNNNNNNNNNNNNNNNNNNNNNNNNNNNNNNNNNNNNNNNNNNNNNNNNNNNNNNNNNNNNNNNNNNNNNNNNNNNNNNNNNNNNNNNNNNNNNNNNNNNNNNNNNNNNNNNNNNNNNNNNNNNNNNNNNNNNNNNNNNNNNNNNNNNNNNNNNNNNNNNNNNNNNNNNNNNNNNNNNNNNNNNNNNNNNNNNNNNNNNNNNNNNNNNNNNNNNNNNNNNNNNNNNNNNNNNNNNNNNNNNNNNNNNNNNNNNNNNNNNNNNNNNNNNNNNNNNNNNNNNNNNNNNNNNNNNNNNNNNNNNNNNNNNNNNNNNNNNNNNNNNNNNNNNNNNNNNNNNNNNNNNNNNNNNNNNNNNNNNNNNNNNNNNNNNNNNNNNNNNNNNNNNNNNNNNNNNNNNNNNNNNNNNNNNNNNNNNNNNNNNNNNNNNNNNNNNNNNNNNNNNNNNNNNNNNNNNNNNNNNNNNNNNNNNNNNNNNNNNNNNNNNNNNNNNNNNNNNNNNNNNNNNNNNNNNNNNNNNNNNNNNNNNNNNNNNNNNNNNNNNNNNNNNNNNNNNNNNNNNNNNNNNNNNNNNNNNNNNNNNNNNNNNNNNNNNNNNNNNNNNNNNNNNNNNNNNNNNNNNNNNNNNNNNNNNNNNNNNNNNNNNNNNNNNNNNNNNNNNNNNNNNNNNNNNNNNNNNNNNNNNNNNNNNNNNNNNNNNNNNNNNNNNNNNNNNNNNNNNNNNNNNNNNNNNNNNNNNNNNNNNNNNNNNNNNNNNNNNNNNNNNNNNNNNNNNNNNNNNNNNNNNNNNNNNNNNNNNNNNNNNNNNNNNNNNNNNNNNNNNNNNNNNNNNNNNNNNNNNNNNNNNNNNNNNNNNAGACTAGACTATAGACTAGACTAGACTATAGACTAGACTATAGACTAGACTATAGACTGGACTATAGACTAGACTATAGACTAGACTATAGACTACTCTATAGTGCAATATAATGGAAGAAGTGATGCCACATTTTTATTTTAATTTTAACTTACTAAAAACAAATTTCAGCCCACTGTCACTTAAGGAAAGCTGCAGAGAAAACTATAAGTTGAAAAAACCGTTGACAATTGCGTTTAAATTTGCAAAATAACACAACAGATTGTTTTTATCCATTTTTTGTTGGTTGGTGGGGTACTTTTGGGATACTACAGGGAATTTGTTGTTGTTTGTTATTTGTATGTACTACTTGTAGTTTATTTTCTGTATGTTTTTGTCTTATTTTGTTCATTTCTTTCCAAAACATAAAAAGAAAGGTGAAGCCTCATAAGGAGGGGAGAAGAAGGTAGAACTGGGTTTGCAATGCAAATACATATTGGGAAAGAGAGTTGGGTAACCAACTTTCTTAAGAGTATAAAAAACACACAAAAAACAAAACTAGACTGAAATAAACAACAACAGAACTGAAAAACAAATATTGTATGTTAATGAAGGCTGCTGGGGTGTGCGTGAATGTGTGTTTGAAAGTGAGTGTGAGTGAGTGTTTGAGCTGTGCTGTTGTTTCATCTTATTGCTGGTGCTGCTTATTCTTTTTTTATTTCTTTTTTGCAATTGACGTACGAACATGGCGTTTTCGTTGTTGTTGTTTTATTTTATTATGCGAGTACATATTTTGTTTTTTACAGTTAAAGGTTGCCATTACTAACTGTTAATCATAATGATGATGATGTTGTTGTTGACGTAGTTTTTGATGTTGATGTTTTGATGTAGTTATTATTATTATTGTTGTTGTTGATGTTGCTACCACTACTAAATAAGGCTGAATTGTTGTGCTGTAGTTGTCGTCGTTGTTGTTTAATCTAAGAGAAGAAACTGTAAAGAATTCTATGATGTTTTTGTTTTTGCATTTTCTATTATTTGTTTTGCTTCGTTTGAAATATTTGTTTTTGAGGTTTTTTCTTGTTGTTTTTTTATTTTTTAAAAGGAGTCCAGTCCTTGTTTTGTTTTCTTTTTTTGTTATTTAAAGTGTAAATTAATAAGAATTATGATTTTTTTGTTAATTTAAATAATGTTGTTGGGCTTGTACTAATTTATTATGTTAATTAAAAACAATATAAAAAAAACAAAACAAAAACATTAATTTACTTCAATGCTTATTCAGTTTACTTTTTTTTAATATTTTATTTATTGTTTAATAAACATCAATAATAAAATAAACAAAACAAAAAATGCAAAATATCATTGAACTTAATTAGTAAATAAAAAAATAACAAAATTCATAAGTAAAAAAGTAGATACGGTCTGGTCGAATAAAAAATATGCTACTAAGCTTTCAAACTAGAACTAGACCAGATCTAGAACTGAACTAGAACTGAACTAAGTAGAACTTAACTAGAACTGAACTAGAACTGAACTAGAACTGAACTAGAACTGAACTAGAACTGAACTAGAACTGAACTAGAACTGAACTAGAACTGAACTATCCACAACGTTTTTGAATAAACAAAAAAGACTTGACACAAACTTAACATTTTATTAAGGTAAAAACTTGCGCAAAATTTAAGGGATCTGAAAACATGGGGATTAAAATAAAGAATTCCGTGAAGTATAAAGACAAATAAAAAATACACAAAGCTGATTTAATTTATATCTACAAAGATTTTTAGATAAATCAAAAGACTTAAGAAAAAACCTTTTAAATGAAGTAAAAGACGCTAAATACATACAAATATAATTCTAGAAATTAAATTTTCATTTGAAAAAAAAAAACTTTTGGTAATTGATGTTTAAAACGTCACCTAAAGGCAAACCACGGCCCTAATTAATATTTTTAAAATTTCAACAGGCAATAGCAATAAACTATTTCAATTGAAAAGTTTGTATCTATCAACGGCGATTTATTTTGTACATATTATTTAATAGTATAATCTATCAGTTATTATTAAAGTTGAACAATGACTTTATACAAATGGATAAATTGGGACTTTTTATTCCAAGGATACTTAGATTATAATTCGACGAATGTCTGACAGTGGTAAAGGAAAGTTCCAGAGTTTTACTGTCCTCTACATTCATCTGAATCCGGCACGGGCCAATTTGTCATAACAATGTGCTCGTAAATCATAATACTCACGACTTGCTCAATTTGAGGAAATTTCTCGTACTTGCTGGTCTCAATAAACTGCATTAATTGCTTCCTCTTTACGTTTTTCAGGGCTTTTTTTGAGATACCTTTATACCTTTGAAGGTGGTTTCACCGACCTGGTTTCGTCTTCGGAATATCTGGCTTAGCCCTGCACCTAATTTTAATATTTGTATTTTTCATGGTTTGTTTTCATTTTTATGTTCCGCGGGAAAATATAATATTCCCAGGTGATGGACAAATCTGGAAAATTAAATGTATTTTCAACAATAATAATCGATTATGGATTTTTGTTTGTTTGCGTTTCAGTGACGATATTGTTGTATATTGCACACCCATGCTATAAATGTAATAGTGAACAGACGCAATTTATGTATTATATTTATTATTTTTTTTTCATGTAAACAGTGAATGATTTTGGGTGTTAAGCACTATTGAGAATCATGCTCTCGTTTTTTTTTGTTTATTGCTTAAACTTAAGTAGTTTTTGTTTCTGTGCTTTTTTTATCAACTTTTATTTTATTGCAATGTAAATTTGTAAGCATGCGGTGCTTATTTGTGGTCATTTTGAAAAAAAAAAAATAACAGAAGAAAAAATAAATTATGCATAAAACTCTTTGAAATGTACGTTAAATTTCATTTTTAAAATTGTACATATAGTGATGAAATAATAACAAGTGTAAGTTGATTTACAGACATACTAGATACATATTATGGAACATATGCTATTATGGTAATGTACGTAACTGCATCGTTAAACGTAGGTTGAGGTATTTTATATATTTATTTTTAGATATTTAAATACATATTTTGAACTTAAGATGTTAATTGTTGTCGCAAAAGTATAATTTTCAACTGTATTAAAGTTCTTGTTATACTTTACGAAAAACTGTTCATTAATATTAGAAAAGATGTGTCAGGGTTTATTTATTTTTTTTAAGTTGAATTTTAATCCTTTTTATATTTTATGACTCCATTTCGAATTGTAATTTTTTATAATAGCTTTTTTCACTTTTAGCTAATTAGCTCATTAACAAATCTTTTTTCATCTTAAATAATTTACTGCATCATTATCACTTTAATGAAAGAAATACTTATTGGCCAAAAAAATTTTTAAATACACCCAGACAAGAAGTGAATTGGATTATTTAAATTTTTAAAACATTTCACTTATAAACATTTTTTGTATCCCCAATTTAAACAAAAATGATTAATTATCATTAAAAACTTTATGTTTTTGCTTAATTTAAAAACTACTTTAGTTAAAGAAAAACAATTTTTTTATTATAGAATATATAAAACTATTACATAAGGTACTTATGTAAAAAATTACAACTGTTAATAATAATTTTATTCTTAAACAAATTACGAACATAAAATAGAAATTTATTTAAAAGTGAACAAATTAATGTTTAAACATTAAGCACAGCGCTTTTTAAGTCAAATTACAATAATAATAAACTTTAATGATTTTATAAATTTAATTATAACATTTTCATTTTTTTATTTGGTGTTAAATTACTTTTTGATTTAAGGAGAGTGGGGTTATTTCGAAATGTGGTTTTATTAATAAATGGTTTTTACTTCTGTTTAAAACTATTTATAACAAAAACATAAACAAAAATTTTTAACTGACGTTGAATGGACCCAATATTAGATGAATTTTATATTGATCTATGTTCCTACATGGGACTATTCTTTCCAAGTAAGGAGGAAATATTAATGCCTTTCATAACCAGCAATTTCATTATTTTCAGTTCTCAGCGACCTCAAAAAATACATACAAACTTTTTTAATTAATTATATAATTATTCAAGCAAATGAGAATTGCAAAAATTACATTTTATGAATTTGAATAGATTTTAAAAATAAGAATTTGTTTGTAATTAAAAAATCACCATTAAGTGGATGTTCTCCTTTGTAAAATCATAAAACATTATTGCAAGCACTTGCTACCAGACGGGGATCATAATATACATTGTATGTTAGTTTATGTAGTTTGTAAGCAACATTTTTATGTTGTATTTTTTGGTTATACACAAGTAAAGTAAGACAACACCTTTTCTTATCAATCAATTTGATTTGCAAGCCACACGTGATCATATGATCTACAACGAAGACACGACGAAATTCCATTTCGATTTTGAACAACAAAAAGAATAAATACGTACATAACATGAAAAGAAGAAAAAAGAACACTTTAATATTTTGAATGAGAAAGATTCCAACGCCACAACAATATCCGAACGATTGAATGGTCAGAGCGGGTGGTTTTTTGATTGATCTAAAAAGTAAATGAAATGAAAGAAAATTACATTAAGCGTGCATGTCCTAGCACAATACATGCAATACATACATACACAGATGTATAAACAATCAACTATTAATTTTTATATAGAAATGCTGGCAACGAATTATCCATATATAAATTCAATTTTTTAAGTGATATTTTTAGTTAAATTATGTTGTCAGTTTAAATAATTAAGTGAAAATCATGAAAATTACTCGCAAGTCATCAAATCAAGGAATGATTAGTTTTGATTTTAAAAATCTTACAGCTTTCATAATATATTCTTCCTTTTATGAAAAAGAGAAATTGTTTTCATTTAGAAGTTTAGACATTCTAGTCTGTATAAAAAAGTAAAAAGTTGTTAGAAGATCATTACTTTTTAAGGTACACATGATAATTTTCATCGTTGCTTTTTAAGTTAATTGGACTGAAAGTATTTGGAGAAGATGAACAAAATGAAACGATTTTTTTTTATTTATTGTCTTTCACACAAATGAACCGGTAAATTGGTTTATGATGTATTCTTGAAGAGAATGTTTGTTTAGTAAGATATAACGTTACGATCTAAAAACTTCATCTCATATGATAACAGAGTACTTGCATTTTCTAAGATGACTAGTAGAAAATGTATGCCTTTTAAAACTCATTATTGCTGTCTATTTATCACATTATAAATAGAAAATTCCAATTTATAATTACCACAAAAATTACCTAAGCATGGCCGAATTCGAGTATTACGCGTAGTTCGTGATTATCTGGGTTGGCTGGTATTCTTGTGTCATATACGGATCAATGTTTGTTTGGGATTGTTTAATTACTGTGTATGTCTTGTTGTCGGTTGTGGTATTTTTGTTATGATAGTAATTCTTATTAATTTCCTAGTACTTTTTAAGGTATTCGTAACTTGCCAGATTAAGGTTTTTGAGGCTTTCGGTTCCAAAATCTTATGCTCTTGGATTAATAGAAAGTGATTTTTTGGAGTGATAATTATAGGTGTGTGAGAATGGCACACACACAACAGAATATAATCTTATTAGTCTTTTTTTGTATATTATTTTTTATCAAGATATTGTACGATGCTCAATCATAGCACTACTACATTTCTAGACATATTAAATCTTTCGCATTCACGATGCTCTCTTTTATATTTAGATTCCGTTCTACAGATGTTAGTGATAGAATGTTAAATTATAAACTCAATGAACTTGCGAATTAATTACTTGTTGTTAACCTATATTTTTAAAAAACTTATCTTTTATAGACCTGTAAGTAGATTCAGTCTTAGTTTGTAGTGATATGTCCTTATCTTTTTTTATACTCAACACCACCCTTAATACATTCACATTCTCGCAAATAAACACTTGCAGCTCTGGATTACGATATAAAGCCATTTGTTTGAAAGCAAATATTTGTTGTAGACTTAATTACTTTTTGGTAACATCTTCACACGATATATGGAGTTTGTTTTGAGATTGTTGGATAGATATAGAGCTGTCTATTTTGTTACAATGAGCTCGACAACAGCAAAACTGTATTGGATAGAGTAGATTTGTTGTGTAATTGGTTTTTTATGGGGTAACCGTATCGTGATAGATAGATTTGGTTCATGTTGACATGACGTAGAATTGTTGTATGCTGTTGATAAAGCAAATCGAAGGAGGTTATGGTATGCAGTAAGAAATTGTAATGTTCGGCGCTTGTAGTATTGTGTTGATATATCGTAGAAATGAAATTGTAAATAAAAGATTGAGTTGTTGTTCTCTAATAACTTTGGGTGTTGAATCTGTGCTATTTGTAGATATTTATAGGGTTAAACAAACTGCTCTTCGAGTAAAATATTTGTATTGGTTTTTTTTTTTGTTTTTTATCCTTATTATTGTTTTCTCAGGTTTTGTTATATTCGATGACGACATATTACAGTTATGTCCGTACTGATCCTGTGTGATAGATACTCAAATTATTTAAATTTATATATATTTAATCGACTATGTTATGCTCTCAGATAAGATGATATGACTTGATTGAATTCAGAATTTCTTATACAGATGGCACATTTCTTACATTTGCGTCAACATATCGCCTTTAGGCCAAAGTAACTGAGTGATAAGTTATAAAATATAATAGAGTAAATATTTAATATGATAGGTAGTGCGATGGTTACTCTCTTTGTCATTGTAACCAATAAAGTACACAGGCGCTAATAATCATATGTATGTAAACCATTGTATAAAGTAGATGACCTACCATAATTGCAATTACTATTAGTCAGGTGGCAAACCGCATTATATATATATGAGAAGCACGGGAACTATGTATATAATGTCATATATATTCTCAAATTTAAATTTCGGACAAAAATTCTTATTTATATAACACTCAGTAATTTAACGTTGCATATGATAGATAAATTGGTGCGCTCAGTTAACTTAACCATATATGTAAATTGAACTTGAACTCTCATGCTCGTAATACCTGAGTTATGAAATAATGAACTAGAAATGACTTGAACTGAATGTTAAGATTGAACTGATACTTATGTAAACGTTGAATTCATGGATATCTAGGACCTAGAATGAAGACGTACTTGACAACCATTGTAGCTGATAACTGGAATCTAGATAGTTCGAAACTATAACACATTTTGTACGCTGTTACTTGATATCGGTAACTAAGAACTAAGACACCAGATAAACTTATAAATAAACTGTGAACACGAGAGAAGTTAGATATGTAGCTAGTTACTGAAACAATGGTATAACTGAACTCTAAGAACATCGAACATATAGAAGTTGTGATAACATAAAACTGAACTCTATGTAAACTGAGACTAGAACTTTACTATAAGTGATGTAAAGACTGACTAGAACTTACACTTAAGTAAAAGAATACTGATCGAATACTAGAACCTGACAACCTCATGATTCTTAGTCTAAAATTCTTGATATCTTGATGTAAGTTGAATACTAAGAACTCTGTTAACTACCAAATGATAACTCGTAATGAGATAGCTGCCTGTAGATATTCAACTAAGAGATGTGGCAGGTACCATAGAAGTAATAAATCGTAAGAACTTCCAGATACTAGAACTGTATACTTATATGTTTTATTAAGTCTTTTGAAAAGAAATGTCTATAAGAACTGACAGTAATGTAACTCAGAACTAGAAGGCAACAATGATATGGACTCGAAAAGCTATGTATACTTGCAGTTGCTATATGTATTATTAGGTATTTAGCACTCTGCACTAGTATATCATCTATGAAACTGGGATATAGTATACTCAGAAATCATATAGAACAGAACTTATGTATATGTTGAATTCTAGAACTGAACTAGAACTGGAAAATTAGAAACTGTAGATCTAGTAACCGTCGTTAGCAATCTGTGATTAACCTAAGAAACTCTAAGAACTAGCTCGAATATTAGCTGACGATATCTGTAGCGCTTTAGATATTGAATCTCAGTAACTTGATAGTTATATGGATCTTCGAAACTCATGAGATAATATATGTACGAGAACAAAAAATTTTAGTTATTCTAAAGAACTATAATCCTGGAACATAGGATATTCTTATGATAAGACTGTAGAACCTACGAACCATAGAAGCTCGACTTAATATCTTGTATCTAGAACTAAGACACTACATAAGTATAACTGCACTGGAACTTAATTTTAATAAGTGGAAGATATGAGAATTTTACAAACTAGATAACTTTAATATCTCGTTATAGTCTGTTGCAATGGATGGAGACACATAAATAATTGCAGATTTGTCCCAAAGACTGATCTTTTGTACTTAAAATTTAATTATTATATATGTAAATGGCTGGCACGTAATTTTTATAGCGTTCTGCCGCAATATCTGAGATAGGTAAGCAATTGTCTTTAAAACCAAAACACAATATATGATATCAATAACCCGAAACTCACAGCTATACAAATAGTAACAAAATATGTTTAATTCCTTTGATGTCGAGATCATTATTTTTGTGGATAATAAAATTAGATGCAAACGCAAATATATTAATCAATCACCTACAATATGCGATGTATGAGCAGTAATAATTACATAACTGTGCACCACTAGACTTCAGATCACTATAAGTATCACTCAATAAACAACAAGTTTTTAAATGTATATCGCGACCTCATTTAAAATTAAAGCTAATCATGCTAATATTTATGTAACTAAAATCTCAATCGTCTTATGGCAATATCAAGAGAAACAGGTAGCAAACTGCAGCACTAAAGTCATTTTATTGCGGCATGATTTGAGTAATAATAATTATATTTACATTATTTTTTTGCTTCGCTGGCTCGTAATATTTGCTGTTTAAACACTATTGTTGGTAGCATATTTTAAATACAACTAATTAGTTGAATTAGATTGCTTTTGGCTAGCTAAAAACGAGATGAATTATATAATAGACTATTTTAGTTATTTTACTATTTCTTAGTAAATTCTTATACTAACTCAATAAACCTAACATGTTTAAGAGCACAAAGCTTGATTACAAAAATGCACATACGGCGCAATATTCACTACAGGTTCAACATGGTTGTGACATTATAGAAAAATGTTGGCTAATAACAAGTAGCGCTTTACTTATACTACAACAGCACATAACTAGGCAAATTAGCAACAATGTTGAGGGCAGGAGATAAAACCAGACATAACACCACCAACAAATAGAAACACTTAGCAGTTTTCGCTATTTTGACTCGAGAATACATCTATTACATATAATATTAGTAGTCTAGGGAATAGTATGCGCAGATATTTAAATTTAGAGAGTTTATAGTTCTCCAAACGAGAATTAAAATAATAGTCATCTCTCACGTCTAAGAAGAGAACTATAAAACTCTTTGGTTTGATTGTTTTGTTGGCATTCAGTTAGATATACGATGGGCTGATTATTTGATTTGTGTGTTATAATTGTTTGTTTGTGCTTGACTTAAAAAAAAGTAGAAATCATTGTTATCTGATAGATGTTAGAGTGTGTTTATATCTCAATAAACTTTCTTAGAATGCTGTCTACGTAATTTAAAAATAAATCGTGTGATTAAACATTTTACATTTCAAATGCGAAAAACATTATTGCTTTCGAGTACTAAAGTAAAAATTAAGGATCGAAGACCATTGCTTTTTTTATTCAAAGTAAATTTTAACAAAAGATCATTGTTTTTGCTCTCTTTTTGAGTGTTTTTTTTTTTTTTTTGTTTTTTTGATTTTGTGTGTATTTTGACAAATAAGTGTTTGGTTATTTTTAAGCAAGACTTCAATTAAAATTAAAAATTTGTATAAAATTATAAATGTAATATGTATAAATTAATTTTAAAAAATAAATACAGAATTATATTTAAAACAATAGAATTGTTAGCTAATAAAAACCAAAAAATATCATAATTTTGAGTTTAATATTGGAAAAAAATGTAGCAACTGGGTCGCAGGGTACATGTGAGTTTGGATAAGAGTTAGAAAATAGTTATACTTCTAGTTTCAGTTCTAGTTTCAGTCCCTAGTTTAGTTCTATTTAGTTCTAGTTCAGTTCTAGTTCAGTTTCCTAGTTTCAGTTTGCTAGTTCAGTTCTAGTTTCAGTTCTAGTTTAGTTCTAGTTCGTTCTAGTTCAGTTCTAGTTCAGTTTTGTTCAGTTTTAGTTCAGTTCTATGTTCAGTTCCTAGTTCAGTTCTAGTTCAGTTTCTAGTTCAGTTCTAGTTCATTTTTCTAGTTCAGTTCTAGTTCAGTTCTTAGGTTCAGTTTAGTTCAGTCTAGTTCCAGTTCTAGTTCAGTTCTAGTTCAGTCTAGTTTCAGTTCTAGTTCATTCTAAGTCAGTTTCTTAAGTTCAGTTTATAGTTCAGTTCTAGTTCAGTTCTAGTTCATTCTAAGTTCAGTTCTAGTTCAGTTCTAGTTTCAGTTCCTAGTTCAGTTCTAGTTCCATTCTAGTTCAGTTTCTAGTTCAGTTCTAGTTCAGTTCTAGTTTCAGTTCTATTTCAGTTCTAGTTCAGTTCTAGTTTCAGTTCTAGTTCAGTTCTAGTTCAGTTTCTAGGTTCAAGTTCTAGTTCAGTTCTAGTTCAGTTCTTAGTTCAGTTCTAGTTCAGTTCTAGTTTCAGTTCTAGTTCAGTTCTAGTTCAGTTCTAGTTCAGTTCTAGTTTCAGTTTTTAGTTCAGTTCTAGTTCAGTTCTAGTTCAGTTCTAGGTTAGTTTCTAGTTTAGTTCTAGTTCAGTTCTAGTTCAGTTCTAGGTTCAGTCTAGTTCAGCTTCTAGTTCAGTTCTAGTTTCAGTTCTAGTTCAGTTCTAGTTCAGTTCTAGTTTCAAGTTTCTAGTTTCAGTTCTAGTTCAGTTTCTGTTTCAGTTCTAAGTTCAGTTCTAGTTCAGTTCTAGGTTCAGTTCTAGTTCAGTTTTAAGTTCAGTTTCTAGTTCAGTTCTAGTTTCAGTTCTAGTTCAGTTCTAGTTCAGTCCTAGTTCAGTTCTTAGTTTCAGTTTCTAGTTAGTTCTAGTTTTCAGTTTCTAGTTCAGTTTCTAGTTCAGTTTTCCTAGTTCAGCTTCTAGTTAAGTTCTAGTCAGTTCTAGTTTCCAGTTCCTAGTTCAGTTCTAGTTTAGTTCTAGTTCAGTTTTCTAGTTCGTTCTAGTCAGTTCTAAGTCAGTTCTGTTCAAGTTCTAGTTCGTTCTAGTTCAGTTCTAGTTCAGTTCTAGTTTCAGTTTCTTAGTTCAGTTTTAGTTCCAGTTCTAGGTTCAGTTCTAGTTCAGTTCTAGTTTAGTTCTAGTTTAGTTCTAGTTCAGTTCTAGTTTTCAGTTCTAGTTCAGTAGTCTAGTTCGTTCTAGTTCATTTCTAGTTCAGTTTCTAGTTCAGTTATTTTCAGTCTAGTTCAGTTCTAGTTCAGTTTCTAGGTTTCTGTTCTAGTTTCTGTTCTAGGTTCTGTTTCTAGTTCAGTTCTAGTTCAGTTTAGTTTCAGTTCTAGGGTTCAGTTTCTTAGTTCAGTTCTNNNNNNNNNNNNNNNNNNNNNNNNNCAGTTCTTAGTAGTTCCTAATTCTAGTTCAGTTTTAGTTCAGTTTTAGTTCAGTTTCTAGTTTTCAGTTCTAGTTCAGTTTCAGCTTCTAGTTCAAGTTTCTGAGTTCATTCTAGTTCAGTTCTAGTTCAGTTTCTAAGTTCAGTTCTAGTTCAGTTCTAGTTCAGTTCTAGTTCCAGTTCTAGTCTTCAGTTCTTAGTGTCAAGTTTCTAGTCTCTCTAGTTCAGTTCTAGTTCATTTCTATTCAGTTTCTAGTTCAGTCTAGTTCAGTTCTAGTTCATTCTCAGTTCTAGTTTCAGTTCTAGTTCGTTCTAGTTCAAGTTCTAGTCAGTCTAGTTCAGTTCTATTCAGTTCTGTTTCTTTAGTTCAGTTCTAGTCTCAGTTCTTTCAGTTCTAGTTCAGTTCTAGTTCAGTTCTGTTCAAGATTCTAGTTCAGTTTCTAGTTCAGTCTGTTTCAGTCTTAGTTCGAGGTTCTAGTTCAGTTCAGTTCAGTTCAGTTCAGTTCTAGTTCATTCTAGTTCAGTTTTTAGTCAGTCTAGTTCGAGTTTCTAGTTCAGTTTCTAGTTTAGTTCTAGTTTAGTTCATAGTTCAGTTCTAGTTCAGTTTTAGTTCAGTTCTAGTTCAGTTCTAGTCAGTTCTAGTTCAGTTCTAGTTCAGTTCTAGTTCAGTTCTAGTTCAGTTCTAGTTCATTCTAGTTCCAGTTCAGTTCAGGTCTAGTTCGAGTGTCTAGTTCAGTTTCTAGTTCAGTTCTGAGTTCATTCTAGTCAGTTAGTTTCAGTTCTAGTTCCAGTTCTAGTCAGTTCTAGTTCAGTTCTAGTTCAGTTCTAGTTCAGTTCTAGTTCAGGTCTAGTTCAGTTCTAGTTCAGTTCTTAGTTTCAGTTCTAGTTCAGTCTAGTTCAGTTTCTTTTAGTCAGTTTTCTAGTTTTTCTTTATGCTCTTAGTTCTAGTTCAGTTCTAGTCAGTTCTAGTTCTAGTTCAGTACCTAGTTCAGTTCAGTTCTAGTTACTAGTTTCATTCCTAGATTCATCAGTTTCTTAGTTGTCGAGATCTGATCAGTTCTAGTTCAGTTCTTAGTTCATTTTAGTTCAGTTCTAGTTTCAGTTCTAGCTTCTTTCTAGTTTAGTTCTAGTTTAGTTTATATCTAGTTCAGTTCTAGTTCAGTTCTAAGGTTCAGTTCTAGGTTCAGTTCTAGTCTTCAAGTGCTAGTTCAGTTCTAGTTCAGTATCTGAGTCAGTTGCTATGGTTACAGATTATAGATTCAAAGATTTCTAGTGCTGCTTCTTTAGCTGTTCTTGGTCATAGCTTTGTTCGTAGTTTCATTTTAGTTTTCTTATTTCTAGGTTTTCATTCTAGTTCAGTTTAGTTCGTTTCTTAGTTTCAGTTCAAGGTTCCTCAGTTCATAGTTTCATTCTAGTTCAGTCTAGGTTTCAGTTCTAGTATCCTAGTTCTAGTTCACGTTTGAGTTATCAGTATCTAGTAAGTTCTTAACGTTTAGTTGCAGTTCTAGATTCAGTCTAGATCTGGTCTATCAGGTTTGAAAGTGAGTATTTAGTAGACATATTTTTATTCGCCAGACGGGCGTATACGAAACGTTTTTATTATGCTAATTTTGTTATTTATTTACTCTAATAGTTCAATGATATTTTTGCCTATTTTTTTTATTGTATATTTCAATTTGATGTTTATTAAACGAAGCAATTAAATAAAATACTTAAAAAAAAGTAGAAACTGAATAAAGCATGAAGTAATAAATGTTTTTGTTTTTTATATTGTTTTATAATAACCATAATAAAGATTAGTACAAGCCCAACAACATTTATTTAATGATTATTAGAACAAAAACAAATAATTGCTTATTAATATTACACTTGTAATTGAATCAAAAATAAGAAAACATTCAAAAAACTAGAACTGAACTAGAACTGAACTAGAACTGAACTAGAACTGAACTAGAACTAAACTAGAACTAAACTAGAACTGAACTAGAACTGAACTAGAAGTATACTAATTTTCTAACTCTTATCCAAACTCACATGTACCTGCGACCCAGTTGTACAGGGAAAGAGAGTTTTTTCAATTAAACTCAAAATTATGATATTTTTTTGGTTTTTTAGTAACAAATCATATTGTTTTAAATATAATTCTGTTATTTATTTTTAAAATTAATTTATACATATTACATTTATAATTTTATACAAATTTTTAATTTTAAATTGAAGTCTTGCTAAAAATAACCAAACACTTATTTGTCAAAATACACACAAATCAAAAAAAAAAAAAAAAAAAAACACTCACAAAAGAGAGCAAACAATGATCTTTTGTTAAATTTACTTTGAATAAAAAAAGCAAACTAATTTATCTTGTCTTTTACTCAGCAATATGTTTTTCGCATTTGAAATGTTAATGTTTAATCACACGATTTATTTTTAAATTCTAACGTATCACGAGTTTGTTAAACAAACGTCAACATCATCAGATACAATATTTTTTACTTTTTTTTTAAGTCAAGCACAAACAAACAAATAAACAATCAAATATCGCCATCTTTATCTAACGGAAATGCCAAAACAATCAAACAAAGAGTTTTATAGTTCTCTTCTGAGGTGGATGACTATTTAATTCTCTTTGGTATAAATCTCTTTAAATTGTATTTTCTAGAATATTTAAATGAATGTGCTGAGCAAATGAAACCGCAATTCATTTTGTGTGTTTGTTTGTTTTTTCTGCCTACATTGTTGCACTGTTGTGTAGTATAAGGAAGCGGAAGCATTTCTATTTGACAACTTACAGTATGCCAGTTGTATTTTTTGTAAATGTTTGGCTGTTGATGTTTAGTTATTTCTAAGAATGTAAAATTTTTTAGATAATCACCAGCAGCAAAAACTAATTCAAATAATTAGTTGTTTAATTGTACAACATGTGTTAATTTTGTAGAAAAAGAAAAACATTTATAAAATCGTGCATTAGGTGGACTAGTTTGCTACTGTTTCTCTTGATATTGCCATAAACATGTTTATTTATTAATAATTTGTTACAATATTTTAAGGTTAATTAGTCGTTAATTTAAAATTTTATATACTTTATATTTGCATATTATATTACTGTCATTTATTAATATTACTTTTTTGTTTCAAAATTGTAATTCAATGTAACTTTTACTTGGAATTCTAGTCAGATATTTAGATGTGTTTTGGTTTAAAGACAACTTAACATGAGTTTTTGCGGAGAAGATAAAAAATTTCAGTTTTTATATATATTTTTAGAAATAAACATCTAATTTTATTCCCATCAGTTCTAATTTAGTTTAGTTCTAGTTGAGAGTTCTAGTTCAGTATTAAATTAGTTCCAGTTCAGTTTTAGTTCAGTTCTAGTTCAGTTTTAGTTCAGTTCTAGTTATTAGTTCAGTTCTAGTTCAGTTTAGTTCAGTTTCTAGTTCAGTTTCTAGTCAGTTTCTAGTCAGTTCTAGTTCAGTTCTAGTTCAGTTCTAGTTCAGTTCTAGTTCAGTTCTAGTTCAGTTCTAGTTCAGTTCTAGTTCAGTTCTAGTTCAGTTCTATTCAGTTCTAGGGTTCAGTTCTAGTTCAGTTCTAGAGTTCAGTTCTAGTTCAGTTCCTAGTTCAGGTTCTAGTTCAGTTCTAGTCATTCTGTCAGTTCTAGTTCAGTTCTATTCAGTTCTAGTTCAGTTCTGTTCAGTTTCTAGTTCAGTTTCTAGTTCATTCTAAAGTTCAGGTTCTAGTTCATTCTAGTTCGTTCTCGTTTCAGTTCTAGTTCAGGTTCTAGTTTCAGTTTCTTAGTTCAGTTTCATAGTTCAGTTTTCTAGCTTCAGTTTCTACTTAGTTAAGATTCTAGTTCAGTTTCTCTTTATAGTTAAGTTCTACGTCAGCTTCTAGTTCAGTTTTAGTTCAGTTTCTAGTTTTCAGTTCTATTCGTTCTTGTTCAGTTCTAGTTCAGGCTTCTGGGTTCCCGGTATAAGTTCATTCTAGTTCAGTCTAGTTTAGTTCGTTCTAGTTCAGTTCTCGTTCAGTTTCTGTTCAGTTTCTAGTTCAGTTTCTAGTTCAGTTTCTAGTTCAGTCTCTAGTTCAGTTTAAGGTTCATTCATTCAGTAGTTTAGGTTCTAAAGTTCAGTTCTTAGGTTCAGTTCTAGGTGTAGTTTANNNNNNNNNNNNNNNNNNNNNNNNNCAGTTCTAGTTCAGTTCTAGTTCAGTTCTAGTTCAGTTCAAGTTCAGTTCTAGTTCAGTTCTAGTTCAGTTCTAGTTCAGTTCTAGTTCAGTTCTAGGTTAGTTCTAGCTCCTTACTAATGAAGTTAAAGTTATAAATGTTTGTTAAGAAATTAAATTGAATTGCTAAAACAGTTCCGCATTTTACTTGACATTAAAATTTGGCAAGAGTTCCCTATAAATTTACATAAGTTTTCTGTATATTGTTACAAAAAAACCTAATACTTCAATAAAACCTTATTTTAACAAATAAGTTACGCCAGCATTAATGTCAAACTTTATAGAAATGAATTATTGATTTCAACATCATCATCATCAGCTACAAGCCATAATTAAGATGTGGTGGTACGGATGTAATGTCGTCTTATCTTCTGATTTGTTACTAAAAACAATAAATAGGAAAAAAACAAAAAAAAACCAATACAAAATATTTTTACTCGAAGACAGTTTGTTAACCCTTATAAATATCTACAAATACCAATTCAAACAAAAGTTATTTGAACAACAACTCAATCTTTTATTTACAATTCATTTCTACGAATTCAACACATACACAAGCGCACATACAATTTCTTCTGCATACAAACCTCCTTCATCTTTATCAACAGCAACAACATCTACGTCATCGTCAACATCATCATCACCATCATTATCTTAAAATCCTCCAAAATAAACAACAATACAGTTTTGCTGCACCAACAACACAACACTCAACAACTCATACTTAAATTCCAAGTACCAATTCTCAATGTTTTCTACAGCGAGTTTGATGAAGAAGGGGTTGAGAAAAAGAAGGAATATCACAAGAAACAGCAATCTATGTACAGGCTAAAGAAGTAGGAAAAATAACGTTAAATTATAATGAAACAAACCTTTAGAATGGAAAATATAAAAGAAGCATCAGCAAGTAAGTAGTAGATGAATGAAATGAAATAACAAAAAAAAAAAGTTTATTTCTGTTGTGTTTGATGACACACCAAAATACACAAAACATTCCAAAACCAACAAAACCGAACCAAACCAATCCAAACGAAACCGAAAAAGCAAAATAGTACACTCAACCAAAAACAGCAACAGAAACAGAATTAAAACAATAAACAACATGACGATGACGACAACAGCAACAGAAACGACTCGACTGTTGGCTGTTGTTATTTGGGTATAATCATAATGACAGCAATGAGTTTTAAAGGAATTTATTCTAGAAAGATGCAATGTAAATTGTTTGGAACGTAACTTTAAAAACCTAGAATCGGACTTTTTCTCTAATAATATAGATAAAGTTTTAGTTTAGTTATAGTTCGCTTTTAGTTCGGATCTATTTCAGTTCTAGGTTTGTTCTAGTACAGTTCTAGTTAAGTTCCAGTCCAGTTCTAGTTCTAGTTCAGTTCCAGTTCTAGTTCAGTTCTAGTTCAGTTCTAGTTCNNNNNNNNNNNNNNNNNNNNNNNNNAGTTCAGTTCTAGTTCAGTTCTAGTTCAGTTCTAGTTCAGTTCTAGTTCAGTTCTAGTTCAGTTCTAGTTCAGTTCTAGTTCAGTTCTTGTTCAGTTCTCGTTCAGTTCTGTTTTATTAACTTAATTAATTAAATTTACTCTTAGAGACATCTGATCATTCTACAGAATTACAAACACAGCGACAATGATGATTATGATGAAGAGTTGTTTAAACAAAATTCTAAAAAAACAAATAGTATAAAACAATACTGCCATACTTTTACAAAAACTACAAAATCAACTCTACAAATAAACAAGTAAAACTGAACGTAAAGAAGCTTAAAAAACTAAAGAAAAGAATTTCTTAGACTTCTGAGCGAGAGGTGAAGAAAATATTATGTATGTATTTCTATATTGTTTGTTGCAGTTGTTGTCTTATATATTTTTGTTTCACAAAAACAATGAATTGCTATAAGCTCCATAGAAGATGCATAAGAAATAAAACACATATACTAAGATTGAACTTTATGTATGTATGAATGTATGTACGTATTTATAAACTGTTACTTACATTTGTATTTCAAAGGAATATATGCAAAAATAAATAAATGTGAATGTATGTATGTATCTGTATTTACAAGTGACAACAATACAAATATTCTACTCTACTAAAAACAAGCAAACTTTTAAATACTCACAAATACATTCATTGGAAACATTTGTATGTACATACATATGTATATGTAGATGTATGTAATAGTTATTGTCTTGTATATATATGCAGATATAAACATATTTACGCTTATATGCACACATTTGTAGATATTTTGCTTAATACTAGTATTTAAAACTATTTATTTGAACAATTATGTTGATAACTTAAAGTCAATGCAATATTAATATCGATTAACTGAGGAGATCTTATCCGATCTTTAAAAAAAATCATGATCTTAAGTTAAAATCGTTTTTTTAGATTTCATGATCTCATGCAAAAAATTACTTTTTATTGTCTTCCACTGTTTGTGAAATTTTTATAATAGTAAATAAATAGAATTTTACAAAATTTTGCAAAAACCTAAATGTTTACTTAACCATATACAAATATCCATAAACAGACAATTGTACATTATCCAAGTAGCCTTTGGAACTAGTTATGTGACATTGTTTCCTATAAATGAAAAATTAACTGCCGCAATTAAGTAAATTAAAAAAAGTTATTGTATCAATTAACACTATTCTTTTTTAGCTAAATCGTGACTTCTAAGCTTCTTTTATAACTACCGGGCTCACTAATACAGCAACATTGAGAAAAAATAAAACTGCAGCAACAACAATTTACTAAACATCAAAACACCATGTGGCGTATGAGTGTCTTGTTCTCACTATTTTCAAATTGTTTGTTTGACGACTGTTTGTTTGGTTGTTTGCACGATATTGTTAAGTTGAATTTTTCAAATTCAGTAAATATTACTAAAAACAACACAAACAATAATAATAAAAACTAAATATAATACAATAAATAATAATAACTATACGATTGTAAATAGAAATGAAACGTAAGTGTGATTACTAGTTTATAAACAAGTAAAAATTTGCTCTAAGTGGGAAATGTTTGTAACGCACATAAATATTGGACCTACATTTGTCTTAAAGTAAACCGATCGCTCTATAAATCGATTAAAACATATCTGCCCATCGATCCGTCTGATAGATAGATAGATAGATAGATAGATAGATAGATAGATAGATAGATAGATAGATAGATAGATAGATAGATAGGTAGATAGATAGATAGATAGATAGATAGATAGTTAGCTTAGATAGATTAGATAAAGCATTAGATAGATAGATAGATAGATACAAGGATAGATAGATAGATAGAATAGATAGATAGATAGTAGATAGATAGATAGAAAAGAGAGATATAGACCCTTAGATTAGATAGATAGATAGATAGATAGATAGAAGACTAGATAGATAGATAGATAGAATAGATCCAGTAGGATCAGATTAGATAGGTAGAGATTGATAGATAGATAGATAGATAGATAAAGATAGATAGATAGATAGATAGATAAGATAGATAGATAGATAGATAAGATAGATAGACAGATAGATAGATAGATAGATAGATAGATAGATAGATAGATAGATAGATAGATAGATAGATAGATAGATAGATAGATAGATATATAGATAGATAGATAGATAGATAGATAGATAGATAGATAGATATGATAGATATGATAGATAGAATAGATAGATAGATAAGATAGATAGGATAGATAGCATAGATAGATAGATAGATAGATAGATAGATAAGTAGATAGATAGATAGATAGATAGATAGATAGATAGATAGAAGATAGATAGATACGATAGATAGATAGATAGATAGATAGATGATGTAGTATAGATAGATAGATAGATAGATAGATAAGTAGATAGATAGAAGATAGATAGATAGATAGATAGATAGATAGATAGATAGATATGATAGATAGATAATAGATAGATAGATAGATAGATAGATAGATAGATAGATAGATAGCTAGAGATAGATAGATAGATAGATAGATAGTTAGTTGGATAGAAAATAGATAGAAAGATAGATAGATAGTAGATAGATAGATAGATAGATGAGATAGATAGATAGATAGATAGATAGATAGATAGATAGATAGTAGTTAGATAAATAGATAGATGATAGATAGATAGAAGATAGATAGATAGATAGATAGATAGATAGATAGATAGATAGATAGATAGATAGATAGATAGATAGATAGATAGATAGATAGATAGATAGATAGATAGATAGATAGATAGATAGATAGTTAGTTGGATAGATAAATAGATAGATAGATAGATAGATAGATAGATAGATAGATAGATAGATAGATAGATAGATAGATAGATAGATAGATAGATAAGTTAGATAGATAGATAGATAGAGAGATGATAGATAGATAGATAATAGATAGATAGATAGATTAGATAGATAGATAGATAGATAGATAGATAGATAGATAGATAGATAGATAGAAAGGTAAGGTATTTATTTAGTTAATATATATAGATAGATTGTAGATAATAGATAGATGATAGATTAATAGAAGATAGATAGATAGATAGATAGCATAGATTATAGGAATTAGAAATAGATGAGATAGATAGATAGATAGATAGATAGATAGATAGATAGATAGATAGATAGATAGATAGATAGATAGATAGATAGATAGATAGATAGATAGATGTAGGTAGGTAGTTAGTTAGTAAGTTAGTAAGTTAGTAAGTTAGTAAGTTAGTAAGTTAGTAAGTTAGTAAGTTAGTAAGTTAGTAAGTTAGTAAGTTAGTAAGTTAGTAAGTATAAGTAAGTTAGTAGGTAATTGTGAAGTTATTAAGTTTAGTAGTAAGTTAGTAAGTTAGTAAGTTAGTATGTTAGTAAGTTAGTAAGTTAGTTATTTAGTTACTTACTTACTTAGTTAGTTAGTTAGTTACTTAGTTAGTTAGTTAGTTATTTCATAATCAAATAACTACATAAACTACTTTTGAAACCCCTATAATTTCAGTTAATTACCAAGTCTTAGTGTTTTAAAAACATTCATGATCACCCCCTAAGAGTATGCTACTTATTTAATATTGTTATTTTCCATCATATGTATATCTGTTGGTATATATTTCATATACGTATGTATTAGTATGTAAGCTATTGCAAATTAGAAAAAATACTTGTACTCTCTGGTACACATTCAATCCTATTTATTTTATGTTTCGTATTTTTATTTTAGATAAAAATGTTTTATTTTTTCTATTATTTATTATTTTTTTCGTATTTCAATCATTCATTTTAAAATTTCACCCACTTGCTAAGGTTATTTACTTAGTTTCAGTATGGTTTTATTCTATTTTTTTTTTATTTTTTGCCATGTTTTGTTTATTTGTTATTTTTGTTTTTATTGTTTTTATTTTATAAATTTCGAAAATTGTTGTTGCCATGAAACATCATACAAAACAATACATTTTTACAAATAATACCCGTTCGTACTGTTAGAGAATGAAATGGGGTTGGGGTTGGCTGACTGACTGGCTGGTTAGATGGATGGATTGTTGTTTGTTTGGTTGGTTGGCTGGTTGAATGAATGAATGACTGAACGACTGAACGAATGAATGAATGGATGTTGTTGATGAAGGCAAACAAAAACAAACAAGCAAAAATTGTTGAAACAAAACAGTAACAAAAACAATGAATTTTTAGAAATAACAAATAAATAAATAAATGCAAAAATACGTTATTTTTTCCTACTATCTGCACACACTTACACAATGAGAAACGTAATGGAAGAAGGTCAATAGAAATTCTTTTGAATGTTGAAATTCATTAGAGGAATATTCTGGAATATTTATTCTAAAGTCTGAACACGTTAAAAATCATTCGTTGAAAATTTTTGAAATACTTTAATTTTTATATGTATAATAAATTATAAATATTTGCTGACACAGATCTCGTTCCGATATAGACCTCCATCTCTTCTACTTTGCTTTATTCATTGTCCATATATAAAAAAAATCGAATTTCTATAGTTTAAAATCGAATCCACCTGTCCCAATTTCTTAGAATTTCTATTGGGCTCATTTACAAATTCATACATACACTTACACGAAACGAGCGAGCAAACAAAACTAACACATATTTACACACATACTACATACATATATACGTACTCCTACAAAATTTCCAGTAATAATACAAACAAAACAAAAATAATAACAACAAATAAATACTATAGTCCCAACAATAATAACAACAACAGCAGCATAGAGTTTTGTCGAATTTATGCAGTTTGAGTAGAGAATACAAGAGTTTGTGTTTGAACAATTCACAGAATAAAAATCCACACATACATATACTCATATCCTCACTATAGCTATAGCACTAGAACGACTGTTGGTTTGTTATTCTACCAGACTAAAGACTACAGTAAAGTCTAGTATAGGCATAGCTCCAAGGGGAGAAAGATAGAAAAGGGGATTTAAAGGATGTACTCCTGACAAGACTATAGTAAACATATAGCTAAGACTATAGTACAGACTATATACTTAATGCAGACTAACTAACTAACTAACTAACTAACTAACTAACTAACTAACTAACTAAATAACTAACTAACTAACTAACTAACTAACTAACTAACTAACTAACTAACTAACCCCGACTATAGTTAAGATCAAATATAGTAAAGACTATAGTCCAGGACTATAGGTCCAGACTAAGTACAGACTATGACTAAATGACTAAAGTCTAAGACTTATAGTAATGACTATAGACCAGGACTAGTTAATGACTGTATAGTATACAGACTATAGTAAAGACTATAGTAAAGACTATAGTAAAGACTATAGTCCAGACTATAGTAAAGACTATAGTCCAGACTATAGTAAAGACTATAGTCCAGACTATAGTAAAGACTATAGTCCAGGACTATAAAGTAAAGACTATAGGTCCAAACTATAGTTAAAGACTATACGTCCAGGGACTATAGCTAAAGACTATAGTCCAGACTATAGTAAAGAACTATAGTCCCAAACTATAGTAAAGACTATAGTCCAAACATTAGTCCAGACATAAACATGTAAGACTTATGTCAAGACTTTAGTAAAACCTTAGTCCAGACTATTAGTAAAGACTATAGTCCAGACTATAGTAAAGACTATAGTCCAGACTATAGTAAAGACTATAGTCCAGACTAAAGTAAAGACTATAGTCTAGACTATAGTAAAGACTATAGCCCAGACTATAGTAAAAACTATATTCCAGACTATAGTAAAGACTATAGTCCAGACTATAGTAAAGAGTATAGTCCAGACTATAGTAAAGACTATAGTCCAGACTATAGTAAAGACTATAGTCCAAACTATAGTAAAGACTATAGTCCAAACTATAGTAAAGACTATAGTCCAAACTGTAGTAATGACTATAGTAAAGACTATAGTCCAGACTATAGTAAAGACTATAGCCCAGACTATAGTAAAGACTATAGTCCAGACTATAGTAAAGACTATAGTCCAGACTATAGTAAAGACTATAGTCCAGACTATAGTAAAGACTATAGCCCAGACTATAGTAAAGACTATATTCCAGACTATAGTAAAGACTATAGTCCAGAGTATAGTAAAGACTATAATCCAGACTATAGTAAAAACTTATATTCCAGACTATAGTAAAGACTATAGTAAAGACTATAGTCCAGACTATAGTAAAGAGTATAGTCCAGACTATAGTAAAAACTATAGTCCAGACTATAGTAAAGACTATAGTCTAGACTATAGTAAAGGCTATAATCCAGGACGTTAGTAAAGACTATATCCAGTCTATATAATATATCAGACTATGAGTCCCAGCAAAATACTATAGTCAGCAGTCCGATATAATAAATACTATAAGTCCAGACTTTAGTCCAGACTATAATAAATACTATAGTCCAGACTATAGTCCAGACTATAGTCCAGACTATAGTCCAGACTATAGTCCAGACTATTATAAAAACTATAGTTCAGACTTTATTAAAGACTTTAGTAAAATCTATAGTCCATACTATAGTAAAGACTATAGTCCAAACTATAGTAAAAATTATAGTCCAGACTATAGTAAAGACTAAGTAAAGACTATAGTAAAGTCTATAGTAAAGACTATAGTAAAGACTTTAATAAAAACTACAGTAAAGACTATAGTAAACATTATAGTCCAGGTTATAGTAAAGACTATAGTCCAGACTACAGTTAAAGTTAAGGCTTTAATTAAGATTATTGTAGAGGCTTTAGACACGACTATACTAAAGTTAAGATTTAAGGCAAGGTTTTTGTTTAAAACCTGAACAAGATCGGGTACTAAGCGTTATTTTAAAAATATATGAGTTAGTGTGTAAATGTGTAGGTGTATATTTGTTTATTTGTGTATGTATGTATGTATGTATTTATGTATGTGTGATTGTGTATATGTTTTAGTAAATATTGTATACGAGTATAGTAGTTATTTTGTTGTTTAAACATTTCAAGTTTTATTTTCATTTCTGTTATTTTTCTTTAATTTTTTTCTATTTTATTTTTGTTTTGTGTTGCTGTTGTTGGTGGTCGGTTTCTGTTGTTGTTATTTTATATATACACATACTACGTACTAATACATATAAACATACATAAAAATAAATACAAATAAACAAACCCTGAGTTGAGCTGCGTTAGATTTTCAAAGTTTGTGTGTATGTATGTATATTTGTATTTTCTACATGTATTTAATATGTAAGTGTATGGGTGCGTGTGTGTGTGTGTGTAGACATATGCATGTGTTTAGTTGGAAGAACTCTCTCTGTGAATGAAGGCAAATGTTTGTTTAGCTTCGTTTATTCGTTTGTTTTTGTTTGTTTGGTTTATATTTGTTTTGTTTCTTTGTAAAAATAATAATAAAAAAACTTAAAATAAAACAACTGAAATAAAACAGAGAAAAAAAAAACAACAAAATATAAATATAAAATAATTCTAAACAAGAGAATTTTGTAGTTGGTTGAATGGTTGGATGGATAGTTGGTTGGTTGTTCGTACGTTCGTTGTATGATGAATCTACTGCTATATGATTTTACTACAACTACTATACGAATACTACTTGTTAAACAATGGCATTATTGTATTTGAGTTTTGTTTAATTTTTTCCTATTTACTTACTTCTTCTTCTTCTCTATTGTGGCAAATTATTTGTTTTTTTTCTAGGTACCTATAAAGTTTTTTTTTTTTTTTGAAAAATTACAACAATAATGTGATATTTAAAAATTGTAAGTAGTTGTAAGGTATTTATGTGATTTTTCCCATTTTTATTGTTTGATCAGATTGGAAAAAAAACAATAAAAATATAGTTTTAACTTAATGAGTAAAAAAGTTCTTATTGTGGTTGATCCTCTACTTACTGTTAACTGTTGAAAACTATTGCCTGCTTTAGGGGTTATGAAAAATAAATACTACTCATACTACTAGTACAACATACATAGGTTTTAGTTTTTTAATTAATTTTAATGAAAAAGAAAAACATGTTTAAAAACTAACAACAAATAAAATATTTTGATTATTAATTCTCATAAGTATTGAATATTTTAAAAATTCTTGTAAATATTGCGTTGTGCTGTTCGTCTCAAAACACCAAGTCGAATTATGATTTACCACATCGAGCGTATGAGTTATATTAGAGAAAATTTAAAAAAAGGAAACCATAGTCGGGCATGATCGACAATATGTTACCCTATACCAGTAAACATACTGACTATTATTAAAAATTACGAAAAAAGATATTTTCTACAAGAGAGCTTAAATGGGGGCAGAGAGAATTATTATTTTTGACTTTATTCGAGTTTTCGACTTTTTTCCACTTTTTTAAAATTTTCGACTATTTTTGACTTGTTTCTACAATTTTCAAGTTTTTGACTTTTTTCGACTTTTCGACTTTTTACGATTTTTCGACTTTTATTAACAAAGTCGACTTTTCGACTTTTTTCACAGACGATAGTCGATTAATCGACTTTTTGGCGAAAAAGTTCAATTATTCGGAAGTCAATTTATAGAACCCTATTTAGTACCAATATTATTGGCTGTACAAACACATAATACCTAGAGTTTAGAGGCATGAATAAACTTTAAAGTGATTTTCTGAGAGGAACTTATATTGGAGTCAATTATAGGTCGATCTTCCTTAAATTTACAAGACAGATTTTAGTTCCCTTTAATTTTGTTGCTTAACTGTTATTTTGAAGCAAGATATAAGCGTTATAATCACTTTCTGAAGAGGCCTCATGAGGGGAGTAGGGCCTTTTATGAACCGATCCTCAAAAAACTTAGCAGAAAGGTTTCTGTTCACATATATTTTTCTTCTGTTTAATTTCGTGGTATTACTGTCATTTAGAAGCAAGTTATAAGCGTAATAGTAGTTCTCTAAGGGGGGGCTCATATAGTGGTTAGGATCAACTATGGACCGTTATATTACAATTAGGTAGAGATATTAAAGTTCCTCCAAAGCAGGTTTATGTTGACTTTCGTTCATTTACTGGAGCCAATTATGATCTTCGAAGTTTTTTCTGAGAAAAACCTTACATGAAAGTCAATTATAAGGTCGATCTTCATAAAATTTTCCAGAGAGATTTTGTTTTCCACAAAACTTCTTTATGATTGGTTTACGATCATTTTGAGTGTTTTTAAATCAGTTATGAGTGTTTACACTGTTTTTTGGGGAGGATCATTATTTACACAAAATGTTAGCTCCCGATTGTTTGAGCTTTCAATTGACAGACGGACGAACATAGCTAGATTGTCTTATAATGTAATGCGGACTACTCCAGTTTTTTGATAACAACATCTCCAAATATTTCCCGTTTTTTTCAAAATTTCAAAGAAGTGCTATAGGAGAGTGCTTCTAGGAGAGTTATCGGCCTATTTTTTTCTGCCTGGTGGCTTGTGTTATGATTAGGTGAACAGCGGTATATTCCTGTTTCCGATGATTGTGTATAACTTTTCAATGTGTCCACTAAAAATTTATGACGTGTCCTTTAACAGTTTTTGGATCGTTGGCTTAAAGTTATGAACTATTTGGCTGTAAGTTTTGCATTATACTTTAAATATACTAGTTTAAATAAGCAATGTTTTCCATTCACTAGGTGAGTATAAATAAGCAACAACTTACCACTGGCAGTGACGATCTCGCACCATACTCCTTATAAGCTAACCTTAGTAAATATATCATAATCAAATTAAACTTAATAATAAACATCAAATGAACTCCATTTCGTTAAACCCAAGCTTTCAATTATCAGCTCAACATTTCGGATCTAGAAACGATAACATAATTTTATAGTGAATATTATATTTCACAGTGTATTAGTCTTTTAACCAAGCATCCTCTTCCTGTGGTTAAGATTTCAACCACTGCCACTACGTCGATCCAAAAGATACCTCAACGAACTGACCAGCCAAGACAAAGTCTTGTGGCTAACTGACCACTCGTAGTACCAGATTAAGTCAAGCCAAATATTGAAATGTAAACACCAGTTTGTAGTCCCGGTAGACTAGATGTATGGGTAGCACCTCTTTAACAATGGATTGCAATAAACCAAGATGGGACCTAGCATCAATAAAACATGACGGGAGGTGTAAGCCCATCAGATTATAGAACCTAATTATACTTTTATAAAGCCAATTTGTCATAGTAGAGTTAAGACGCCATTTATGCCTATGTATACTTAGAAATGGTTGTCTTTCTTAAGATGGACTATCTGTTGAGCCCAGATCATGGCCATATTCTGAGCGTTAGATCTATTCTTTCTCGGTTGGGGTCCTTAGAAGGCTTTAAATCGTGGTTCTCTAAAATAAGGTCAAAAAATTCCACTCTGTGGTGTACCGCTAAGTACCTTTTTCCTGATATTTGATCACACATCTCACAGCTTAACCATCTATTCCTTAACATTTAGTTGATTCAGTTACGGAGAACCCGGACAACATAAAACTGGTCTATGGATTGAATAAAAGTATTAGTGTGCACGTTATTAAAGACGCTTTCGATTTCAATACTTACCGCCAGTGTATACAGTTTGCTAAGGTTTCATCCAAGTAGTGGACAATTTAGTGTAGAGCGTTTTCCTCCGATCGCCTCTTTACTTAAGCATCTGCTTTATCTGGTACCTCTACAGCTTTTAATCATACTATCGACCTTTCGTTGTAAGATTTTAACTAGGAAGGACTTTAGGCTTATCATTTTAAGAATTCTATTTTGATCACTGTTAAAAGCAAAAGTTTACTATATAAATAGTAGGCGTGTCCTTATTATAACTACGCCTACTTTTTAAAAGCATTTAGATCTTATCAGATTTAATTCGTTTCCAAGTTATAGCATTTTATTTTATTCAATAATAAAAATTATGAAGTGGAAGTGAGCATGATACAACCGCCCCCTTTTTGGGGGAGTTGTTCTAATTTTTATTGTGATTATTTATATTTGACTTATAAATCGATTATAAAATTAAAAAAATTGTTTGTGAATGATATCTTAAATAAATTTCATTATGAGGATTTTTCTAAACTTTTTTAGGAATTGAGGGAAATTTAAGAATTTCTTTATAGTTTCACACTGTCAATGAAAAACTTAATACGACTTTGTTAAAAACATAATGCACATTACAAATTTGAACGTAAATATAGAAATTAATATGTATTTGTATATATACCATCAAAAAAGATGGAGGATATATTGATTTTGTTATTCCGTTTGTAACACATCGAAATATTGATACTATTCTGTGTCTTTTATAAATACTACTACGATCTAGCCATTTCTGTACGTCCGTCTGTCTGTCTGTTGAAAGCACGATGGAGTCCAAACGGAATAACTTTAACAGTCATAACTATTTTAAATATGCGATGAATATCTATATAAATAATTCTCATATGAGCCAAAATCTCTCTACCAATACCCCTCATATTTGGTCCCCTTAAAAAAAAAATGACTTAAACGCATTAAATCTTTTCCCGCATTTTATAAGGATCGGTCCATAATTTACTCTACCCCCATATAAGGCCCCCATCAGAAATTGACTTTTAAGCACATTATTGTCTTAAAAATGCGAGTAAAACTATAAAATATAAGACTCTTACTTGTTTTAAATGACATTTTTAACAGATTTCTTAAAAAGCTTTTAAAAAAAGTTTAACGGTTACAATAAACTTTGACGAAGTTGAAAAGCTTTGGTTTAAAAAAGTCAATAAACTTAAGATTTGAAAACATTTATTACAGTGTTTAGAAAATAGTTTGAATTTTATTTTCATTAACTAGTAAATTTTAGCCGCACAAAGCATTGTTTATAATTTTTGGAATGTTTTAATTATTTTTTCTATATTTTTTATACATTTTATTTAAACAACTTTCAAATATAACAGTTTTTTCCAAACCACTATGAAACATTTATTAAACACCCTGTTATTTCCTGTCTGAGTAATACACCTCGTACTAACATTAAACTAAACTCTTCTCAGTCACAAAAAAGCTCTGCACAACCAAAGCACATGACAACAATTCACCACTCACTGTTAACATTCTACTCTCAACTTTATTGTCGCCTTCTCCATGCACTTGTTTTTCCATGCAATTATTATGCAATGAAAACAACAACAAAAACAAACTTGTTTTTATTTAACAAAAACACACTCTATCTCAACTTTCTTAGAAGCTCTCATAATTGAGCGCAAGTTTATATTTTGCACAACAACAAGAAATATGTATGCCACAGAGAAAGAACACCCACCACCATCATCGTTAATGCTCAAAGGAAAAACAACGATAAAAGAAAATTTATAGAAAAAAAAAACCAGTTGCGGCGTTAAATTGTTTACGTCAACAAATTGTTGCTTTTTTTGCAAGTTTTTCTTTTTCTTTCTGCTTCCATTTACTTACTTATACATATTTGTTGTTGTGGTTGTTCTTCTTGTAACACTTGCTGCTTGTGCCGTTGTTTTGATGGTTGATGAAAAAAACGAAGAAAAAAATGCTTATGGATAGGAAAAACAGGCAGTGTGATGAGTACTAGATTAATGTTGAGGAATTTTTGCTATTTTGTTGTTGTTTGATTTTCTTTTTGTATATTTTCTGCATAATGGCGCGCAAAAGAGAGTTGTTGATGTGAATGAAAAGCTACAAGTGGTGAAATGTAAAATTTTAACGCGAGGAAGTAAAAACTATAATGTATAAATATTGAACACATGAATAAAAAAATGTAGAACAGTGGGGATTAATATAAAATGCCAAAGAGATATACGACTCAGTATTACATTCTAAGTCGGTTAAGGTATGTCCGAATGTCTTTTCGTCTGGGTGGATAGCTGTCGATGTAAAATTTGGTATTTATGTAGAATATAATCGTGTTATTAGTTTTCATAAGTAAATTTTGATTTTCACGTCAATTTCTGAAGGGGAGTTTGTGTAGGGTCTAGGATCAAACTAGGGCCCAAAGGCCCTATTCGGGGGATACGGTTGTATGGGGGCTAGGCGAAATAATGAAACGATTTCAAACATTTTCAACAGCGTTCGTCTTTGAACCAGAAGAAGAATATTCGGCAAATTACAGACTGACGGACGCACAAACGGATATAGCAAAATGGACTNNNNNNNNNNNNNNNNNNNNNNNNNNNNNNNNNNNNNNNNNNNNNNNNNNNNNNNNNNNNNNNNNNNNNNNNNNNNNNNNNNNNNNNNNNNNNNNNNNNNNNNNNNNNNNNNNNNNNNNNNNNNNNNNNNNNNNNNNNNNNNNNNNNNNNNNNNNNNNNNNNNNNNNNNNNNNNNNNNNNNNNNNNNNNNNNNNNNNNNNNNNNNNNNNNNNNNNNNNNNNNNNNNNNNNNNNNNNNNNNNNNNNNNNNNNNNNNNNNNNNNNNNNNNNNNNNNNNNNNNNNNNNNNNNNNNNNNNNNNNNNNNNNNNNNNNNNNNNNNNNNNNNNNNNNNNNNNNNNNNNNNNNNNNNNNNNNNNNNNNNNNNNNNNNNNNNNNNNNNNNNNNNNNNNNNNNNNNNNNNNNNNNNNNNNNNNNNNNNNNNNNNNNNNNNNNNNNNNNNNNNNNNNNNNNNNNNNNNNNNNNNNNNNNNNNNNNNNNNNNNNNNNNNNNNNNNNNNNNNNNNNNNNNNNNNNNNNNNNNNNNNNNNNNNNNNNNNNNNNNNNNNNNNNNNNNNNNNNNNNNNNNNNNNNNNNNNNNNNNNNNNNNNNNNNCGGCAAATTACAGACTGACGGACGCACAAACGGATATAGCAAAATGGACTCAAAAAGTAATTGATTAGGTATACTTTAAGGTGGGTGTAGGACTAATATTTTTCGGTGTTTCTTACATCAAACACCCAAAAATATTAGAGGTTTTGATTTTTTGGCGGTAGTTAGTAAGTTAGTTATTTAGTTATTTAGTTATTAAGTTATCTAGTTATCTAGTTGTTTAGTTATGTAGTTATTTAGTTATTTAGTTATTTAGTTATTTAGTTATTTAGTTATTTAGTTATTTAGTTATTTAGTTATTTAGTTATTTAGTTATTTAGTTATTTAGTTCGTTTTTGGACGTTACAAACAGCAGCACAAACGCATAATACCCTAATATAGTGGTGTAGGGAATAACAACGATTTACAATGTGGCGGTTTTCGGTGGGTTTAACCTTAGTTAGTTAGTTAGGTAGTTAGGTAGTTAGTTAATAAGTAAGTTAGTCACTTTGTTATTAAGTAAGTTAGTCGATTCCTCTTTACATATTAATAACTCTTTCTTTCTTATTACTTTTCGCCCACTGTTCTGTCGAAGGTGTGCTTCTTTAAATGTTATCCTAACTAACACCTCATACCTCCCCCATTCGTAATCCATTTACAAGAGCATTTCTCTATGGTGATGTTGTTCTTGTAGCTTTTTTTAACTTCTTATACAGCTAAGGCAACTGCTGCTACGTTTTCAAAACAGAATGCTGTTATGTTACGTTACATTCAAAGAAAATCAAAAAAGAAAAATAGTTTTAGTTTTCAATCATCACATACGTATCGTGCGGTGCATTCACTTACATTTAATTGTACACAACATACGGTTAGATTAACTACAGCAGCAACAACAACAACTGCAGCAGTAATACTAATGACGGTTGTGTGGTGAACAATGTGTGTTAGTAGAGGAAAAGAAGAAAAAAATAAAGAGTGAACAAACAACAACAATAACAAGAGCAAATATTAGAAATATCATATGGAAAAAGCAACAAAAAAAAAAGCTTTTTAGCAGAGGGTTATAGTAAGTGCAGTGGTGTTGTTGTTGTTTTTTTCTGAGTATGAATTTTTCTTGTTGTTTCTCCTTGTTGTTTTGTTTGATTACTTTTTTGTAACGATGTTTCGGTTTCAGTTACCGCTGTCATTTTCAACAAAACGGTATTGCAAATAAAATCTGCGCTTTCGATGAAAACACAAACGAAACAAAAAGAGAAAAAAATCAAAGAAAATTTTTAATGTAAAATGTGGAAAAAAATATATAATAATAAATGTGAGTGTGAATGAAAATGTGGAAAAGTGTTGTTTTTTGTTTTTGTTCGTTTGTTTGTAATTTATATTAAATCTGTTTAAGGAAATTTTAATTAATGCCTCGGTGGCCCAAAATAGTAGTAAAAATTTTCAATTACTAGCAACAGCAACAACAACATGCAACAAAATGTGTTTTCAAATAACAGCAAAGATGTTTTTTAATTAAAAAAAAAAAATAGTTAAATGTGGCAGATTTTGAATATTAACACAAGTTTTTGTTATAAAAACCTTAAGTGTTAATTTCGGAAATACTTTAGGTCTCTATTTAACATAAATTACGTATTTTAAAAAGGTAAGTTTGATAGAATTTTGCTAACATATGCTAAACTTTCTACAATAAATTAAGTTAGTTTTTTTCAATTAATTCTTTACTTAATTAAAAATACTTTAAGAATAATTTAAATATTTTGCAATTCTTTTGAAATGTTTGAAGAAAAAGTTATAATTTTCAAATAAAATTTCTAACAATATGTTTCAAATTTTATGCACTTGTTAGCTTTAGCTTGTTTTTCTTGTCTTTTGGTCAATAACGAGAAAATGTCTAAAGAAATAAAGCAAAAAAACAAGTAGAAAAATTTGCAAGAAAACAAGAAAAACACGCAAATAACAAAACTAGAATAAGCAACAATAACAACAACAACAAAACACATAACTACATATTCACCATCATGGCTTTACAAATAACATAAACTAACCACTCTTAATAGGAATGTACATACATACACATGTACATAGGTACATGTTTGTTGTTTTTATACAATTATGTGTTTACCTCAGTATTTACATAAATTAATTTTATCCGAAATTCACAGAATTTTTCAAATTAAATCCGCCTTAAAAGACTATTTTTATTAACTATTTGTTTTAAAATTTCCGCAAACATATGTTTTCATTATAATTAATAAAATCCATAATATAATATTTCTCTTTTAATCTCTAAACTCTCTTTCATTTTTGTTTTACTTTTGCCCTCAAAACACCAAAAAAACAAAACCACCCTCAATAAAGAATTCTTTAACACAGCCACCCACATACAAATCAAAACATCATAAATCAATGCACTTCTTCTTCTTCTTGTTATCGTTTCTATTTTACTAAATATCATGTTATTAAGTAATGAAAGCTAGAGAGAACGAGAGAGAGAGTAATCATAAAGTGCATTTAATAACAGTAACAATAGTTAATTCATAGAACAAAAGCTTTTTTTTTGCTTGCATTGAGCTTTTCTCTTAAAATTAACACTTGTTTACTTGTGTTTTAATAACAGTATTGCCAATATACCATTTCCGTTAAACCTATAACAAAAACCTTTATTCTATAGAATAGACTATAGACTTGCAAATGGAATGAACTATAGACTAGAATATAGACTGGACTATGGACTAGACTGTAGACTAGACCATAGACTAGACTATAGACTAGATTATAGACTAGACTATAGACAAGACTATAGACTAGACTATAGCCTAGACTATAGACTAGACTATAGACTAGACTATAGACTAGACTATAGACTAGNNNNNNNNNNNNNNNNNNNNNNNNNNNNNNNNNNNNNNNNNNNNNNNNNNNNNNNNNNNNNNNNNNNNNNNNNNNNNNNNNNNNNNNNNNNNNNNNNNNNNNNNNNNNNNNNNNNNNNNNNNNNNNNNNNNNNNNNNNNNNNNNNNNNNNNNNNNNNNNNNNNNNNNNNNNNNNNNNNNNNNNNNNNNNNNNNNNNNNNNNNNNNNNNNNNNNNNNNNNNNNNNNNNNNNNNNNNNNNNNNNNNNNNNNNNNNNNNNNNNNNNNNNNNNNNNNNNNNNNNNNNNNNNNNNNNNNNNNNNNNNNNNNNNNNNNNNNNNNNNNNNNNNNNNNNNNNNNNNNNNNNNNNNNNNNNNNNNNNNNNNNNNNNNNNNNNNNNNNNNNNNNNNNNNNNNNNNNNNNNNNNNNNNNNNNNNNNNNNNNNNNNNNNNNNNNNNNNNNNNNNNNNNNNNNNNNNNNNNNNNNNNNNNNNNNNNNNNNNNNNNNNNNNNNNNNNNNNNNNNNNNNNNNNNNNNNNNNNNNNNNNNNNNNNNNNNNNNNNNNNNNNNNNNNNNNNNNNNNNNNNNNNNNNNNNNNNNNNNNNNNNNNNNNNNNNNNNNNNNNNNNNNNNNNNNNNNNNNNNNNNNNNNNNNNNNNNNNNNNNNNNNNNNNNNNNNNNNNNNNNNNNNNNNNNNNNNNNNNNNNNNNNNNNNNNNNNNNNNNNNNNNNNNNNNNNNNNNNNNNNNNNNNNNNNNNNNNNNNNNNNNNNNNNNNNNNNNNNNNNNNNNNNNNNNNNNNNNNNNNNNNNNNNNNNNNNNNNNNNNNNNNNNNNNNNNNNNNNNNNNNNNNNNNNNNNNNNNNNNNNNNNNNNNNNNNNNNNNNNNNNNNNNNNNNNNNNNNNNNNNNNNNNNNNNNNNNNNNNNNNNNNNNNNNNNNNNNNNNNNNNNNNNNNNNNNNNNNNNNNNNNNNNNNNNNNNNNNNNNNNNNNNNNNNNNNNNNNNNNNNNNNNNNNNNNNNNNNNNNNNNNNNNNNNNNNNNNNNNNNNNNNNNNNNNNNNNNNNNNNNNNNNNNNNNNNNNNNNNNNNNNNNNNNNNNNNNNNNNNNNNNNNNNNNNNNNNNNNNNNNNNNNNNNNNNNNNNNNNNNNNNNNNNNNNNNNNNNNNNNNNNNNNNNNNNNNNNNNNNNNNNNNNNNNNNNNNNNNNNNNNNNNNNNNNNNNNNNNNNNNNNNNNNNNNNNNNNNNNNNNNNNNNNNNNNNNNNNNNNNNNNNNNNNNNNNNNNNNNNNNNNNNNNNNNNNNNNNNNNNNNNNNNNNNNNNNNNNNNNNNNNNNNNNNNNNNNNNNNNNNNNNNNNNNNNNNNNNNNNNNNNNNNNNNNNNNNNNNNNNNNNNNNNNNNNNNNNNNNNNNNNNNNNNNNNNNNNNNNNNNNNNNNNNNNNNNNNNNNNNNNNNNNNNNNNNNNNNNNNNNNNNNCTATAGACTAAACTATAGACTAGTCTATAGACTAAACTATAGACTAGTCTATAGACTAGTCTATAGACTAGATTATAGAGTATACTATAGAGTAGACTATAGACTAGTCTAAAGACTAGACTATAGACTGGACTATATATTAGACTATAGACTAAACTACTTTAAACTTTTACTTCATATAAGTTAGCATCACTTGTCCTTAGTAACGTTCTACCATGGTAAGCTTTTGATTTTCTAGTTTCAACACAGTTTATTATAATTTTTTGTTATTTAGGCAGAGTAGATTTTTGGCGCTCTAGAATTTAGTGAAAAGCTTTTAAGTACTTTGCAATTTTGCTCTTTGTTTTTTGCTATCAATCATCATTATTGGCGTCTACATTTCTTTAGTTAAACTTATTTAAAAGCAACAACAGATACGTGATGATGATGATGTTTAAGTTGGATATAGAAAAAAAAGAACCCAAAATAGTCGGCTTCAGCTTAAAGGTGTATTGTGTGGTGAATTAGGTTTTTGTGCATTTTTTCTTTTTCTCTAATTTTGTTGTTATTCTTGTTCTTTCATTTCTTTAAAAAAAGAGTATTTTGTTGTTGCTTTTTATAAATTGTTATACGTACATAGGAATTTGTAAATGTCAAGTGGTTGGCTATGGCTTAGTATTTTTTTTAGTGGGTGTATGAAGAGGGATTGGGGGTGGTAGGTGTTAAATGTTTGAGTGTGTTGTGTAGAAAATGAATAGAAACTAGAAATGTTTGGATATGTTTTTCATTGTTGTTTAGTACAGTGGGCTGCCTAAATTTTGCGGCCAACTATTTCAAAACATTCGAACTTTGAATACCATGCGCTGAGAACTGGATTTGGAACTATTGTGTACCTGCTCGCCATACTTGTAAGAATTATCTAAAGAAGATTGTAAGTAGTTGGCTAAGAAGCTGATGAAGTATTTTGTTTATCCTAAGAAAACTCATTTTTCGAGATTTTAATGATGGATATATCATATTATAGCTTTTGCCTCAGACTGTCCCTAAGGATCAGCCTTTTCTGAAGTACCTATATTCGGATATCAGAAATAGGTACTAGACGGATTATTCTAAAAATTCAGAAATTTCCTTTTTCTAATCTCTGAGTCATCGTTTCGCATCGATCGGAAGTAATTGTAATTGGATGGGACAGGGCCTCAAATGTAAGGCGGATGAGGTAAAGCTTTCTAAATAATATTGAATTTTTCGTCCAATTATAGTTTCAAATGAATCAGTTTCATTCCTATACAGATCCCCTGTAATGGTCTAGCCAGAATTATGCTACTGGAACCTTGTTTTTAGATTTCGATTTGGTGCCACTAACGATATCTTACGCTTCGGGTAATCGGTAGCATTATTGATCTTTATCTAAAATTACTTCTTTTGAATCACACAAACCATCTCTCGAACTTTCAAAGCGATGATACACATTATCTAATTCCAAACGTCTCCTTTACAATAACGAAACATATGTCCGATCACTGTGACGTCCCGATCACTTTTAAAGCTAAAAGTCGAGCCCAATTGCTTTCTTTCACAGATGGTTCAATATCATTATATAGAATTTGCTGACGATTTCTGTCTTAGTTTGAGTTAAGACATCGCCAAAATAATCTTTAAAATAAAAAGTCCCGATTGCATTTAAGTCAAGAGTCAAGCTCTTCTCAATTGTTTTCATTCGCCGATCGTTCAATATCATTCTATGGAATTTGCTGGTGACTTGTGTTTTTTAAGAAAAATCTTCATTATTCATGTAATAATTTAGGTCCTGGTTGGTTTCATTGTTAATAATCAAGCCGTTATTTTGATCTTTGAAAGGATTCCTTTTGTTCATCGATCGTTCAATATCATTCAAGGGATTTTTTGACGATTTCTTCTTATGTAGTCCAGCGTTTTGAAATTTGGATCCGTAAGAAAAATAATCTTTAATTTTTCATATAAAATGTGAGATCCCTACCTTTTAATGCCAACAGTCAAGCCCTTCTCAAATCCATACATTCGCTGATCGATCAGTTTTTCAAGATTTGGGTCTTTTAAGGAGGAGGTCCTTGCCAAATATACTCCACTGTGTATACATATGTATGTACTTATGTATATGTTGTCCCTCTCTTGGGGTTCTTGTGTGTTTGCAAATTTCTTCTAACTGGACTCACTGTGATGGACGCTTCTTTTAAAAGGAATTTAAAGCATTTTTTTAAGTTATTTTTTTTTTTCTTATTTTATCACACATATACATTGTTGTTGTCGTTTTTTTTTCTTTTTTCTGTATGTGGGTTGTGTTGTCGATTTATGAATTTTAAAAGATTAAAAAGTTCATTCTTCTAAAGTTAAAGTCAAGATTTTTACTGTCAATTTAGTTGATATTTAAATGAACTTTTGTCAACAACTTTTTGCTGTTTTTTTTTATACATAAAAATGAAATTCTTGTTAAAATATTTAATGACTTGTTAACAGAGTCTAAAGAAGTTTTTGTAATATACATATAAATTCGTTTGTTAAATGTTAAATAATTTTCCAACAGTTTGGTCTTTATTGGAAAGGAATTTAATGCAAAAATGAAAAAAAAATTACGTTGAATTAAAATTCGCATTCAAAGTGAGAGGTAATTTTCAGGACCAGGTAATGAAAGTAATTTCCTGAAATACTCGCTAAATGCAACAGTTTGAAAAATTTGTACACAATTCGATTTTTGTGAATTTTATCAAGAAATTATTCTTTTAAATATTCATTTAAAACAATTTTCTGTAGTTATTCCTCCGATTTCTTTGGTGGTTAAACAAATTCCTTTGAAATTTAAACAGCCATTGGGAGTGTGTGTAAGTAACACTTTTAATAAATTCCCCCCGAAAAAAAAGAATTTTACACAGATTTGCCATCAAACACACATCAATTTGGAATTTTGCTAAAGGCATCAATTCAGCTGAAAACAAGGTAGTGAAAAATATTCTAGGAAATTCTTGTGAAAACCAATTATTTTAAAAACTTATATTGGAGAAATAATATTGTTTTAAACTTTTAGTTTTTATATGAAGGAAACTATGGGAATTATAGGTATAAATTCGAGAGTAAAGGTATGAATTCAGCTGCAACGCTTAAGTGTTGTAGTGGAGACTTTCGGAAATTCATATCAAAATAGTGTGAATATGGGAATTGATTTTACTTCCCACATTCTTACGATATGAGTCAAATCTCCAACATTCTAACCATTTGTTCAAGCCTGGTAGCAGCTAACGAAGCTAGGCTTTGTTATATGATGTATGTCCACTTTTTCTTTTTGACTTGTTCAGTGATCGTTTTGCACGTGTTTAAGGCGATCGATGGGAGTATATTTCAAAACTCTTCCGCTTTCTTTGGAACATTTCCCAAATCATTTCTTTTACAAAGGCTTGGGATTTCGGTCGACTAACGACTAGTTAGTAGGAAATGAAGCTAGTTTAGTTCAGTTCTAGTTCAGTTGTAGTTCAGTTCTAGTTCAGTTTTAGTTCAGTTCTAGTTCAGTTCTAGTTCAGTTCTAGTTCAGTTCTAGTTCAGTTCTATTTCAGTTTCTCAGTTCAGTTCTAGTTCAGGTTTCTAGTTCAAGTTCTAGTTGCAGTTCTAGCTTCAGTTCTAGTTCAGTCTAGTTCAGTTCATAGTTCAGTTCTAGTTCAGTTCTAGTTTCAGGTTCTTAGTTCAGTTCTAGTTACAGTTCTGAGTTCAGTTCTAGGTTCAAAGTTCTAGTTCAGTTCTTTATTCAGTTCTTAGTTCAGTTCTAGTTCAGTTCTAGTTCAGTTTCTAGTCAGTTCTAGTTCAGTTCTAGTTCAGTCTAGTTCATTCTGAGTTCAGTTCTAGTTAGTTCTAGTTCAGTTACTAGTTTCAGTTCTAGGTTCAGTTCTAGTTCATTCTAGTTTAGTTCTATTCAGTTCTTAGTTCAGTTATAGTTCAGTCTAGTTCAGTTCTAGTTCAGTTCTAGTTCAGTTCTAGTTCAGTTCTACTTCAGTTTTAGTTATTTTATTCAGTCTGTTCAGTTCTAGTTCAGTTTCTAGTTCAGTTTCTAGTTCAGTTCTAGTCATCAGTTCTAGCTTTCAGTTCACGTTCATTCAGTTCAGTCTTCTAGTATTCAGTTTCAGTTCTAGTTCTTGAAGTTACTGAGTTCAGTTCTAGTTCAGTTGTAGTTCAGTTCTAGTATCAGTTCTAGTCAGTTCTAGTTCAGTTCTAGTTCAGTTCTAGTTCAGTTACTAGTCAGTTCTAGTTCAGTTCTAGTTCAGTTCTAGTTCATTCTAGTTCAGTTCTTAAAAAACTGTTCTAGTTCTAGTTCTAGTTCTAGTTCATTCTAGTTCCAGTTCTAGTCAGTATCTAGTTCATTTCTAGTTCAGTCTAGCTTCTAGTTCCTAGTTAGTTCTAGTTCAGTTCTAGTTTCAGTTCTAAGTTCAGTTCTAGTTCATGTTCTAGTTCAGTTCTAGTTCAGTTCTTGAGTTCATTCTAGTTCAGTTCTAGTTCAGTATTCTTCGTGTCAGTCTAGTTCAGTTCTTAGTTAGTTTCTGAGTTCAGTTCAGGGTTCGTAGTTAGTTGTTCTAGTAGTCTAGCATTCTAGTGCATCTAGTAGTAGTAGATTCTAGTTTCAGTTCTAGTCAGTTCAGTTAGTTCTAGTTCAGTTCTAGCATTCTATTCAGTTCTAGTCGTCAGTTTTCTAGTTCGATGTTCCTTCTAGTTCAGTTTCGAGTTCAGTTTAGGTTCATCGTTCTAGTCTAGTGTTCTAGTTCAGTTCTAGTTCAGTCTAACTAGTTCAGTCTAGTTCATTCATTAGTTTGCAGTTCTAGTTCCAGTTCTAAGTACAGTTCTAGTTCAGTTCTAGTTCAGTTTCTAGTTCAGTTCTAGTAGTTCAGTTCTAGTTCATAGTTAGTTCAAGTTCAGTTCAAGTTCAGTCAGTTCAGTTCTGTTCTAGTTCTAGTTCGTTCTAGTTCAGTTCTAGTTCAGTTCTAGTTTCGTTCTAGTTTCAGTTCTAGTTCAGTTCTAAGTTCAGTTCTAGTTCAGTTCTAGTTCAGTTCTATGTTCAGTTATCTTCAGTTCAGTTCTAGTGCATTCTAGTTAGTTTCTAGTTCAGTTCTAGTAAACCAGTTCTAGCGTTCAGTTTCTAGTCAGTTCTAGTTCAGTTCTAGTTCAGTTCTAGTTCAGTTCTAGTTCAGTTCTAGTTCAGTTCTAGTTCAGTTCTAGTTCATTTCTAGTTCAGTTCTAGTTAAACTCTAGTTTAGTTCTTGTTCAGTTTTAGTTCAGAGACGGTAGGACTTATCGTTGGAAATATGTTGGTGTTCTCTGTGTTTCGAATATTAAGTGTGTCGATGAATGGAAAGTGTGCTAGTTTGATGGATGAAAAGTATCTTGTAAGAGTGTCAAGTTTAAATATGTTCCTACCAGATTTACCACAGTGTGTTCCCTGTGATTAAGAACATGTTTTCGGCTTTTTTGATGGATTCGTATTTCGGTCTACCGACTACCTCTCTAGGTGCTGCTGGAGACTCTACACAGGCTATCCCATCTGAGTGGTCGTAAACGATGATGTTGTAAAGTAATGTTTTGCATATCAGAAGTAAAGAAACGAGGGCATCGAAGGTCTTAAACATGTATCGTCATATCCATTATGTGTACCCCGAAGGATTCTAAGACAATTTTGATTAAAATGCTTATGCAGGAGTTTGAGGTTTTGTTGATAGAGCCTGAGTTAAGAGACTCCTGGGCGAATTGTGTAGAAAATATAATATTAGATCATCCCATTCTTTGCTCAGAAGCGGAGTCATAATACTCCAAGGAATGACTCCAGTTAATAGTTCTAACAAGACTAGAGGTATCTCTATCTCTGTACCCAGTGTTGCAACGATTTCGCTTTAACAGTTAATCAAAGATATTAATTTTAACTAATTGTCGTGGTAGTTCACAGAGGAATCTGAGATTTTGTATAATATTCAAATTCTGGTCAATAATTAGACTTTAGCAAAATCTTTCAATAACTAACTTTTCTCCAAGTGTTTCCACTATTTAGCCAAATAGAAAAATCTGCAAACAAAAATCACAGAATATCTAACATAAAATGTATAAATAGAAAAACCTCGAGTTAAATACTTTTGCGGTTTAAAGTTGTGAAGCAGCTGTATTGAGACACATTTCAAATAGAAAGGATCTAAACAGCATGGAACTGTAATAGCAATAAGAGCAGCAGCAACAAATATAGTTGCCACAAATGTTGTAACTAACAACACACATACAGAGAGATTGGCAGACAGACACACACATAAAATTGCATTTGCAGTTTTTACCACAAAAAAAAGGAAATAAGCCTCAAAAGAATATTTAACCAAATTGAGTTTTTGCAAAACTAAAATAAATTTACACATTTACACTCAAGTGGCAGATGTGTGTGTGTGTTTTTTTTAAAGAGGAAATATTAAGGATTCTCCAAGCATATCGAAGTAAATACATAAGTAAATCTGGTTATAATTTAAAGGATCAAATGTTTAAAACATTAATTTGTTGTGATTTAAAAAAAGTTTAAAGGTCGTTTGTGTTTATGACTACTACTCTACTAAGCCTTTAAATCAAAATATCCCTTTCAAATAGTTAACATTAAATGAAGATGAATGTTTTAGTTAATGCTCAAAGTTTCTTACACTCGCTTCAAGTTGGGAAAATTTATTCAGCCGTTAAATCTAAAGGACGAAAAACATGACTTGTTTACGTATTTACCTGTTCGCTATTGTAGTAATTAAATATTCTATTAAATTATATCACCGTATTAGACTTACGTACGTACGTTCGTACGTGTACGTGTTTAAGCCGTTTCCCCCTATTTTAATATTGTGTGCATACCTTTAAATGTACACGAGGCAGTATAAGCAGCATGAGACATGCCATTATCCTTGAAGCTCCATAATCTATGGCACGTCTTATGAACTGGTTATTATCTATATCCTTTTATTAACGTTTATATAGACACACAAACACTACCTTCCTATGAATTGCTACAACCACGACCATTTCCTCAAACACATACACACACACACTCTCTCACTTACACAGTAAAGAGTATGACCACCTACTCTACTACACTTCCTTTTCCTGCTTAGTTGTCAGGAAAAAAAGAGTGTGTCTCTCTTACACATGCTAGAGTTAAAACGTCAATGTTTGCAAAACCATTCATTATTTTTTCAAATGATTACACACACATTTCCACCTTTATTCCACTGTGCATGGTGTATATTTCCCTACTCACTCCAAACACACTCCTCACACATACTGTGTGTCATTTTTAATACTTTGATTCCTTTTTTTCTCGTTCCTATATATCTAAGGACAAATAAATTACACTTGATTCTTTAGTTTTGGTTTTCTATCCATAAACTTCTATCTTTAATTTGTTTGTGGCACAAGTATTATGTAGGAATGTAGGCCATTGTGAGGAAGTTAGGACATAATAGGAATGGGTGTAAAAGGAACTGCAGATGAATTAAATGTTGAAATTTAGAGAGAGTTACAAATTGAAGAACTAAATGTAAATGAAATTGTATAATATGTAATTCCTGGTTTCATGGAATGAACTAAGATTGAGCCCAATTTAAAACTATCAAATGCACTAGAAACTACTACCAAATGAGGTTGAAAAGTCACACATTTTGTTTTACAAAGCGTTTATATTTTATTAGCTTAAACTGTTATATAGCGGAATAAAACTGACGGGAAATCTACGCGTCCATATTGGATAAAGAACCCTAACATCCAGTGGAGCTAACAACCAAATATATTTTACTAATATTCGACAGATTCTTGTTTCGTCCCCCCGGGGGCATGTTGCTTTGCTATTATTGCGATCTCGGGGTAAGGAGGTCCTACCAATACCTCTAATCTGCAGAGACTAGAAACTGCTGATGTCAAATGTATGCTTGGAATGACTTGACATGTGATCGAACTAGAGCGGCAGATAATCTAGTACTACAAGTGGACAGTTGCCCGTAGGACTTGTCCTGGCTAGCCAGTTGGTTGAGGTTCCTTCGGGATCAACGAAGTGGGTTTGGTTTAATGCCCATAACCACGGGGAGAGAATGTTGGTTTAAGGATTGATATATCCATGTCATATATCTAGATTCTCTCTCCGGTGCTGTTGTCATCTCAACATATGTCATCGGATGCCATTACTCTTCGCATAGTAAAGTGCCATATAGTTGCCTGTCATTCCGTAGATCGTTGCTTATGGTCTGAGGATGGAGCTGATGTAAATTGGCGAACGATCGGTAAAGTCTTTCCTGCTCTCTAGGAGACTAGTACTGATTAAGTATACTATTTTCTTAAAAGAAATTCTCCGGTCCTGTTGCCTTCTTAGCAGGATTTATATTGTTGGTTGAGGCCCGTCACTGCTTATGGTCTGAGGATGGACATGATGTAAGTTGGTTAACGATCGACAAAGTCTTCCCTGCCCTCCAGGAGACTAGTACTGATTAAGTATACCTCTTACTTCAGGGAAGTTCTGTGGTGTTGTTGCCTTCTCAACAGGATTCATAGTGTTTCGTGCTACCTGACTTATCGTTGAGGCCCGCCATTCAAATTGTCGGAGCAATTATTGGGTTTGTCTTGCGAAATCCTTTGTCACATAATCTCGACATAAAGAGGGGTTCTGGTTCTCTCTAGATGCTGTTGTCGAAACAACAGAGGAATCGCTGTAGTGTGGTTGCACGGGCTTAAAGAGATTAAAGAATGCACTGAAATGGATCATTAATCTTTCGTGGCATTATAAGGGTGGTCACCTTCTGGTATAGCCAGAAGAGTGATTTCATCTGATTTTGGGGTGACTTTAGACCAGTGATTGATTATTCCTTGTACCATGTTGCTTGTGATTCCACAACAGGGCTGCTATATCAAGAGATTAAATACCTCGAGTACTTCAGCAAATTCTTTGTACATGGACCAACATAGAAGGATTCTGGGGCGCGTGGTAGACTGTTCTCAAGTCTACCCTGTGGATGAAACAGATCACCCTGAAATAAGGCCGTCAAAGCAGGTTTTCACGTAAAGCAATCGACATTCGTTGTCTACAATCGTTTCCAAGATTAAGACTGTTAGAGATCTGAGAAGACTTCAAAAAAATCTCGCAAAAATTTTTGTTAAACAAGAACTCGATTCATGCAGTACCTTGAGTTGTAACTAGGAAAATAGGTTGTGGAAGGAAAGGTAGAGGGAGTAGTGTTTGTGGATATATAATTTAATTATTTTTATATTGAGTGTGGCGGGGATATAGGGGTATCGCGAACAAGTAAACCAAAACATCCCACTTTGCAATGATGCTCTGGTGAATCAATAAAGTTGGATACCCTATTGTCTTCATTGAGTAAAATCTCTTACGGGCGTTAAAATCGACTCTATGAGTTCTACGATTAATTCCTGTTAAACCTCATAATCTTCAAAGGACTTTGCCTTTAACAGTATGTATAATCCAGATATTTCTGTCATCGGCGAAAGAGTAGAACTTATTTTCAACTCACTTTAGTTGTTAAACATTTAAAATATTGTTTTAAAGAGTTGCTTAAACTCCTTTCAAAATTGCAGGAATCATCACTAACATCTATAGTAACTTACTTACGTACTAACACCTACAAAAAATACACACTCATATTGAGTGTTTGTCACCCAGTTTCAGTTCTTTCATACCTTTTATTCAGATTTTCATGCTAAAAGGCATTTTATTTATGCCCATCGTCCAACCAATCAGCCAACCAACTAAGAGTCATAGAGACCGAGAGAAAGGCCAGACAGACAGATAACTTTATAGATACAGAACCATTGATATGTAGATGTATACAAACTCACAGTCACACATAAGTTCATACATATGTATATTGCCATACTCTTTTTTCCATGAAACGTTAACGGGCGAAACAATTTTTAATACTAAAACCAGGAGTCTCAAGGCAATTGACATTTACTGACTTTTATTATTTCTCGGTTTCTTGTTGATGTCGATTCGAAGTCGCCCAATGGTTTGTTAATAACGAATTGTGTTATTTTGTAAGCGCAGATGAGTGAGTGTGTATGTGTATGCATACGCACCCACAACTTATAATTTCTACTTTTTGATATATCATGGTCTCCTTTGAAGCCTTTTTTTCCTCATACAAATTCTCTTCAAATGCTGATGTGTGTGTGTATATTTTTCACATTTCCTGTTTTATGTCTACTAATTTGTTGCATGTCCAATCATGTTTTTGCGTTTGCCACTATCTCACTTCCTGTCTGTAGGATACAAAAATGGTATGAGTACAAGTGTGTTTGTTGTTTAAGCTTGGTATTTGGGTGCAAGCATGTTGTGTCCTTTTAAAACTGTGGTATTTATGTCCTCGATATGTATACTTTTTGTATACTTGTGTGTGTATTTTTTCAAAGCCAAGTAAATGAGCGGCTTGTTGTTCATCAATAAAATGCGAAAAAACCTCTTTTAGACACTTTAACTAAAAGGGATAAATTTCGTAAAATGTTTGAGATACTCCATGATGATGTTTTCGGTCTTTGCTTACAATGAAGTATAGTAATTTGTGCCAGCTGTTGATGCCTTGATGGTTTTATTTTATGGAGTTTGCATTTGATATTAATGATAAAGAATTTTTATGGGTATTTTTTTACAGATGTATCTTGGTTTTGCTCAGCGTGTTTTACATAGTAGTTTAATATATGTTTTATATGATGTTTTGATGGAGTTGGAAATAGGAAAGAAGATTTAGTTGCAAATGACCTAGAACTGAACTAGAACTGAACTAGAACAGAACTACAATAGAACTAAAAAAGAACTAGAACAGAACTAGAACAGAACTAGAACAGAACTAGAACAGAACTAGAACAGAACTAGAACAGAACTAGAACAGAACTAGACTGAGGTTCTGTTCTAGTTCTGTCTATCCTTTCAAGTTCGTTCTGTTCTGTTCTAGGTTCTGTTCATTCAGTTCTAGTTTGTTCTAGCGTTTCCCTATAGTTCGGTTTCATGTTCTGTTTNNNNNNNNNNNNNNNNNNNNNNNNNTAATTTTTTTTAATTTCTAATTAGTTAAATTAAATTCTCTGAATTATAAACGAAATCACCCCGCACCCTCTCAAAAAAAGCAATACGGAAAAAGCAGCTTGAAGTAAATACATATTTTACATGTAAGAATGAAATAGCCAGCCTCTTCTCCTTAACTACTGACCACTATATAGGGAAGAATTAACAAACTGAACAGCAAATCTCCTTTAACACAACAAGGCGATCCTCTTAGGAAGTACACATCCACACTCTAAGTCATTAATTGGACCTGCGAATTTTTCGCAATTTTTTATAAATTTTAAACAAAGTTCTAGTTCAGTTTCTACTTCTATTCTAGTTCTGTTCTAGGTTCTGTCTAGTTCGTTCTAGTTCTGTTTCTAGTCTGTTCTAGTTCGGTTCTAGTCTGTTCGTTCTGTTCTAGTTCTGTTCTAGTTCTGTTCTAGTTCGTGTTCTAGTTCTGTTCTAGTTCTGTTCTAGTTCTCTTCTAGTTCTGTTCTAGTTTCTGTTCTAAGTTCTTTCTATTCTGTTCTAGTCTGTTCTAGTTCTGTTCTAGTTTGTCATGTTCTAGTTCTGGTTCGTTAGTTCTGCTATCTGGTAGTTCTGTTCTATTCTGTTCTAGTTCTGTTATTTTTAGTTCTGTTCTAGTTCTGTTCTAGTTCTGTTCTAGTTCTGTTCTAGTTCTGTTCTAGTTCTGTTCTAGTTCTGTTCTAGTTCTGTTCTAGTTCTGTTCTAGTTCTGTTCTAGTTCTGTTCTAGTTCTGTTCTAGTTCTGTTCTAGTTCTGTTCTAGTTCTGTTCTAGTTGTTATAGTTCTGTTTTCTAGTTCTGTTTAGTCTGTTCTAGTTCTGTTCTAGTCTGTTCTAGTCTTTCTGTTCTTCATAGTTCTGTTCTAGTCTGTTCTGTTTCTGTTCTAGTTCTTTTTGTTCTTTGTTAGTTCTGTTCTAGTTCAGTTCTAGTTCTACGTTAGAACAGAACTAGAACAGAACTAGAACAGAACTAGAACAGAACTAGAACAGAACTAGAACAGAACTAGAACAGAACTAGAACAGAAGTAGAACTGAACTAGAACTCTTGTTTAAAATTTATAAAAAATTGCGAAAAATCGCAGTCAAATTAAATGACTAGTGTGTGATGTGTACTTCCTAAGAGGATCGCTCTTGTTGTGTTAAAGGAGATTTGCTGTTCAGTTTTGTTAATTCTTCCCTATATCACTGTGTCAGTAGTTAAGGAGAGAGGCTGGCTATTTCATTCGTTACATGTAAAATATGTATTTACTTCAAGCTGCTTTCGTATTGCTTTTTTTGGAAGAGGGTGCGGGTGATTTCGTTTATAATTTTCAGAGAACTTTAATTTAACTGTGTCCACTTTAAATTCATCGAAAGTATTCACGTGCATCATCCATTTTCAACTGACTAAAGATAAATGTCAAAAAACTATGTTAAAGTGTTTTACTTTGTATTTGTTCACTAGAGTAGAACTTTTTTTCTATTAGACTGGTTAAGGATGTCTTAGTGTCAGTCTACATGTTCTTGCTCTACTTTTCCATATGAATGTGTGAAAGTACTTCTTATAGAAATATGTCCCTTTGCGTTTTAGTTTTTCTTTTTTTTATAACTGCGAATATCGTTTATAATTTTTAAAGTAATATTAATTTTGTTTTTAATTTTTTCTTAAAAAGCATGTGCAAGTTATACATACTACAAACCCGGTATTTCGTAGTGACTCTCCCAAATTAAAATATATTTTAAAAAAAGATTTTAACTAGATGTGAACTAAAATAATAATTTTCAATAATTATTGAATATTAAAAAAATTAAAACAGGATACAAGAACATCCTTAATAAACTACTGTACGTAGACTCGTATACATACATAAACACACAGACAGACAACATACATACATTGACAACAAGGGAAATAACTAACACTTGAGCAATTTGTCAAAAGTGTGTATGTCCTTTTCACATTCATTTCATGTTAAAAAGATGAACATGGATGATGATGACGGCGACGATGACAATGAAGGCAAGATGGTTGTTGTTGATGGTGATGAGTATGTTTTTCATAAAAGTATAAAATAAACGGAAAAGAAAAATTATATAGAACAAATGTATGTATGTATTACTACAAATTTTTACAACACATACATATTTAAGAATTTCTACAAAGAAAAGATGAAAACTTAACTGTAAGAAGTACAAAAAAAGGACCCATAGAACAATTGCCACGACTATATGAAGAACATCATTTATTATATTTAAAACGTAAAACATATTGTTTTATACTTATTTTTAGCTACTAAAAGGTCCTTTGAGAAGGCGGCACTTTAATGATATAAAACTGCTAAAACATTATAATGACAAAAAAAAAAAAAATAAATAAAAAATATAAAGAATGATTCTTATAAGGTTTAAAAAAGACTTTAAAAATTTAGTTTTCACTTCTTCAGGTTACTTTTAAGACGTCCTTGTTGCCTGAAAATGTTTTTCGTAAAGTTTTATTCCTAGTTCTCTACACTTCATATGAGTGTTGAATATGACGAGTGTTAAAATAACATTAGTTTTGAATTTTAAATTACATGCTCTTTAAAGTAAAAAAAAATATTTTTTTAAACAGCTGTTTTCTTTTAACTATTTGTAAGAGTAAATAAGGAGTAGATTTAGAGACTTGTTTTAAATGTGTTAGAGTATTTTTTATCTATTTATGCTTTTGCTTTGTTTTTTTTTAACAATTTCTTTAGCTTTATTTAAGAAAAATACTGTTTAAAAGTCTTTTAAGTAAAAGGAAGTAGTGATATCGTATGTAAATATATAATTAAATATATTAAATTTTGTAAATTAAACTTGAACATGAAAGGAATTAGAACTGAACTAGAACTGAACTAGAACTGCACTAGAACTGAACTAGAACTGAACTAGAACTGAACTAGAACTGAACTAGAACTGAACTAGAACTGAACTAGAACTNNNNNNNNNNNNNNNNNNNNNNNNNAGAACTGAACTAGAACTGAACTAGAACTAAACTAGAACTAAATTAGAACTGAACTAGAACTGAATTAGAACTGAAATAAAACTTAACCTTTAATATTACTTAATAAAAGAACTTTTAATTTCAAACGCGTTTTAGCCTGGAGCTTGCTTGGCCTTTAAGGCTTTCTCGTTTTTAATTTCCATTATACTCCTTTGGCTTTCTTAGTTCATGGTGCTACACTTTATTGTTTTACTTTTCTTCTGTTTATTTTAAATATGTTTTTTATCTTCGATACTTTATTTAATTTCTTTAACGTCTAAGTTTATTTTGTATTTCGATTTTTTTTTTTCAAGTTACCTTTTTATCGCAAAACCCTGAACTGTAAACACCCCCACTTTGACAGTTGGAATGATTAATGTTTATTTACAGTTGTTGGTGTTGCTGTTGTTAAAATGTAATTTAACTTTTTTGCTAAACAAAAGTCAAGTTAAATAAGACTGATGTAATTTTAGTGGGTATAACTATTTATATTGTTTTAACTACAAGAGAATAGTTGGAGTTTAAAATGGCAGGATTTAGAATTTCGCAGTATATGCTAATCTAGAAAGTAGTGTTAGTGTGTGATCTGTTTATTATTGAAAATATGCCAAACTCTAATGTTAATCTTAGACTATAAATGCTGAAGTTAAAAAATCACCGAAGCTAGGAATCATCGTTGAGGTATACTTTCTGTAGAATAGTTTTAATTGTATTTAATTTCTGTTTTTTGGGTTATTTTTGTATTATTTTTATTATTATTTTTGTTTAATTTCAATTTGTTTGTTATCACAGTATTGTAGTTGTATATATTTACGAACACCACTACACTGTTTCTTAATGCTAATTAAAATAATTATAAAGCGCTTTATATACTCAGTGGAAATTGAAAGTCAAATTGCCCCGTGGGATATATCTCTTGTTCCAGCATCTATTTTTGTTTTAAAACTTTACATTGAAACTTATTTCAATTGTCTCTAAGGATAATTACTCTTATATCGACAGAAGTGTATGAAAATAAATTAACATTTTTATATTTGTATATATTCTGTCTATCATAGCCATTGTGAATGCAGTCAAAATAAGTCAGTGTTTTTATAATTTTATTTATTTTTAACAATCACATATTTGTATTTTGTAGGAATATTGGACGTTCTATATGTATAATATAACCCAACAGTTCGTAATTATACTATTGTCTTTTTGTTAATTTTCTTGGGGACTCTTTGGTATCCATATTCTGTCAATGACCTTTATTATTGAAGTTTAATCTTTATACGATATCAATTACTAATTTTTATTGATATCATAAGTAAGTAATAAGTTTAGGTCCTTCATTAAGGGTTTTCTGCTGGGCTTATATACATATAATTTGTGCGTGTATCTGTATGTGAATATAAGTGTGTAATAACTTACATCCTTTAAGCAAAGAAGTTATGTTTTGAATTTTAATGATTTTTTTGTGTATCTGTATTCATTACCAAACAACACGAGAATTCGTTCGGCGCTGGTCTTTACTCACATACATATATGTATATTTATGAAAACGCACTGCTTATAACCTGCAGAATGTAGAAAGTCTAACTATAGCTTCGTTACAAGAGCTAAAGCGACAGTTGATTTACACATATAACATAGAAACACATTATTGGCATTGATGGCATTTTAAAAGAGGACATTTTTGAAGGCGTTTTAAAAGAGGACTTCTTAGAAGGAAAATTTACTTTTGAAACTGCTGGGTTGCGCAAAATTCAATACAAACACTTTAATGTATGTGTTAATAAAATACATTATATATTTACTCATACCTTACCGTAGGAAGGGTTACAATATACATTCATAAATACAAATTATATTTTATCTTGTGCAAATATTCTCACATATATTTACACACAATAGTATAAGCTGAAACTCATATGGTGGGTACTTTATATCATGGTGAAGTTCCAGATTAGCATCCATAGATGCTAATCTGTAATCAGAGAAAGAGGATTGAAACCAAACTATTATAAATAAAGCTTGTTTTAGTCCATAGATATCCTATGATATATGTAAGAATATCTAAAATTTTCGGGTCGTATGAAGTAAATAATAAATACTTATTGTCGTGAAATTTGTTTGGTAGAATTACTTTGCTTTTTATTTAACTTCACTGTCTAAACAATGTTGCATTTCTCTTTAGAAATTGAATGATTTTATCGTTGCTGTGATGTGTGTTAATCTGCTGCATACCAACGCATACAGCATGACGTATGAGTGTTATTAATTATTCAAGTGATAGCTTACTCGACACATCGCAATTTTCTGGTGAATAAGTGAATAAAGAGTATAATGCAAGAAAGGGGAAATATTAACTAGCTAACTAACTAACTAACTAACTAACTAACTAACTAACTAACTAACTAACTAACTAACTAACTAACTAACTAACTAACTAACTAACTAACTAACTAACTACTTAACATAACTACTAACTAACTAACCTAACTATACTAATAACTACTAACTAACTAACTACCTAACTAACTAAACTAACTAACTAACTCTAACTAACTAACTAACTAACTAACTAACTAACTCACTAACTACTAACTAACTAACTAACTAACTAACTAACTACTAACCTAACTAACTAACTAACTAACTAACTAACTAAAACTAACTAATAACTATCTATACTATCTAATCTATCTATCTAATCTATGCTATCGCCTTCTTCTATCTATCTATCTATCTATCTATCTATCTATCTATCTTATCTATCTATCTATCTTATCCTAATCTATCTATCTATTATCTATCTATCTATTATCTATCTATCTATCTTCTATCTATCATCTATACTATCTCTACTATCTACTCTCTTTATCTATCTATCTATCTATCTATTATCTATCTATTCTATCTATCTATTTATATCTATCTCTCTATTATGCTATCTATTATCTATCGCTATTATCTATCTATCTATGTATCTATCTATACTAGTATCTATGCTAGCATCTATCCTATCTTATCTCTATCTATCTATCTATCTATCTATCTATCTATCTATCTATCTATCTATCTATCTATCTATCTATCTATCTAATTCTATCTATCTATCTAGTCTATCTATCTATCTATCTATCTATCTATCTATCTATCTATCTATCTATCTATCTATCATCTATCTATCTATCTCTACTATCTATCTTCTATCTATCTATCTATCTATTATCTATTCATCTACTTAATCTATTATGCTATCTTATCTATCTTCTATCTATCTATCTATCTATCTATCTATCTATCTATCTATCTATCTTTATCTAATCTATCTATCTAATCTTCTATCTATCTATCTATCTATCTATCTATCTATCTATCTATCTATCTATCTATCTATCTATCTATCTATCTATCTATCTATCTATCTATCTATCTATCTATACTATCTACTCTATCTATCTATCTAAATCTATCTATCTATCTATCTATTCTTTATCTATCTATCTATCTATCTATCTATCTATCTATCTCTAACTAACTAACTAACTAACTAACTAACTAACTAACTAACTAACTAACTAACTAACTAACTAACTAACTAACTAACTAATTAACTCACTAACTTACTAAATAATTTCAAAGTAACTTCCGCAATACTTACGTATGTTGACCCCGGAATAAGTTTACTTAGGTTCAAAAAATAACTGGTTACAAATGTGCTTCCCCGACTTTCCCGGTCTTTAACCTGGTTGAACACTTATTTTTTTGTATTTATTAGTCTTTTCGCTTACTTAGTGCTAAATGTCTTAGATAGTTGGACACATTATCTAAATAATTGGCCACAAATGTCATTCAAAATAATTAGATAATGTTATTGATATCAACCACTCATTATCAGGTAATGTATTAAGTAACTACATTATCGAGATTACTCATTAGCAAAATTTTTTAGATTTTTTGCTAGGACGTCACCCAACAATTACTTTATCAATGGTTTTTGTGTTTCAGCATTCAGAAATTTAATTTATTTAACTTTATTTTGACTCACAAAGTATTTCTAATTGGTATACTTTAAGATGGGTGTAGGAACAATACTTTTTGTATGCTACAAACATCAGCACACACGCCTAATACCCGCCTCACTATTAAAGTGTAGGGTATAATTAAGAAAATATATAAATAACTGTATGATTTTTTCACTTACTAAACATAGAAATTTAAACATTTTTAACAATTTATAATTATTTTCTAATATTAACATTTTAATGCAAGAGATTTTAAACAACTTTTTAAACAATCTCATTTATTTCTATCTCCCATTAAATTCAAACAAATTGTCATGTGAAAAAAACAAACTTAATTGCTTAATAACGTATGATTAATAAATAATTGTTGAATTAAATTTTCAATGAAAATATCACTCATACGCAACACTACCAGCATTTTCATGCTTTATTAAACATGCACATTTTTTTCTTCAAAATAATTTAAAAACAATTTTATTATTTTAAATTTAATAACAATTTACGTGAATTGCAAAATAAGCAATGACGAAATTACTGATAAAAATATTGAATATTAATGTGGAAAAAATTAAATTAAAAAAAACAACTATATCTCTTTTTTCACATAAAAAATTTAAAATTAAAAGTTAACTTATACCAAGTTACTGGTGGTTTAGTAGTTCGAAATATCACTATTTGTGTTGTTCCAATTTCCAATTGTAGCAGAAACAATAAAAACATTTAGTTTATAAATCATAAAAACAAACTAATTATATTAAAAAATATTTCCAACAAAATTAATTCAATTATAAATTTAGCATGTTTTATTGGTTCCTGTTAAAAAAAAAAAATTAAAAAAGCAAATAGATTTCCAACTAAAATGCTCTTATAAATATAATTAAATAAATTAGTTTGCAAAAACATTTCTAATAATAAATCTATAATAAACCAATTATTTTGTTTTTTTTTATTTTGTTATGTTTTCGAATAAGGGAAATCCGGTTTATGTTAAAATAATATATAAATTGCAATGTTTTGATTTAATAAAAAATATTTATTATTGAAAAAAGCGTCAAAGGAATGAGATGATACACAAAACATTTGTATGGCAAAAACAAATAAAAAAATATATAGTATAACTGTATACCACCCCAAAACTTGTTGCTATCATTTCCTTATTTACATATATGTGTTTGTATTTGTTTTAGAAGCTTTTTTTATATTTCCTTTTTTATGCACAAATGTGAGTTGTAAATGGACAAAGTATAAAATGCATATAAAGTGAAAGTCGTTTATTATAGTAATTGAATATAATATACAACACGGTGGGCTCAATTGTTGAAGACTTATCATAGTCTAGTCATAGTCTAGTCATAGTCTAGTCATAGTCTAGTCATAGTCTAGTCATAGTCTAGTCATAGTCTAGTCATAGTCTAGNNNNNNNNNNNNNNNNNNNNNNNNNNNNNNNNNNNNNNNNNNNNNNNNNNNNNNNNNNNNNNNNNNNNNNNNNNNNNNNNNNNNNNNNNNNNNNNNNNNNNNNNNNNNNNNNNNNNNNNNNNNNNNNNNNNNNNNNNNNNNNNNNNNNNNNNNNNNNNNNNNNNNNNNNNNNNNNNNNNNNNNNNNNNNNNNNNNNNNNNNNNNNNNNNNNNNNNNNNNNNNNNNNNNNNNNNNNNNNNNNNNNNNNNNNNNNNNNNNNNNNNNNNNNNNNNNNNNNNNNNNNNNNNNNNNNNNNNNNNNNNNNNNNNNNNNNNNNNNNNNNNNNNNNNNNNNNNNNNNNNNNNNNNNNNNNNNNNNNNNNNNNNNNNNNNNNNNNNNNNNNNNNNNNNNNNNNNNNNNNNNNNNNNNNNNNNNNNNNNNNNNNNNNNNNNNNNNNNNNNNNNNNNNNNNNNNNNNNNNNNNNNNNNNNNNNNNNNNNNNNNNNNNNNNNNNNNNNNNNNNNNNNNNNNNNNNNNNNNNNNNNNNNNNNNNNNNNNNNNNNNNNNNNNNNNNNNNNNNNNNNNNNNNNNNNNNNNNNNNNNNNNNNNNNNNNNNNNNNNNNNNNNNNNNNNNNNNNNNNNNNNNNNNNNNCATAGTCTAGTCATAGTCTAGTCATAGTCTAGTCATAGTCTAGTCATAGTCTAGTCATAGTCTAGTCATAGTCTAGTCATAGTCTAGTCATAGTCTAGTCATAGTCTAGTCATAATCTAGTCATAGTCTAGTCATTGTCTAGTCATAGTCTAGTCATAGTCTAGTCATAGTCTAGTCATTGTCTAGTCATAGTCTAGTCATAGTCTAGTCATAGTCTAGTCATAGTCCAGTCATTGCCTTTGTTTAGAATCAGCCCATATTTTCAATATTCAATATTCAGTAGCCTAGTTCATAGTCTAGTCTATAGTCTACACCCTAGTCTAGTTCATCGTCTAATCCATAGTCTGACTGCAAAGCCTAGTTTATATTCTAGTTCATGATTTAGTCGATTGCCTTGTCCATTCTCTATTACATTAACTAATCAATAGTCTAGTTCACTGCCTAGTCCATAGTACAGTCTTGTCAATCAAGTCTATAGTCAATTGTCTTGTCTATACTCTAGGTCATAGTCAAGTTTAGATGTAGTCCATATTTTAGTTAATATTTAGTAGCCTAGTTCATAGTCTAGGCCGTAGTCTTATCCGAAGCCTAGTCTATATTCTAGTTCATAGTTTAGTCTATTGTCTTGTCCATTGTCTAAAGCATTAATTAGTTAATAGTCTAGTCCATAATCTTCTCCATAGTCTAGTCCAGTCTATAGCATTGCCAATAGTCTTTTCTATAGCCTTGTCTATAGTCTAGTCCATAGTTTATTTTGTATTTAGTCCATTTTTTAATCCATACTCTAGTCCATAGTTTGGTGCATAGCCTAGTCCAAATTTTAGTCCATAGTTTAGTCCACAGTCCAGTTCGTAGTCTAGTTGATTTTCATGTCCACCATGAAGTCCATGGTGTTGCCAGTGGTCTAATGTACAATGTTTTAATGGATGCGTATAATTAATATTTATTTATAAAATTGTACTAGATTTATATTAGTTATACGCTCTAGGCATATGTCCACCGACTTTCATCTCTTATATTGCCTATAGATTTATTAGTAAATACAAGATAATACAATGAATCAGAGAAACGTATGATTTTGCTAATATCTTTAAAAGCATTATTCTGCTCTTGTTATTCTCTTAATATCGTCATTTATATCTATCCTAAACTCTTTCTATAAATTGTTATTGTTTTCAATGACATTTATGTGGTGAAATACAAACTTTTTGTATGAAAATAATTGTCGTTAAAAAAGGCATTTGAGTAGTCATGCTCTTTAGTTATAATACTCACCAAAATCACGTGTCTTTCTTTTTGCAAACATAAGAAGAGAGATGCCATACTTTTTTTCTTTTATATTTTTATATAGAGAGCTTTTTTCGTAATTCCTTTTATGCCTTTTCATTAAAGGGTTGATTTTCTTTTATTTTGTTTTGTTAGCCTTTCGTAAATATTTTGCTTAAACCGCATTTTATTTTGCATATATTTCTTTTATATATTTTGTGGTTTTTAGGAGGTTTGTATGTAGGAGTAACTATGTGTGTGTGTGTCTGTTTTAATTTTGCTCGAGGTTTAATTAAATTTTATATTTTACATTTAACATTTTTAACATTTTGCCTTCCGCTTTAGTTTTGGCTTTTGTTTTGGATTGTGTTTTGTGGTACTTTAACCACTTTTTGTTATCTTGTTATTCATTCATTGTTTTGCTCAGGGTGTTATTTTATTGCCTCTATTGTTTTTGTAGCAGATTTGGTAGATATTTATATTCTGATATATATTTTCATTTCATTTTCATCACTCTGTATTCTTGTCATTTTAATTATAATTGTGTTTTTTTATTCATTAAGGGATGTTGGGAGCTGCTGACAATGATGATTTTTGTAAATTATTTTCTTTTTTATTTGACATTTTATGCTTTAGTTAGCAGCACGTGTTTTAACCTTTTGTTTTCTTTTCTGCTTGTAATTATTTTGTTAAATTTGCTGTAAAGTTAATGATTTAAATAAAAATGAAAATTGTTGAACATTTATTTAAATTAGTAATACAATGCGTATGATTAATATTGCCGCATAGAAGAACAATTGAAAAAATTTCTCAAACGCCAAAGGAATCAACATTTTTTTGAAAATATTTCTTACAATTTAGAAATTTTAAAGTAAATTAACATAAAAATGTTTACTTTTCGCCATAGAGTTTTTATCCTGGAATTGTCATAATAATAAGAAATATTTTTATCTTTCCCTCCCTTATATTTTTATTATTTTATTTATAAAATCATTTGCATAATTATCTTCATCATTACAAACGACAACTAGTAAACACTTTGACTCTTATTAAGTAATATTCTATTTTTATTTTATTTTTTCTTGCAGATTAACGAAAACATATGGCAGGAAATCTAAAAATAACTACAACAAATGAATAAATTTTCCTACAATCATAAATTAATGCGAAACAATAAGAGCAAAGTAGTAGAAAAAATCGCCGCCACATTAATATTAAACAGAATAAAAAAAGAAAGTAACAGTTAAAAATAGAAAAAAACACCAACACCAACGAAAGGAAATGCATGAAAAATATGGTAAATAATATACACACACATATATACATACATTAATTCATACATAAGTAACATTTTTTCTCACGTATACAAATGAAAGGCCAAAAACATTTGTTGGTGTGTTTGCATATATATGTACGCATACCTACATACATAGTTATCTTCTCTTGGTCTATGTGATGCGCTTACAGATTACTCCCACACACGCGTTAGTGAAATATGATTTTTTTCAAAACAAATACAAATTATTCATGACAATGACAAACAGAACAATAGGTATAGAAAATGATTGGTTGGAAGAAGTAGTATGTATACCCGGTAGTTTTAAATATTAAAATTGTAGTGTTAAATGTTGACTAGACTGTGGACCACACTATGAACTATAATATGAACTAGACTATGGACTGGACTATGGACTAGACTATGGACTAGACTATGGACGAATAGACTATGCTAGACTAGACTAAGACAGTGGCCTAGACATGGACATACTAGGACTAACATGGTACGACTGTGGACAGACTAGGGATAACTATCGACCTAACTATAGACTAGACTAGCGACTAGACTAAGACAAGACTATGGATCTAAAACATGCACTAATCTATGGACACACAGACTAACCCTATGACTAGACTAGACAAGACCAGACTTAACAGACTAGACTAATAGACCAGACTATGGATCAACTGATGGACGAACTATGACAACTAATGGACTAGAACATGGACATAGCATGACGTAGACTAGGGAAGAACTATGGACTAGACTATGGACTAACAAGGACTAGACTATGACCGAAACGATAGAGCAACAGCGACTAACTAGGTGACTACGACTGAGACAGACTACTGACTAGCCTAGCGACTAGACTATGAATTAGACATGGACAGAACGAGGTGATCCGACTATGACTAACCTAGGACTAGACTATGGACTATATCTAGGAACTAACTATGGACTAACAAGTGGAGCCTAGACATGGACTAGACTAGGACTAGCTATGGACTAGACTATGACTAGCACAGGACTTAACCAAGGACTAGAACTATGACCAGCACTATAACTAGACATGGACAACTGATGGACTAGACTACAAGGCTACGCTATGGATCTGACTATGGAAGATCTATGGAAGACAAATGAATAGACTAGACAGACTAAGCCTAGACTATGGACTAACTATTGACTAGATATGACGTAGACACGACTAGACTACTGGACACTGATGGAAGACTAGGAACGTAGACTATGGAAAAGACTATGTGACATAATGATACACTAGGACAACAGGGACTAGACATGGTCAGACCTATGACTAGACTATGCGACTCAGACTAGTACTAGACTAATTGGACTAGACATGACTAGACATGGACCGACTATGGACTAACATGGAACTAGACTCAGGACAGACCTATGGACTAACAGGACTGAATAGACTGACGATATGAGCTAGACTAATGACAGACGATGGACTATGACAGACTAGCCTATGGACTAGACTATGGACTAGACTATGGACTAGACTATGGACTAGACTATGTCCATGATTCAATTGCTTAAGAGAAAACCATACACACTTTTGGTAAGCACATCTCTACACTCACTAGCAAATACATTTTGTGCGGAGTGAGAGGGTTAAGTGAATGTTGTGGTAGAAAACAAAGAGTTGTTGTCAAAATATGTTTGTGTGTTGTTTATGGTTTGCTTAGGAGGGGGTGAGATTTTCTGTTAAGTTAAAACTAGTACTTTTACTAAATGCATTGAAAAGTTCACAAAGTTAACAACTGCATGTAATACAAAAATGAAAAGTTATCAAACTCCCACTCAGAAACAATATTGTAAAATAATATGACAGAAAATTGTAAACAGTAGGTGGTCGATTCGAAAATAAATGTATCAAAGATTTTCTATATTTTTATGAAAGTTTTTACATAAAGTAAAAAGTAAACTTTAGTAGTTTTACTATTTACTAAGATTATTAAATGTCATTAACACCTAAAATGTTGATATTTTCTACTTTAACAAGCCATTGTGCTATTAAGAGCAACAAGTCATGTTAATACTTGTTAAAAGGATTATTGATATTTATTATCATATACAATGTCTGACATGGAGACAGTAATTGCGTCACCAATTTTAATTTTTTTGTATATACTCAGTTGCTTACTTTTTTTCGTGTTTAGTTACTATGTACAGCAAAATCTACATTTTTTATCATCATAATAATAACTTTATTAAGTTCAATAAACACAACGATAATGTCAGCGATTCCAACAATGTTATGTCTAAAGGATGTTGTGATAATGATGATTATAATGATAGTTGTCACAACATTTACACTGTTAGTACAAACTCTAATAGCAAGAATAATAACCGTAATAATTGTTGTTTTTACTTTAGCAGATGTAAGATACAGCAAAACTTACAATTGTGGGTCTTTAGATTTTGCTTTAATATTTCCCCTTACCATAGAAATTCCTTTTCTTTTTGTCTGTTTCTACTTCTGTCTAAATTTAATTCTAAATTTTACACATTTATTTATTATAAGTTTAGAGATAATTTATAGAGATTTAGCAACATTGTCCTCATATTATTATAAAAAGAAATCATAAAGCTAATAAAGAAATGAGATTAACGATGACGTCATTGTTACGTGGTGTAGGTGAACCACCCACCAGTTAGACTGCAGAACTAAATACATTCGAAATCAATACAATTATATTTTGTTAGCTAAACTATGTGTGTATATTCAAGTAGTACAATCATTGATCGGCAGGGGTCCTGTGTTAGATATTAGAGGCGTCAGGGTTACTAACATTAAGACGTCATTGAAATATTTTCATTTTTTATTTTTGTTAGAACTTACAACATAAAATTAGAAACAAATTCATATCGTGTTCATTTCCAAAAGAGCTGTTAAAGCTTATCGGTCACAGTTCTAGTTCAGTTGTAGTTCAGTTCTATTTCAGTTCTACTTTAGCATTCTAGTTCAGTTCTAGTTCAGTTCTAGTTCAGTTCTAGTTCAGTTCTAGTTCAGTTCTAGTTCAGTTCTAGTTCAGTTCTAGTTTAGTTCTAGTTTCAGTCTAAGTTCAGTTCTTAGTGTCAGTTCTAGTTCGTTCTAGTTCAGTTCTACGTTCAGTCTAGTTCAGTTTCTAGTTCAGTTCTAGTTCAGTTCTAGTTTCAGTTCTAGTTCAGTTTAGTTCAGTTCTAAGTTCAAGTTCTAGTTCAGTTCTAGTTCAGTTCTAGTTCAGTGTCCTAGTTCAGTTCTAGTTCAATTCTAGTTCAGTTCTAGTTCATTCTATTACAGTTTCTCAGTTCGTTCTAGCTTCAGTTCTAGTTCAGTTCTAGTTCGAGTTTCTAGTTAAGTTTAGATCAGTTCTAGTTCGTATCTAGTTCATTCTAGTTCAAGTTTCTATTCAGTTTAGTTCAAGTTCAGTTCAGTTTCTAAGTTCAGCTTCTAGTTTCAGTATCTAGTTCAGTTCTTAGTTCAGTTTCTAGTTCAGTTTATGTTCAGTTCTAGTTCAGTTTCTTAGTCAGTTCTAGTTCAGTTCTAGTTCAGTTCTAGTTCAAGTTCTAGTTCAGTTCTAGTTCAGTTACTAGTTCAGTTTTCTAGTTCAGTTCTAGTTCAGTTCGTAGTTCAGTTCTAGTTCAGTTCTATGTTCAGTTTAGTTCAGTTCTATTTCAGTTCTAGTTCAGTCTAGTCAGTTCTAGTTCAGTTCTAGGTTCAGTTCTAGTCAGTTCTAGTCAAGTTCTAGTCAGTTCTAGTTCATTTGAGTTCAGTTCTAGTTCAGTTTAGTTCAGTTCTAGGTTATAGTTCTAAGTTCATTCTAGTTCAGTTTCTAGTTAGTTGCTAGTTCAGTTCTAGTTTAGTTCTAGTTCAGTTTCTCTAGTTTCAGTTCATAGTTCAGTTCTAGTTCAGTTCTAAGTTCAGTTCTTAGTTCCCAGTTCTAGGTTCAGTTTCTAGCTTACAGTTCTAGTTCAGTATTAGTTCAGTTCTAGTTCAGTTCTAGTTCAGTTCTAGGTTCAGTTCTAGTTCAGTTCTCGTTCAGTTCTGTTCAGTTCTAGTTCAAGTTTTCTTAGTTCCAGTTTAGTTCAAGTTTCTAGTTGCAGTTCTAGTTTTAGTTCTAGTTCAGTTCTATCAATTCTATTTCCAGTTCTAGTTCTAGTTCTAGTTCAGTTTCTATTTCAAGTTCTAGTTCAGTCTAGTTCAGTTCTAGTTCAAAGTTCTATTCATGTTCTAGGATTCAGTTCGAAGTTCAGTTCTAGTTCAGTTCTAGTCAGTTTAGTTCAGTTGTAGTTTCAGTTTCAGTTCAGTTTCTAGTTGCAGTTCTAGTTCAGTTTCTAGTTCAAGTTTCTAGTTCGTTCTATTCAGTTCTAGTATCAGTTCTAGTTCATTTAGTTCAGTTCTAGTTCAGTTTCTAGTTCAGTTCTAGTTCAGTTTAGTTCAGTTCTAGTTACAGTCTAGTTCAGTTCTAGTTCTAAGTTTCTAAAGTTCAAGTTCTAGTTCAGTTCTAGTTCAGTTCTAGTTCAGTTCTAGTTCAGTTCTAGTTAGTTCTAGTTCAGTTCTAGTTCNNNNNNNNNNNNNNNNNNNNNNNNNNNNNNNNNNNNNNNNNNNNNNNNNNNNNNNNNNNNNNNNNNNNNNNNNNNNNNNNNNNNNNNNNNNNNNNNNNNNNNNNNNNNNNNNNNNNNNNNNNNNNNNNNNNNNNNNNNNNNNNNNNNNNNNNNNNNNNNNNNNNNNNNNNNNNNNNNNNNNNNNNNNNNNNNNNNNNNNNNNNNNNNNNNNNNNNNNNNNNNNNNNNNNNNNNNNNNNNNNNNNNNNNNNNNNNNNNNNNNNNNNNNNNNNNNNNNNNNNNNNNNNNNNNNNNNNNNNNNNNNNNNNNNNNNNNNNNNNNNNNNNNNNNNNNNNNNNNNNNNNNNNNNNNNNNNNNNNNNNNNNNNNNNNNNNNNNNNNNNNNNNNNNNNNNNNNNNNNNNNNNNNNNNNNNNNNNNNNNNNNNNNNNNNNNNNNNNNNNNNNNNNNNNNNNNNNNNNNNNNNNNNNNNNNNNNNNNNNNNNNNNNNNNNNNNNNNNNNNNNNNNNNNNNNNNNNNNNNNNNNNNNNNNNNNNNNNNNNNNNNNNNNNNNNNNNNNNNNNNNNNNNNNNNNNNNNNNNNNNNNNNNNNNNNNNNNNNNNNNNNNNNNNNNNNNNNNNNNNNNNNNNNNNNNNNNNNNNNNNNNNNNNNNNNNNNNNNNNNNNNNNNNNNNNNNNNNNNNNNNNNNNNNNNNNNNNNNNNNNNNNNNNNNNNNNNNNNNNNNNNNNNNNNNNNNNNNNNNNNNNNNNNNNNNNNNNNNNNNNNNNNNNNNNNNNNNNNNNNNNNNNNNNNNNNNNNNNNNNNNNNNNNNNNNNNNNNNNNNNNNNNNNNNNNNNNNNNNNNNNNNNNNNNNNNNNNNNNNNNNNNNNNNNNNNNNNNNNNNNNNNNNNNNNNNNNNNNNNNNNNNNNNNNNNNNNNNNNNNNNNNNNNNNNNNNNNNNNNNNNNNNNNNNNNNNNNNNNNNNNNNNNNNNNNNNNNNNNNNNNNNNNNNNNNNNNNNNNNNNNNNNNNNNNNNNNNNNNNNNNNNNNNNNNNNNNNNNNNNNNNNNNNNNNNNNNNNNNNNNNNNNNNNNNNNNNNNNNNNNNNNNNNNNNNNNNNNNNNNNNNNNNNNNNNNNNNNNNNNNNNNNNNNNNNNNNNNNNNNNNNNNNNNNNNNNNNNNNNNNNNNNNNNNNNNNNNNNNNNNNNNNNNNNNNNNNNNNNNNNNNNNNNNNNNNNNNNNNNNNNNNNNNNNNNNNNNNNNNNNNNNNNNNNNNNNNNNNNNNNNNNNNNNNNNNNNNNNNNNNNNNNNNNNNNNNNNNNNNNNNNNNNNNNNNNNNNNNNNNNNNNNNNNNNNNNNNNNNNNNNNNNNNNNNNNNNNNNNNNNNNNNNNNNNAGAGAGATAGTTCAGTTCTAGTCAGTTTCTAGTTCAGTCTAGTTCAGTCACGTTCAGTCTAGTTCATCTGAGCGCTAGTTCTCAGTTCATTCTAGTAGTTCAGTTCAGTTATCTAGTTCAGTTCTAGTTCAGTTCTTCTATTCGAGTTCTAGTTCAGGTCTAGTTCAGTTCTAGTTGCAGTTCTAGTTTCCAGTTCTAGTTCAAGTTCTAGTTTTAGTTCAAATGTTCAGTTCTAAGTTAGTTCTAGTTCAGGTTCTGTCAAGTTCTAGTTCAGTTCTAGTTCAGTTCTAGTTCAGTTCTAGTTCAGTTCTAGTTCAGTTCTAGTTCAGTTCTAGTTCAGTTCTAGTTCAGATCTAGTTCAGATCTAGTTCTTTTCTTGTTCAGTTCTGACATATGTATGTATATCAGATTTTTGAAAATTTAATTGCTTTAATATTAAATAAAATAATTATTTGTTTTTTATTTACAGGAAAACAATAAACTAACGATAGCTTTACAAATAAATGGCAGGGAACCTAACGTGGAACAAAACGTAGAAAATGATACAATACAAACTGGCAGCCAGGAAGATAATAAGTGTGAAACAATTAAATTAAAGGCAAAAATTAATGGGATTAATGATGATAAGATAATTAAAGAATTGCCATTGCAGAATAAAATCTATGAAAATAGTTTAGAAAGTGAAATGAAAAACCTGGAAATTGTTGAGGAATTATTAAACAAAAACAGCTCTACTATTGCCAGTCATGAGGTCGAGATATCGCCAAACATGGAAAATGGTAATTTAGAATGCTCTTCTAGTAACTGCGTGTGTTTCTGTAATGGTGAGGGTGGTGCTCATCACGTGTTATCGATTGTGGAAAATGGTTTCTTTAGTAATCATAATAAAGAATCTGATGACGATGGCGAGAGAGATGGAGAGGATGATGATGGTGATGGTGACGATACAGCTGATGATATGGATGAAAGTGACCTGCCAAATTATTCTCGCAGCTGTGTGTATGAGGAACGTATAATAGATTTTGAAAATTTTCGCATAATCGAACAAGTTATCGATAACAATTGTGAGGGTAAACATACTGCCGCTAATAATGTCAAGTGCAGAAATGCTAAGGAGTGTAAACGTAATCAAAACGAACAACTAGCAAATGTAACTGAAACTGAATCAAAGCAAGTGGGAGAGGAAGCCAATGACCATCTAGAATTACCTAGTAGCTCTCAAAATATACAGGCCTCGACACCCATCTATGTTAATCCTGCATTGAATTTCTCCTGCTCTGAACTGGTGGCCTTTATTGGCGAAAGCTATCAAGTCATTGATAATGCTCAGGCATTTTATAATAATGATAAAACGAGCAAATCTAAGAAGTCTACACAATTTAAAACAAAATCTGAATCCTGTTCGGTGGGTAATTCACCCTTTAAGCGTAGTAAACGTTCGGGTTTTGGTTCGGGAAGTGCTTCGACCTCCAATCGTAGTGTGGATGATAATAACAATACGGCGCGTGTTACGGGTATAACTGCAGCGGAACGTTTAATGCAAAGTTTAAATTGTGATGTGTCACGGGAATTGACTCAAACGAAACGTGTCGAAAAACGGGAAACGAAAGCGAAAAGTAAACAAACGGTTAGTGTTAAAACACCCACGCCTACCAAGACTCTTTTAAAGGCTTTAAAGTCTAAGTTGACACCTTTGGCGCCGCCATTTCAGCCAGCAGCCATTAAAAGTAAAGAGACTAAGCCTGCAAGCGGAGCTTCCAGCTCATCTACTTTGGTAAATTATGAGCAAACAACCATCTACTATCAGCAGAATCAGCAAAAGCAGCAACAACAGCAACAAATTTTGACTAACAACATGCTGCACTCTTTGTGCTTAAATACAGCAAATCAACAGCATATACTGCAACAGCAACAGGTGTCACCCTCACAACAACAACAGCAACAACAACAATTGTTTCTAGCTCAACAGCATCATCATTTGCAACCACAGCATCAACATATTTTACAGACCCTTAATCCTACTCATCCACAACATCACCATCAACAACACTGTGCTCAAAATATTTTGGCAATGTCTGCTGCCTCTTTAGCAGGTCAGGGTATGCCCCACATACACCTGCCAGCTGCTGCCACTGCTTCAACAACAAATAATAATGGCAATTTATCATCTACGGCAACAGCTGCTGCCGCTGTTATTAATGTGGCCGCAACAAATCCGGCCTCTCACCATCATCAGCATCTTCTACCGATACATTTAATATCGGCTGTTGGTAGTACTGGAGGTAGTGGTGGTGGTGTGAACACATGGCCTTTGCTAGAACCCAATAATTCAGCCAGTAACAATGCTACAGCCACAGTTACAACAACACCCATTTATATGGATTTTAATGGTGAATTACGTTCAATATGTCCAGCTCATGGACCACCACCAACAGCTGTTACAATTACAACACCCCTGGCGCCAATAACAAATCAAGCATCAACTGCATCAACATCTAACCCCAACAACATAATGCAGCAACAAAATACTGTTTGTTTAAATCCTTCACAATATCCTTTAACTGTAACAGCTCAATATCATGCTGTAACACAACAACACCAACAAAATCAGGCACAACTTCATCACCATCTACAGCAACAACATCATCACCATTCGCATCATCTAACTCAACAACAGCAACAACTTCATAAGTCATCGTTGGCAAATTCACAAAATTCTCCATTACGCATAAAATCAACTACTTCAACTCAGGCCTCAAACTCTTCATCATCGTCCTCATCTACATCGGCAGCAGCAACAACATCTTCATCAACGGCTGCTGTAGCAACTACTTCTGCACCTCCTCGTGTTGTTTTGCAATTGGATGCTGGCGTTTCATTGCCTCTACAGATTGCTGGCAAACGGAAGATATTTCGGGGTGAGTGTACTTTTTATCACGAATCATATTTTTTTTATTTCTGTTCAATAGTCATATTTTGATTAGAGTGGCAGTCACTTTAAGAAGTTTTGAATATCTTGAAATATACCTAAATAGAGAGCAATGTCTTATAGACAACAATATGGATTTAGTCTAAAATAAATATAGTAGTATAGTTTACAGGACTATAGTATTGTCTATGATAGTCTAAACTAGCCTAAACTATAGTATATATTTTGGACTATAGTATATACTATATTCTAGCCAATAGTTTGAACTATAGTATAGCCTATAGTATGACCAATAGTCTGGACTATAGCCTAGACTTTAGAATAGACTATAGTCTGGACATTAGGATAAAATATATTTTGGACTGTAGGTTAGACTATGGTCTGGAGGTTAGACTGGCATAGACTATAGTCTGGACTTTGCATAGACTACAGTCTGGACTATAGTATTGACTACAGTCCTGACTAAAGTATGGTCTGGACAATATTATACACTATATTCTTGACTATAGACTGGACTATAGTATAGACTATTATATGGACTATAATATAGGCTAAAATCTGGACTATAGTATACACTATTGTCTGGACTATAGTGTAGACTATTGTCTGGACTATAGTATAGACTATAGTCGGGACTATAGTATACACTATAGTTTGGACTATAGCATAAACTATAGTCTGGACTATAGTATAGACTATAGTTTGGATTATAGTTTGGACTATAGTTTGGACTATAGTATAGACTATCTGGACTATAACCTGGATCATTTTTAAGTCATGATCTAATCTAGTTTCTTTTAAGAGACTTTGATAGTTAAAGCAAAGTCCTTTTATACTGTTCTTATGCATTTCTTATATTCGCATTTACTCTATATGCAGAGTAAGGGATTAATCAATTCGTTTCATGTTTATAACGAATTGTGACAAGACCGTTTCATCAGCTTTATTATTACAGCTTTTGTTAAACAAATAGAAAAATGTAACATATTCAATACGATTTGTGTGCAATTCTTTTTCTATTTTTTGTAACACAGCTTGTAGCGCTTTAACACATTCGTTTCCATGCCAGAGAGCAGAATTGTATAAAGGGGTGGCCTTTTAATAGGCCTAAACTTTTTAGTCGAAATATGTAGATTTAGCATAATTTTTCAAACATGATTCATACAAAAATTGAGAATTAGATTAGAAAGGCCCTAAGCTGCTTTTTCACCAATTCCTGATACTTATTGTAAGTGTAAATGTGTGTGTGTTAGTGCGTTTGTGTTATGTAGATTACGTCGTCCATGCATATGCCGCCATCTTGACCACATCCTGCTGCGTATGCAGATGTTGGTTTTTATTCATATTTTCTTTTACTATATTTGTCTTTATAAGGATTCTTTTCATTTCACAGTAATATTTAGTAATGCTTTTTTTTTGTTGTGTTGTTACTCTTGTTTTACATTCTGTTTTAGATTTTTTATTTGCGGTTGATTTCTAGTTAGATTTTATGGCAATTGTTTGGTTTAGGTTGTATTGTAATACAGCAATAGCAGCAGCAAATCATTCATAATAAATAGATATTTTGTAGACATGTATATTAGTGTAGTTCATTTTGTCGTCAAATTATCTTCAACATTTTTTTTTACAAAATTTTAAGGTTGTAGCTTTATACGTTAAATGTTAAAGGTAGTTTTGCTAAATATTAACGCTTGTATTTATAAAAAAATCTTATTTTGCTTTTAATGCACTCAATAGTTAAAGCACACTTGGCCTTAAAAACCATTAATAAAATTGTGATATTCATAAAACAGAATAATAACTTATATTGAACTATTGTGCTGATTTATGTTTAGAGCTTGCAGCACTGACAATATGGCTGTCATTTTATGTGTTAGTGTTGCGTACAATTAGGTAATAAAAATATTCGTGTGATTCAGGTTTTCTTAATTTCATATTTTTGTTTATAAGTAGAGTTTTGACAATAAAAAACAAACTTTAAGAAAAATAACATTGATATATATGTATGGGCTTAATAAAATGTATATTTAGTTCAGAGTGTATCCAATATAAGCATCTAATTTCTAATATTAATTAAAGAGTATCCGAATAACGATATTGTTGCGGACATAAATATACATTCACTATTGTACACATTTTTCTTATTTTTACTATTTTCCTTGTAATTTGTTTGATAAATTTTTGCAAAAATCTTAGGATAAATTTCCTTTGAATATTGACTAATAAATGACCGCGAATATATTTTTGCATTGTAAGACACTAAATCAAGTATATTACATGGTTATTTACTTCTTATGGCAATATATTTAACCAACAGAACTTGAAAAGCAAATCAATTGATTGTGTCCATCATTTTGTTGTACAGACGGGCACTTCAACTTGCTAAAAATAGTCTGCTGGACAATGGCAATATTGTCAAATATTTCATGCATTAATCCAGATATGGCCTAGATTTGAGTTTTTCCGTGCAAAATATAATCGTTTAAAAATGTCTGGGATTTTATTTACAAGTTGTAAACGTTAAAATTAGATTTTAGATTTTTATTTAAACAGAAACCATGAGATTAAGCTTTCGGGCAATCACCGCTAAATGTACCGGAAAATTATCTTATCGTGAGACAAAACATTGTTAAAAAATTGCAACTCTTATGTTGGCTTAAAGAAGGGTTGAGCCTACATCAAAATTCTTCGTAATTGTCAATGGTTTATTGTAGGTGTTTGTAAAAGCTATTTCACGTTTAATAAATAGAATTCCTGAATTTTGCCCTAAAATGTTTAATAAACCTAAAATAAGTTTTTATAAATACAGCCGTAAAACTATAACTCCAATAGTTTCACAGTTAAACGAGTTTTTGGGAGTACTTCATCGGGGAGGTGCCACTACTATAGACATTGCCATTTCGGATATATATAACACGTTGCCCACTGTACGCTAAGTTCCTTTCAGTAGTGCATTATACATTGTGAAAATAGAAAATTTTTTTAGAAAACTTTATGTTGAAAACATTTTCGTTTTTTTTTTTTTTTTTTTGTTGGTGGGGAATTAACCTTAACCTTCAGGTGGATCCGCTCCAGGTATAGACTATTGTATAGAACATGGTCTGGACAATATTATAGACTATAGTCTGGATTATAGTATAGTTGTAGGTTATATATAGTCAACCTATTAAGTACCCAAATATCCATACGAATGCTAATGGTGGTTTTGCAAATAGATAGATAGATAGATAGATAGATAGATAGATAGATAGATAGATAGATAGATAGATAGATAGATAGATAGATAGATAGATAGATAGATNNNNNNNNNNNNNNNNNNNNNNNNNNNNNNNNNNNNNNNNNNNNNNNNNNNNNNNNNNNNNNNNNNNNNNNNNNNNNNNNNNNNNNNNNNNNNNNNNNNNNNNNNNNNNNNNNNNNNNNNNNNNNNNNNNNNNNNNNNNNNNNNNNNNNNNNNNNNNNNNNNNNNNNNNNNNNNNNNNNNNNNNNNNNNNNNNNNNNNNNNNNNNNNNNNNNNNNNNNNNNNNNNNNNNNNNNNNNNNNNNNNNNNNNNNNNNNNNNNNNNNNNNNNNNNNNNNNNNNNNNNNNNNNNNNNNNNNNNNNNNNNNNNNNNNNNNNNNNNNNNNNNNNNNNNNNNNNNNNNNNNNNNNNNNNNNNNNNNNNNNNNNNNNNNNNNNNNNNNNNNNNNNNNNNNNNNNNNNNNNNNNNNNNNNNNNNNNNNNNNNNNNNNNNNNNNNNNNNNNNNNNNNNNNNNNNNNNNNNNNNNNNNNNNNNNNNNNNNNNNNNNNNNNNNNNNNNNNNNNNNNNNNNNNNNNNNNNNNNNNNNNNNNNNNNNNNNNNNNNNNNNNNNNNNNNNNNNNNNNNNNNNNNNNNNNNNNNNNNNNNNNNNATAGATAGATAGATAGATAGATAGATAGATAGATAGATAGATAGATAGATAGATAGATAGATAGATAGATAGATAGATAGATAGATAGGTAGTTACTTTGTTAGATCAAAACATTAATGAAAGCCATTGCCTTTATCTAATGGCCACATGTACGTTTTGTTTGAAAAAGACACCCTTATACATTTGAACGTTGAAATGTTTCCCAATAAATACATTTTTGGTGCCTTGAAGTCCATATATAAGTTTTCCAATGTAGATTTTTGATTTCAATATTTTTTAACTTCTCTCTCTCTGTCACTGTTATTGCAGATGTCATAAAGTGTAAGTATTTAACCAAAATAGATGACGAAATATGAGTTAATATTGAGTTAGATAAAATACATGTGGTTAGATATTATGTGTAACATTGATATTTTGTAACTACAAAAGATAAATATTGATTTTATAAAATTAAGACGCCTTTAGCATCAAAATTGAAGATTTTTCAAAATTTTGTTACGATCGAAGGATACGTTTAAAATATATTAAATTTTATTCTCATCTTCTTTAAAATAAACGAAACAATTATCACACTTAAAAAATTTAAACTAAAAGTAATAAAAAACAACATATTGGCACGAAAACTTTTTCGAAATAATTTTTGGCCCCAAACAAACGCTCAGTTCGGCTCAGTTGTAACATTTAATAATGATTTACACGCACGTATTTATTACTTCAAGTCACTCTACTATGTATGTCTCTGTTTTTTTAATTTTACTAGAAATTATTATTATTCTCTATATATATTTGTTTCATAGTTAGTTAGTTGTTGTAGTTGTTGAAATATGCAGTAATAATAATTTATATATTTTTTCGGTTAGTAACTGTGGTTCTACGTAAATTTACTCAACAACTATTACTCGTTAAAATTTATGTTTTACAAAGTTGTTACAACCATAAAATTTCTTATAGAAATTTCATTTTATTATTATTTTTGTTTATTTGTTTTTTTTTTTTCTTTTATTATTTTATAGTTGTTAGTTGAATTATATATGTGTGTGTATGTACGTTTATGAATGTATGTGTGCGTGTAGTTTGCTAAAACTCTATTTGGAATTGAATCAAAAACTTATAATATTTCATGAAATTAAGTTAGTTTGAGGCAAGTTATCATCAGACATTTGCTAAAGTTACAACAAGTATTGTATTTTACTTACATGTAAATTGGTTTCATACATACTATTTACACTTTACATTTATGTTGTAATACACGAAGGCTGTACATTAATTTGTTTGAATATTTTTGACAAGATGCTGAAAGTTGTCTCGATTGGACTATTGACTAGAATCTAGTTTGATCTATAGACTATATTCTGGACTATAGACTATAATTTGGAGTGTAGACAATAATCTGGACAAAATATTAGTCTATAACATATATGGACTATAACATAGTCTGAACTATAGGTTATAGTCTGAACTATAGGCTATAGTCTGCAGTACTGATTTTAGCCTTTAGGCTAAAGTCTATAGACTATATACATACTTACTATAGTATCCATTGTTGCCTTTGAACTGTAGTCAAGACTGTAGACTATAATCTACACTAAAGACTAAAGTCTGGACTATTGTTTATATTTAGCACTATAGACTACAGTCTAGACTATAGACTATACTCTGGACTAGTCTGTACTATAAACTATATACTGGACTATATTCTGGACTAAAGACTATAGTCNNNNNNNNNNNNNNNNNNNNNNNNNNNNNNNNNNNNNNNNNNNNNNNNNNNNNNNNNNNNNNNNNNNNACTATAGTCTTGACTATAGACTATAGTCTTGACTATAGGCTATAGTCTTGACTATAGACTTTAGTCTTGAGTATAGGCTATAGTCGTGACTATAAACTATAGTGTTGACTATAGGCTATAGTCTTGACTATAGGCTATAGTCTCGACTATAGACTATAGTCTTGACTATGGACTATAGTCTTGTTTATAGCCTATAGTCTTGACTATAGACTATAGTCTTGACTTTAGACTATAGTCTTGACTATAGACTATTGTCTTGAATGTAGGACTATAGTCTGTACTGTAGATTATAGTCTAGAGTATATAGATATATACTATAAACTATTGTCAGGACTATAGACTATGGTCTGGACTATATACATAAAATGACCTGGACTGTAGACCTGGGTCTGGATTATAGAGTATATTCAGTATTATTAAATATATTCGGTACCATAGACTGTACACTGAGCAAAATTTTGAAATTTATCAATAATTTTGGCGCATTTATATAACACAACTATGTATGTATATCGTACACAAAGATTAATAAAATATTCATATATGTCTGGTGGTGAACATAAATTATAGAAATTTTATTTTTCTATCTTCACACTTATTTTACGACCTACGCATTTTTCCATCATAAATTACTAAAACAAATGTATCTCTGTAAGTTGTTGATTTGCTGAGAAAACTATAAATTCCTATAGAGAAATTTTTGGAAAGTGACTCAGCATTTAGAATCAAAATCATAAAGACATATACAGAAATTAAATCTAGCGAAAAAATAAAACATTATAAAATCATATTTTAAAATATGAAAGAAAATAATATAAAATTATTTATTACAGACAAAGTGTTGACAAAAATATATATACATATTATTTACAATAGGCAACAACAATAATAGTTTAACAAATTTTTTATATAAAATGTCCAACATTATTGAAATAAGTCTAACAATGTCTTTTAATATGTCTTAGTTATTTGAAAATTTCTTTTATACAATTTCAAAATTTTCTCCATTTTTCCTTAAAGACAGTTAATGTGATTGTTTTCTCATGTCATGTCCTTTTTGACAATTTTTTATAACATTAGGTTTTAGATGGAGTCTTCTTCTTTTCTATAAGTCCACTTAAGATGCTGCAGTATGCATTTGTTTTTGTTGTGTTTTTTTTAGGAACAAATTCTTTTCTTAACATTTTTCTATTTAGTAAAAGATTCTTTTGAGTTTAAAATACAAACACATACATACATAAGTGAAATAAAACATACAATCAGCTTTAAGATTGACAGCAAAATAAAGTAAGGGGACCAGTTGTATTTAAAACTAAAGATTTTGAAATTTACGAGGAATTCACATGTAATGATTTAACACCAAACTATTAAGTAATAACATAAATGCAAATAATAACTTATTAAAATTATTTTTGTGAATTAGTTTTTCTTACTGGATTTTTAAAGCAATTACAAGTGGCCTTCTGTCCACTTGAGATTGTATTAATCTCGTCTGCAGTTAACATTTGTACAAGAAATCAGTGCAAAAAGACAGAATAAAAACATAGAAATAAATGTATAAAAGAAATATACTAAATGCTGCTTGCATGTCCTTTTAAACAGCCTTAAGCTTTTAACAAAACGTAATGAAATTTAACTCGTAATTCTTGCAGACACAAATCGTAATAAATAACTTTTTCACACAAGAAATTTTAATGTATGCAAAACATGTCTGCAATATCAAAGAAAGATTTCAATTTGAACTTTTAAGATTTACAATTATAGAATACGTTTTATGTTTTTATTGAGATTATCATTTTTATTGGAGTAATTAAGTTTTTAGTAGATAGTTATTAGTAATCGGCATGAACAAGAGTTTTACACTAGGTAGCTTCAATTTAAAACATAAAATATTTTCTAAAAGTTTCAAAATTCTTAAACACAACATATAACTAAATAACTAACAAACTAAGTAACTAACTAACTAACTAACTAACAAACTAACTAACTAACTAACTATAGTCTTGACTAACTAACTAACTAACTAACTAACTAACTAACTAACTAACTAACTAAACACTAACTAGNNNNNNNNNNNNNNNNNNNNNNNNNNNNNNNNNNNNNNNNNNNNNNNNNNNNNNNNNNNNNNNNNNNNNNNNNNNNNNNNNNNNNNNNNNNNNNNNNNNNNNNNNNNNNNNNNNNNNNNNNNNNNNNNNNNNNNNNNNNNNNNNNNNNNNNNNNNNNNNNNNNNNNNNNNNNNNNNNNNNNNNNNNNNNNNNNNNNNNNNNNNNNNNNNNNNNNNNNNNNNNNNNNNNNNNNNNNNNNNNNNNNNNNNNNNNNNNNNNNNNNNNNNNNNNNNNNNNNNNNNNNNNNNNNNNNNNNNNNNNNNNNNNNNNNNNNNNNNNNNNNNNNNNNNNNNNNNNNNNNNNNNNNNNNNNNNNNNNNNNNNNNNNNNNNNNNNNNNNNNNNNNNNNNNNNNNNNNNNNNNNNNNNNNNNNNNNNNNNNNNNNNNNNNNNNNNNNNNNNNNNNNNNNNNNNNNNNNNNNNNNNNNNNNNNNNNNNNNNNNNNNNNNNNNNNNNNNNNNNNNNNNNNNNNNNNNNNNNNNNNNNNNNNNNNNNNNNNNNNNNNNNNNNNNNNNNNNNNNNNNNNNNNNNNNNNNNNNNNNNNNNNNNNNNNNNNNNNNNNNNNNNNNNNNNNNNNNNNNNNNNNNNNNNNNNNNNNNNNNNNNNNNNNNNNNNNNNNNNNNNNNNNNNNNNNNNNNNNNNNNNNNNNNNNNNNNNNNNNNNNNNNNNNNNNNNNNNNNNNNNNNNNNNNNNNNNNNNNNNNNNNNNNNNNNNNNNNNNNNNNNNNNNNNNNNNNNNNNNNNNNNNNNNNNNNNNNNNNNNNNNNNNNNNNNNNNNNNNNNNNNNNNNNNNNNNNNNNNNNNNNNNNNNNNNNNNNNNNNNNNNNNNNNNNNNNNNNNNNNNNNNNNNNNNNNNNNNNNNNNNNNNNNNNNNNNNNNNNNNNNNNNNNNNNNNNNNNNNNNNNNNNNNNNNNNNNNNNNNNNNNNNNNNNNNNNNNNNNNNNNNNNNNNNNNNNNNNNNNNNNNNNNNNNNNNNNNNNNNNNNNNNNNNNNNNNNNNNNNNNNNNNNNNNNNNNNNNNNNNNNNNNNNNNNNNNNNNNNNNNNNNNNNNNNNNNNNNNNNNNNNNNNNNNNNNNNNNNNNNNNNNNNNNNNNNNNNNNNNNNNNNNNNNNNNNNNNNNNNNNNNNNNNNNNNNNNNNNNNNNNNNNNNNNNNNNNNNNNNNNNNNNNNNNNNNNNNNNNNNNNNNNNNNNNNNNNNNNNNNNNNNNNNNNNNNNNNNNNNNNNNNNNNNNNNNNNNNNNNNNNNNNNNNNNNNNNNNNNNNNNNNNNNNNNNNNNNNNNNNNNNNNNNNNNNNNNNNNNNNNNNNNNNNNNNNNNNNNNNNNNNNNNNNNNNNNNNNNNNNNNNNNNNNNNNNNNNNNNNNNNNNNNNNNNNNNNNNNNNNNNNNNNNNNNNNNNNNNNNNNNNNNNNNNNNNNNNNNNNNNNNNNNNNNNNNNNNNNNNNNNNNNNNNNNNNNNNNNNNNNNNNNNNNNNNNNNNNNNNNNNNNNNNNNNNNNNNNNNNNNNNNNNNNNNNNNNNNNNNNNNNNNNNNNNNNNNNNNNNNNNNNNNNNNNNNNNNNNNNNNNNNNNNNNNNNNNNNNNNNNNNNNNNNNNNNNNNNNNNNNNNNNNNNNNNNNNNNNNNNNNNNNNNNNNNNNNNNNNNNNNNNNNNNNNNNNNNNNNNNNNNNNNNNNNNNNNNNNNNNNNNNNNNNNNNNNNNNNNNNNNNNNNNNNNNNNNNNNNNNNNNNNNNNNNNNNNNNNNNNNNNNNNNNNNNNNNNNNNNNNNNNNNNNNNNNNNNNNNNNNNNNNNNNNNNNNNNNNNNNNNNNNNNNNNNNNNNNNNNNNGTCTAGTCTATAGTCTAGTCTATAGTCTAGTCTATAGTCTAGTCTATAGTCTAGTCTATAGTCTAGTCTATAGTCTAGTCTATAGTCTAGTTTGAAATTTATTTTTCCAAAAATCTATTTAAAAACAAAAAATAAAAATACAACTATTAAGCATTCGCCTCCAATTATTTCCTCTGTTCCACTAAGATCGTTCTAGAGTTTGTGTATCTGAATGAGTCTAGACTATAGTCTAGTCTATAGTCTAGTCTATAGTCTAGTCTATAGTCTAGTCTATAGTCTAGTCTATAGTCTAGTCTATAGTCTAGTCTNNNNNNNNNNNNNNNNNNNNNNNNNTATTCTATAGTCTAGTCTATAGTCTAGTCTATAGTCTAGTCTATAGTCTAGTCTATAGTCTAGTCTATAGTCTAGTCTATAGTCTGGTCTATAGTTTAGTCTATAGTTTAGAATTCCGCTAGAAATGCAGTCACGACTTTTGCTTAAAGTATGAATGTCCAATGGAGGTGCCCAAAATTAGAAGATATTTTCTAAAATTTTCTTAATTCTTAACTAACCAAGCAAAAACTTGGCAATGATTTCATTGGTATTTACTTTACAAGATATTCTTCAGTAACATGTAAAAATCTTCTTAGTCGTTTTTATACCCTACACCACTTTAGTCGGGTATATTGGGTTTGTGCTGATGTTTGTAAGATACAAAAATATTCGTCTTACACCAATCTTAAAGTATACCAATTAGAATCGTTTTTAGAGTCGGTTAAGCTATGTCCGTCCGTCCGCCTTTGGGCTCATAATTAAGTTAAATGTTTCATTATGTCAACAAAAGTCGGCAAAACTTACTTTTAAAGAACTAACATTGCCGATTTTTGATCGGACTTCATTTGTCCCTATCCTACATACAAACTCCCTTTAGAAAATGACATATATAAACAGTATATATAAACAGTAATAAAACTCTTAAATTCTATATAAATAACTTTTAAATAGATGTGAATTCACTATAGTCATGAGAATAGGCCCATATTTTCCCTTACTCCCTTTTGTTAAAAAATTTATTTATAAGTAAAATTTTCCGGATTAAAGTTAAATAACAAATCAAATGCTTTATTTATTAAAATAATTCCCATTTTTAACATACTGACTGGTGTAGGGTATCGTATGTTTTTTTCGCAATGTTGAAAAAGCTGTATACGTGATCACTTAATTTACATAGCCTCAATCTCAAATGCATGCTGGGTATAAATATTGACAAAAATGTTTAAACTTGCTTTTGTGTTTCCCGTATAAGTTCGCATGTGATTTCGTCTATGTGTATGTACAATTTTCATTTTTAACAATATGTCCCTGTTTAAGAAAATAAGGGACATTCACATTGGTTTTTGTCCCCAAAAGAAAAGTGACTAAAGATAAATGTGAACAATTTTTATGCCATACAAAAATGTGTAGACACTTAGAAATATATCAGTTGCATGGACTAACATATACCCAACAAACAAAAAATAACAAATTGTAGTATAAGTATAAACTTGCATTTGATACTAAGCAGAAGGATTTGTTAACTTCTGGAGTGCACATTGAAAACCTGATTGTCTATCTTCGAATATCATAAACTTGACTTCAGTTAAGTAAGCTCACTTAGAAAATTGTTTGTTGGGTGCACACTCATACTTATCCCGAAAATTCATGAACATTTAAACAACTAAACATTCTACATACACAGTGATGTTAACAAAGTGACAAATTTTGTACTAGGATATGTAAGCAGTGAGCCACAAAAAAATTGAGATATTAAAGTATAGTCTAAACTATAGGCTAGATTATAGACTAGATTATAGTCTAGACAATGTAATGTAATCTACTACATAGTCCATATACTGGATTCTATTCTAGAAGATAGACAGGATAGTATTATAGAATTAAACTTAATCAAGAATCCAGAATCCAGTAAAGTTTTTATCATAGAGGTGACTAGTCTAGTCTACTGCCTGGATTCAAGACTACAATCTCCCAATCTCTTTAGACTCTTAAACTATATAGTCTAGAAGGTTAACTATACTAGTGTCATATAATATATACCGGACTATAGTATATACTAGAAGACTATTGAGCGGACTATAATATATACTCCAGACTAGTCTATATTCTAAACTTTAGTCCTGCTTATAGTCCTGACTATAGTTCAGTCTGTTATTTAGACTAGTTTATAATCTATACTATAGCCAACATTATAGTCCGCACTGTGGTTTCATTATATGATCTATATTCAAGCCTATATTCTAGATTGAGTCATGTCTACAGTTTAGACTATAGTCAACTTTATAGCCTTTTTAAAAGGTTATAGTCCGCACTGTGGTTTCATTATATGATCTATATTCAAGCCTATATTCTAGATTGATCCCTGTCTACAGTTTAGACTATAGTCAGCTTTATAGCTTTTTTAAAAGGTTATAAAGTGGACGAATCTAGTCGATAGTCTATATGTAATTTCTATATAGTTTTTGTCACACACTGTATATGTTTAACTTTATTTTTTCAGCAAGTCATACAAACAGTGTTAGATATCTGCATGAATATACATGCATACATACATATGTATGTGTAAAATTGTAGACATGGGTCATTTGTTGTTAGGAATCGTAAGCAGAGTAGCCGTAACATTATCATAGATGTCACAATCAGAGAATAACTAATACAAGGATGACTACTACAATAATACTACAGTTATAACTACAACGAATTTAACTTTAGCCTAAATGCATTCATACATACATACAAACATATGTATAAGAAAACATGTGTACATAGATACAAATACTAGAACACATATGTATGTAGATACCAAACACAGGAATGGGAATAACAAACAATTGCCTTAATATGATTCATTCAATAGATATTGTACATGGTAAACAGCATGATGTTGCAGCAACAGTGCTAAGAAATACACAAATTTTCGTTTAACTACAACTTCCTTTTTGTTCAACAAGAAGTTTCAAATGCTTTCTTTTTTTGTTTTGCTTGACTTTTGAGAGGCCAGGCACCACTTTTTCTTGGCAACAACTTCGAGTTTAACTTAAATAAAAAATTGGATAAAGAAAAACCTCTAAAAAAAGAAGATAGAAATAATAGATCTTAAGAATAAAATAAAATTTCAATTTAACCATAAAACGATTTTTATTGTCATGTTGCTGCAACCACATTAACAACATTTTGACCAAATACAAAAAAAAAACTATTGAACATTAAGTTTGGCATCGATATAACTGCTTTAGATAAAAAAACATTAGAGTTTTTACATGTTTTGTGTAGTTTTCAAAGTCAGCGATCTTGATGTTGATTTAGATAAATGACTCTAAAATAAATTGATTGATTTTGTTTTATTTTTTTTTTGTTAGAGTTTTTTTTAAAATGCTCTTCTTATCATTGCTACTGCTAGCAACCAATTTGCAACAATTTGTGTGTAAAATAAAAAATAAATGTCTAGTTAGTAAAAAAACACTTAAGGGTAGTTGTTAGATTTTAATGGAAAATAATGTCATTTGTGTTGGGTTGAAGAACTTTTCTTCAGCCTATAAGCGATATAAGTACTAAACTGTAATCTAAACTATAGACTAATGTAGAGTCTGTACTAAAAACTAATTTGTAGCCAGGACTAATACATATGCTGGACTATATATTGAACCACCAGATTATTGTTTGGACTACAAATTTATCGATAATCCTGATTGCAGATCTATCTTTATCCTGGACAAAAGACAAATCTATAGGCTGGACTATAGACTTATTTATAATCTATACTCTAGACTAATCTATAGTCAATACTATAGACCTATAGTCCATAGTGTGGCTATAGTCTGGACTATAGACTAATCTATAGTCTGGACTATAGAACAATCTATATTCTGGACTGTAGAACAATCTATAGCTGGACTAATAGGCGACTAATCCGATAGTCTGGACTATAGATAATCTATAGTCTGGACTATAGACTAATCTATAGCTTGGACTATAGACTAATCTATAGTCTGGACTATAGACTAATATATAGATTAATCTATAGTCTGGACTATAGACTAATCTATAGTCTGGACTATAGACTAATCTATAGTCTGGACTAGTAGACAATCTATAGCTCTGACTATAGACTTAATCTATAGTCTGGACTATAGACTAATCTATAGTCTGACTTAGACTAACCATAGTCCTGGACTATAGACTAATCTATAGTCGGACTAATAGACTAATCTATTAGTCTGACTATTAGACTAAATCTATAGTCTGACTATAGACTAATCTATAGTCTGGACTATAGACTAATCTATAGTCTGGACTATAGACTAATCTATAGTCTGGACTATAGACTAATCCCATAGTCTGGACTAAACTAATCTATAGCTGGACTATAACTAATCTATAGTCTGACATAGACTAATCTATAGTCTGCGACTATAGACTAATCTATAGTCTGGACCTATAGACTAATCTATAGTTCTGGACTTAAGACTAAAATCTAAGTCTGACTATAGACTAATCGATAGTCTGGACTATAGACTAATCTATAGTCTGGGACTCATAGACCTAATCTATGTCTGGACATAGACTACTATATCTGACATTAGACTAAGCTATAGTCTGGACTATAGACTAATCTATTAGTCTGTACTATAGATTATCTATAGTCTGGACTTAGACTAATCTAATATCTGGACTATAGACTAATCTATAGTTGGACTATGACTAACTCTAATAGGTCTGGACTTATAGGACTAATCTATAGTCTGGACTATAACTAATCTATAGTCTGGACTATAGACTACTCTTAGTTGGACTATAGACTAATCTATAGTCTGGATATAATTAATCTATCAGTCTGATAGACTAACGTATAATCTGGACTATAAACATCTATAGTCTGACTATAGACTAATCATAGTCTGGACTATAGACAATCTATAGTCTGGACTTATAGACTAATCTATATCTGACTATAGACTAATCTATAGTCTGGACTATAGACTAATCTATAGTCTGGACTATAGACTACTCTATAGTCTGGACTATAGACTAATCTATAGTCTAGACTATAAATTAATCTATAGTCTGGACTATAGACTAAGGTATAATCTGGACTACAGACTAATCTTTAGTCTGCTTTATTAACAAAAAGTAGAACTTCATGATTTATACTATAAACTAGTTAATAGAGCAAACTCTTGTCTAAATCCTTAAATTTCTAATTTTGTATTAAAACTAAAAATATAGAAATCTTTAAATTTCATATAATAACTTTTAATTTAAAACTTTTCTCTTTACAACATCAAGTTGTTACAAAAGTTGTTCATTCTAATTTGATAATTTTCAGTAAACTACAGAAGAGACTGTTAAATATTAAAAGATTTTATAACAAAAATATTTATAAAATAAAAACGTTTTATAAACATAAATTAACAGGGACTGTAAATAACAGTTATTCTGAAATTTTTAACCCAAAAAATCTCTATATTGGAGTCAACGTAGACCTATACTATTATATACCAATATACTCGTATTAAAGTGCTTTTTCAGAATATGTGGTGATTTAAAATAAAAATCGTATCTCCTTAAATAACAGTTATTTTTTAACGGAAAAATAAAAGTCTGATTGAAACAGTTAAAAAATGAGTTTTATTTTTTCGTCATAAAATAAAAATTATTTGAGGAGTTTTATTTTTTCCATCAAAAAATAAAACTCATTTGGGGACTATTATTTTTTCCGTCAAATAATTAAACAATTTTTCTTTATTTTTTTTCAGTCTCTTATTTTATTGAATATATCTGATATAATATGTTTGGTTAATTATTTGTTTAATTTAACAAACATAATTTTTTCCAAATTTTCTGCGGAAAGATTTGAGCGCAGGTCACTTAATACCAATTTAAGAGCAGAGAACGCTCTTTCCACGCTAACCTGTGTTGCAGGAACACACTGTACAGTTTTTGCCAATTTGTATAAGAAGGGGTAATGTATTTTTTTGCTTCCCAGAACTCAAAAAGGGACTTAATAATCGACAAAGGACGTGGAGAAAAATTATCGATTTCATAGAAAGCTTTTTTTTTCATCATCATTGTCATTTTCTTCGTTTTCTTACTGTCCCAAAAGCGATTCTCGGGGTTAATTAAATGACGCTTTAAATTGGTAATATGGTCTCCTTTTAAAACGGTTTTGCACAGCCGGCATACTTGTGTATTATCCGCTTTTTCAAAAAATTTACGACTAGTAATATCAGAATTGCGGACCCATATTCACAAATTGTAATGATTGATCAGTGGCAAGCTTTAGGTGTCAATGACATAAATGATTTTTATTTTCTGACGGAAAAAATAAAACTCTTCAAATAATTATTTTTCTGTCGGAAAAAATAAAACTCCTCAAATAATTATTATTTTCTACGCGGAAAAAATTAAACTCCTCAAATTACTTTTATTTTATGACGGAAAAATAAAATTCTTTTTTTTTAAGTTTCATTTGAATTTTTAATTTTAGGTTGAAAAATAACTTTTTCAGATGGATTTTTATTTTTAAAGTCACAAAATAACTGTTATAAATTAACTTTTTTGATATAACTTATAACTGTTACGGTCCCTGTAAATTAAATCTTAAATAGAAATAATGAACAAAAAATATAAACAACAACAGTAACAAAATAAACAAAAATTTTATAAGGAAGTAAAAAATTTAGCAACAACTTCCGTAATGTAAATAAAGCTGATATAAAATACAGACATAACAGGAAAATTATTAATGAAACCATTTTTATCACTAAACTTCTTTCTGTGAGCTGTTTTTCTGCTCAACAAAAGAACGTTATAATGGTGGTAATAAGAATGCTAAAAGTGAAGGCCTTACAAAAAAAAAAAAAAAAAAAAAACATGTCGACTGTAAAGGTAGCAAAGATGGTCAGATAAACCTAATGAATGTTGTTGTCATAAATAAATAAAGAAATATAACTGAAAACATTTTGACTAAAATGTTTAAGAAAAAAGAAAAATACTTAAAAATAAATAATTAAATATAAAGACACCAAAAAAGTAAATATTTTTTATTTATAAAGACAGAGACATTATGAATATACAACAGCAGAAAGGTGATTTTATTTAGAAAAGCAAAAAAATAAGTAGGAATATGAAGACGACTATATGGTACTCTATATAACTTCATTCTGAAAGGAGCTCTGCTTACTTTTGCTCAATGAAACTGTCGTTGAAGTTGTTCATGGAAATAGTTAACAAAAAAATATATTAATAAAGAAATACTTGACAAAATGTGTAAAACAACAATAATGTTAAATTAAAAAAAAAAACAGAAAAAATTGGGTTAAAGTAAATATAAATTAATTTTATAGTCTTGTTACTTGTTAGTACAAAGAAGTAGTACCTAATGTATTTTAATTAACTTTGACAAGGTTTCTAACTTAATTTTTGTTTACTTTTATTAAAAGTGCAATAAATGATTTAAACTTAATGTTTACAAAAAAGAATTATTTTAATCGGAAAAATATCTAGCGGTTATACGACAACCAGAAATTGATAGTGTGGACAAAAAACATTAACCTTATAATGACTAAAATTGTATCTAATGCCAGCTTTGAAATTTGAAATATTTTATTTTTTCTTAGACTATTTTAAGTTTTAAAACTTTATAATATGAGATTAAAATTTAGTTAAAAAAATTGCTGACAACTTTTGCTTTCTACGTAAACAAACAAAACACAGGACAACAAAATATTTTTGTCTTAGTTACTTAGTTAATTTGAAAAGAGGTTGTATATACATCAAATCTGAAGAAATACACAAAGGCCTCCATCAGGTGGGAATCGAACCTATCACCTCCTGTCTAACAGGCTAGAACACCTACCACTAACCTACTGGAGGCCAGGCAGTTGATTAATACTGTGCAACATTGGCATTATAAAAGAAAGATTCTAACTTATGCTTTAATAATCTCATTGACATAAAATGTTACATGAAATTTTTGCAGGGCTCTTAATAGACATTCTACCAATTGAAACATACGCATTGAAACTAAGAGGTAAGGTGACTCCTACAGCCGAACGGCTCATAACTTTAGATGAAGTGGTAAAAAGCGGTTATAGGACACGTCATCAATGTATAGTTAGTAACTAATTAGAAGACTAAAATTTTATTGGAGTGTAAGAAAGCTCTAACCGAAAATTTTCCCAGAAGTACGGTATACATTATATCAAGGTATCAAGATTCTCAGAAGTAGGAGGCAACAAAAATGCAAATTTAATAGGTTGATAGGGAAGGGATCTGTAAGAGGCAACACGATGAGAAAGTCTCCTATGACAAGTATGTATTAAAATCATCACTTCTTTAAGTCAATTTCAGTAATTCCATGGTATAAATTCTAATTCTTTTTCGCTTCTTTGAAGGTTTTTTTTGATGGGATGTTTTATGTAGGGTAGAAGGGGGATCATTCGCCATAGGGGCACATCTGTCAATGCGAATAACTTGAAAACCGAGTAATCGATTTTATCGCATTATTAAATTTTGTTTTCGTTTATCGATTATCTATCATCCTTGAAAATTTGAAACATTAACTTTACATATGATGGGAGGCAGACATGATTAGTTGTTTTTCAAAGGGCTGTGAAAATATTTCACTGTGTGAACTTTTTGTGCTAACTTTTTTAGTTTTTGTGATAGAAAAAATATATTGGTCAGTATTAGAATGTCGATAATAGTGAACAATAAGACATAATAAAATTTTCGATAATATAATTTGAAGCCCGAAAAAATTTAAACTAAACCGCAGAACAGCCCGTGGAGCACATGCGCCAAATATATACATAATGCTTGTGATGTAGAACAAAATTTGGTTAAAATATAGAAAAAATCAGTAATAATTTGTTTTAATTTTTTTTTGTTAAGTTTTGTGAAATAAACAATAAATATCTGATTTATTATACTTTGTTTAATCAATTAAGGTATAAAACAGCAAAATAAGTTTTTATTTTTGTAATTTTTTCTTTTTTTACTAATAACAAATCTGCCCCATCCCCTTGGCGCATTTACCCCATGGATGGGGCGGTCTCGCCTTTTTTGGTCAGTGCGGAAAAGTTAAAAAAATATGTACATGAGAATGACTTAAGAAATATTGAAAGGAATAAAACTAAAGCCCACATATCTAAGTATCCGAACCAAGAAAAAAATTAAGAATATATATTGTGGTTTTAATTTGAGGCCGCCTCAAAAAAAAGTGGCGTATGGTCCCCCTTCTACCCTATGTTAGTTAGTTATTTAGTGAATTAATTATTTAGTCAGTCAGTTATTTAGTTAGTTGGTTAGTTAGTTATTAGTTAGTTAATTAGTTAGTTAGTTAGTTAGTTAGTTAGTTAGTTAGTTAGTTAGTTAGTAAGTTAGTTAGTTAGTTAGTTAGTTAGTTAGTTAGTTAGTTAGTTAGTTAGTTAGTTAGTAAGAGTTAGTTAGTTAGTAAGAGTAGACTAGTTAGTTAGTTAGTTAGTTAGTTAGTTAGTTAGTTAGTTAGTTAGTTAGTTAGTTAGTTAGTTAGTTAGTTAGTTAGTTAGTTAGTCAGCCAGTTATTTAGTTAGTTAGTTAGTTTGCTTGTTCGTAAGATTTGACTTTGTTTCAGTGTTATCCTGTGTACTTTGCAACTTTTATTGAACAATTCTTTTTTATTCTTCAACATATTTTTTCCAAAACTTTCATTGCTGTGATTTGATTATAAGTTTCTTTTTATTTATAATATTCTTGTCACTTTTTCTTTTTTATCACCTGTTTAAAAAATGACCCATTTTCGAAATATGTTTTAGGTTATTTTTGTGATTTATTTTTCTCTTTCTTAAAAAAAAAAACTACGTTTTCACAATCAAACATTTTTTGTCTGACAGTCAGTCAAAAGTTCAAGATTTCGTTGATATTTTTCTTTTTTTACATTTCCTTTGGAATTCTATTATATTTTCCTTTTACTTTTAGTTGATATTAAATATTTGTGACTTGTGCTAATCTTTCAACAGGAAGAAAACGTAAAAGTTTTCTTACAAATTCTATCTGTTGTTTGGGTAGAGTATGTCAAAATTTTATAGAATTTTATTTCGTGAATATTTTTCTTTTCAAATTAAAGTTTTAAGAAAAATATGTAGTAGTTAGTAAAAGTAGCTAAAGAAAACTTTCATCTTGTCATAGTTTGGAACTTGTTTATGTTTTTGTTTTTCAAGTTTGTTGTCATCACTTTAAATGAGTGAATGCTGTGTCATTTGTTGTAAATTTGTTAAATGGTCGTCAACATATAGGAAGAATTTAATTTTTTAAATTATTTAATTAACTATTGTTTTAACTTTTTAGAAAATTATCATTATTTACAAGGGGTAAAACATACTCTCATTTAGAGTAAACTATGAGGATGTAGACTAAATATAGCCTTAATTATAGACTGCAATAAGAACTAGAATATAGACTTGACTATGGGATAAGACAGTACATATGTATATTAGTAACTCATTTTACAATGATTTGTTTAGAAAATCTAGAAGTATGAGCAATTTTTATTATAACATAATTAATATCTCACATACGCCTTGAGCAAAAGGTTTTTTATTATAAAATACTATATAGTATTTTGTTATGTGTTTATTCATACATTTTATTTCTTATATTTTTATAAAAGAAATAAAAAAACAACTTGCAACATTTCTATTTAAATTGCTAGAAAAATGATTTCAAAACAGCAACGCAAACAGAAAAGTGGGAACTTGAAAGTGCAATTTTTATATTCATTTTTACGCAACTTATTTTTCACACATATTTCTTTGATTTTCCGCTTTTATTATCTAGTTTTTCTCAACTACTAGAAAGTAAATAGAAAAATAAAACTCTAATCATACACACATACATATGTTGTTGCTTAGTTACCGACAATTACCAGCAACACTACTTTTATCTAAAAGTTGCATTGTTTTCAATTTGGATTTGTGAAACTAAAAATAATATCACAAGAAATATTTCTAACAATTCGTGGAATATTTAAGTTATAAGGATAATATTTTTCTTTTAGTTTTGTAATATTTTTCACTTTAGTTTCGTTGCTAGTGTGAATGTTATGAATAAAATACTGTTACCACAAACTCAGCTAAAACAATACCCTGAGAAAAGAATTACAAAAAAAGATTTCAATTTAATTCACTATTGTTAAAACATAAAATACAATCAATTTTTGCCACATGTTTTCAAAGAATAACTTCTCATGAATTAAGCAATCCGTTCTCTTTATATCAATGCATTTCGAAGCATTAAATATTTGTTTAAATTAATAAAAATATTTATATATGAATAAAATTTCGAAAAAGAAAAAGATTTTCTTAATTATATATAACATTTGCTTAGTTATTTCTAAATGCAATTTCAATTGTCAGTGTTTGTCTGCAATTTCAATTAAACATTGACACTGATTAATGTTTTACAATTTGCCATAAAAAGGATGTTCATATTAAACACCCAAAAAATTAGTTTATTTTCAAATCAACCACCAAATATTTCCACAAAATAAAATCCTTGACATTATGGATATTGAGTGGCCATTAATGATAGATTTAATGTAATTTAGTATCGTCTAAAAATAGGAGCTGTTAGTAGCAGTGGTATTGTGGCATGTTTATTTAATGAGTTAATTATTATGAGAGTTTGATTTTTCATTAATAAAAATGATTTGATTCGATTTAAGACATGGTTTTTGGTATTTTCTTAAAACTAATAGATTTTTAAGGACTTAGAACAGACTATACGAACACTCTATCTTAAAGTAGGTAGACCAAACTAAATACTATGCTATACACTAGACTATAGACTAGACTATAGACCATTCTATAGACTATACTATAGATAAGAATATAGACTAGACTATAGACTAGACTAGAATATAGACTAAACTATAGACTTTAGACTATAGACTAGACTACAGACTAGACTATAGACTAGACTATAGACTAGATTATAAGACTAATTCTTAATAATGACTAGACTATAGACTAGACTATAGACTCAGACTATAGACTAGAACATTATAGACTAGATATAGACTAAGACTATAGATATGACAATATGACTAGACTACTAGACTAGCACTATAGTCTAGACAAATAGACTGTAACAGACTATAGACTAGTTAGACTAGACTATAGTAGCTTAGACGAGACTTATAGATAGACTATAGACTAGCATATAGACTAGATTATAGAACTAGAGCTATAGACTTATAATCTATAGCCAAATATAGACTCGATCTATAGATAGACTATATGACTAACTATAGACTAGAACTATAGACTAGACTATGATAGACTATAGACTAGATAGATCTAGACTATAGTACTAGACTAATAGACTAGACTATACGACTAGACTATAGATGACTATAGACTAGACTATAGACTAGACTATAGCTAGCTTAGACTAGACTAAACTGACTATGACTAGTTATGACTAGACTATATAGACTAAGACTAGTTAGACTAGACTATAGACTAGCCTATAGACTAGGATATAGACTAGGACTATAGACTAGACTATGACTAGACTATAGACTAGACTTAGACTAGACTTAGATAGACTAGACTAGACTATAGACTAGACTTAGACTAGACTATAGACTAGACTATAGCAGACTATAGACTAGACTCTAGACTAGACTAAACTAGACTAATAGACCTAGCTATAGGACTAGACTATAGACTCGACTATAGACTAGACTATAGGACTAGACTATAGACTAGACTATAGACTACGACTATAGACTAGCTATACGACTTAGACAACTATAGACTAGACTAATAGACTAGACTATGACTAGACTATAGACTAGACTATAGACTAGACTATAGACTAGACTATAGACTAGACTATAGACTAGACTATAGACTAGACTATAGACTAGACTATACACTAGACTATGACTAGACTATAGATTATAGACTAGACTATAGACTAGACTATAGACTAGACTATAGACTAGACTATAGACTAGACTATAGACTAGACTATAGACTAGACTATAGACTAGACTATAGACTAGACTATAGCTAGACTATAGACTAGAGATATAGACTATAGACTACTAGACTTGACAATTGACGACTATAGACTAGACATACTAGACTAGACTGACTAGTAGCTATGACTAACTATGACTAGACTATAGACTATACTGACTATACGACTAGAGACTGACTATACGACTAGACTTATAGACCTCTATAGATAGCTATAGAACTAGAATATATAGACTAGACTTAGACTAGCTATGACTAGACTATAGACTAGACTATAGACTTAGACTTAGACTAGGCAACGATAGACTTAGTAGACATAGATAGATATAGACTATACGAACTAGACTATAGACTGACTTATAGACTAGACTATAAGACTAGACTAGTGACTATATAGAACTAGATAAGACTAGAGGGCTAATGACTATGATTTATAGACTAGATCTATAGACTAGACTATGACTACTATAGACTAGGACTATAGACTAGCTATAGACTAGCACTATAGATAGACTATAGACTAGAGCTATAGACTGACTCAGCTAAGACTAGACTAGTATAGACTAGACTATAGACCAGACTATAGACTAGACTATAGACTAGACTATAGACTAGACTATAGACTAGACTATAGACTAGACTATAGACTAGACTATAGACTAGACTATAGACTAGACTATAGATATAGATTGATTATAGACTAAGACTTAGATTAGATTATAACTAGACTATGAAGACTATAGACTCAGTACTATAGACTAACTATAATAGATAATGACTAGGACTATAGACTGAGACTATAGAGCTAGACTATAGACTAGACTATAGACTAAGACTACTAAGACTAGGTTAGTACTTAAAGACTAGACTATAGACTAGACTATAGACTAGACTATAGACTTGACTATAGACTAGACTATACAAAAGACTATAGACTAGACTATAGACTTGACTATAGACTAGACTATAGACTAGACTATAGACAAGACTATAGACTAGACTATAAACTAGAATATAGACGAAAATGAATAACAATTCTATTCTTTTTAATATCCTCTCATTTAAAATTAAATATCCTCTCATTTAAAATTAAACTTCTTTTTGAACTTTCTAATTAGTTTTCCTTCTTACATATGATACATTATTTATCATCACTAAAATAAAATGTCCTATAACTCTTTTTAACTAACCAATTTTAAAATAGTTATCATAGTTAAAGACCATGTCTGACAACTCTAGGTAACTTTAAAACACACGCACTCGCACACTTTCATATACATAATGTATGTATGAATCTGGGCAATTATAGTTGAGCTATTTTGCCCTTAAGAGTTTTCAAACTCAAAACTCTTTATATTACAAATATGTAGAAAAATATTGCCTCTGGTTGAACTTTAACTGCAGTATGGAAATGAGAAAAAAATGAGTTTTATTGGTTTGATTCTTTAAATAAAAAACACTATAGATAACTTTCAAAAACAAATCTGTAGGAATTTTAAAATAGATTTTGTTTTTTTTTATACACCCTATAGTTTAGTTTATGGTTAAGTCTATATTATGGTCACTCTCTGAAGTATAGGCTATAGTGCATTCAGATACCTAATCTAAATACTGCATTTATAGAGTAGTCTAATCGCTAGTCTATTCCCTTTTTGCTGTGGAAATAATATAGTATGAGAATAAAACATATCACTTTTAAGGTCTGTGTGTGTTAACATTTTATAGAAACGTAGAGTATCTTGCAGTCTATCGTACTGTTACTATTTTTGAATCCTTCATTTAATCTAACCTTTATTGGCAACTAAAGTGTATGAGTTGTACTATTGGTATAGTTTGTTTTTCAGTTTCATTTTCATTTGTAATTCAAAACACAAATCTACATTAGAAATCAATTTTGAAGCAAAAATAAAAAAAATATATATATTCGAAGAACAGCTTGTGTAAAATGAAAAAAAAAAAAAAAAACAAAATCATTACCAACAAATTCTATTTAAAACAGAGATAGTGTTGGGTTGGTCTTCTTTTAAAGGTAAACATTTATTAGGAATTGTTTTTTTTTTTTAAAGTGGAAGAATATAAAAAAAGGTTGCCCAAGAAATTATCGAGCTGGTAGTCGAATCATGCAGATAATGACTTTTAAAAAAATAAACAATTTTTGTTGAATTGTTAAAAAAAGATGCTTAGGTCTTTACACTTTATTAAAGTAGAAAATGAATAAAAAAGCATTCTAAAGCCTTTCTACTTTATTTAAGTAGAAAATGAACATTAGATATTAAAATTTACTACGAATATCATCCTAAAGATCTGACCGTCTGGCTGTAAATCAAAAGTTTCTTTAACTTTTAGTGAGATGTTTGTAACTCATATTTTTATTAGAAATTAGATATACCCAGTATGCTTTGCTACCATATGGTGGTTCCATGCCTTCAGATGAATGCCAGCTGTTTTTCCTCCAAAATGTTCAGATGAATATTTAAGTTTTTAGTGTAAACTTTGAAGAATTTGTCAGCCAATTTATTATTCAAAATTTGAAAATTCTAACTGTAATAATTTTCATGATAAAGGAATTTTTGGATTTCATTTATATGGGAGATGCCACGCCCCTTTAATGCTAGTCTGCCTACTTTTTTCCTAAATAATCTTACTGACTTTAAGTGGCTCCGACCAAATTTTCGGACTCTCAAATAAACGGCTTTAATATTTTCTTAATATGGTCGTGGCTTCTGGCCCACTTGAAATTTCAATGTAAAAAGTAATCATATTCCAGACATACAGGAATACCTTGTAAAAAATTTCAAGAAAATCGGTTTCGCCGTTTAGTAGTCTATAATGTTTAAACATATATACAAACATAAAAACAAACACACTTTAATTTTTACGCATATAGATTTTCAATGAAACAGCTGTAAAAAAAACACAAAAATAAACAGAAGACAAAAATTCCCAAAGAAATTTATAAACGGAGACTAAATAAACAAAAAATATGAACGAATTTTGATGATTTTAAATAAAAAAACTCTTCGAAAAAATGTTTGACAAAGTGACGGACAGACCTACGTATGTACATGGCGTTATCGGTAGATAGATAGATAGATAGATAGATAGATAGATAGATAGATAGATAGATAGATAGATAGATAGATAGATAGATAGATAGATAGATAGATAGATAGATAGATAGTAGATAGATAGATTAGATAGATAGCTCATAGATGATAGATAGATAGCTAGATAGAAAAGATAGATAGATAGAAAGATAGATAGATAGTAGATAATAGATGAGATACGATAGATAGATAGATAGATAGATAGATAGATAGATAGATAGATAGATAGATCGATAATAGATAGATGATAGATAGATAGATAGATAGATAGATAGATGTATAGATAGATAGATAGAAAGATAGAGTAGATAGATAGATAGATAGATAGATGACGATAGATAGATAAATAGATAGATAGATAGATAGATAGATAGATAGATAGATAGATAAGATAGATAGATAGATAGATAGATAGATAGTAGATCTAGATTGATAGATAATAGATACGATAGATAGATAGATAGTGAATAGTAGAAGATAGATAGATAGATAGAAGATAGAAGATAGATAGATATGAATAGAAAATAGATAGATAGAAAGAATAGATAGATAGATAGATATTGATATAATAGATAGATAGATAGATAGATAGATAGATAGATAGATAGATAGATAGATAGATAGATAGATAGATAGATAGATAGATAGATAGATAGATACATAGATTGATAGATAGATAGATAGGATAGATAGATGATAGATGATAGATAGATAGATAGATAGATAGATAGATAGATAAGATAGTAGATAGATAGATAGTATAGATAGTTGTTAGTTTGTTAGTTTGTTAGTTTTGTTGTTTTGTTTTTGTTAGTTTTGTTAGTTGTTAGTTTGGTTAGTTTGTTAGTGTTAGTTATTGTTAGTTTTGTTGTTTGTAGCTTGTTAGTTTCTTAGTTTGTTAGTTTGTTGTTTGTTAGTTTGTTAGTTTGTTAGTTTTGTGTTAGTTTGTTAGTTTAGTTAGTGTTAGTTTGTTAGTTTGTTAGTTTGTTAGTTTGTTAGTTTGTTAGTTTGTTAGTTTGTTAGTTTGTTAGTTTGTTAGTTTGTTAGTTTGTTAGTTTGTTAGTTTGTTAGTTTGTTAAGTTTTTAGTTTGTTATGTTGTTAGTTTGTTGTTTTGTTTAGTTGTTAGTTTGTTATTGTTAGTTTGTTATTTGTAGTTGTTAGTTTGAGTTGTTAGTTTTGGTAGTTGTTAGTTTGTTGTTTGTTTAGTTTGTTAGTGTTGTTAGTTTTGTTAGTTGTTTAGTTTGTTAGTTTGTTAGTTTTGTTGTTTGTTAGTTGTTTGTTAAGTTTTTGTTAGTTGTTAGTTGGTGTAGTTTTGTTAGTTAGTAGTTAATTCAGCTCAAAAGCTGGTAATAGCTTGCAATAGTAACACATATTAACATTTTATCAATGACTACTATATCGTTCTGATGTACATTGAAATACTTAGGTACTGTCTTATTATAATGTGTTTAACTTTTTTAATCTTCCATTTCTTGCGTATAGAATCTCTACCTGAACAATTAAGTTTATTCCGAAAAGAAACAAAAAATCTGGTAATATGTATGTTGACCGACTGTCAGGTATATATTGTGAAATGTGACNNNNNNNNNNNNNNNNNNNNNNNNNTAGTTAGTTAGTTAGTTAGTTAGTTAGTTAGTTAGCTAGCTAGTTAGCTAGTTAGTTAGTTAGTTAGTTAGTAAGAGTTAGTTAGTTAGTAAGAGTTAGTTAGTTAGTTAGTTAGTTAGTTAGTTAGTTAGTTAGTTAGTTAGTTAGTTAGTTAGTTAATCAGCAAAAACTTGGCAATAGCAATAGTAACCACATATTAACATATTTATCAATGACTACTCTATATCGTTCTGATGACACTGAAATACTTTAATAACGTCTTCTTAATAATGTGTTGTATAAACTCTTTTTAATTCATTCTTGCGTATAGAACCTCTTACCTGACAATTAAAGTTATTTCCGAAAAGAAACAAAAAATCTGTAATATGTATGTCTGACCGACTGTCAGGATATTAATGTGAAATGTGACACTGACATTTCTCTTCTGTTTTTCGCATTGAGTTGTAGGGTTACATTCCAAATACTCTGCAGCAAATACAGACAGACACACACTTGGATGATATAATAACTTTATTGGTATGGCCACTTGAGGTTACCCAAACAACATTGCTATGAAAATTTCCTTTGAAAGGTCTATCAAAAGGCTGTTTATAAGATTCGTAACTGTGATAAATATCTTTAAAACAATGTGGTATTCTTTTTCGACAAGGTCCGGTTATCTTTTTGTATAGATTTTACTAATTTTTCAATGGTGAACTTGCCGAATGAATGTCTGATCAATGAGATCATTAAATGAATCCTTTATAAGCGAATGTCTAATAAAAGAGATTCCTTAAGAAATCCTTTAGATGGCAAACATTTTAAATATGGATTTTAACAAACAACTAGACGGATAAACAAACTTATGACAAAATCCACATTTAATATCCATTTATCATTCAACAAATTGTTTATTGTGTTATATCAGCCACTTTATAAAACAGCAACAAAACTTATTGAGTTTAACACCTGACAAACACACTCTCTTTCTCGCACAACATGAATTTTCAACATACATACATAAGTATAGCTTTATGTATAGACATGAAGTGTTTGGATGTATCCAGACATGGACAAAAAAATCACAAACACTACAATTGTTTCATATTGTTGTTGTTGTCATTTAAACTAACAAACCAATATTATTTGCTTAATTCTACATGTATTTTCATTCATATAACCACTTACATACAAACGCACAAATCATAAATACTATTGTATTTATCCTGGTAAATTTATATTTACTTTAAGTAGAATTGTATAAAATTTACCTTTACCTGTATACTGCATTGTATTCTCTGCTATAGCATACATTGTGGCGTTTAAAAAGTGCTCATAATCTGTCAATTTTCATTATCGTATGTGTGGTATTTAAATGACATTTATGACAGTTAGTGTGAATGTTTTTTTTCGTTCATATTTATGCAAACATGTAATTCTAAAATGAAGAGTTTATTATATATAACGACAGTGGGTCTTTATTGTTTTTCAAATGGTAGTATTTTATTTTAATATGAAACCAAACCAGATGAAAATAAAAGTACTAATTATTAATGAATTAATAATTCATGAGTATTTATAAAGGACATCTTTTTGATACCATTTCCTTTTGTAGTCTGTTTTGATAATGAAAATTTTTTTAACCATAATAAAACAAATGTCATTAAAACATATTTCCTGTTTTATTCTTTATTTTTTCTGTATAACTATTCTGTTTTGATTTTTTTCTACTTTTCTGGAATCATGGTTATCGTACTATTATGTGTTGGTGTCATCATCATTGAATGTTGGTTTCAATTTTAAATTTTTTGTTTTTTTAATTTTTGAGCATTATTTTGTCGAACTGTTGGTGTTGGCTTTATTATTGGCAAATTTATTTACTTTTTCTGTGTTTTTTTTAAGTGCTTTAAACCTCCGATGAACTGAAATTTCAGATCTCTTTATAAATTTTATAAAAAGTACCACTTCTCTTTGTTAAATATTATAAAACATATTTCATAATCTTTAACATTAAATATAATATTCTGTATACTCATATCCATACATAAACTCCCTTTAAGTTCTTTACAAAATAAATTTATTTTTATTATTTTAAAAACAAAATTATCTTACTCTAAACCTCAAGCCAATATAACACTCAACACAACAAAAAACCATAAAACAAACATCATGTATATCTTTTTATTCCCATCCTCTTAGATATCAAGTAATCTAGGTTTTGTTTGTTTTTAACACAAATACATACGTACCTTTCTCTCTCTCTCTCTTCCTCCCCAAAACATCTCATTCATAAACCACTTACAATTTTTCCGCTTTTAACAATAATTTTATTGTTAAAATGGCTTTTGGAGAATAGACGGCACCATTATAAACCAAATAAAAATAGATTTCACGTGCTAAAATCATTTGACACTTTAAATTGACCAATTTTGTGCAATTTGGAAAAGAAAATCTGTCCCCCAGCACTGTTTCCTTAAGCGGACGTGATGTGTTGTTGTTGCTTGGCTGATAATGGTGATGATTGTGTATGGGTTTACTGAAATAGCAGATACAATAAAATACAATGAAATAGACAATAAAATTGGAATTTATCAGAATGTTAAACGATTTGTGGGAGAAGTAGATTGTGGACCATCTAAAAGCACTCTTTTTGTAATACTTGCCACATTTTGTAGCAAATTTATAAGGGAATTTGTAATATTACTAACTAACTAACTAACTAACTAACTAACTAACTTACTAACTTACTAACTTACTAAATTACTAACTTACTAACTTACTAACTTACTAACTTACTAACTTACTAACTTACTAACTTACTAACTTACTAACTTACTAACTTACTAACTTACTAACTTACTAACTTACTAACTACTTAACTTTACTAACCTACTAACTTACTAACTTACTAACTTACTAACTTAAACTTACTAACTACTAACTTACTACTTACTTAACTTACTAACTTCTACTTACTAACTTACTAAACTTACTTAACTTACGAACCTTACTAACTTTACTAAACGTTTACTAACTTACTAACTTACTAACTTTACTTACTTACAACTTACTAAGCTTACTAATTACTAACTTTACTAACTTACTTAACTTACTAACTTACTAACCTTACTAACTTTACTAACTTACTAACTTACTAACTTACTAACGTTACTACTTACAACATTACTAACTTACTAACTTACTAACTTTACTAACTTACTAAACCTTACTACCTTACTAACTTACTAACTAAAAATAACTAACTAACTAACTAACTAACTAACTAACTAACTAACTTGTCTTTATTTATCTTATCTATCTATTATCTATCATCATAGTCTAGTTCTATCTATCTATCTATTTATTTATTTATTTATTTATTTATTTTATTTATTTATTTATTTATTTACTATTCTATCTATTCTATCTATCTATCTATCTATCTATCTATCTATTCTTATCTAGCTATCTAGTCTAATCTATTATCACTATCTATCTATCTATCTATTTATTTATTTATTTATTTATTTATTTATTTATTTATTTAATCTATCTATCTATCGTATCTATCTTATCTATCTATCTATCTATCTATCTATCTATCTATCTATCTATCTATCTATCTATCTATCTATCTATCTATACTATCTATCTATCATATCTATCTATCTATCATCTACTCTATCATCATATCTAATCTATTATCTATCATCTTATCTATCTATCTATCTATCTATCTATCTATTCTATCTATCTATCTAATCTATCTATTCTATCTATCTATCTATCTATCTTATCTATCTATCTATCTATCTATCTATCTATCTATCTATCTATCTATCTATCTATCTATCTATCTATCTATCTATCTATCTATCTATCTATCTGTCTATCTATCTATCTACCTATCTATCTATTGAAATAAATCGATGAAATCCGAATTTGTTGTTATGATATGCATGTGAAAAAAGATTCCACTTATAGAACTTCTGCGTACTCTGATTTCTATAATCAGCTCTTATGTCCTTATAAAAGGACTTCAAAGTTTAAATGACTTACAATTTCAAACGAATATTTAAAAGATTTGTATATATTGTATGATGCTAATGTTGATATCAAATGGAAGCTGTGTATCTGTACATTCTATCAATATTATTTAGTTGACTTACTGAGAGAAAAATAGCGTATAAATTTAAAAAAGGTCACATTTTTGACACAAAAACTTTAAACTATTTTTTGTGACAAATTTTCTTTAAGATTTCCATTTCTTTTCGAATCCTGATGAATTGAAATAAATCATATTATTTTGAAGCAAAGTTTCTCAGTTTTAATATTAATATTTATATAAACTTGGAATCCAATCTTTTGAAATCGTATGTCCTTTAAACTTTAAAGTCCTTTTACAGGAGAATAAGAGCTGATTATGAAAAACTCACAACACAGAGTTAATACTAATTGTCCATAGTTTTCTGTACAGATACATTTTTTAAACCTTTATATAACATTGATATACTTTTCTAATATTTAAAAAAAATGTTTACTTTGAATTCTAATTTTATGCGAATGATTAATATTTAGAAAATTTTAAAATTCCATATTACGTATACGCATAGTATCTTATGTACAATTAAACTTTCTATAAAAAACTTTTACTTTAAAGGTCTTATTCATAACAATTTATCACAGATTTATAAGACAATTTTTCATAGAAAATTTATTCAATAAACTTTTGATAAATTGCTATGAATAAGGCAGTAAAACTTTAGTTGAAAGTCCTTTTAATATTTTAAATGTTTGGTTTAGTATTACACAGTGAATTGAAATGTTGCCATGAAATGACCAATTGAAAAACATATGAAAAATTTAATAGAAAAAATGTTTCCAAAAAAAAAAAACTCTTAAATGTGTTCATGTATTTGGTTAATTTTTATTTTATTTATTGCTAAACAAACATACATATGTATGTAAAGTATACATTTCCAAATACATATAAAGAATAAATGTATGTGTGCAGGCAATACACATGTACTTACACACATACAATGTCCTTTTTCTATACATGTTTGTGTGTGTGTGTTTAAGTCCATCTCTAAACATTTTGTGTCCTGCTGTCAGCGACAGAATTTACAATAACAATTCACTTGTCATTTTATTTAATTTTTTATATTTTTTTTTCCTTTTTCTTGTATAAATGTATAAGCTGTGGTGTGTTCAAATACAATTGTTACAACAACAATTACAATCGCTACAACAACCACAATAGCGAAATTATGTAAAGAAACTATGTATAATGATACTAATGTAGAAAAGTATGAAAATTACATACACATACTAACAAGAGTCTATAGAGTAGGATGTGTATACTTACTTTCTAGGAATGTGTATGAGTTTGTGTGAGTATATGTTCAAGTATAATAAAACAGCAACTAAAACATATAGATAAAGAATATGGCGCCACAAGATGACTGATGTAGTTGGTAAAGTAAGTTGTCACTTGAAAGCAAAATTACAAAACTAACATATACGTACATACATATGTACATTCACACACTTATATTATAGTAAATTAATTATGAATTATGACTGATGCAATGAAAGAAATAAAGATTTCAAATATCGTCCTTTTTTCGGACTATAGTTTAGCTCAATGTCTTAATTCTCATCTCGACTACAGATTTGATTATAGTCCATAGTCTAGACAATACATTAGTATATAGCTTGTATTACAGTCTAGAACTGAACTTAATTCTGAATCGTATATGTATCTACTATCTGGACTCTAGTTTCTTCTCTTGATTGCAGTCTAGTATACAGTCTGAATTAAAGTCTAGATTGTAGCTTGGACTACTAGTAATAAGCTAACATCTAGTCTATAATCAAGGCTATTGTCTAGACTGTAGCCTAGACTATAGTCTAGTCTGTAGCCTAGACTATAGTCTAGTCTGTAGCCTAGACTATAGTCTAGTCTGTAGCCTGGACTATAATCTGAGTTATAATCTGAACTATAGTATAGGGTATAGCCTAAACTATAGTTTAGTCTATAGTCTGGATTATGTTTGTTGTTTGGACTTTATTGAACTATATGTGCTCGAAATTCTTGGCTATAGTCCAGCATATTACTTAGTCTTTAGCCTAAGCTATAGTAGATACAGTCTAGTCTGAAGTTTGGGCTTTAGTCTAGTAATCTAAACTTTAATCCTGTCTATGGTTTAAAGTCTATACTAGAAGTCTGTTTTATAATAAGTACAACCATGTTATCTATAATCTGGACTATATTCTAGTCTTTTGTTTATAGTATAGACTAGTCTTTGGCCTGCACTATCGTATAGTCTATAATCAGGACTATAGTCTAGTCTATAGCCTGGAATACAATTCAGTCTTTTATCTGGCCTATAGTCTGTTCCGTAGTTTGGTGTTCCCTCCGGGGGCATGTTACCTTGATGAAACCTCCACCTTGGTGTTATTGCAATTCCGGGGAACAGACGTCGGCCGGACCTATAAATTTGTATTACAGTCTACTGCATGGCTTAGTCCTTACATAGATTGATAAGAGGTCGAACCAGAGCACTATAAAATCAGGTACTACGGGTGGCCATTTGCCCGCAGCACTATGTCCTGGCTGGTCAGTTGGTTGAGGTTCCCTCGGGATCCACGTAGTGGCTGTGGTTACAACCCAAATTCGCGGGAAGAGTGAGTGAGTACTTCGGCCTACCGGTTGCCATCCCATTTGTGTGGTTGTAAACGGAAATGATGTTTGACATCTCGGAAGTTAAGCAACGGGACAGCAATGGTCAGGGATTAGACAGCTCAAGTACTCAAGCAAAGTGCTTGTACATGGACCGGTTAAATTCATGTACAAAAATTTGCAACCGGCGTGTATGATACACAAAGAGGCAGTGATTAGTTGTTTACTTTTTACTCACCCAGTGGTTGAAAAAGTACCACCGTGAGATAGGGCAACATGCCAGGTACTCACGTAAAGCACTTCGACATTTATTTGTTTCATAGTTTAGAGTATATAGTCTAGTCTATAGCACAGTCTAGACTGTAGTGTAGTCAAAAATTTCGACTATAGTTTACATTATAATCTGAATTATAGGAAACAGTCTAAATTATTTTACTGTGTGGACTGTTATCTGCACCATAATATAGTCTTTAGTCTTGACTATAACCTCATCTACATTCAGGACAATAGTCTGGTCTATGCCCCAGTTTATAGTCGAGACTATAGTGTGGAGTCCAACGTATATTTTGTAGTTTGAAAAGTCTTGTCTTATATATTGTTGCATCATAAAGCATAGTGTAGGTGCACAGTACACTGCCGATTATAGTGTTGTTTGATATTAATGATCATTTTGCTTAGCATTTTTGCTTAATACATTTTCTTTCATATTTACTGCATTAGAACTTTGTCATATTTCGTTGACAAAATGCTGTATAGTTTTAAAAAATATTACATGTTCTTTCACAGGACTTGCTACATATACACATACTCATACTCCCAAAATATCATGATATAATGATAAACTTTACTACTATCTGAGCTCTTTTCCAGATCTCATAATAATAAAAAAAGCAAGACAGTCACATGTTGGGAATTAGCATACCCGGTAGGGTTAGAAAAACTAACATATGTATAATAGTATTTATGACTATAACTTGCTAGAATTCACTTAAACTCTTAGATAATCTGGAATTCATTGATTTTAGTTATGTCATACAAATAATGAATTTTTCTTAGTGAAGACAAAAAGGTACAAGTGTAGGATTTACAAGGTTTAAAGTTAAAATGTTTGTTTTTTTAGATTTTACTTAAATTTTTAAAATATTTATATGCACTTATCAAAAATGACTCGTTAAGTTGATTCCAAATTGTTTTAATTACAGCGAAAGTTTAATAGAAAAATCATTAGTGCCAACATCAGCTGTAGCAGTAGTTGAGTGGTCAACAGTATAATAGTTCAATGTTTGGTTGCAGTTGATTTTATTAGTTTTTTCGCAAAATTTATTTTTATTAATGCGATAGACAATAGGGTGGTTCACATGTATAATGCTTTTTTCGGATAAAAAGAAAATATAAAAAATAAGTTTTTTATATTGTTGACGAATAAAGTCTGACTGTATACATATTTATTGATATATAAGCTTGATTCGAAACGGTTGCATAAGGAAAGTATTCTAAATAATCACTTTTGGAAGACAGTCAGTCTAAAAATCACTTCCACGTGGCATAGTAATTCCTTACATAAGATTAGAATTATTATAATTTCGCTTTTAAGTAAGCGCGTGCAATTCTATCGCCCTAGAGCAGCACTTCCGGTTAAGTTTCGTAATATAATATATTTTCACTTTGTTGTAGTATGTATGTTTTTGCTTTTGTATGTGGGTTGTCTTAATGACTATTTTGTTAGTTTTTGCTTGTTCTCTTAAAAAATATAATTTTTATTTTATTTTTTGTTAGCTAATGATTAAAATAACATTATCTTCATTACTCTTAAGCTTGAAAATAACTATTTTTATATGTTAATGTTATAAAATTTAAATGGATAATAATAAAAAGATATTGTAGACAATATATACATACATTTAGTATGTGGCTCCACACAGAAGCAGTGTGTGACAAAACTGAAAATGTTATGATAATAGGAATATTATCATTTCGACGCTTGTAGTTTTTAACACTGACATAATTATGCAGAAGTACTATTATGATGTTATTTTACTTTCCCAGCAAACATTAGAGGTTGAAATTTAATTTGATGATGATGTGATAAATGAGGATATTCAGAACTTTTCTCAGGAATTTGATAAATAGTAAGTCTAAGGATGAGTAAAATTAACTTACTTATTAAGTAACTTACTAACTTACTAATTTACTAATTTACTAACTTACTAACTTACTAACTTACTAACTTACTAACTTACTAACTTACTAATTTACTAACTTACTAACTTACTAACTTACTAACTTACTAACTTACTAACTTACTAACTTACTAACTTACTAACTTACTAACTTACTAACTTACTAANNNNNNNNNNNNNNNNNNNNNNNNNNNNNNNNNNNNNNNNNNNNNNNNNNNNNNNNNNNNNNNNNNNNNNNNNNNNNNNNNNNNNNNNNNNNNNNNNNNNNNNNNNNNNNNNNNNNNNNNNNNNNNNNNNNNNNNNNNNNNNNNNNNNNNNNNNNNNNNNNNNNNNNNNNNNNNNNNNNNNNNNNNNNNNNNNNNNNNNNNNNNNNNNNNNNNNNNNNNNNNNNNNNNNNNNNNNNNNNNNNNNNNNNNNNNNNNNNNNNNNNNNNNNNNNNNNNNNNNNNNNNNNNNNNNNNNNNNNNNNNNNNNNNNNNNNNNNNNNNNNNNNNNNNNNNNNNNNNNNNNNNNNNNNNNNNNNNNNNNNNNNNNNNNNNNNNNNNNNNNNNNNNNNNNNNNNNNNNNNNNNNNNNNNNNNNNNNNNNNNNNNNNNNNNNNNNNNNNNNNNNNNNNNNNNNNNNNNNNNNNNNNNNNNNNNNNNNNNNNNNNNNNNNNNNNNNNNNNNNNNNNNNNNNNNNNNNNNNNNNNNNNNNNNNNNNNNNNNNNNNNNNNNNNNNNNNNNNNNNNNNNNNNNNNNNNNNNNNNNNNNNNNNNNNNNNNNNNNNNNNNNNNNNNNNNNNNNNNNNNNNNNNNNNNNNNNNNNNNNNNNNNNNNNNNNNNNNNNNNNNNNNNNNNNNNNNNNNNNNNNNNNNNNNNNNNNNNNNNNNNNNNNNNNNNNNNNNNNNNNNNNNNNNNNNNNNNNNNNNNNNNNNNNNNNNNNNNNNNNNNNNNNNNNNNNNNNNNNNNNNNNNNNNNNNNNNNNNNNNNNNNNNNNNNNNNNNNNNNNNNNNNNNNNNNNNNNNNNNNNNNNNNNNNNNNNNNNNNNNNNNNNNNNNNNNNNNNNNNNNNNNNNNNNNNNNNNNNNNNNNNNNNNNNNNNNNNNNNNNNNNNNNNNNNNNNNNNNNNNNNNNNNNNNNNNNNNNNNNNNNNNNNNNNNNNNNNNNNNNNNNNNNNNNNNNNNNNNNNNNNNNNNNNNNNNNNNNNNNNNNNNNNNNNNNNNNNNNNNNNNNNNNNNNNNNNNNNNNNNNNNNNNNNNNNNNNNNNNNNNNNNNNNNNNNNNNNNNNNNNNNNNNNNNNNNNNNNNNNNNNNNNNNNNNNNNNNNNNNNNNNNNNNNNNNNNNNNNNNNNNNNNNNNNNNNNNNNNNNNNNNNNNNNNNNNNNNNNNNNNNNNNNNNNNNNNNNNNNNNNNNNNNNNNNNNNNNNNNNNNNNNNTAACTTACTAACTTACTAACTTACTAACTTACTAACTTACTAACTTACTAACTTACTAACTTACTAACTTACTAACTTACTAACTTACTAACTTACTTACTTACTATCTTACTAACATACTAACTTACCAACTATTTAACTTCTGCAAAAGCAAACGTCTAGTACACAAATGTGAAACCGATTAAATGTAAGTCATTGCAATATAACTGGAAAGTAATGCAAACAGTATGTACTATTCATTGAAAACGAATATGTTATGTAAATACTAGTCATTGCTGAGGTTTGCTGGGTCACTGGCTAACGCAATAGAGATAATTATTCGTATACATATGCATTTTATCACATACACATACATACAAATGTATGTATGATTATATCTATGGTAAAACATACCAAAAAAAGTGGTTAAAATTTTTCCGCAAATGCGTTTCCTAGTTGTTAGTTTAAGTTTCAAAACTTTTTGGTTAATATATGTATTTGTAATAATATAAATACTTCTATTTTACATAAATTGTAGGCAAATTTACTTATATACATAATTGAAGTTGATATAAAGGTCACTACTGAAACATTGCAATCACCTTAATGGTACTGGAAATAAATTTAATATAAAAATATTTCTCTTTCCCTTAACGATTTCTTTTTAATGACCTAAAGTAAATAATAAAGTTTATTTATTATAATTTTTTTAGTCACCCCTAAAATGTCTTCTTTATAACACCCACCAGTACTAGGAAATGCTTTCCCTCCCTGTCATTTATTTGTTAATCTTATTATTACCTGTAATTTTCATAAATTGTGTTAGCATCACATTGTTTTTATTAGCAAGAAGAAAACTAAATTATAAATCATTTGACGCCTGACCCATTAAACAAAACGAACAGGCGTTGTCTTTCGCAATTATGCTCAACATCATCATCAACATCAACTGCCATTTGTATAAATTTTAATAGAAATCGTTTGTGAAAATGTTAAGGAAAAAAAAATAAACTAGAACATTTTGTTAACAGAATGTTAAAGAAAAAACATTTAAATTTAGATGAAAAATTAAAGGTATTTAAAAAAATTTTAGATTTAACAAAAAAATATATAAATAATTATTTTAGTTTTTAATAATATTTTTCCTTTTCGTTTCAGGTAAGTGCAAATACCAAACAATACTTCACTTCTATTTGGTAAGAAACTAAGAATAGATTATCGACCAGTCAGGATCAGAATTCCGATTCGAATGATGACGTATATAGATATATAATCTAGACAATATAGTTCATTAATGACTAGACTATAGACTGGACTATAGACTGGACTATAGACTGAACTAAAGACTAGACTATAGACTAGACAAGAGACTGGACTATAGAATAGAGCTATAGACTAGATATAGACTAGACTATAGACTAGACTTAGACTAGATATAGAGAGACTAAGACTAGAACAATAGAGCTAACTTTAGACTAAGACATAGACTAGACTATAAGAACTAGACATAGAACTAGAACATAGCCTAGACTATAGCTAGACATAGACTGACATATGACTTAGATAAGACTTAGACTAAGACTAACTATGCTAGACTTAGACTAAGACTAAAGACTAGCTATGACTCGACTAATGACTAGACTATAGACTAACTATGACAGACTATGACTAGACTATAGACTAACTTAGACTAACATATCACTGCCTTAGACTAGACTATAGGATAGCTAACACTAGACTATAAAGACTTAGACTAGACAGACTAACTATAGACTAGACTAAAGACTAACTATAGACTAGACTAAATACTAGACAGACTCGACATATGACTAGACTATAGACTAAATAATAATAGACTAGAATCAGCTCGAACTAAGACTAGACATAGACTAGACTATAGCAGACTCATAGACTACCAAGACTAGATATAGACTAGACAGACTAGACTAAGACTAACTAAAGCAGACTATCGATAGACTATAGACTGACTCATAGACTGACTATAGACGAAGACTAGACTATAACTAACTAGACATAGACAGTCTATAGACTGATCATAGACAGACTATTAGGACTAGACTATAGACTAGACTATAGACTAGACTATAGACTATAGACTAGACTATAGACTAGACTATAGACTAGACTATAGACTAGACTATAGACTAGACTATAGACTAGACTATAGACTATACTACAGACAATACCATAGACTACAATAAATTTTTAGTAAAATTTATTTATTTAATGCTATAATTGATTTATAACCTCGACTTTAACATTTAACGTTTACATTTAAACCACCACTGATAAACGTAGACCAAAATGATTATAAAATTTTGTAGAATTTCCTCAATTAAGAAAATGTATATTTTCGTTGTTAACAATTGTTAAAAAAATAATATTAATGTGGATTTTTCTACAAATAAAATTTCGGCACTAACGAAAAACTAACTATAAATAGATTTTAGCAATGAAGCGGGCAACAACGGCAAACATGAACTTCTTTTATTCATTCGTTCATTACGTGCCGCTTAAGTCACGAACATTTGTAATTGTAAATTGGTTTATTAAATGCAACAGCGGTAACGTTAGTTTTAGTAACATTTACAATAAATAACTTATAACTAACTACCTGTTATAGAGTTATAGAAACATGGCTAAAAACATGTGATGTTTATAGTACTACTCAATGGGGAGAGTATGTTGAGTTCGGTGGAGTAGTTTGGCAAAATAAAAACTGTATTTATTCTCATACTTTCCTCAAAGCAAAACAGTCGCCTTTGTCAAATTATGTCCATCCTTCCACAATAGTTTTGGAATTGCTGCGATGTTGTAGTTTATTATATGGTCGACTATACTGCTGATGTATTACTTTACTAGTTTCTTTGTATTTTAATAAATGAAAGTTTTTTTATATGATGTTTTTTATTTATTTTTAATTTCTTAACAAAACTGTTAGCTTCCGTGTATATAATATTAATTTTCCAAAAAATAAACAAAAAGTATTTATTACATTTCACTGCAACATCAAACTGTCGTTAAAAGTAAAATTCTGTTTAATTGTTATTTAAAATTTTATATTGAATAATTAAATAAATTTAGCGAAAGAAAGAAAAGAGCAAAAGTCTACATCCTTCCTTTTTCTCTCATCAGCGGAAAAGTTTATTAAATTAAACAAAAAAAGTTGTATTCTTTTCACTCAATGTATTGAGTTTGTTTTGATTTTTTTTTTTTTGATTTCTGAAGTTCGCTCGCATATGTAATTGATCTGAGAAGTTAATGAAGCATTAAAATAACGCAAAAATGTTACATTTTTTTCACATGATTTAACCTTTTCTTTTTGCATCATCATTGTCGTCATCATCATCGGTAAAGTGATGATTATCATCGCCTGCACAACTGTCAACAGTTGTAGTATTCATTATTACCCCATTTGTTGCCCACATGGTTTGCAGTTGGGAAAATTTTTGCTTATTTTTTTAATCCACAGAAGTCCATCAGATTATTGAAGCATAACTCAGAATTGGTTTATTAACACTTTCACAAAGTCACGGTTTCAAAGTAGGAGTGTTTAATTCTGGGGATCCCCAATATCTCCTTGCCCAAGAAAAAAGGTTCAATATACTTAAAATGTTCTTGTGATAAGAAAAACTTCCATCTTTGTGGGATTGGCATTGGGGCTTCTCGTTGAAAGCCCGGTCTAGTCTGTATTCAGAGCCTATTCAGCCGTTATTGAAGCATAAGATATAATTAGAAAAATTACACTTTTATAAATGTCATATGTTATAGTAGTACCTATGCTTAGTAGTATCGGTGTGGGCGCTATGGTTCTCCCACATAGCGCCCACACCGATGTGCCTTATTGATCGTATTCTAGAACCTCCTTAATAACTATTGATCAGACTGAAAAACTTTTTTGTAAACATATAGATTTTCCTCTTCGCCGGGTTACTTCTGGGCAGATCTTCACTCTTACAGATGAAAGCTGTCTTGAAATGATTTAACCAGGTCCTTTTGAATTGTTTCTATGACTATTTTCTCTTTATTTCATCATTGAAGTGTCTGTTAAACTGTCTTTAAGTATATTTCCCCCCGGGGGCATGTTACCTTGACGAGACCTCCGCCTTGGTGTTATTGCAAACCCGGGGTATAAAGAGGTGGCCAATACCTCCAGTCTGGCCGGGACTGGCTTGACTTAGTCCTTGCATAGATTTACAGAGGTCAGACCAGAGCACCGCATAATCTGGTACTACGGGTGGCCAGTTGCCCGCAGGACTATCACCTGGCTGGTCAGTTGGTTTAGGTTCCTTCGGGATCCACGTAGTGTCTGTGGTTTAAACCCAAATTCGCGGGGAAAGTAAGTGACTGTGGGACTAAGCATTGGAAATGAGTCGGTATTAATTGTATATGGTACGGGATGAATGTGGTGTACGGCAGGCCCCGGTCCCCACCCAACCGTCTACCTATAATGAATGTGTCGTATGTTTTTCTCTTATGAATGAGATGTGTGCTGATTTGAATGATGATGGGTGTAAGGTATCATATACATTTAATACCATTGAATATTCCTTCCTTGTCCAGATATGTTCAGAGTATACTCTGTTCATATCAGAATTACCATGGTGTGTTCCTGTGAGTAAGAGCAATGTCTTCGGCTTATTGATGGATCGTACTTCGGTCCACCGGTTACGGCTCTAGGTGCTGTTGCCGAATCAACAGAGGACATCCAATGGTCAGAGATTAGATAGCTCGAATACTCCAGCAAAGTACTTGTGCATGGACCATTCAAAGCATTCATGTACAAAAATTGCCACCTGAGTTCTTCATTGAAGAACAAAGGGGCGATGGTAGACCGTTCTCAAGTCTACCCAGTGGATGAAAAAGTACCACCGTGAGATAAGGCCGTCAAGGCAGGTGCTCACGTTAAAACTCTCAACATTCATGTCTTAAGTATACTGTCCTAAGTATGGTTCCGAACATTGTCCATATAGCTTAAGACTTATTCTGAAACTTAATCGGTTTTCCGAAAATTACTTTAATTATTTTAAATCTATTGATCAAAGGGCTAGGTCCTCTGGTGAGTTAAAATGATTTATCCTTTGTTTAAAATCCTCCAGATAGAGAACATTATGTCATTGATCAGACAGATCTATTAGCCAGAACGTAATCGATGATAGGGCTAGGTCCCCTTGTCAGTAAAAATGTTCTATCGCCTCCCTGATAGTCAGAACATAATTATAGGCAAGGTTCTAGTAGAAAAGGAGCAAGGACGATTCTGCAACTGCTAAGCCTCTTATCCCGGCTTTCGGAACGTCGAAGAGGAATGAATGAATAGGAATCATCACATATAGTTCCATAAGATTTTCTTGATGAAGAGATCTGAAGAATAAAAATAAAGTGCATATAGAGGATTTTCTAAAGCCAAGATAAAAAGCTTAGCAGTTGCAGAAACGTCTTTGCTTCTTTTATAAGATTCCAAAAAAAATTGATTTGAATTTGAAGAATCATTGCATGCAGTTCCATAAGATTCTCTTGATAAAGGTACCAGAGATATAGAGGACCTTCTCTAGTACCTTCGTCAAGATAATCTTGTGGAACTATATGTGATTATTTCTCAAATTTAATGGTTCATCCGACTTCGACGTCACTGTTCTTGATGTTACATTTATATGCTACTTTAAACAACCTCAAATGAGGTTCAAGCGAATACCCAGGAACACTTAGGTTTCACTCTTACACACATCAACATAATTTACTAGCAGTGCTGGGTGACAGCTCAGCTCATATGTATTTAAACAAAATTACCTAGGGAAAGTAGAAAAGTAATAGGCCATATGTGATAAGTTAAGTATTTAATAGGCCAACCACAGACTATGCTTAGGTTACATGCTAGATTACTTAAGACGTATTAGGTAATCAGTTGAGGGTTAATCTTTCAAATTAATATCTTCCTGATAACTTAAAGACATTAAAGAAATTAATAATTGCTAGATCCTTTTGTGTCAACAGTTTACTTATTTACTCTCTATAAAACTGCTGGGTTATTTCTTCTTTCATTCGGAGTTTTAAACAGGAAACAATACTCCCATTTAAATACACCCCAGTACACCCTCAAATCAGGCATATAAACATAAGAAATAATATGTGTATTGGAAAAATACGTAATAGTATGTATGCTTGCAGGACTTTTATGTCTTGCCTTCTAGAATTGATCTGAGATTCTAAGGAAACACTTGCTGTCTGTGAAAATATGTGGTAGTGTGGCTACTTGTTAATACTATCACAAAAAATACTTGCACTTGTGACACTTGCAGCTTAAACCGCAAATACTATATTGACCAAGTTTTCAGCAGAGATTTTTTTATAACGTTAGATACTATAGTCAGGAGAGTGTAATCATTGTTTGAGATAATATTGGTAACATACAAACTCTATGTTCTATACTAACCACAAAATAAATCGAATCAGTTTAAAACCGCTTTCTTAGTTGACTTGATGATACGTCCGTCCATCTTTGCAAACTTTGTAATAAAAATTTATATTTTAGATTTATATGAGACGTCACATTTTTAGCCATCGCCTGATTAGAAGGCATTCTTCTGGAAAGGTGTGGTCATTTAATATTTATAGATGTTAATGTTTAAATTTCATAAAAATCCTAATTTTCTTCAAATAGTTACTTAATAAAGTTTAGTAGATTTAAGTCCATACTTGACCCAACTTTGCATAAAAGTAACATTAAAGGAATTACTTCTTTTAACACTTCATTTCACATTAGAACAAGTTTACCTTTAATACTTATTACTTCACACTGTTCTTTCTTACTCATTTGTCTACATGACACCTATATTACACAATACTGCTCCTTTTTCTCACCGCATCCTGTAGCTTCTTTCCAGTAAAATGTAAAATGCTTGTCAAGGAAATAGTCACACAGCTGGCATATAAAAAGTAAAAAAAAAGAAATAAGAAAAATCATATAAATTTACATGCAAATATGCAACACGCGTAAGTTATTAAAAAAACCCTGATATCCACAACAGCATGCAACAGCATCCTTACACGTCTAAGGATGTATTGCAAGAATGTATAGTTATGAAGTGGAAAAAAAGAGAAATACTATAAATTGACTTGCTCTGGTGCCGGAGAAAATTCAATAAAGTTATAAATGAATTATGTACATATAAAAGTTTTACAGCAATTTTATACCTTTCATTTTAGTATGTATTTTGCTAAAAAAATATTAAACATTTTTTTGTTGTACCAAATAATATTTTATGGAATTTTTTTTCACCTAAAAATTTATCTTTGGATAAAAATTTTTCATTTTAATTAATTGAGGCAACATTACAACATCACTTTCTTCAATACGCTGTAATTTCTTCCAAGTGACTTTAGCAGAACATTGCTTGTTTTGCTACAGTCCATTTCAGTTCTAGTTAAGTTGTAGTTCAGATCTAGTTCAGTTCTAGTTCAGTTCTAGTTCAGTTCTAGTTCAGTTGCAGTTAAGTTGTAGTTCAGTTGTAGTTCAGTTGTAGTTCAGTTCTAGTTCAGTTCTAGTTCAGTTCTAGTTCAGTTCTAGTTCAGTTCTAGTTCAGTTCTAGTTCAGTTCTAGTNNNNNNNNNNNNNNNNNNNNNNNNNNNNNNNNNNNNNNNNNNNNNNNNNNNNNNNNNNNNNNNNNNNNNNNNNNNNNNNNNNNNNNNNNNNNNNNNNNNNNNNNNNNNNNNNNNNNNNNNNNNNNNNNNNNNNNNNNNNNNNNNNNNNNNNNNNNNNNNNNNNNNNNNNNNNNNNNNNNNNNNNNNNNNNNNNNNNNNNNNNNNNNNNNNNNNNNNNNNNNNNNNNNNNNNNNNNNNNNNNNNNNNNNNNNNNNNNNNNNNNNNNNNNNNNNNNNNNNNNNNNNNNNNNNNNNNNNNNNNNNNNNNNNNNNNNNNNNNNNNNNNNNNNNNNNNNNNNNNNNNNNNNNNNNNNNNNNNNNNNNNNNNNNNNNNNNNNNNNNNNNNNNNNNNNNNNNNNNNNNNNNNNNNNNNNNNNNNNNNNNNNNNNNNNNNNNNNNNNNNNNNNNNNNNNNNNNNNNNNNNNNNNNNNNNNNNNNNNNNNNNNNNNNNNNNNNNNNNNNNNNNNNNNNNNNNNNNNNNNNNNNNNNNNNNNNNNNNNNNNNNNNNNNNNNNNNNNNNNNNNNNNNNNNNNNNNNNNNNNNNNNNNNNNNNNNNNNNNNNNNNNNNNNNNNNNNNNNNNNNNNNNNNNNNNNNNNNNNNNNNNNNNNNNNNNNNNNNNNNNNNNNNNNNNNNNNNNNNNNNNNNNNNNNNNNNNNNNNNNNNNNNNNNNNNNNNNNNNNNNNNNNNNNNNNNNNNNNNNNNNNNNNNNNNNNNNNNNNNNNNNNNNNNNNNNNNNNNNNNNNNNNNNNNNNNNNNNNNNNNNNNNNNNNNNNNNNNNNNNNNNNNNNNNNNNNNNNNNNNNNNNNNNNNNNNNNNNNNNNNNNNNNNNNNNNNNNNNNNNNNNNNNNNNNNNNNNNNNNNNNNNNNNNNNNNNNNNNNNNNNNNNNNNNNNNNNNNNNNNNNNNNNNNNNNNNNNNNNNNNNNNNNNNNNNNNNNNNNNNNNNNNNNNNNNNNNNNNNNNNNNNNNNNNNNNNNNNNNNNNNNNNNNNNNNNNNNNNNNNNNNNNNNNNNTAGTTCTGTTCTAGTTCTGTTCTAGTTCTGTTCTAGTTCTGTTCTAGTTCTGTTCTAGTTCTGTTCTAGTTCTGTTCTAGTTCTGTTCTAGTTCAGTTTGGAGCAGTTCTAAATCAGTTGTTGTTCACTTTTAGTTCTGTTGTAGTTATCCTGAAATTTTTTGTTTGTTGCTCAACATTTTTTACACTATTCAAGACACATTATATAATATTTTCTTGTGCAACATATTGTCTCGCCCTAAGTAAGTTTTGCTGTTGCAACGTAGAAAATTTGATGGATTTTATGACAAAACAGTTAGATTTTTATACAAAGCTAAGTTTAATTAAGGCAGCATTTTTAGTAATTACGAATTTTTTTTAGAAAAAAAATTAAAATAAACATTAATGAATGAATTTTCCCTTCAATTAATTTTTTAAGCATATTCCTTGGATTTATGCTGTTTTTTCTTTATTTTGCCCCAGTTAGTCAGGAGTCATTCTCTGTACATTGTTCTTTCGTCCATTTCGGATAAAGCTTGATTTATATTTGTGCATTTTGTTAACAAATTACTTTCTACTCCAGTAATGACACATTATAATGACAAATATTTTTTTTATGTAAAAAAATGAATGTTCTTGTTCTATACTAACCAGAGGGTGGTTTGAGAGCTCGAACGAGTTTGATTTTTAACCAAATTTATACATTTATTTAATGTGGGGTTTGTGGGTAGTTTTGTACAAAAATAAAACCTGACATGATTTTCAATTTGTCAGAGTTTTGTGGACAATTTTTTTCCGTATATTTTTTTTCTTTGATATTTGTGTGTGTGTGTGTATGTGTGTTATTGCAGCACATGAGAATTATTTTGATAAATGTACAATAAATCAGATTTGCAAAATATGATGCTAAATGTATTATTAAATTTAACATACAAACATACATATACTTAAGTACTTAAATACATCCAGATACTTCAGTTAACAGAATGCGGGAGTGTGTTTAAGTTAGAATTTAATTTCCATATTGAATATTAGGGAAACATTTTATACTTTGTTTTAAGGATTTCAACCTATATTGTTTGCTTTTTTACAAATTCTTGGTATGGGCTTCCTTGAAAACTGTAGAAAGTTTAAATATTTTTTAGGGGCTTAGATTACAGTTTTATGAAATTAGTTTTAGTAACCTCCCTACTAGTCATTTGAAAAGTATAACAAATGTATTACTATTTAAAATTGTTAAACTATTTCATAAAGTTTACCTAAACAAAAGCTTAAAGATTTTCTATGTAAATTTAGTGACTATTTGGGCTACAAAACTGATTATATATTTTTTGTCTAGAAACCACTACTGACTTGTTAACCCATTTAAACAATATTGTTGTCATGGATTTAAAATAAAGACACAACTTTTATCAACCAAAAGTTTTAATCTGAAGAGTACCATTAAACCCATTAATGAAATATTTGGAAAAAATCACAAGTAATTTTTTAGATCGAATTCTCTCTGCAATTAAAAACTCTTCTTTGAAGTTTTTTACATTTTATTTGTTCTGAAGAAAATATTTTGAAACATATTGAAGTCCTTTAAGCTCGTTAGTTAGTTAGTATGTTATTAAGTTATTAATTTAGTAAGTTAGTTTGTTAGTAAGTTAGTAAGTTAGTAAGTTAGTAAGTTAGTAAGTTAGTAAGTTAGTAAGTTAGTAAGTTCTAAATCAAGACACATTAAGTAAGTTAGTAAGTTAGTAAGTTAGTAAGTTAGTAAGTTAGTAAGTTAGTAAGTTAGTAAGTTAGTAAGTTAGTAAGTTAGTAAGTTAGTANNNNNNNNNNNNNNNNNNNNNNNNNAGTTAGTTAGTTAGTTAGTTAGTTAGTTAGTTAGTTAGTTAGTTAGTTAGTTAGTTAGTTAGTTAGTTAGTTAGTTAGTTAGTTAGTTAGTGAGTCAGTCAGTCAGTCAGTTAGTTAGTAAGTTAGTAAGCTAGTTAGTTTGTTGGTTAGATAGTTAGTTAGTTAGTTAGTTAGTTAGTTAGTTAGTTAGTTAGTTAGTTAGTTAGTTTGTTAGGTAGGTAGTTAACTACTTAGTTATGTATTTTGTAATGAGGATATAAATACATCAAACTAGACTCGAAAAAATGCACCTTCCTTGGGAAATTGAACCTCTCCACTCTGGTCTAACAGATTAAGACCTAACCTACAGCAGGCCAAATCATAACTTTTATGTTGTGACCCTTTGGTTTAAAAAAATGGTACTTATGAACCATATTTCCATTCTCACTGGGAATATAAGATACTTCCATATCGTGGCCATCCTAATGTTGATTTTATATATGTAAGTGTTTGTATTGCTTTAGCAGCCATAGCATTGATTTCCAAAATAAACTTTTAGCTTCCATAGGATGAAACTAAGAAATAAAATCAACAACAAACTCATATGTAGTCGATATTGCTCCACTAACACACACACGTAACCACATAACCAAAAAAAAAAAATAAATAAACAAAATGGACACATAGCTGCAGTTTTACAAGAATTCAATGTATCCTTTTTGTTCAGCCATTACTTTGTAAACATAATGGACAACTATCAGAAAGTAAATCTTAACTTTAGTGTCTCAGTAAAACAATGAGAATTTCAGTCATTACTTTAGTGTACGCTAGTAATGCAGATAGTAAGCCACACATCTCACATTAGTGTTTTCAAGCAAAGAAGCAAGAGCAGCATACATACGAGTATAGTAGCTATATATCGCTGTAACCCATGTAAGCGGATAATTCAATATAAATCTCACAAAAAATGCAAACATTGCTATATCCTTAAGATGTAATCTAATTAATATTTATTTTGTTGATATTCACCACGAACTGCAGGTTTTTTTATACTCACACAGGCACGTAGCAAAAACAAACAAGGTAGAAGGAAAAAAACGAAAACTTTCACATATCTTAAGGCTTAAAATAAAAACAAACAAATAAAAAACACGTTTGCGAAAATGAAAAACATAGTTCTGTTTTTCTAAAGCAGTTTTCTTATATTTTTTGCCTTATTGGCCCTTGAAAGCCAAAAGGCTTTACATATTGTCAAGAAATGGCTAAAAGTAGAATGAAATAATATACAACACAATGATTACATACTTTACATCAAGACCTATAGTATGGACTATAGTTTGGCGTAGTGAACACTCCTACGTTTTAGTATATAATCTGGCCTAAATACTATATTGCGGTCTTCTAAAATCTGGACCAAACAAACGTCTAACATATGCTCTGGCCTTTTAGTATGTATACATATATCTACTGGACTACAGCCTGGATTATAGTCTGATATGTAGCCTTGATAAAGTTCTAGACTAGTTCAGTTCTAGTTTAGTTCAGTTCTAGTTCAGTTCTAGTTCTAGTTCAGTTCTAGTTAAGTTCTAGTTCAGTTCTAGTTCAGTTCTAGTTCAGTTCTAGTTCATCTAGTTCAGTCTAGTCATTCATTCAGTTCTAGTTCAGTTCTGGTCAGTTCTAGTTCAGTGTCTAGTTCAGTTCTAGTCAGTCTAGTTCAGTTGCTAGGCAGTTCTAGTTCAAGTTCTAGATTCAGTCTAGTTCAGTTCTAAGTCAGTTCCATTCAAGTTTCTAGTTCATTCATAGTTTCGTTCGAGTTCATTCTAGTCAGTTTCTAGTCAGTTCTAGTTCAGTTCTAGTCTCATTCTAGTTACAGTTACTATTCATTCTAGTTCTAGTTAAAAGTATCTAGTTCAGTTCTAGTTCAGTTCTAGTTCAGTTCTAGTTCATTCTTAGTTCAGGTTCTAGTTCAGTTCTAGTTCATTTTCAGTTCGTTCTAGTTTCATCTAGTCAGTTCTAGTTCAGTTTTAGTTCATTCTAGCTTCAGTTCTAGTTCAGTTCTAGTTCCATTCTAGTTCAGTTCTAGTTCTAGTCAGTTCTATTGTTCTAGTTCAGTTCAGTCTAGATTCTTAGTTCAGTTCAGTTGCAGTTCAGTTCTAGTTCAGCTCAGTTCATGTTCTAGTTCATCTAGTGTTCATTCTAGTTCAGTTCTAGTTCCATTCTAGTCATTCTAGTCAGTTCTAGTTCATTCCTAGTGTCAGTTTCTAGTTCAGTTCCTAGCTGCATTTCGTTCATTCATAGTTCAGTTCGAGTTCAGTTCATATTTCAGTTCTAGTTCAGGTCTAGTTCATTCTAGTTCCAGTTCTAGGTCAGTTCTAGTTCAGTTCTAGTTCAGTTCTAGTTCAGTCTAGTTCAGTTCTAGTTCAGTCTGTTCAGTTTCTAGTTCAGTTCTAGTTCCAGTCTAGTTCAGTGTCTAGTTTCAGTTCTAGTTCAGTTCTAGTTCAGTTCTTAGTCGTTCTAGTCAGTGCTAGTTCAGTTCATAGTTCAGTCTAGTCAGCTCTACTTCATTCTAGTTCAGTTCTAAGTTCATTCTAGTTCAGTTTCATAGTCTTCACCCCGTTCTAGTTCAGTTCTAGTTCAGTTCTAGTTCGAAGTTCTAGTTCCAGTTCTAGTTCAGTTCTAGTTCAGTTCTAGTTCAGTTCTAGTTCAGTTTCTAGTTTCAGGTCTAGTTCAGTTCAGTATTCTAGTTCATTCTGTTCAGTCGAGTTCAGTTCTAGCTGTCAGTTCTATTTCAAGTTCAGTTCAGTTCTAGTTCATTCTAGTTCAGTTCTATTCAGTTCTGTCAGTTCCTAGTTCAGTTCATAGCAGTTCCTAGTTCAGTTACTAGTTCAGTTCAAGTCGATTTCGAGTCTTAAGTTCTAGTTCAGTTTTAGTCAGTCTCTAGTTTCAGTCGAGTTTTCAGTTCTAGTTCAGTTCTAGTTCAGTTCTAGTTCATTCTAGTCTAGTTCAATGTTCAATATTAGTTCTATCAGTTCAGTTCTAGTTCTAGTCAGTCAGTTCAGTTCAGTTCAGTTCTAGATTCCAGTTTCTAGTTCATTCTAGTTCATTCCTAGTTCAGTTTTTAGTTTCAGTTCTAGTTCATTCTAGTTCAGTTCTAGTTCATTCTAGGTTGCCAGTTCTAGTTCAGTTCTAGTTCAGTTCCTAGTTCCATCTAGTTCATTTCTAGACTCAATTTCTTTCAGTTCAGTTCATCTAGTCCAATTCTATTCAGTTTCTAGTTCATCAGTTCCAGTTCTAGTTCAGTTCTTAGTTCATATCTGTTCATTCTAGAATTCATTTCTAGCTCAGCTTCTAGTTCATTCTAGTTCAGTCTAGTTCAGTTCTAGTTGCAGTTCTAGTTTCGCAGTTCTAGTTCATTTCTAGTTGCAGCTCTAGTTCCAGTTCTAGTCATCTAGTTCAGTTCTAGTTCATTCCTAGTTTCGATCTATTCAGTTCTAGTTTTCACGTTCTAGTTCAGTCTAGTTCAGTTCTAGTTCAGGTTTCTAGTTCAGTGTCAGCTTCATTCTAGTTCGTCCTAGTTTCAGTTCTAGTTGCAGTTCTAGTTCCAGTTCTAGTTCAGTTCTAGTTCATTTTCAGTTCAGTTCAGTTCAGTTCTAGTTCAGTTCTATTCAGTTCTAGTTCATTCCTAGTTCAGTATCTAGTCAGTTCGTAGTTCAGTCTAGTCGAGTTTCTAGTTCAGTTACTAGTTCATTCTAGTTCAGTTCTAGTTCAGTTGAGTCATTCTAGTTCAGTTCTAGTCATTCTAGTCCATTCTAGTTCAGTCTAGTCAGTTCTAGTTTAGTTTATTCAGTTTAGTTCAGTCTAGTTCGTTCTAGTTCAGTTCATAGTTCAGTTCTAGTCCAATTCTAGTCAGTTTTTTTTTTTTCTCCCTTCTTTTCTTTTTTTTTTTTTTCTATTTTTTTTTTTTTTTTTTTTTTTGTTTTGTTTTTTTTTTGGTTCTAGGTGTTGGTTCAGTTCTAGTTTGATCTAGTTCAGTCAGTTCAGTTCTAGATTCTAGTTCAGTTCAGTTCTATCTAGTTCTAGATTCAGTTCAGTTCTAGGTTCATTCTAGTTCCATTCTTAGTTCATTCTAGTCAGTTCTAGTCAGTTCTATTCGAGTTTCTAGTTCCATCTATTCAGTCTAGTCAGTTTGTTCAGTTCTAGTTCAGTTCTAGCTTCAGTGCTAGTTCATTCTAGTTCAGTTCTAGCTTCAGTTCTAAGTCAGGTTCTAGTTCAATTCCTAGTTTCATTCAGTTCAGTTCTAGTTCAGTTCTAGTCAGTTCTAGATTCAGTCTATCATTCTATTCAGTTCTAGTTCAGTTCTAGTTCAGTTCTAGTTCAGTTCTAGTTGCCAGTTCAGATTCATATCAGTTCATTCTAGTTCATTCTAGTTCCCAGTTCTAGTTCAGTTCTAGTTCAGGTTCTAGTCGAGTTCTAGTTCAGTCTAGTTCAAGTTCTAGTTCAGTTACATAGTTCATTCTAGTTCCAGCAGTTCGTAGTTCAGTTCTAGTTCATTCTCAGTCAGTTCTAGTCAGTTCTAGTTCAGTTCTAGTTCAGTTCTAAGTTCAGTTCTAGTTGCAGTTCTAGTTCAGTTCTAGTTCATTCTATTCAGTTCGAGTTCAGTGTCTATTTCATTCTAGTTCTGTATCTAGTTCAGTTCTAGTTCAGGTCTAGTTCATTTCTAGTTCAGTTCTAGTTCAGTTCTAGTTCAGTCTAGTTTCAGTTCTAGTTCAGTCTCTAGTCTCAGTTTCTAAGTTCAGTTCTCATTCAGTTCAGTTCAGTCCTAGTTCATTCTAGTCAGTTCATAGTTCAGTTCTAGGTTTCAGTTCTGTTCAGTTCTAGTTTCAGTTCTAGTTCAGGTCAAGTCGTTCTAGTTTCCAGTTCTAGGTTTCAGTCTAGCATCGAGTTTAGTTCAGTTGTCTAGTTCAGTTCTAGTTCAGTTCTAGTTCAGTTCTAGTTCAGTTCTAGTTCAGTTCTAGTTCAGTTCTAGTTCAGTTCTAGTTCAGTTCTAGTTCAGTTCTATAAGCTAAACAGGAGTCAATCTAGGGCTTTAGTGTACCGATATTTATTAGGTAGACTTACTGAAATTAACGGAACAGGGTTTGAACATTTTCAACTATAATTTCATTCTTCTCGTACATTACGAAACTATGTATAAGGAAATCTAAATGACAAACCTACAAAATGAAATAGTTGGAAATGCTTTTTAGTTTGTCTGTGGCCACCCACTATCTACTGTCTACTATTTGTATAAAATTAGTAGTTATATATTTAGTATAGTATATATTTAACTAGCCTGAAGGGCAGATTTAAATGTGTGTTTTAGCTGTAAAGCTTTTAGGGAGTTTTCATTTCTTGTTTGTTTTTAAAGAATATATGTATAAAGCTTTAATTTGTTTGGCTAAACGGCTTTCAATTCAATTTCCTTTTTATATATATATTTTAGAGGTAGAAAATTAGAGATTTATAAATAAGTGGCACCTTAAATCCACCTACATAGACAACTATAAATCAGAGCAATATGTGTTTTTTAGCTCTTTTTTGTCTATGCTATTTTGTGACTGTCCTTCAGTTTGCAAAACTTACAGGTGTTAGTTTTACAAAAGTTTGGCACAAATCTAAAAGACAGAAAATGAAAGAAAATTTATATGGAAAAGTTTGGTGAGACGCAAGAACGACTATATCACATACTACATCAGCTTCAATTTAATGAATTTTGAAAACGTGCCTTTATATCAAGTGTAGGCAAAGCGCTCTCTCGCTCTTTCTCTTTTTTTCTTTCACATTTAAGTCAACTTACAAATACATACATATTAATGTGTCTACGTATATGAAGAATTTATAAAACTAATAATCGTTATTATGCTGATGCCCGCTAAAAAATAGTTAAGCAAAAGAGCTTTTTGCCTATCTCTGCTTTTTTATATAGTGTCTCAAAACTGTATTGTATATTGTTAACGACGGACGGGGTTAAATTTTTTCAGAACCGATTTCTATATTTACAATTGTGGAATCATTATTTGCGCATAATACCAACATCAGCACAAAAGCATAGTGTCCTCTCCCAGTATAGTAGTATAAGGTAAAACAAAATTTTGGCAATAATCTAATTTTCTATTGTTATCACAATCTTAGTTTTCTTGTTTTGCCTTGATATTCATTAGTTTTTTTTTGGGGTTTTCTTTCTTTAAAAGGAGTTAAATTGAAGGTGCCCTAGAGATAATGTAGATTTTGAAGTTGTGCGGGTGGGTATGCCGCGAACACATTTCATATTTAATGTGTAAACCTAAATATATCTTTAAGAGAATTCTACTCAAAAAAGCGAAATAATTAAGGTAAGCCAAATGAAGTTTATTGATACAACGGACTCTATTTTATAAAGAAAATTTTGAAATTTTTCTTAAATCTTAAAAAATTCACTTTCATTTATCTTTTATAAATGTACAACATATAAATATTTTAAATCAAATAAAATTCAATTCATGTCTGACATAAGTTCATGTTATCTGTTAATGTCATGTCTTGTTAAATCTTTTATTTATTTAAATTTTTCGTACATATTTCTTTATTATTATTTATTTTTTATATAAAATGTCACATATTTATTGATTACCTTGAAATACCCCATTACACGTTTCATTTCGTGTAAAACAAAATAAAAATCAAAGAGGAATTTACATTTTTATTTGTTTATAATAAAATTTACAAAAAAAAAATATTTTTTCCAATTAATCGTTACTTTTGATATTTATCAACACCTCTTTTTTTCGTATACTAAGTTATTTTTTGTTTAATTGAACTTTAATGCAATTGCTCATATTTCATTATTATTTGTAAATAAAATAATATTATAAAAATTGAGTGAAAAATAGCGAAATTGTTATCTTAGCCAAACAGCCAACCGACCATAACAATGTCAATGTTTAACCCTTACATGGCCAAAGATTTTTCACTAAAACGGTGCTCGATAGATAGATAGATAGATAGATAGATAGATAGATAGATAGATAGATAGATAGATAGATAGATAGATAGATAGATAGATAGATAGATAGATAGATAGATCGGATTAGATTCGATAGATCGAATAGATAGAATAGATACGATAGATAGATAAGATAGATAGATAGATAGATAGATATATATGATAGAAGATAGATAGATAGATAGATAGATAGATAGCGATAGATAGATAGATAAGATTGATAGATAGATAGATAGATAGATAGATAGAATAGATAGATAGATAGATAGATAGATAGACTAGAATAGATAGATAGATAGATACGATACAGATAGATAGATAGATAGATAGATAGATAGATAGATAGATAGATAGAAGACTAGAATATTATAATAGATGACAAGACAGACAGACAGACAGACAGACAGACAGACCAGCACAGACAGACAGATAGATAGATCAGATAAAACATAGCATGTACGATAGATAGATACGATAGGATAGATAGATAGATAGATAGATAAGATAGATATGATAATCAGATAAGAGATAATACTGAGTTGAGGTTAGATAGATAGAGTAGATTAGATAGATAGATAGATAGACCTAGATACGATAGATAGTATAGATAGATACGATAGATAGATAGATAGATAGAATAGATAGATAGATAGATAGATAGATAGATAGATAGATAGATAGATAGATAGATAGATAGATAAATAGATAGATAGATAGATAGATAGATAGATAGATAGATAGATAAATTAGTTACTTAGTTAGTTATTTAATTTTATCTATTTCTCCAACTCCATTTAGTTACTTCACCCATACCAAAGATCAATTTAAACTAACGCTACTCCATCGTCCCACTTAAGGGTTTATAAATAAATTGTCCGTCGTTATTGCCTAAAAACATATTATTATATTGTTTGTACGATGTGAGTTTCGAATATAATATCGTCACCTTAAATGTAAAAAAGGTGTAACAACCAAAAAATTTAAAATCGACTTTTGTATTGAAGCTTGTCTACTGCATCAAAATACATGTTGTCGCAAATGTTTGGAACTCAATTGTCAAAAATTCGGATTTTATTAAAATGAATTTCAAAATGGTTGTTACGCTCAAACTAGTCATTTCAACATGTCAGCAAAATACACAGAATAAAATGTGTTTCCTAATTTTAGACAAAAATAGTTTAAATTTTATTTATTTATTTATTTATTTTTTTTGGTATCTTCTGTAAAATTTTTTAAGTGTTGTTACGCCCCTTTGCTTTTTAGCCGACGATGTTTGTACTAGAGTAGTTGTTTAGTTTGGGGTCTATAATTCTCTTGTATTCTTAAATTTGCTAATAAAACTCAAAAGTATTTGCATTTTGCTCGCTACAGCCATGACGCAGAAACTGCAATCGTATTTTTTGTAAAATATATCCAGTAGTTTTGTACGTTGACAGGGAATACCTTTTTAATGGTGTCGAATTATTAGGCGGACTGGAGTGCCGTCTTTTATGAAATCATGTAATAAAAAGAGAAGACTCCACCTAAGAGAAATTTCGCCAGGGAAAAAGGTTTAACCCATAGTTAGGGCTATTTTATGAAATGTACTTTCAGAACAGTTCAAAGCGTGAACAAAAGGCTTTTTAACATTATTCGTATTGGGACAAGAACCCAGTGTTGTTGGGTAAGTAAAGCATACGCCCAACTAAATCCACCAACCAAGCAACCATTAAAAATGATACAGTTTCTATAAGTAGTTTGTTTAAGAATTTAATGACATATAAAGTTAGGAGCTATCTTACAGAGCTCTACAAAACAAATATAACAGGTATCACTTTAACTTTTAATTAAAAATCAAATTTTAAGTGAAAAATTGATTTTTTTGATTGAAAACATAAAAAATAGGGCCACAATTACGATAATATATGATCACTTTATCTCTCAACAAAAATACAAGTTTAGAGTAAAAACATAAAAATACATTTATTTTGGAAACTGGAAAAGATAGAGCCAAAATAATCATAATCTTTGATCACTCTTATTTCCCACTAAAAGTCCATTTTTTGAGTGAAAACACCAAAGTCCATTTAGAAGAGATAGAGCCAAAATAACGATAATCTGTGATCACTCTCATTTCCCATCAAAAATCCATTTTTTGAGTGAAAACATAAAAGTCCATTTATTTTGGAAAATAGAAGAGATAGAACCAAAATAACGATAATCTGTGATCACTCAACGGACTTTATTTCCCATCAAACATCAAAAAGAGCCCATTATTTTGGAGTGAAAAACATAAAAGTCCATTTTGTGCTGGTGATCACTCATATTTCCGCAGCATCAAAAATCGTATTTGGTCACACGTCAATTTTTGACGTGAAAGCAATAAGCACGCAGCGCAAACACACACGCATTGAGATGATATTTGCGTGGGAGCACCATTATTTCCCTCAAAAAATCATTTTTGGAGTTAAAAAATTCCATTTTTGGGAGGGTCAAATACATAAAAGTCCTTTTATTGGGAAAACTGAGAAGAGGATAGAGCCAATAATCGAGTAATCTGTGATCACTCTTTTTCCCACAAAAATGTGCCTATTTTTTGAGGTGAGAAAATCCAATGTTTTGATCGAGACAATAAAGAGTGCCATTTAGTGTTTTGGAAGAACTAGATAGAGATAGCGAGACAAAATATACGTTTAAAATCGAGTTGATCACTCGTTATACTTCCCATCAGAAGAATCCTTTTTTAGGTAGAGAAAAGACAAAGTCATTTAGTTATGGAAGACTAGATATGAGGATAGGAGCCGAAAAGTAATGACGATAATCTGTGGAGTCATCTATATGGTTTAGAGGCGATCCAAAATCCATTTTTTGGGAGTGAAAACATAAAAGTTACATCAAAAATTCGTTTTTTGAAGTCAAAACTATATGTGTTGGAGAGTGAGAACAATAAAGGTCCGTATTTTTGGAAGAACTGAGAAAGAGATAAGGCAGAATAAGATCGGATATATTTGATGATCACTCTTTTTCACAATCACAATCATTTTCTTTGAGTCAAAAGCATAAAGAGAATCGACTTTAATTCTGTGATCACTCAGTAGTGTCCCATCAGTAAGATGGTCGCATTATTTTGAGTAAAAAATCTAAGAATTTTTTAAGTGAAGAACATAAAAGTCATTTATTTTGAAAACGTTGATAGAGAATAGAGCAAAATAACTGATAGAACTTTGAGATCAGAATACCATTTTTTGAGTCAAACTCCATTTTTTGAGTCAAAACATAAAAGGTCATTAGTTTTTGAAGACTAAATAGAGAGTAGTGCGAAATAAACTGATTAATCTGTGAACAATCTTCTTTCCATCAAAATATCCGATTTTGAGTGAAAAACAAAGTCATTCATTTGGAAACTGATAAGAGATAGAGCAAAATAACGATAATTGTGATCACTCTATTTCCTACAAAATGCCATGTTTTTGAGTCAACTAAATCCATGTATTGTTGGTAACTAGAAGAGTAGAGCAAGAATAAGATAATTGTGATCTGACTCTATTTTTGCCATAAAAATCCTTTATTGATTCAAGAACATAAAAGTCCATTTATTATTGGAAACTAGAAGAGATGAGCCAAAAATAACGGAATATCGTGATCACGTCTTTATTTCTCACAAAATCATTTGTTGAGTGGAAAAATAAGTCGTTTTATTTTCGGAAACTAGAAGAGATAGAGCAAAATAAGATAATCTGTGATCACGTCTTATTTTATTTTGAGTGAAAACCATAAATGTCCATTTATTTTCGAAACTAGAAGAGAGTGAGTGCAAAATAACGAAATATTTGATCCAGATTTATTCTCTATCAAAATCTTTTTTGAGTGATTTTAACAGGTAAAGTCCATTTATTTTGGAAAGCTCGAAGAGAGATGAGCCAAAATACGATATCGTGTGGGATCATTCTTATTTCCCATCAAAAATCGCATTTTTTGAGTCTCAAAATCCATTTTGAGTCAAAACATAAAAGTCCATTTTAGTTTTGAAACTAGAACGAGATAGAGCCAAAATTTAACGATAATCATGTGATCACTTGTATTTCCTCATAATCCATTTTTTAGTGAAAAATTGAAAGTCATTTTTTGAACTAGAAGATGATAAGACCAAAATAACGTATTAATGAGCGGGGTGATACACTGACTTTGTGAATTGCATGGCCTCATCAAAAGTCAATATTTGAGTCAATCATTTTTTGAGTACAAAAACGCTAAAGTCCAGTGGTCTAAGTTTGGAAACTTAGAGAGAGATTGAGCTCATATAAACGAGTTAAACTTTGATATCTCTTATGTTCCATCATTTTGTATTGAAATACTAACAAAAGTCATTTATTTGTAATAGAAGAGATAGAGCCAAGAATAACGATAATCTTGATCATCGTATTCGATCAAAAATATCATTGTGAGTCAAGTGCAATCCTTTTATTCGAAGTGAAAATGCATAAATAGTCCATTTTTGGAACTAGAAGAGATAGCAGCCAAAATAACGGCAATTAATGTGGGATCAATCTTATTTCCATTCCATTTTTTGAGTGAAAAGCACAAAAGTCCATTTGTTTTGGAAACCTAGAAGAGATAAGAGCAAAAGTACGATACATCTGCTGATCAAATTTATTCTTATTTCCATCAAAAAAATCATTTTGAGTTTAAAATCCATTTTTGAAGGTGTATAAACACAAAAGGTCCATTATTTTGGATACTAGAAGAGAGTAGAGCAAAATAAGATAATTGCTGGTAATGAAGTTTTATTGTCCCATCAAAAATCTCCTTGTTTGGAGGTGAATCTATAAGAGTATTAGTTTGGAGAACAGAAGAATAGAGCCTCAAATAACGATAATCTGGAATCAAACTTTTTTCCATCAAAAATCCATTTTTTGAGTTGAAAAAGCAAAAGTCGATTTTTTTGGATAACTAGAAGAGATGAGCCAAAATCAACGATATTTGGTGATTTCACGTTTATTTCATTCTAAAATCATTTTTGTTGAGGTTTAAAAACGCATTTTTGAGTGAAAACACAAAAGTCCAGTTTATTTTGGAAACTAGAAGAGTATAGAGCTATATATAACGATAATTCTGTGATGCACTGCTTATTTCCCCATCCCAGATAGTTCATTTTGAGTGGAAAACATAAAGTCCATTTATTTGGAAACTAGAGGAGATAGGAGTAAATTAAGGATAATCCTGTGATCACTCTTTTATTCCTGCAAAATACCATTTTTTGAGTCATAAATAAAGTTCGATTTATTGTTGGAAACTTAGAAGAGATGGAAGCCGAAATGAACGTATAATGCTTGATCACACTTATTTCATCAAAAATCCATTTATTGGTTAGTCAAAACAATCAAATTTTTAAGTGAAAGACATAAAGTCCATTTATTTTGGAACTTAGAAGAATACGACGCCAATACGATATTCTGATGATCACTTATTTCCATCAAATATCGCATTTTGTGAGTGAAGAACATAAAGATCATTTATTTTGGAAACTTAGAAAAGATAGAGCACATAATTGATTAATGGTTGATCACTATTATTTCCCATCAAATCATTGTTTGGGTCAATAACTATGAAGTACATTTATTGTCGGATCTGTAAGAGATAAGCTCATCATCCGCAAAAAGGTCATTTTTTGAGTCTACAATCATTTTTTGATTTCAAAAGACAAAGTCCATTTATTTTGGAAACTAGAAGAGATAGAGCCAAAATAACGATAATCTGTGATCAGTCTTATTTCCCATCAAAAATCCATTTTTTGAGTCAAAACATAAAAGTCCATATATTTTGGAAACTAAAAGAGATAGAGCCAAAATAACGATAATCTGTGATCACTCTTTTTTCCCATCAAAAATCCATTTTTTGAGTCAAAACATAAAAGTCCATTTATTTTGGAAACTAGAAGAGATAGAGCCAAAATAACGATAATCTGTGATCACTCTTATTTCCCATCAAAAATCCATTTTTTGAGTGAAAACACAAAAGTCCATTTATTTTGGAAACTAGAAGAGATAGAGCCAAAATAACGATAATTTTTTTTTTTGTTATTTAAAGCTTTCTATGCATCAAACAAATATTTAATGATTATTAGATCATCAATGTAGATGCAACTGTACCACCACTCCTACTCTTTAAAAGTTTGTAGATTTTATCAAGAGTTAAAGTATCAACACCACTGCTTGGAGTATAAAGAAAAACTTTACTTTCAAGGTTAAATATGATTATTAGTTTATGCATCAAAAAGTTAATACTTCATGAAGGTGCTGTTTATGGGTTTTTAAAAAAGTTCAATTTTTATAAATAAGTTTAGAATTTTGATTAATTTTGACTTTAAGATATGTTTTTTTTTTGATGTAGTTGAATTGGCTTGGCCCTATAAACCATCTAACTAATTAATTAACTAACAAACTATCTATCTAACTAACTAACTAACTAACTAACTAGCTAACTAACTAACTAACTAACTAACTAACTTGCGCCTCCACTTATTTTCCTCTAAATTTTTTCTTTCTTTGTTTGAACTAAAACTATGTTTGCTTCAATATTGTCCACGATTTTTTATGTTTGCTTTAGATTGCAGTTACAATCACCATTATGGCATTTTGCATTTTTTTGGCCTCACTCTCGACCGTTTCGTTTCGTTCATTCGACTATGTACCTCTTGTCTATCTGTTTGTCTTTGTATTTATTATGTTACTCTGAACTTTGCATTTTTCAACAATATAAATCAATATTAAATCAAGTCTTTTATTTTTTCAAAATTCAGTTATTTTCAAAATTTTATGTCTGCAGTATCTCTAGCATGCAGCGATTGCAACATTTTTAAGTTTTTCTTATAATATGTTTTTCGTCTATGTTTATTTTCATAGATTTTTCTTTATCTTGTTAAAATTCCAATTTTGGACAAAAACATGTTCAGGTTTAGTTTTGACACCAAAAAATGAACAGATTAACACGTTGTAATATCAATCACCTAGAAATCATTGTATTTTTTTACTCGTTATTGGCCAAAAATTTTAAACTTAAAGTTTATAGGCGGGTAATGGTGATTAACACATACAAACTCATATTTACAAACATGTTCATTCATGTTTTATTAAATTCATACAACTAACCAACCCGTGAGCCATTTAATTTTAATGTTCACAAATTATCGGTATTAATTTAATGGTTTTTAATGTTGACCTTTTCGGCTTAAGTCATTAATAAAATGTGCTTTTAGCTTGATATGTTATGTATGAGTTTGAAATTGTGGTGACGGTGAGGGGGGCTATAGGTGGAGTTGGAGGGAAAATGTTAAGAGAATAGATAAATATGTGAACTGGTGTTTATTATGTAAGAAAATTAATTCAAACGACAACTAAATTTTAAGATCAGTAGGTGATCTATACTATGACTAGACTATGACTAGACTATGACTAGACTATGACTAGACTATGACTAGACTATGACTAGACTATGACTAGACTATGACTAGACTATGACTATGGCCAGACTTATTAAATATAGCAGTTTGACGATAATGCAATTTACAATATTAATTTAAATCAAAAATCTCTTTATTATAAAACAAAATATTATATATAAAACAAAAACAAAAATTCTCAAAATGTTTTTCTGAATAATTCTTTCCCCCCGTAGTTTCCCTCATGATTAAATATCATGTATGTTCTACATCTTCTATAGCAATTATTTATTTGCTTGTTCGTATAATTGTAGATAATTAATTATGATGAATACGTTTCGTTCATTCATAAAACACGTCAGCCAGTCATTCACTCCTTTATACTACATTCGCTCATACATTCATACGCTCATTACTATTGTTGATTTTCCTCTAATGACTACAAAAGTCATGATACTCGTTCGTCTATCGACTTAAATTGTTGTTGTTGTTTTTAATGAGTGTGTAAGTGAGTTCCATTGTACTTAGAAAATTCTTAACTTTAGCACACACAGTCTATTTGTTATTGTTTTGGAACCGAACCATTTAGTATTCAATCATAAATATCAATAGATTGATGCACTTGAGAGTCTAATTAGTGTACAATAAAAGCGATGCCAAATTCAACAGGATCTAAGAGCAAATCCTGTATAATAAACTATAGACTACATTATAGACTAGCCTAAAGAGTAAACTATAAAGTAAACTATAAAGTAAACTATAGTCTTGAATAGACTCTAAACTGTATACTGACTAGACTATAGACTAGACTATTGACTAGACTATAGACTAGACTATTGACTAGACTATAGACTAGACTATTGACTAGACTATAGACTAGACCATAGACTAGTCTGTAGTCTAGTCTAGACTATAAAATAGACTATAGACTAGACTATAGACTAGACTATAGACTAGACTATAGACTAGACTATAGACTAGACTATAGACTAGACTATAGACTAGACTATAGANNNNNNNNNNNNNNNNNNNNNNNNNNNNNNNNNNNNNNNNNNNNNNNNNNNNNNNNNNNNNNNNNNNNNNNNNNNNNNNNNNNNNNNNNNNNNNNNNNNNNNNNNNNNNNNNNNNNNNNNNNNNNNNNNNNNNNNNNNNNNNNNNNNNNNNNNNNNNNNNNNNNNNNNNNNNNNNNNNNNNNNNNNNNNNNNNNNNNNNNNNNNNNNNNNNNNNNNNNNNNNNNNNNNNNNNNGTCTAGTCTATAGTCTAGTCTATAGTCTAGTCTATAGTCTAGTCTATAGTCTAGTCTATAGTCTAGTCTATAGTCTAGTCTATAGTCTAGTCTATAGTCTAGTCTATAGTCTACTCTATAGTCAAGTCTACAGTCTATTCTATAGTCCGTTCTATAGTATATTGTATAGTCTAGTCTATATTCTATTCTATAATCTAGTCTATAGTATATTCTATAGTCTAGTCTATAGTATAGCCAATAGTATATTTTTTTAGTGTAGAGTCTAGTACAAGGTTTACAGTATATTATATAGACGAGTTTAAAGTCAAGTCTAAAGTCTAGACTTAAGGCTAATATATTTTTATATATAGTTTATATAATAGTCTAGGGTAGTCTAGTCCTAAGTATAATATATAGTCTCCCTAGTTTATTTAATTTAATCGTAACAATGGAAAAAATAATAAGATTTTCCGTAAGCCAATCATCTAATTTGTATATAAAATTTTAATGTTAATATTTGTTCATTTCTTGTGCAAACATTTACACAAATAACAATTTGCAGATTTTCTTAATGTAATGGCGGATGTTTGGTTTATTGAGTGAATTGTAGTGAGAGAAAATAAAAGTTAAGGTATACTAAAAAGTTGCGATTATAAAGTATGTCCCTTATTTTACGAGATTTTCTGATTTAAGTGTCAAAATACTTATGCTAATTTAGCTGCTTTTTAATTTATTTTCTGAATATTTTCAAAGGTTATTTTGTCATATACCAATTCCGGAATAAAACCTATTAATACATCTACCGTAATATGATTTTATAATAACCGCCCAATTTTAACTAATAGACTATTTTTGCAATGTTTCTTGTAATTGTCTCCTTAGAGAACTAACCGGTAATTTAACGAATTTTAACTCTAAGTGTTTCGGGACGTACACATGTTATCTTACGATTGTTTGTATAAATGGAGTATGTTTGTGTTTGTATAACTAAATAATTCAAAACTTAAGTATTTTGAATACTATGGCAATAGTTATTTTATAAATATATATACATTCATACAAACATACACATGCTATGTTAATGTATTTCAGTTAATATTTGTAATATTTTAGCAAATGAATGACAGACTTTGATTATCTAACAGCTTGGAGGATTGTTTATAGCTGGACTGACAGACTAACCGGCTAGCTGACTGACATTGTGTGTGTTTAGGTACTAATCACTTGGATTGTTTTCATTTTGGTTCCCAGAAAGGCAGGAGGAATATACAAAGAAAACGGACACTTCAAAACCAAGTAGCACAAATTGGTTTATAATGAAATTTTCTTAAGGTATAAAATTCTTACAAACGCATACAATTATATTCCTTAATTGTATATGCGTACATTTTAACTAGTGATAAAAATGTATAAATAGGTTTATCATATCGTTTGTATAATCATATACCAAATGATCTCTAATGGTATTTACACTCATATCTTACATTATATAGACAAAATGTGCTTATCAATTAAAAGTTATTTTAAAGATCATTCTTTTGAATCACAAAATAATTTAATATATTTTAAAACTTATCATTTTAAAAGGGCGATTCCAAATTCGTTATGGCTACATAAAGCACTAATACTTATGATTTGTGAAAATTTAATTGAAAATCCCCTAAAGAGCATATTCTATTCGAACAAGTAACTGAAGATTGTTTTCGCAAATAATTATGAGTGTTAAAATGCAAGAAATTTAAATGTCCGTCCTTCGGTTCTTATTTCAATTTCTTCTATGTTCTACATTAAGTTTGAATATAAAATTTAATTTGTTTCTTCTTTGTGCAATTGTAAGTAGTTTTAATTAAATATTTATTTAGAAATGGAATATAGACGCATGAAAATCGTAGAGGGAGGGAGGTTAGAAGAGGGACAATATATGAATTTCTTGTTTGCCAAAATTTGCCTTGAAAATTTGTAAAAATAGATTTTTATGGAAAACAGAGATTACAGACACCTTTACCAAACCAGACTATAGACTAGACTATAGACTAGACTATAGACTAGACTATAGACTAGACTATAGACTAGACTATAGACTAGACTATAGACTAGACTATTAGTCTAGTCTATAGTCTAAGTCCTATAGTCCTATGTCTATATGTCTAGTCCCTATAGTCTGTCTATAGTCTAGTCTATAGTCTAGTCTATAGTCTAGTCTATAGTCTAGTCTATAGTCTAGTCTATAGTCTAGTCTATAGTCTAGTCTATAGTCTAGTCTATAGTCTAGTCTATAGTCTAGTATAGTCTAGTCTATAGTCTAGTCTATAGTCTAGTCTATAGTCTAGTCTATAGTCTAGTCTATAGTCTAAGTCTGCTAGTCTATGTCTAAGTCTAGTCTATAGTCTAGTCTATAGTCTAGTCTATAGTCTAGTCTATAGTCTAGTCTATAGTCTAGTCTATAGTCTAGTCTATAGTCTAGTCATATAGTCCTATGTCTATAGTCTAGTTAATTCTAGTCTATAGTCTAGTCTATAGTCTAGTCTATAGTCTAGTCTATAGTTAGTCTATAGTTTAGTGCTAGTAGTCTAAGTCTAAATTAGTCCTAGTCATAGTCTAGTCTATAGTCTAGTCTATAGTCTAGTCTATAGTCAGTCTNNNNNNNNNNNNNNNNNNNNNNNNNNNNNNNNNNNNNNNNNNNNNNNNNNNNNNNNNNNNNNNNNNNNNNNNNNNNNNNNNNNNNNNNNNNNNNNNNNNNNNNNNNNNNNNNNNNNNNNNNNNNNNNNNNNNNNNNNNNNNNNNNNNNNNNNNNNNNNNNNNNNNNNNNNNNNNNNNNNNNNNNNNNNNNNNNNNNNNNNNNNNNNNNNNNNNNNNNNNNNNNNNNNNNNNNNNNNNNNNNNNNNNNNNNNNNNNNNNNNNNNNNNNNNNNNNNNNNNNNNNNNNNNNNNNNNNNNNNNNNNNNNNNNNNNNNNNNNNNNNNNNNNNNNNNNNNNNNNNNNNNNNNNNNNNNNNNNNNNNNNNNNNNNNNNNNNNNNNNNNNNNNNNNNNNNNNNNNNNNNNNNNNNNNNNNNNNNNNNNNNNNNNNNNNNNNNNNNNNNNNNNNNNNNNNNNCTAGCTATAGTTAAGTCTTTAGTCTAGTTCTATAGTTCTAGCTCTTATAGGACTATAGACTAGACTATAGACTAGACTATAGACTAGACTATAGACTGGACTATAGACTAGACTATAGACTGGACTATAGACTAGACTATAGACTATATTATGGCCTAGACTATACACAAGATTATAGACTAGAATGTTAGGTTAATAGTTGGGGTCCCAAATTTGGCCTACAATATAAAATTAGAAGATTATTTTGAAAATGTCCTTTATACTTCTCCTTGCATTTGCAAAGATTTATGTTTATTTAATAGACACAGAGATGTAAAATCTAGATAACCTAAGATTTATTGAACTGATTTACAAATCTTAAGAGTTTTTTTTTTCGATTTTACCAAATATTAGAACATTTTTACGTGTTATCCTTTACGTGTTAAATATTAAATATGCTTGTTTGTATACCCTTCAGGTTCGTTAGAAGGGTATATAAAAGTATTTCGTTCCGTTTGAACATTTTACAATATAATTCTCCGATCTTCTAAAGTATATATATAATATGGATATTATAAGTTGCCATATTCGTTTGTCTGTATATTAAAATCTTTTTTTGAATTCTCCAGATTTTTTGGGATCTTGCTATTCCAAGTTTCTGTTTGATATGATTTCCTATTTACAGTCAGCAACATTATTTTTGCACGGAAAAATCCTTATTTAACGAAATGGATATTTTTGAAATATTAGAAAAATCGTAATTTTAATAAATTATTGACGGGTGCATAAGGTTCGATACAAACGAATGTAGTTCTATTGCTTATTTCCTCATCGAATTACAATAATTTTGTATTTGTGTTTGTGGGATTTTAGTTTTTTATTTACACATTACTACAGTTTATGACATATCAAGGCCAAGGCAATCACATAGACTATAAAGAAAGTACATGTTAATACAATGAAAACATTTTGATATAATCATTTGAAAATTACAATTGACAGGATTCCAGAATGAGAGAAAAAAACAGGTCGAAGAGAATATGACTAGACATTTGTAAAATAAAAAACCAGACAAACGAGCCATAAAAAGAAACCCAAGAAACTTCTAAATGTTTTCTTTTCTTTATTCACTCAATTTCTTAGAAACTGGACCATTTATTAACCTCCACCAGTTAGCCAATATAAAATGTTACAATTTAGTATTGTAAAAAATTCAATTTTTCTTTACAATTTGGCATGTTTTTTCCCCTTGTGTTTCAGTATATTGTGACCTGTATTGACCATAACATAAGCTTTTAACACCTTATTTTATTAACTGAATACGAGTTGAATCCTTACACACACACACTCGGTTAGACATTAAGTTTAGTAGCTTAGGAGGTACTTACTGCCACAATTTTATTATGTGTAAATGTGTGCGCCAAAGCGTGTATGGCAATGTAACACACTTAATGTAACCAAGTTATAAACAACTGGAAAAAATAAAACCCATCATCAGTTTATATTGGCCACTCTATAAATTTTATGTAATACACACTGTAACACAAACACTTTCTCTCACTTTGGCTTAATATAATATGGCATACAATTAGGCGCCGAAAAATTGGTGTTTTATTAACGTACACTCACACACTGAAATTATCACGATGATTCTTAACAGTATGGCGACAAAATTATGAAATCTTTAGTCCAGCTGTCGAAAATTTAGCACTTAAGTGCTTTTTGATATCAAAAAATAGTATAGTCTACAGTTTAGTCTAAGTCTAGTCTACAGTCTAGTCTATAGTCTAATTATGAGTGTCTATAGTCTAGTCTATAGTCTAGTCTATAGTCTAGTCTATAGTCTAGTCTATAGTCTAGTCTAAGCTTCTAGTCTATGTCTAGTTCTATAGTCTAGTCTATAGTCTAGTCTATAGTCTAGTCTATAGTTAGTCGTACTAGCTCTAGTCTATAGTCTAGTCTATAGTTAGTTATAGTCTAGTCATAGCCAGTCTAGTCTAGTCTAATAGTCTAGTCTATAGTCTAGTCATAGTCTAGGTCTATAGTCTACGTCTAAGTCAATCTATAGTCAGTCTATAATTAGTCTATAGTCTAATCTATAGTCTAATCTATAGTCTAGTCTAAATCTAGTCTATAGGCTAGTCTATAGTCTAGTCTATAGTCTATTCATAGCTAGTCTATAGTCTAGCTCTATAGTTCTAGGTCTATAGTTAATCTATAGTCTAGTCTATAGTCTAGTTCTATAGTCTAGTCTATAGTCTAGTCTATAGTCTAGTCTATAGTCTGAGTCTATAGTCAGTCTATAGTCTAGTCTAAGTCTAATCTTATAGTCTATGTCTATCAGTCGTAATCTATAGTCTAGTCTATAGTCTAGTCTATAGTCTAGTCTATAGTCTAATCTATAGTCTATCTATAGTCTAATCTAATAGTCTAGTCTATAGTCTTAGTCTATAGTCTAATCTATAGTCTAGTCATAGCTAGTCTATAGTCTAGTTCTATAGTCTAGTTCTATAGTTCTATCTATAGTCTAGTCATAGTCTAGGCTATAGTCTAGTTATAGTCTAGTCTATAGTCTAGTTATGTCTAGGTCTATAAGTCTAGTTATACTAGTCTATTAGTCTATCTATATCTAGTCTATAGTTCTAGTCTTATCTAGGTCTATAGTCTAGTCTATAGTCTAGTCTATAGTCTAGGTCTTAGTCTAGTCTATAGTCTAGTCTTCATAGTCTAGTCTATAAGTCTAAGTCTATAGTCATAGTCATAGGTCTATCTATAGTTCGAGTCTAGTCTAGTCCTATAGTCTTAGTCTATAGTCTAGTCTCTAGTCTAGTCTATAGTCTAGTCTATAGTCTAGTTCTATTAGCTAGTCTATAGTCTAGTCTATATCTAGTCTATAGTCTAGTCTATCTCTAGTCTATAGTCTATCCTATAGTCTAGTCTATAGTCTAGTCGTATAGAATCTAGTCTATAGTCTAGTCTATAGTCTAGTCTATAGTCTAGTCATGTCTAGTCTCATAGTCTTAGTCTATAGTCTAGTCTATAGTCATCTATAGTCTAGTCTATAGTCTAGTCTATAGTCTAGTCTATAGTCTAGTCTATAGTCTAGTCTATAGTCTAGTCTATAGTCTAGTCTATAGTCTAGTCTATAGTCTAGTCTATAGTTTAGTCTATAGTTTTGCCCTTATCCTCCCAAGAACACCTATAACTGTCAGTTAACTTAGAAACCCCTACATATATGACCTAATGCAAACAGGGAAGATTGTGTGTTCTCTTGCAAAATGTAAACAATCAACGCCTTTACTAACAATGCATCCACACCCGACAATATAGGCCTGGAAACTGAAATTTAAGTTCTTTACTTTAAATATTGATTATATCGTGCTAATGTGGAGTAGTATACTGCTTCAAATTGGTGTGAAATTCTAATAAATTTACATAAATAATTTTATTCAACTTTTTGGTTGCCATCTAATGATGCATAAATTCTGTCGTGTTTTATGGCGGCTACAATTAATTGTCATTCGTAGTGACAATTAGGTCGATATATGGTTTTACTTAAAAAGCAAATTATAGACGTGTTTCCGTTACTCCTGTATCGTTTTTTTGTACAGTTTAGTATATTGAAGTGCGATAACAAATAACGAATGTTTATTGTTTAGGTTAGATGAAATGTATACATTTTTAAATTTAAATTTTAAGATTCAAAAAGTTTACAAGATATATTCCAAAATAAACTTAAGATTTATGAAGCGACACACGTAAATAAATACATATTTTCCAGATTTATTTAAAAATGGATATGATTTTTTTTATTATTAAAAAACTATATTAGAGTTCGAAGAAAACGAAGAAGTTCGATCTTTTCATCATTCAGTCCCCATTTGCAAATAGAACATACAAAATTTCAGCTGCGAATTACACAAGATGTATGTAATTTAGTTTGAATAACTAAATTACATACATAACTAAATTCAATAAATATTACCATGTTTCTACGATCAATTCAATTACTTAATTTGGCCCCTGAATGAAGATAGCCAATTACCCCGTTTCTACGATCCATTCGTAATTCCTTTTGACGGTTCATCGTCGTGGAATATTATATATGTATTATTAAAAAATTAATTAACTACTTTGTTAAACAATGCAAGAAACTTATTTATGTATCATACACACACACAAATATTCCAGAGAATAGCTAAATAATGTATAAAAAGTAAGAAGTTATAGTCGGGCGAGGCCGAACACATAATACCATACACCTGTATACGAATAAAATGTAATTTAGTTTTCATAATAAAGGATTTAAGTTGAATTGTACCTTGCCTCAGATATCCTAAAGCCATTCCAAGTTACTGTTTAATAAAACTGTGGATATTTAAGTAAAATTTTGATTGGGGCTTTTTATGCATTTTTAATTGTGTTATTTCCTGGGACAATAGAAGAACGTGTATCAAATTTCATTCAATTATCTTCAAAATTGCGGCCTGTAGTTTGATTACAAGGTTTACATGGACGGACAGACGGACGGACATAGCTAAATCGACTCAGCAAAAGATTCTTAGCCGATTGGTATACTTTAAGGTATTTAAGGCTATAGGACCAATTTTATTGTGCGTTACAAACATCAGCACAAACCCAATATACCCTCCCCACTAAAATGGTGTAGGGTATAAAAAAACAATATCTATCTATCTATCTATCTATCTATCTATCTATCTATCTATCTATCTATCTATTCTATCTATCTATCTATCATACTCTAAATCTATGCTATTCTTATCTATCTATCCATCTTACTCATTCCTATCTTCGATGCATCTATCTATCTATCTATACTACTATCTATCTATCTATCTATCTATCTATCTATCTATCTATCTATCTATCTATCTATCTATCTATCTATCTATCTATCTATCTATCTATCTATCTATCTATCTATCTACTATCTATCTATACTATCTATCTATCTATTCTATCTATCTATCCTATCTATCTATCTATCTATCTATCTATCTATCTATCTATCTATCTACTCTATCTATTCTATCCTATCATATCTATCTATCTATCTATCTAATCTATCTATACCTATCTATCTATCTATCTATCTACTATCTATCTATCTATCTATCTATCTATCTATCTATCTATCTATCTATCTATCTATCTATCTCTCTATCTATCTATCTATCTATCTATCTACTATCATATCTATCTATCTATCTATCTATCTATCTATCTACCTACCTACCTACATCTACCTATCTACCTACCTACCATCTGTCACTATCTATCTATCATCTATCTATCATTCTATCTATCGTATCTATCTATCTTATCTATCTATCTATCTATCTATCTATCTATCTATCTATACTATCTATCTATCTATCTATCTATCTATCTATCTATCTACCGTATCTATACCTATCTATCTATCATACTATCTATCTATCTATACTATACTATCTATCTATCTATCTATCTATCTATCTATCTATCTATCTATCTATCTATCATCTATCTATCTATCTATCTATCTATCTATCTATCTATCTATCTATCTATCTATCTATCTATCTATCTATCTATCTATCTATCATCTATCATTATCTATCTATCTATCTACTATCTATCTATCTATCTATCTATCTATTCTATCTATCTATCTATCTATGCTATCTATCTATCTATCTATCTATCTATCTATCTATCTATCTATCTATCTATACTATCTATCTATATATCTATTATCTATTTATCTATTTATCTGTCTATCTATCTATCATATCTATCTATCTTCTATCTATCTATCTATCTATCTATCTATCTATCACTATCTATACTATCTATCTATCTATCTATCTCATCTATCTATCTATCTATCTATCTATCTATCTAATCTATCTACTCCTATACTTATCTAATCTATCTATCTATCTCTATCTATTTACCTATCTATACTATCATATCTATCTATCATCATCTATCTATCTATCTATCTATCTTCTATCTATCTAATCTAACTATCTATCTATCTATCTATACTATCTATCTATCTATCTATCTATCTATCTATCTATCTATCATCTATCTATACTATACATACTATCTATCTATCTATCTATCTATCTCATCTATCTATCTATCTATCTACTATTATCTATCTATCTATCTATCTATCTATCTACCTCTTAATCTATCTATCTATCGATCTATCTATCAATTTATCTATCGATCTCATCTATCTATTATCTATCTATCTATCTATCTATCTATCTATCTATCTATCTATCTATCTATCTATCTATCTATCTATCTATCTATTCTATCTATCTATCTATCTATCTATCTATCTATCTATCTATCTATCTATATTATCTTATATTATGTATCTATTACTATCTATCTATCTATCTATCTATCTATTCTATCTATAACTATCTATCTATCTATCTATCTATCTATTATCTATCTAATCTATCTATCTATCTATCTATCTATCTATCTATACTATCTATCTAATCTATATCTATCTATCTATCCTATCTATCTATCTATCTATCTATCTATCTATCAATTTATCTTATCTATTACTATCTATCTATCTATCTATCTATCTATCTATCTATCTATCCTATCTATCTATCTATCTATCTATCTAATCTATCTATCTATCATATATATACTATATATATATATTATATATATATATCTATCTATCTATCTATCTATCTATCTATCTATCTATCTATTATCTATCTATCTATCTATCTATCATACTATCTATCTATCTATCTATATATAATATATATATCTATCTATCTATCTATCTATTATCTATCTATCTATCTATCTATCTATCTATCTATCTACTATCTATCTATTTCTATCTATCTATCTAATCTATCATCTATCTATCTATCTAATCTATCTATACTATCATATCTATATATATAATATATATATATATATATATATATATATCTATCTATCTATCTATCTATCTATCATATCTATCTATCTATCTATCTATCTATCTATCTTTATACTATCTATCCTATCTATCTATCTATCGTATCTATCATATATCTATCTATCTATTTATCTATATTTATCTGTCAATCTATCTATCTATCTATCTATACTATCTATCTATCTATCTATATATATATATATATATATATATATATATATATATATATATATATATATATATTCTATCATCATCTATCTACTATCTATCTATCTATCTATCATATATATATATAATATATATATATATATATATTATATATATATATATATTATAATATATATATATATATATATATATATATATATATATATTATAATATATATATATATATAATACTATTCTATACTATCTATCTATCTATCTATCATATCTATATATCTATCATCTATTTATCTATTTATCTATGTCTATCATGTATACTAATCTATCTATCTATCTATCTATCTATCTATCTATCTATCTATCTATCTATCTATCTATCTATCTATCTATCTATCTATCTATCTATCTATCTTTCCATCTATCTATCTATCTATCTATCTATCTATCTATCTATCTATCTATCTATCCATCTATCTATCTATCTTTCCATCTATCTATCTATCTATCTATCTATCTATCTATCTATCTATCTATCTATCTATCTATCTTTTCACCCATAGGTCAATGGCTTTTGAAAACCCAAATGCAACCCACACAGATGATTCTTCCTATAACTTAACTGTGTCTTTCGCCATTTATCCACCATTCCCTAAGCTTTATGAAAAAGCTTTAAAGTTCAAACATAACTACGTACCAATGAATGTACATATGTATGTACATATAGTTTACCATTTCTAAATTACACTTAAATTTCATTTATACCCTCTGTGAACCTAAAGTAACTTAATTTATACCTAAATAAATGCATACATATGTATTGAATGTATGTGTGAGTATGTGTTTTTTTTTTTAGTTTTGTAACAGACCGAATTTATTGCTCTTACTACTTTATCCCCATTCTGCTTAATTCTTTTTCTTTTCATTAGTTTTGCGGTGATTTTAATACGGTTCGCATTAGTTTGTTTGTTTGTCCAAATAAGGTGTTAATTAAATAATTAATTATTGTGTTTTAATCTCTTAAATAATTGAAAATAACAATAATAACATAAAAAGAAGTTTAAGTGAAAATTTAGTGTTAATATTTGTGCAATTATTTCTTAATTATTAGCTAGATTGTTCTTTATAAATTTTGTGCAAAGAATACACTTTAATTGTTTTCGAAAGACATTTGTTGAAAAAACGGTGGAAAGAGTATGGGAGAAGAATTATTTAAGAAGAAGACAATTCAAACATTGTTTTTAACAAAGGTTTGTTTGTTAGTGCTTAATTTGTGTATTTTTTTAATACTTATTTATTATTCGTTAGAAAGTGAGGCGAAAGAAGCGTTTTTTAAATAAAAATGTATAGCACTGCTTTTGCGTACGAAACTTTAATTCATATTTTAATATGGTTAAAAACTGATATAGATTTTTTACATATTGTTTAATGTTTTTTTAGACAGTTTTATTAATATTTTAAATGAAATAACTTCTGCATTATATGGGCTTTTAAATATGTACATCTTAAGAAAGCTCTTAATGTTGTTACAAAATTTCATGTGAGATGAATTGCTGTTTTATTGAAACATTTAAAAGATAAATGTGTTCTGGTCCTGGTTCTCAAAGAGTTTTCCAATGATACTCATATTTATCATATGAACATTTAAGATATATCCAATTATATATCAAAACTTTGAAGCCCCTTGACTACCGAACTCCAATAGAGCGGATAAAAGTCACATGAAAAAAAACTTACATGTGGTATAGACAATAGTTTTAAAATCAACTGCTTAAATTCTAGCATAAAGGAACTTATCAGGGTTGGCAAAGTTGGTACACTATCATGTGCTATAAACAATTTTTTTTAAATCAGCTGTTTTAAAAACAGCATGCTTAATATAGGGACTTATCAGGCTTAACAAAGTTGGTTCATTTCGATCTTCAACCATTTTCTACAATTTTTAATTATATTCCCTTATTGAAATAATAATTTAAAAATGTCTCAAGTCTTTTTTTTAATTTTTCTCGATTTTTTACACAGTAAAGTATTTTCAAAGAAATGGTTATTCCCAAGAAAAATAAGTTATTTTTAGGATTTGATGTCATTACATGCTAAAAAGGATAATATCCTGCGATAACCTTCGAAAACACTTTTTTCCATTTTTTATCAAAGTTATCAATATATGTCAAAATAAAGTGTGTAATGAAGTCATATCCATAAAAAATTCAGCGTTTTAGTTTTGTGCGTGAAAGGGTTAAGCAAAGAGTTCAAAGAACTGCCGATTTCCGCCAAATTTTAAATAAAATTTTCAAGAGGATTTTATAAAAAATTCTGGAAGAGATTATAACCAGAAAACATTAAAAAATAGCGCCCTTTTGAGATATTTTTTTCTGAGCGCTTTTCTATTTTATGCTTTAGACTTTCTAAAAGTCTAAAATACTATTGACTTCTCTATCCTCTAGTCCTTAGAGTGAAAATATACTGTCTACTGACTAGTCCAAGAACTAGTCTATTGACTTAATTGTCTTATTCAGTGTGCACTTAATAAGGTAGCCTCGTCCACACAGCTGGCCATCAGCTGTTACAATCTTAACTGTCAAAATTCCTGTTTGTTTACATTAAGAAAAAATCGCAAAAGTTGTAAAAATGTTTAAAAAGTGAAGAAAATTATGTTTTTTAATAAGTTTTCTGGTTAAATTGTGATTAAATGTCTTTGTTGTCCTCCTCACTTGATAAAATAACAAAATATTTTGCTACGGCATACGTTACAAATCAGATTCAACAATTTTTAGCACAAACAATTACTTTTCACAAAAAGCACGTTGTATTCGCAAAATTTGTCTTCCCAATAGTTATAGTTATGTTTTTCAGACATCCAACGTTTCATTAATAAATTAATATTGATACTCCCGAGTCTTATTTGATACTTTCAGGGCTACAATCTCAATATTCGATTATCGTTTAACCGGTAGTAAATCTGTCTGTTAAAATAATTTTGTAATAACAAGAGAATTAGAATATGGGGATAAACGTTTCTTTAAAATTTAAAATACTTTTCAAAATATTTTTTGGCACTTTTTCTCGAAAATGCATCAAATTAAAGTTGTAGGAAACAGCTACTAAAGTACTCTTTAACTTTAGTAGCTGTTTCTCTTCAATATTATCAGACTTAATGTTAAAAATAGTTGAATCCCTAAGATCATGTTAATCAGCGCTGAGTTCGAATATTATTTCATATTTTCTCCACCACATCTGGAATCTGGGATAATATATCCTGAGTTTTGAGAAAACGCAATTTTGTTCCCTTTTCGAGAATTTATATCAGCGCCATGAGTGCTTTAAATATAACATTTTACAAAGTACAATTTCGATGTAATATTTGTATCGTAGCTATGAGATACTATGCATTTCCTGGGAAAACTTCATCAAATTATATTGAAGATGTTAACATTGAAGGACGGACACCACATCAACATTTAGCGTCCATTCCAATTTATAAATATATTTCAGAAATTACAAACTTTTAGCAAAAAAAAAAAAAAAAAAACATAGCATGTGGAGAGGACAGTAAAACTCTGGAGCACTTTCTTTGCCACTGCCAGGCATTAGTCGAAGTTAGATCCAACTATCTTGGAAGTGCTGTTAATCCGGAAATAACATTCCTGACTAACACTGATTGGAATAATTCATTCAGTTCCCTTTTTTCATGTTAAAGATTGTGGCCTAGGTGCATTTCTTCGAATTTGATGTAGTATACATTCTCCTATCAACTTAACCTAAGTACTTTGAGATCCAAAAAAGTACTCTCTGAAATATTTTTTGATACTGAAACAAAATCTCTTTTTCCATCCCTGACAGTGTACACTGGTCTTGTTTATAGACTAGTCAATAAATAAGACCATTAAGTCAATACACTGGTTCTTAGACTAGTCAGTACTAATAACCTATTTTATAAAATAGCCTTTTCAATAGACTAGTACATTGATTTATGAAATTGGTTATTGATATCTAAAAATATTGATTAGTTAATTGACTAAAGAAATCGGCTTGAAATGATTTATGTTTTATATTGGTATAAATTTACAAAAATATAGATTCAGCACAATGGAATTCAAAAAAGTACACTTTTAAATGCGGATTTGTACAATATGAAAATTTCGTATGTCATCCCTAAACTTATTTATATTCATTGCAATTGTAAGAAAAAGCGCAACATTGTTGACACTGTTCTAATAATATTTGTTTTTGTAAATAAATTAACTTTTGTTTTCTTTCAATTCCTTCTTTTCTCAATTAACTTTTCTTTTGATGCTCATCATCTATTTACAAAAACAAACTACAGGCAGAAGTTTAAAACTACAACAACAATGTATCGGTTGCAATTTTTTTTCCATACAAACAAATATTCTCTATGTTTGTTGTTGTGTTTTTATTTCTATTTCTTTTTGTTCTTGTTGTTTTGCATGCAATTATTTAGTCTTGCGGGAGTTTTTGTATGGTTCGGTAGTGTGGTGAAATGTTTATTGTTAAATTACTAAAATAAAAGTGTTTTTAGTGTAAAAAATTAAATAAATTTCTTAGTAAAAGGTTAATAAAGTGTTTAATTATAATTAAGTTAAAGGTTTTTGTAAAAATTTTCACAAGAAAGTGTTTAAAATTGTGTTAAAAGTTTTGAGAAGAAAATTACTTCGTTTAATTTCGTCTGATGCTTAAATTTACTTGTTGATGTGCGAGAAGAGGGAGGAGAGAAAAAGCAAGTAGCAGATGATTCGTTTATAAGGTAATTTGGTTAACAAAAAGGCGCCAAATGAATTCTATACACCTAATTCGTTTTAAAAGTTTTCTGTTCACCCCCTTTGTTAAAGAGTTTTTATTAAGTAGCATGATTACAACTGTGACCACAGACGACAAGCGACTGTTATTAAAGTGTAGTTTGTTGAATAACATATTAGAGATGTCAAAACATCATGTTAATTGTTAAACTTAATAAACTCTTTTAAAGCAATTACAATAAGGTAGACATTTAGTAAATTAATTTTAAAATATTCTAATTTAAAATACTTATTTTTATTTCAATTATAAAATGTTCTTTTTTGTTTTCTATATCATTTCAGGTAAGTGTTTCCCATCACTTTTGTTACAGTCTTCATTAATTCAATCAACAGAAAATTTAAATAAATTTTTCTATTGACAAAGACTGGAGTTAGTATTGCTGGAATAATGGAATACATATAGTAAATTCTTTTATTTTGCTTTCATAAGGAAAATGTTTATATGAAATATGTAAGTAATTTAGTTTTTATATGGTAACGAATGAATTCCTTATTTTAAAGAATTTTTGTTTGAGATAAAAGAGTTGATAGTGAAAATTGCTTATATAATTGGGTGAACAAGTTTTAAATGCACATATTTTGAAAATAATCAAAGATATTTAGATAGATGGATATATAGATGGATAGATAGATAGATAGATAGATAGATAGATAGATAGATAGATAGATAGATAGATAGATAGATAGATAGATAGATAGATAGATAGATAGATAGATTAGAAAAATAAAATAGGAATTTAAGTGGATTAGAAAATTTTGTTAAGATGGATAGATGAGATATATGGATGGTAGATAAATAGGTAGAAATAGATTTTAGATAGGATAGAATAGATAGATAGATAGATAGATAGATAGATAGGATAGAGTAGATTAGATAGATAGATAGATAGATAGATATATAGATAGATAGCTAGATGATAAGATAGATAAGATTAGATAGATAAAGATTAGAATAGAATAATATAGATAGACTAGATAGATAGATAGATAGATAGATAGATAGATAATGAAGATAATGATAGATAGAAGTAGATAGATAGATAGATAGATAGATAGATTAGATAGATAGATAGCAGCTGATAGATAGTAGATAGATAGATAATATATAGGATAGGATAGATAAGATAGATAGATAGATAGAATCAGATAGATAGATAGATTAGATAGATATGATAGATAGTATAGATAGATAGTAGAGTAGATAGATAGATCAGATAGATAAATAGGTGGCATAAGATAGATATATATAGATAGAAATACTATAAATAGATAGATAGATAGATAGATTAGATATATGATAGATAGATAGATAGATAGATAGATAGATTAATAGATAGGATAGATAGATAGATGATAGATAGATAGATAGATAGATAGATAGATAGATAGATAGATAGATAGATAGATAGATAATAGATTGCATAGATAGATAGATAGATAGATAGATAGATAGATAGATAGATAGCTAGTAGATAGATAGATAGATAGATAGATAGATAGATGATAGATAGATAGATAGATAAAAACAGATAGTAATGATAGACATATATGGATATGATTGATAGGATAGATAGATGAAGATAGATAGATAGATAGATATAGATAGATAGATAGATAGATAGATAGATAGATAGATAGGATAGATAGATAGATAGATAGATAGATAGATAGATAGATAGATAGATAGATCGATAGATAATAGATAGATAGATGAATAGATCAGATAAGATCAGATAGAATAGTAGATAGATTAGATAGATAGATAGATATATAGATAGATGATAAATAGTGATAGATATAAGATAGATATAGATAGATAGGTAGATACGATAGATAGATAGATAGTAGAAGAATAGATAGATAGATGATAGATAGATAGAATTAGTGATAGATAGAATAGATAGATAGATAGATAGATATATAGATAGATAGATACGATAGATAGATATAGATAGATAGATAGATAGATGCTAGATAATAGATAGACGATAGATATAGCATAGATAGAACGTAGAGTAGATAGATAGATAAGATAGATAGATAAGATAGATAGATAGATAGATAGATATGATTAGATAGCTAGATAGACTGATAGATAGGTAGATAGATAGATAGATACGATAGATAGATAGATAGATAGATAGATATAGTAAGATAGATATATTAGATAGATAGATAGATAAAGATAGATAGATAGATAGATAGATAGATAGATGATAATAGAATAGATAGATAGATAGAAGATGATAGATAGATAGAATAGATAGATAGAATAGATAGATGAGATAGATAGATAGATAGATGATAGATGAGATAGAATAGAATAGATAAGATAGATAGATAGATTAGATAGGATAGATAGATAGATTAGATAGAATAGACTAGATCGATAGCATAGATAGAAGATAGATACGATAAGATTAGATAGGTAGATAGATAGATAGATAGATATGATAGAGTAGCATAGAGTAAGATAGCTAATCAGATAGATAGAATAGATAGATAGATAGTAGAGTAGATAGATAAGTAGATAGATAGATAGATAGATAGATAGATAAGATAGATAGATAGATAGATAGATAGAAGATTAGAATAGATGATAGATATAAGATAGATAGTATACGATAGAATATGATAGATGAGATGATAGATATAGATAGATAGTAGATAGATAGAAGATAGATAGATAGATAGATATGATATTGATAGATAGATAGATAATAGATAGATAGATAGATAGATAGGTAGATAGCATAGATAGATAGATAGATAGATAGATATATAGATATAATAGATAGATAGATAGATTATGATAGAATGAGGTTCCATATATATTTATATATATTATATATATATATTATATAATATATATATATATATTATATATATATATATATATATATATATATAATATAATATATATATATCATAGAAAGAGTAGCGTTACTGACTGACTGACTCATCATCGCACAGCCCAAACGGCTGAACCTAGAATCATGAAATTTGACAGTAGATGTGTTTTGGCTATGTAGATCCACTAAGGACGGATTTTGGGAAATTTGTACATTTACGGGTAAAAAGGGGGAAAAACGGGTAAAACAGGTTTTTTTAATTATCTTACACAAAATTAGTGATACAAGAAAAATTCTAAATGCACCTGTATCTACTCTTAAAATGAGCAGATGGGTGTCTGGTACTTCAAATTCGTACTTTTAAGGGGTAAAAATGTGTAATGTGATACCTCTTTTGGCCCCTTATAACTTTTGAACTAATTAACATAATAAAATTTGGTGTAAAAGGGAGAAAACTGTATTTACTGTATTTTTATAACATTAATAAAACTTTTTCTGTTTATTGAATTACTCCTATTAAATTACGGACTAACTCTTTAATATTTATTGTAATAAAATTTTTGCTATTTCAGCGGGGAAAAAAGTGAAGTTTAATTTTATTCAAACTCATTAAGCCAATTTTTATAAAATTTGAAAAAGTATTTTATTTACTCACACAAAATAAGCTGTTGGTATACTATTTTGGAATTCGAGTACTAAGGCCTATATATAGGACCAAATTCGAGTAAATTCTTTGGTACTTTTTAAAAGCACCATTTTTCTGGAACAATTGAATGCAGATTTGAATCGTTTGAGTTTTATTTGTGATATATAGATTTAAATACGGAACATTTTGTAAACTTAATTCTCGAAAAAGTATATTTCTAAGCGAAAAAGGGGAAAAATTGAATTCTTTATTAGTACTAAATTTTATTCTACTTTTGGTACTTTTTCTTTCTTCAAATGATACTCTATGTATGTTCTTTAATATTAATTCAAAACACATGATTATTAAACATACACGTCCTCATGGAATAAGATTCTTTAAGAGAGAACTTTTTAGTACTTTTTTGCTCATAAATGGTACTTTTTTATTTTTTTAAATTGTTTAACCTAGGAACATTAATTTTAGCATACATGGTCTTCGCTGAATAATATTCTGTATAAAGGAACTCTTTGGTACTTTTCTATTCTTCAAATGCTACCTTTTAGATTTATTATAATGGTTAACCGGAACACACGGCCCTTATTAAATGAGAATTTATTAAGAGAGATTTTTGTACTTTTTCGTTTTTCCTATGGTACTTTTTGATAGTTTTGCGATATTGAAAATAAAATTTAAAATGTATGGTCCTTAGTGAATGAGAATTTACTGAAATTGACTTTTGGTACATTTTTATTCATTAAAATTATCTTTTTTGTATTGTATATAATATTGAACACAAAAACATGAATTTTTTGATTAAATGATAATCTATTAGATATATTTTATAGTACTTTTTTCAAATAGTACTTTCGAAATTGTCCATAATGTGGAAGCTAAATGAATGAAACTAAAAATACAAGCTTCTTACTGAATGCGAATTTAATCACGTGATATTGAACGTATAAAACTGAAACATTAAAAAAATGTTTAATCAATTTTAATTTTCAATAAAATTAAACAAAATTTTGTATGTATTTAATTTAAGTTGGGGTAGCGAAGCACCCAGGGTATGCTAGTATGGTATAATTCAAATCCACATTTTATAACATTCAAATTTTAAACGAATAAAACACTACCTTAGATATATATGTATTTCCAAAATAAGAATATATACTAGTTTTTTTAATAAAGAAAAATTTTAAATGCAGGAGATGTGTGTAGATTGTATTGATGTTTTTACATTCTTCTTTGGCACTACATTATATAATTTTTCTTTTTAACGATACACATTGAAATGCATTGTAATTTTCTAGATGGATTCAATGATAAGGACATTGCACAGTGGGTTGAAAACATAAAAAAGTTAGAATTAAATTTTAAACAAAGAATGATTTAAATTTGAGTAATATAATTGCATTTCTATTGTCATAATTTTCAAAATTATTAACTCAACTCTTTTAAATACCCACTTCTTTCACATTCAACTAAAACACTGTTTTATACATATACATACATATGTATATTACAATCAAATTTGTTTTGCTATGTTTCTTCAGTTGTTGCTGTGTCTTGAGTATTGTCACCTTTTTTATCTCAAGATTTCTTCCATGTTGTCGACCGCTTTCTTTCTAACTCAATTTAAAAGGTTCCACATTGCCAGACATTAATGTGATAGAAATACATTGGCATACTATCTACATATGTATGCATGTGTATGTTAAGGAAATGTCAGTTTATTTACCTTGACATACTTACTAGTACTTAGATGCAAGATTTATTCATTTATTTTATTCTATGAGTTTTATTTCGTTATATTTTAGGACAAAGAATAACTTTTGTAAAATTTAAGTTTTGCTATTTGTTGAAAATTTCATTAAAAAAAATCTAATGTTGGTCTTTCCAAATAAATAACTAACAATTTTTTAATAATTTCTTAAAATGTTAATTTATATATTTTGATATTTTACTTATGCACATATACATACATATGTACGTGTGGCATACAACCTCAAACTAAATAATTTTGACAGTTTGGTTTTGTAAATTATGCAAATAAATAGTAATTAAATTTATACTTTTAAACAATTATGCCATTCTAAACTACAAATCAATGTACACATTTTTTAGCTTATAAGTTTCTTTAGTTTTTGTTTTAAATAGTCATAAAACTTGCAGTAAATTTGTTTGTCTGACCTTTTCAAAAAGTCAGACGCATTAAACAAAATAAACAAATACTGCAATTAACTGTAAACATTTTTGTGACAGTTTTGACATTTAAATATATGGAGATTTATAACTGTCTTCAATGTAGGTAATCAATATTAACAGTAACATATCTGTCAAAGTAATTGTTTATTACCTTTTTTAAATAATGAAAAAAATTTACACATTTTTTTTAAGATTATCTCTTATTTTTTAAGATAAATTCAAAATATTTTTAGTTTCTAATTACAATTTTGTTATTAATTTGAGGATATAGACTACACTACAATATTATATATGTATATAGACTATAGCTTAAACAAAATACTAGGGTCAATAGACTAGATTATAGACTAAACTATAGACTAGATTATAGACTAGACTATAGACTAGACTATAGACTAGACTATAGACTAGACTATAGACTAGACTATAGACTAGACTATAGACTAGACTCTAGACTAGATATGACTAGACTATAAGACTAGACCTATAGACTAGACTCATAGACTAGACTATAGACTAGACTATAGACTAGACTATGACTAGACTATAGACTAGACTATAGACTACGACTAAAGGACTAGACTATAGACTAGACTATAGAACTAGACTATAAGACTAGACTTAAGCTACTGACTATAGACTAGACTTAATGACTAGACGTATAGACTAAGGACTAATTAGACTACGACTTATAGACTAACTATAGACCAGACTATAGATAGAGCTATAGACTAGACTATAGACTTAGAACTCTGAGAGCTAGACTATAGACTAGCTATAGACTAGACTATAGACTAGACTATAGACTAGAACATAGACTAGACTATAGACTAGACCTATAGATAGACCTATACCGACTAGACTAATAGACTACACTAAATAGGCTAGATATAGACTACACCTATAGGCTCAGACTATAGACTACACTATAAGGCTAGACTTAGACTAGACTAAATACTAGACTATAGAGCAGTCTAATAGAGCTACACATAGACTATGACCCTAGACTAGACTATAGACTAGACTATAGACTACGACCGTATAGACTAAGACTATAGACTAGACTATGAGAATCAGACTGTACTAAGACTAGACTATAGACTAGAACTATAAGACTAGACTATAGACTAAACTACTACGACATGCACTATAGACTAGAGCTATAGACTACGAACTATAGACTAGACTCTATAGACTAGACTATACAGACTCTATGGACATAAGACCTAGAATTTAGACTAGACTATAACACTCAGACCCTATAGACTAGACTATGACTAGCAACTATAAGACTAGACTATAGACTGACTATAGATAGACGTATAGACTAGACTAATAGACTAACATAGACTAGACTAATACGAGCTAGACTATAGAACAGAACTATGGACGGAGATATAGACTACACTATAGACTAGACATAGCACTAACTATAGACTAGACACTATAGACCTAGCTATAGCTAGACTATAGACTAGACTATAGACTAGATCTACTAGACTAAGACTATAGACTAGACTATAGACTAGACTATATGACTAGACTATAGACTAGAACATAACGACTAGACTATCAGACTAGACTATAACTAACTATAGCTAACCCTTCACTGCCCTCAGCCCACAAGACATCCCCACACCACCCCGCTACACACACCCCCCATAAGAAAGAGACAAAGAAAAGATCGTAGAAAATACTCAAAAAAAAAAGAAAAAAAGAGATTGTATCAGAATGAAACACACCCCGCACTCTTTACGTAAAGGTAATTTTAAAGAATCGCTAGCAATCTAAAAAAGAAAAAAAAGATCATTCGTGTGGCTCACTCACAGTGTATTAAACAAAGAAACAAAGAAAGAATTCGAACTAAGACGAAAAAAGCAACCATAGAGAAAGAAGTGGCAACCTCGCAAAGATCGCAGAGAAAAAACTTAGCGAGTAAGGAAAATACATACGCACACACACAGAAATTCAACAAGCAGATCGGAAAAAAAATGGACAAGTCATCAATAGAAACATAAGATAGGAAATAAAGTAACCGAAAAGAAATAAAAGTCAAAACGGCAGAAGGAAGAAGAATGGTATAAGCGGGTTAACCAAAAGCACAGAAGAATTCGGGCGACAAAAACAAAAAAGATATAAGAAAAAAAAAAAAAAAAAAAAAAAAAGAGACAAACCTCGTACTAAAAAAAGAAGTAGTAAGAAACGATTGAACATTGACTAAAGAACTAGACTATCGATCTAGACTATCACGAACTATGACTATACTGAACTAGACTATAGACTATACTATGAAGATCTAAGACTATAGACTAGACTATAGACCAGACTATAGACTAGAACATGACTAGACTATGACTAGACTAAAAGACTAGTACTATACGCACTAGACGCTATAAGACTAGATCTGTAACTAGTACTATAGACTAGATCTATAGACTAGACTTATAGACTAGACTATAGACTAGACTATGACGCACATAGACTATAGAAAGACCTTATAGAACTAGAACTATAGACCTAGACTATGACAGACTATAGAACAAACTATAGCTAGACTATAACTAGACTATAGACTAAGACTAAGACTACATCTACGAATAGAGCCTATAGACTAGACCTATAGACTAAGACTAGACCTATAAGACTACGACTATAGACATGACCTTTGACTAGTTATAGACCAGCACACTATAGGCTAGAGAAGCTAGTAAGACATAATACTACGTTAGTATTAGACTCACTACTATACTAGCTTATTTGCGCTAGACTATTAGACTGACTATTAGACTAGACTGATGAGACCTCGACGGTAGACTAGACTATGACTAGACCATAGACTAGAACTAATAGACTCAGAACTATAGACTAGGCTATAGAATAGACTATATGAATAAGACTATAGACTAGACTATAGACTAAAGACTATAGACTAAGACTATAGACTTAGACTATATGACTAAGTATAGACATAGTCTTAGACTAGACTATAGACTAGACTAATAGATAGACTTATAGACTAGACTTGTACTAGACTAGTAAGACTAGACTATAGACTTAACTTTCATGTATACTATCCTAGTAGACGACCATCTATAAGGCTAAGACTATAGACTAACTAAAACGACTAGACTATAGACTAGTCTATAGAAACTCACTATAGACTACAACTCTAGACTACCTATGGACTAGACTCTAGACTAGACTATAGACTAGACTATGAGACTAGAACCTATAGAACTTATGACTATAGCTAATACTATTATAGACTAGCTACTACCTAGACTATAGACTAAACTATAGACTAGACTATCAGACGAGAACTATATGAGCTCACACGATAAGACTAGATAGATATATATAGACTAGACATAGACTTGACTATAGTACCTAGATATCAGACTGACTATCGGACTAGACTATAGACTAGTACTATAGACTAGACTATACGCTAGACTATAGACTAGACTATGACTAGACTATAGATTAGACTAATAGACTAGACTACTAGGACTGAGACTTATAGACTAGACTATAGACTAGACTATAGACTAGACTATAGACTAGACTATAGACTAGACTATAGACTAGACTATAGACTAGACTATAGACTAGACTATAGACTAAGACTATAAACTGGACTATAGACTGGACTATAGACTAGACTATAGACTAGACCTAAGACTATACTATGGGTTACACTTATGTTTTATACTAGACTGTAAACTAGACTTTACCCATATATAACTTTTATCCTATTATAATATATTTTTGAAATCATTTCTTAATTTAATTTTCCTCAATTTCGCGGTTTCGTTTATATATTCCTTTTACTTAAAAATAATTTAAAATCGTTTTACTCTTGCAATAATGGTTTATTTCTAAAATTAATAACAATATAAAAACGAGGAAAAATAATAACTTTAAAAGCAAAAGTACAGAGTACCATCATCAACCACAAGCCAAAGTTTTATATTGCAAATATTGATGCCGTGGGTGCATCATTTATTTTGAAATAAGCAAAATATAATTTACGAAATTTTTGTTTATTTCGCATAAAATTTTTCATATATTTTATGATCATACTTTTTTTGTAATATACATTAATATGAGTGTGCTTCTGAGAATGTCTCGTTAAAAAATACCAAACTTTTGCTCTTATTTTTATGTGTGCAACTTCTCTTCTGGCGGTGTTTCCTAAGAATATAAAAACCAAAATTGCATTCATTTTGCTTTATAATTTTTTTCCAATATACAACATCTTAATTTTTAATATTTGTATCTTTTGATGAAAAATGAAATTACGCTAAAGACAACGATGGTGATGATATTGTTGGTTGTTGTAGTTCGGTTCCTTTTTATTTAGTTTTCTTGTTTTTTTATGAAATAAACTTGGTTTCTTTGACTCATAAAAGAAATATTTTTATATTCATTCATATTGTCAACACTTGCTTAATATTAACGGAGTTTGTGGTACATCATGTTGTTAGTTGCAGTAAAATGCACATTAAAAAGACCTCATTGGGAAGTGAGGAGCAACAAATAGTTTAGACTTTTGACTAAAAACTAGGTTATTGTGCAGATTTTATCGAAAACAATATTCTAGAACATATAGTTCAACTTTTATAGAGTTTATTTTAGTATTGAGTAGACCATAGACAAGTCTAAACTATAGACTAGGCTTTAGAGACCTATACTATATGCCAGACTAAAGACAAGATTATAAAAGTTATAAACTAGAATATAGACTAGACTATAGACTAGATTATAGACTAGACTATAGACTAGACTATAGACTAGACTATAGACTAGACTATAGACTAGACTATAGACTAGTATTAACAGGGGGACTATTAGATAGACTATAGGACTAGACTATAGACTAGACTATATATATACTTTAGACTATAGACTAGACTATAAAACTAGACTATAGATGACTATAGACTAGACTATAGACTAGCTATAGATAGACTTATAGACTAGACTATGACTAGACCTTTTATAGACTAGACTATAGACTAGACTATAGACTAGACATAGGACAGACTTATAGACTAGACTATAGACGAGAACTATAGACTAGACATAGACTAGACATAGACTTGACTATGGGACTAACTATAGACTAGACTATAGACTAGACTATAGCACTAACTATAGACTAGACTATAACTAGACTATAGACTAGACTAGTAGGACTAAGACTATAGACTAGAGTATAGACTTAGACTACTAGACTAGGGACTATAGGACTTAGAACTATAGACTAGACTATAGCTAGGACTATAGACTAACTATAGACTAGACTTAGACTAGGACTATAGACTAGACGATAGACTAGACAATAGGACGTAAGATATAGACTAGACTATTAGACTAGATATAGGACAGACAAACTAGACTATAGACTAGACTATAGACTAGAACTATTATTGACTGAGATTAAGACTAGACTTATACTTAGTACTATGACTATACTAAGACAGGATCTATATGACTAGACTTAGACTAAGAACTTATAGACTACTATAGACTAGACTTTAGACGTAGGACTATTAGACTATTACGTAATTGACTAGATTATGTACTAGACTATAGACTAGACTATTAGACTAGACTATATATAGTACTATTATACTATGACTTATTTAGTACTTATGACTATAACAGTGACAAGACTCGCCTATAACTAAGATAGCACTAGGACTATAGACGAATATAGAGCATAGACGATAGACTAGACTATAGACTAAGACATAGACTAGACGATTAGACTTAGGGACTATTGACTAACTATAGAATAGGGACCTATAGACTAGACTATAGGACTAGACTATAGACTAGACTATAGACTAGACTATAGACTAGACTACTAGACGAGAGCTATAGACTACGACTATAGACTAGACTATAGACTAGACTATAGACTAGACTATAACTAGACTATAAGACTATATTAGCTATGACTAGACTATAGACTAGACTAGAGACTAGACTATAACTAGACTATAGACAGACTAAGACTAGACTATAAGAGAGACTATAGAGTAGACTATAGGACTAGACATAGACTAGACTATAGCAGACTATAGACTAGCTATAGACTAGACTATAGAATAGACTATAACTAGATAAGACTGACATAGACTAGACTTAGACTAGACTATAGACTAGACTATAGACTAGCTTATAACTTAGCATTAGACTAGACTATTTATGACTTAGACTATAGACTAGATATAGACGAGGACTATTAGACTAACTATAGACTAGACATCAGACTAACTATAGATAGACATAGGACTGACTATAGACTAGACTATAGACTAGACTATGACTAGACTAAGACTAGGACTAAGACTAGACTTAGACTAGACTATAGACTAGACTAGTGACTTAGGACTATAGACTAGACTATAGACTGAGACTATAGACTTGTGATATATCGTAGACATAACTAGACTATAAACTAGACTATAGACTAGACTATAGACATACTATAGATCTTAACTAACTATTAGACTAACTATTAGACTATATAGACAGACTTATAGACTAGACTATAGACTAGGACATATAGACTAGGATATAGACTAGACTATAGACTAGAACTATAGACTAGACTATAACTAGACTATACGACTAGGACTATAGACTACGGACTAATAGACTAGACTTATAGGTAGTTCAGACTATAGACTAGACTATAGACTGTTTGTACTAGTTATGACTAGACTGTATAACTAGAGCTATTGAGACTAGACTATAGACTAGACTATAGACTAGACTATAGACTAGACTATAGACTATACTATAGACTAGAATATAGACTAGATGATAGACATGAGTATAGACTAGACGATAGACTAGATGATAGACATGAGTATAGACTAGACTATAGACTAGATTATTGATTATGAATTGGCCTTAATGCCACATCAAAACATTTTTTAAAATATTTAGAATTTTTCCCCCATTAGCAGATGTTACTGAAAATATTATTGAAATTAAAAGTTTCTCTAATGTTTTCTTTTCTCTCGAATTGCTGAATAGTTGATGAAAACAGGTTCTTGCAATATTTTTTTAGTATGATGACTTTTCGAGTACTGTGGTGTGACTTGTTATAGTAATGGCAAAATGCATATAAAAAGAAAACTATTTCTTTGACAAAATACTTTTTTCACAAAGTGAATTAAGTTTTGTTCTACATTCCTTTTTTTTGCACTAAATGAACTTTTTGGAAGTGTGTTCTTTTCATGATTCTATAAGTTTTTATTAGTACTATAAAATTGAACATTTCCTAAGAGCATATTCAAAATATTAATAATATTTATAAAGATAGAAATAATAATAAATAATTTGAAAATATATAATTTATGGCTCGTACGAAATCATAATAAAGTTTAGAATTTAGTATAATAAGGAGTTTTATACTTTTATATTTAATTTAATGCTTGTGAGCACGATTTTTTTGGTTCCTTTGTTTTTTTTCAACAATATTATTTCTATTCGTCCTGAGTTTTTTTGTTCCATCTCCTTTGTTGTCATTTTATGTTTATAACTCTGCAACTTAATATGAAAAGTTTTATTGAACTGTCAATCAAAACTAACAACTCAACACCAACACTCCCACCCAACCAACAGCACTTCAGGCATAAGGAAAACAAAACTAAATTGAGGGAAACTATGATAAATTTATACTAACCATTTTCCAGTGTCTCTTCTGCACTATTTTATATTCGTATATAAAGAATCAATTACTAGTGTCATCTCTTGTCACTAAAATCAACAGCATCTGCTGTCTGACTGCTTGCCACGTCATCATCCTCATCAACATGATCACATGTTAGTTTCATTCCAATGTCTTTGTCATTTTTTCATACTCATTCTATTCGTATTTTAATAAAATCCACCTACTCTGACACTTCTGTTTATTTGCAAAGTACTCAGCAGCATATTTTTAACGCTTTTTATACCGAAGGTGTCCAAATCCACATGTTCGAACACAGACACACGCTCATATTATTATATGAAAACCCAACCTACAAAAGGTTTTTTAAAATAATATACCAGAGGTGTAAATAAGTGAAATGAGTGAATTGGATCTTAACTAGAACTGAACTAGAACAGAACTAGAACTGAACTAGAACTGAACCAGAACTTAACTAGAACTGAACTAGAACTGAACTAGAACTGAACTAGAACTTAACTAGAACTGAACTAGAACTGAACTAGAACTGAACTAGAACTGAACTANNNNNNNNNNNNNNNNNNNNNNNNNNNNNNNNNNNNNNNNNNNNNNNNNNNNNNNNNNNNNNNNNNNNNNNNNNNNNNNNNNNNNNNNNNNNNNNNNNNNNNNNNNNNNNNNNNNNNNNNNNNNNNNNNNNNNNNNNNNNNNNNNNNNNNNNNNNNNNNNNNNNNNNNNNNNNNNNNNNNNNNNNNNNNNNNNNNNNNNNNNNNNNNNNNNNNNNNNNNNNNNNNNNNNNNNNNNNNNNNNNNNNNNNNNNNNNNNNNNNNNNNNNNNNNNNNNNNNNNNNNNNNNNNNNNNNNNNNNNNNNNNNNNNNNNNNNNNNNNNNNNNNNNNNNNNNNNNNNNNNNNNNNNNNNNNNNNNNNNNNNNNNNNNNNNNNNNNNNNNNNNNNNNNNNNNNNNNNNNNNNNNNNNNNNNNNNNNNNNNNNNNNNNNNNNNNNNNNNNNNNNNNNNNNNNNNNNNNNNNNNNNNNNNNNNNNNNNNNNNNNNNNNNNNNNNNNNNNNNNNNNNNNNNNNNNNNNNNNNNNNNNNNNNNNNNNNNNNNNNNNNNNNNNNNNNNNNNNNNNNNNNNNNNNNNNNNNNNNNNNNNNNNNNNNNNNNNNNNNNNNNNNNNNNNNNNNNNNNNNTGAACTAGAACTGAACTAGAACTGAACTAGAACTGAACTAGAACTGAACTAGAACTGAACTAGAACTGAACTAGAACTGAACTAGAACTGAACTTGAACTAAACTAGAACTGAACTAGAACTGAACTAGAACTGAACTAGAACTGAACTAGAACTGAACTTGAACTAAACTAGAACTGAACTAAAACTAATCCCGTATTAGGATAAAAATCTCCACTCTTAAACGAATGTCTTCTTTTAAATCATGCATCTGCATAGACTTGATTGTATGCATAAAAATTGTTTCTAAAAAATTATTTAAATTGTAAAGAAAAATATGACAACCCTGTTATAAAATCTCGACGCACTAAATTGTAGTCTGCGTTTCTCGTATGTACATAGGCACGTTGTTGGCGGCATAAAAGTCAAAGCACGTTTGTGATTTTATTTCAGGTGCAGATCTTTGGAGGGGATTTTATTGAACTTTTTCGTTCCTCTGTGTTGAATGAACATAATAAATTTGCATAAAATTTATAGTGATTTTTTGATGTAAAAAGTCAAACGAGCGGTAGATTTAAAGTGATTCATACTGCGCTTTTTTACTTGATGTTCCCTCTTTACAAACTACTCGTTCGTGATGTTCTTTGTGTGATTTCTTCTCAACTATGAGTGATTTACATACAGACGTCCGTCATAAAATAAATAATAAATAAAGAGTGAATGAATGAAAAAGGCAAAATCCAAAGTTATTGCTTCGATACACATAAATTCATAATTTTTTTTTTCGATTCATATATCTTACCAACTCCGCTAAAACAATTTTGAATTTACTATACAATTGCGAATAGATAAACAAATGAGAATTATATAATATCGTTTGTATATAGATTTTTGATTTTCTATTTTATGAAATCATCAATAAGCAATATAAATAAAAGAACCATGTGTCAAGTGATGTAGCATGCATAAAAGTGGCATCGTATTTTTGGGAATAGATTTGGTAGTATTTTCTTTGCTGATTTACTGCTCAGTTTCCTTAATGCAAAGTTATTTAAATCGAAAGTTTTTGAAAAAAGACACTTTAATGGAGGGAAATTACTTTTAGTTCATTCATTCCAGTTCTAGTTCAGTTCTAATTCAGTTCTAGTTCAGTTCTAGTTCAGTTCTAGTTCAGTTCTAGTTCAGTTCTAGTTCAGTTCTAGTTCAGTTCTAGTNNNNNNNNNNNNNNNNNNNNNNNNNNNNNNNNNNNNNNNNNNNNNNNNNNNNNNNNNNNNNNNNNNNNNNNNNNNNNNNNNNNNNNNNNNNNNNNNNNNNNNNNNNNNNNNNNNNNNNNNNNNNNNNNNNNNNNNNNNNNNNNNNNNNNNNNNNNNNNNNNNNNNNNNNNNNNNNNNNNNNNNNNNNNNNNNNNNNNNNNNNNNNNNNNNNNNNNNNNNNNNNNNNNNNNNNNNNNNNNNNNNNNNNNNNNNNNNNNNNNNNNNNNNNNNNNNNNNNNNNNNNNNNNNNNNNNNNNNNNNNNNNNNNNNNNNNNNNNNNNNNNNNNNNNNNNNNNNNNNNNNNNNNNNNNNNNNNNNNNNNNNNNNNNNNNNNNNNNNNNNNNNNNNNNNNNNNNNNNNNNNNNNNNNNNNNNNNNNNNNNNNNNNNNNNNNNNNNNNNNNNNNNNNNNNNNNNNNNNNNNNNNNNNNNNNNNNNNNNNNNNNNNNNNNNNNNNNNNNNNNNNNNNNNNNNNNNNNNNNNNNNNNNNNNNNNNNNNNNNNNNNNNNNNNNNNNNNNNNNNNNNNNNNNNNNNNNNNNNNNNNNNNNNNNNNNNNNNNNNNNNNNNNNNNNNNNNNNNNNNNNNNNNNNNNNNNNNNNNNNNNNNNNNNNNNNNNNNNNNNNNNNNNNNNNNNNNNNNNNAAAGAGAGAGACTAGGAAGCTGAACTAAGAACCGAACTAGAACTCGAACTAGAACTGAACTAGAACTGAGTAGACTGAACTAGAACTGACTAGAACCTGAAGAAAATGAACTCAGGAACTGACTAAGACTGACTACGAACTGAATTCTAGAACTGGAACTAGAACTGGAACTAGAACGTGAACCAGAACTGAACTAGAACTGAACTAGAACTTGAACTAGAACTGACTATGAACTGAAACTTAGAACTGAACTAGAACTGGAAACTAGATGAACTAGACTGAACCTAGAAGCTGAAACAAGAACTGAATAGAACTCAACTAGAACTGAACTAGAACTGAACTAGAACTCGACTGCCTAGAAACGGACTAGGAACTGAACTAGAACGAACTAGACACTGGAACTAGAACTGACTAGAACTGAACTAGAACGAACTAGAACTGCGACTAGAACTGAAACAGAACTAAGACACATAGGAACTGAACCAGAACTGACACTAGAATGAAACCTAGAACTGAACTAAGAACTGCACTAGAACTGAACTAGAACATCCGAACTAAGAACTGAACTTAGAACGGAACCTACAGAACTAGAGAGAGAAATACCTGACTAGAACTTCCGAACTAGAGCTAGAAAGAGAACTGAACATAGACTGAACTAGAACTAAAGATAGATAGAACCAGAACTGACTAGACACATGAACTCCGAACTGAACCTAGAACTGCACTACGAACTGAACTAGAACTGGAACTAGCAACTGAACTAGAACTGGAACTAGAAACTGGAACTAGAACTGAACTAGACCTGAACTAGAAACTGAACATAAGATGAACCAGACTGATCAGATACGAACATAGAATGAACTAGACCTGAAACTAGACTGACTAGAACTGAACTAGAACTGAACTAGAGACTCGAACTAGAACTGCAACTACCGAACTGAACTGAGAACTGGACTAAGACTGATATAGAACTGAAAACTAGAACCTGACACTAGAAACAATAGATAAGATAGACTGAACATAGATAGAAGAACTGAAGCTCAGAATGAACTAGAACTGATAGAACTGAAACTAAGAACTGACTAGAACCTGGGCAAATAGACCCTGAACTAGAACTGACTAGAACTGGACTAGAACTTAACTAGAACGTAACTATAAGAACTGAACTAGAACTGACACTAGAATGAAACTAGAACTGAACTAGAACTGAACTAGCCACTGAACGCAGAACTGAACTAGAGAGTGAACTAGAACTGAACTAGGAACTGGAACTAGAATGAACTAGAACTGGAACTAGGAACTGAACTAGAACTGAACTAGACTGAACTAGAACTGGAACTAGAACTGAACTAGAAACTGACTAGAACTGGACTAGAACTGAGACTAGAACTGCGAACTAGAAACTGAACTAGAACTGAATAGAACGAACTAGAACTGAAACGTAGAACTGAACTAGAACTGAACTAGAACTGGAACTAGAACTGAACTAGAACTGAACTAGATACTGAACCTAGACCTGAACTAGAACTCGGAACTAGAACTGAGCTAGAACTGAATTAGAATGAATTAGAACTGAACTAGAACTGAACTAGGAACTGAATCTCGAACTAAACTAGAACTGAACTAGAACTGAACTAGAACTGAACTAGAACTGAACTAGAACTGAACTAGAACTGAACTAGAACTGAACTAGAACTGAACTAGAACTGAACTAGAACTGAACTAGAACTGACTAGAAACTGAACTAGAAACTGAACATAGACACTGGAACTAGAACTGAACTAGAACTGAACTAGAATGACTAAGACTGACCTTAGAACTGAACTAGAACTGAACTTAGAACTGAACTAGGAACTGACTAGAACAGCAACTAGAACCTGAAACTAGAACTGAATAGAACTGAATAGAACTGAAGCTAGAACTGCAACTAGAAACTGGAGCTAGGAACTGAGCTAGAACTGAAACTAAACTGAACTAGAACTGAACTAGTACGAACTAGAACTGAACTAGAACTGAACTAGAATTGTTCAGTTCTAGTTCAGTTCTAGTTCAGTTCTAGTTCAGTTCTAGTTCAGTTCTAGTTCAGTTCTAGTTCAGTTCTAGTTCAGTTCTAGTTCACTTCAAGTACAATTCTTGTTCAGTTCTAATAATAAACGAAAAATATTCTTCAATCTCTCTTAGCGCATAAAATATTTGCGGAGACTTTTAATGACATACTAATTTTGCATATGCCAATTTAAATTAAACTATCTAAAATTCCCTAGATTGTTCATATTTTTGCTTAATTTTCCTATAGTAGTAATGATGTCGATTATGGTTACTTTCTATTAGTTTTGAGCTGTATTAAAATGTATACTTCCTCTTATTATCTTGATAAGTTCTCTGTTATAAAATAGGAAGAAGTCTGGTGAAGACCTACATCGTTCGAAGGTTATTTTTTAACTAATGGTATTAAATGCAACAGTTTAAAATTTCCATAATATATTTTCATCCAACCGAAATATAAGAGATTTTCCTCATTACAATATAAGAGATGTAATGAATTTTCCTGAGAGACATGAGTGTATTATTGTTTTCTCATTATCATCATGAGACTTCCTTCTGTAAATGATCATTCCAATAAAATTCCAACAATTTTCTTAATGAATGCATTTAACAAAATGAAATTCCAACTGGAAAAAGATACAGAAAATCTATAGCGACTGAGTAAAGTATCTGTAAGTCGTTTGTGATGTTGGTCGTGTGTATATGAAAAGTAAATATAGTTTCACTGGAATTTATGGTATGCGGGTACAAAAGAAAAATAAATACATAAAAACAAGAACAACAATCTGAGCAAAACTAAAATCTTTAGATGGTCAATGGAACCATCAAACAGCAACAACGACAACAACATCAACCAAACAATTGCAGCTCAAGTAAACAAACTGAAACAGCAAATACATACAACAACAAAAATAATAAACAAGATTGTAACGCAGAAAAGAAATTGCAAAAAAAAAAAAACTTGAGCACTTGATGATGATCAACAAAACAAAAATAGCAATAATAACAACAACAACTTTAATAATAGTAATAACAATAACAACAATAAAGAAACACAGCAAAAATGCAGATACACAACAATGCACATAAAAGATGCAGATACACAGATCAAGATTAAAAACAACAACGTTTAAATAAAGTACTTGTTGTTCTCGTATTTAGTATATCTATCTATACTGCACTCATTTTTCTGTTTTAAGTAGATGGGAAAAAAGTATCTACCATACATTAGGGTGATAACCAAAATGACGCCCTATTACTACAAGATATCCCATAGTGTTCTAATAACGAAAATTAATTTCTCTGGTTATTTTGATGCAAACTACGTTAAACGCGTTAAAGCAATTTTCTTGTTTATAATGATTTTGTTAAAAAAAATTAAAACTTTCTTTATATGTATATCAAAAAATTTGGAGAAAAAGCGATATACTTTTTCTACGTACCCAATGTCGAATAAAGAGAACCAATCATTTAGAAATGTTTAAAAATTTTATAAAAGTTATATCCCAAATACAATACAATAAAAAAACTTTGTTTTCAAAACAAGAATTTGAACAAAAAGAAGGAAAAAATCAAGAATTAAGATCGTTTGCTTGCTAAATAAATTAAATAAAAGGGGAATTACAATTTTTGCATTTTAGCTTCAAAGTAAATAAGTGTAGGGTTGAATACTTTTGCGATAAATATAATTTATGGAGTAATTTTTGTTTAAATTAAGATTTTTCTTTTGGATAATTTTTGAATTATTTAAAAAGCAAACTTTAAAATTAGTAAAAAAATGATTGAGTTTTAAGGAACTGATCGCATTTGCTATGATTTCTTGAATTCATTACAGTTCAGTTCTAGTTCAGTTCTAGTTCAGTTCTAGTTCAGTTCTAGTTCAGTTCTAGTTCAGTTCTAGTTCAGTTCTAGTTCAGTTCTAGTTCAGTTCTAAGTTCAGTTTCCTAACGTTCAGTTCTAGTTCATTCTAGTTCAGTTCCTAGTTCAGCTTCTAGTTCAGCTTCTAGTTCAGTTCTACGTTCACGTTCTAGTTGCAGTTCTAGTCAGTTCTAATTTCAGTTTCTAAGTTCAGTTCTATTTTATGTTTCTCCTATACAAAGTTCTAGTTCAGTTCTAGTTCAGTTCTAGTTCAGTTCTAGTTCAGTTCTAGTTCAGTTCTAGTTCAGTTCTAGTTCAGTTCTAGTTCAGTTTTAGTTAAAATTACTTTATACAAGATCGTTGGATAACAATATTAATTCTACTTGATTTGTTTTATATTATTTTTTATCGTTCGATATTTATTTCTTCCACTCTATATAACAACTTGATTTTTCTTTATATTGAAATCTATTAAAAAGTCAATAACTCATTGTTAGGGGTGATTTAAATGCGAGAACTAACATTCCCAGAGGATATACACTATTTAGATTTTCATCTTTTATTTTTTCTATGCTATGTTTGTATGTACATTGTACATATTTATTTATATACAAATGGAGTTTGTTGATTCTGTTGGAGTTGTTATTGCCTGTTGATTGTTTTTGTTTATATAAATTTTTGTCTCTGTCATATTATTTTTAAATTTTTTTTTGTTTTTTTCTTAATTTATTTTTCTTCTACTGAAGAGAGCTACTATAAAATAAATAGTTTTTCATTTCAATTTTCTTGATTATTATTATTGTTCACTTGCTATAGCAATAATGGACATGGATAAATGTAGCATAGAAGGAATTATTTGGAATGATATAGCCAATGTATTGTAGACGAAAAAAAAAAAAACTATAATACTGGATGATGATGTGATGAGAATATAAAATGTTTATTTAATTTAGATTTTTGTAACGAAATTAATTTTTATTGATCTTTAAGGGATGTTGTTCATATCAAGATCTTTAGAAATTTAGTAGACTACCGATGACTAACTAACTATGCAGTGAAGTCATATCCGTGCGCGTAAAAGGGATAAAGTCAAGTGGGCCTATGGAGTCTTGAGACTATATATATTACAATCCCTGGACTATAGAGTCTATATCTGAAATATATATATGCAATCTAACAATATCTCATCTTAAGATTTTAAACTTTCTCTTAACATTAATCGAAGATTATTTTCTAAAAGCTTCCGTTTTAAAACAGATATTTGTGATGAACTTGAATGCATCTTTGACAAAATTAAAGTAATCAAATGAAAAATTTATGAATATTTGACAGTCAGAAACCACCGTTCTCAATTTACTCTTACAGCTTATTGATGCAGACGGACTATGAAAAAAATACAACAAATATGAACGAATGTATAAATTACAAAATATTTTTAAATCAAGATGATGTTAAGCAACATGTTTCGATGGATGGATGTTAGCATGGTTGATTGTGTGTAAAAGAAGTCTGCTACGGATAATTTTTAATAAGATACAATATTTACACTCGGATTGTTCTGCACAGGAATATTCGTTAAGTGTGATTAATTTTTTTTTTTTTAATTTTCAAGATTTTTATAGGGTTCTATAGTTGAAACGAAAAGTCGACTTTTCGACTTTTTGTTAAAAGTCGACTTTTCAACTTTTTGGATTTTATGCAAAGTCTATTTTCAACTTTTCGACTTTTTTCAGTTAGTTAAAAGTCGACTTTTAGACTTTTAGTATTTTGTAAATTTTTTCGACTATTTTCGATATTTCGACTATTTTTAACTTTTTCCGACTGTTCGACAGTTTTTGACATATTCTTACTTTTAAACTATTTTCGAATTTTTCCGACTTTTTGACGATTTTCGACTTTTTCCTACTTTTCGACTATTTCAGACTTGATGTCGATTTTCGACTATTTTTGATTTTTTCGACTATTTTCGATTTTTTGACATATTCCTACTTTTAAACTATTTTCGAATTTTTCCGCCTTTTTGACAGTTTTTGACATATTCTTACTTTTAAACTATTTTCGAATTTTTTCGACTTTTTGACTGTTTTTGACATTTTCCTACTTTTCGACTATTTCAGACTTGTTGTCGATTTTCGACTATTTTTGACTTTTTGACTATTTTCGACTTTTTCCGACGGTTCAACTATTTCAGACTTTTTGTCGATTTTCGACTGTTTGACTATTTTTTGTCTTTTTCGACATTTCTAATTTTTCCGACATTTCGACTATTTTCGACGTTTCGACTATTTTCGACATTTCATTTTTTCGACTATTTTTGACTTTTCGACTATTTCCGACTTTTTGACTGTTCTCGACTTTTTGATTATTTTCGACTTTTTTCGACTATTTTCGAATTTTTTCGACTGTTTGACAATTTTTGACATATTCCTACTTTTCGACTATTTTAAACTTTTTCCGACTTTTTGACTATTTTCGACTTTTTGACTATTTCAGACTTGTCGACGATTTTCGACTATTTTGGACTTTTCGACTTTTTCCGACTTTTTGACTATTTTCGACTTTTTCCGACTATTTTCAACTATTTCAGACGTGTTGTCGATTTTCGACAGTTTGACTATTTTTGTCTTTTTTCGATTTTTCGACTATTTTAGAGTTTTCGACTTTTTCCGGCTTTTAGACTTTTTCCTACTTTTTTCGACTTTCCTACTTTTCGACTTTTATTTGCAAAGTCAACTTTTCGACTTTTTTCACAGACGATAGTCGAGTTGTCAACTTTTTTGGAACAAAATAGTCGACATCGACTTTTCGACTTTTTTCGACAAAAAGTCGATTGTTAGATTATTCGAAAGTCGATTTATAGAACCGTAGTTTTTCAATATAATTGATTAGATCTGATCCAAATCTAATCTATTATATTAGAAATGTGATCTTTGAAAATATTCCTACTATTGCCTTTGTATTCTAAACAAATTTGTCTTGCGATCAGTTATCTATTTTCAACGACCCAATGATCGTGTTAATCCTGTTCTTCAATATGATCTTATTTATCTTATTCTACGATCCTAATAGCGATCTTGTTTCGCCCTTAATTTTTAAAACATTTACATAAATTGATAATAATGATTTTTTGTTTATGATGAAAATGATTCTGTTCAAGTTTCAATGACAGAACATACAAATTTATTCTCTTTAACATATTTTACTCAATGATTCCTTTCAATGTAAATGATATAATTTCTTTTTGTTTTATACCAAAAATTACCAAATGAGAAAGTTAATTCTTTTTGAAAAACACAAATTTTCCTGTTAAAAAGACATGATGAAACAAAAGGTTTTTTTTTTATTTTTTTGCTGTTTAATTTAACAATTTCACAAAAGTACTAATTTTCCCCGGCTATTGTGTTTTTTTGTTATTCTTTTAAAGAGAAAGTATAAAATATAAATTAGAAATGAAAATTTATAAAAATTTTTTTCTAATGCTAAATTTTCGTGGAATTATAAATGACTGAACGTGTGTCTAAGTAGCAACATTTTAGAATTCTTTCATAAATACATATTCCATAAGAGCAAAAACAAACATACACATGTATAAAATGCGGGTTTCAATGTTGCTACTGCTCTAAATTGTGCCAAGTTTGGTTTGGTTTTACTTTATTCTAGATATTTTTTATGTAAAATTTAATTTCTGTTGTTTGCAATTAGTTGTTACTAATGTGCGAGGGTAGCACAATGGGGGGAAACCATTAAAATAAATAAAATCATAAATTTTCTTTTTTACTCAAGGGAAGATATATTGCAAAATGGGGAAAACTTTTTAAGAAAAAAATTGGAATATATATCAATATGCTTTGGTGATCATACCCTTACACTTCGAAACTTCAGCTGATGATTATTACTAGTAGTGATGGTGATCTCGTTTAACTTTCTCAAATGAAAATATCTTAAAGCATCTTAAACTGATCATTATCACTACAGCTTAAGTTTAAACTAAAATAATCACAATCAGTAAACATCAAATTTCTCTAAAAGGATTTTACAGAAATACTAGTGATCATATTTATTACTTTGCAAATGAATGTTATTATATAACAAATTTATCACTTATTCTTTAGCTGATATTATCTCTTATATGATCTCCAGAGAGAGAGAGAGTGAGAGCGACTATATTGAAAACTAAAGTAACCACAATGTTGAATGATTGAGAATGAATAAAACAGAAAAAAATTGCTCTTTAATCTTGCAGTGATCAAGATTAAGTATCTAGAAGGATCTTAAAGTGATTTTAACTGATCCTCTCTCTCTCCCGAAAAAATCTTTTTTATACAACAGCTTAAGTTTCAATTATAAGTGATAAATGATTTATAATTCTAAATTTTTTCATGACACTTAATCAACCATCCTCGTATGTTATTTACAGAAATACACATATGCATAAATGAGATGTTCATTTGTATAGGGATGATGGAGGGTAAAATCTTATCACACACTAAACATGTGAATAAAGTATGAGTACATGTATTTTCATATGAAAATCAAAACCCAGTCGTTCTAAGCGACTATTGAGAATTAGGAATTCTACATATCTTTCTATAGTCTAGTCTATAGTCTAGTCTATAGTGTAGTCTATAGTCTAGTCTATAGTCTAGTCTATAGTCTAGTCTATAGTCTAGTCTATATTCTAGTCTATTGTGTAGTCGATAATCTAGTCTAAAGTCTAGTTTATAGTCTAGTCTTAGTATTGTTTGTAGTCTAGTTTATAGATTAGTTCAAAGTGTAGACTAACATTATATATTCTAGTCCATAATCTGGTCTATAGTCTGTAGACAAGACTATAGAAGCAAGTCCGGACTAAGGCGGGTGAGGCACCACATCACATCTTAAAATAGAGGCTGAGGGTTGGCCTTATAGAAGATTACGCTTAAATGACCATATAATATGATCGAGGGGTTTCAAGAACTTAATATTACATTCATACACTCTGGCTTAGTTTAGACATTATTATTTCGATAGTTTACTAAAATGGATACCTTTGATTGTCTCATAAAACTGCTGGGTAAACTACATAAAGATATGCTGTTATAAATAAGTATGGGTGCATTTCATATTTTATAAATTTTATTTCCCTTCTAACATTTTCACTGTGTGGTTGGGTTTTGTTGGTAGTGGTGGTAATGGTGGTGTTAGGAGTCGCAGCAGTGGTTGTAGATTCTCACAGTAAAAGTAGAATAAATAAGTGTTAATGAGTTGTAATTGTTAAGAGGCACGTACAAGCATTTTGTTTTTTTTGTTTTTTGTTTTTGCTGTCTGTTTATTAAATAAAATATTTAATACAAATTACTTTAGTATTTAAGAATACATTTAAGTGTGTAAATATATATATTTGATAGATAAATATAAAAACATGTTTGTATTTTCGTATATTTTTTCGTAGCTGTCAATGCTTATTGATGTTAGTGGGTTGCAAAAGCCGGCTGTCTGACTTCTTCTCTCTATGGTTTTTTGATGGAAAATAAATGCGGGTTTAGTTTTTTGGGGTAAAGAAAATTTATCTGCTTGTAATTCTAGAACAACTAAAATGTGTGCTAATCCAGCGTTTGAAATATCATTTACTTTCTAAACATGTTGATGTGTTTATTGTAGTGATATTTTATATAAAAAACATTCTACGTTACTTTTTTGGCGCCACTATGATACTTTTGTTCTACCAGCGTAATTGTTAGTTTTTCTTCAAATTTAAAAATGTTTTTCTTTTTTTTAAATTTAAAAAGTAAAATTAAAAAATGAGCTGATCTTGTAAAAAATTAAAGTAAAATTTAATTTATTTTGTCATTTTTGTATAAACTTTATATTTCTATTTCTGTATGAATATGCAAAATAAGAACAACATCAAGACGTGATTAATATGAGATCAAATCGGCTTAATGCAATTAGGAAGAGCAACGCTCATTATCGGGAGTAACAACTTTAGCTAGGACAGCTTAAAATGGTTGTAAATAATACCACAAGTTCTACTCAAGCAGCTGTTTTATTGGTATTTTGTGTAGACTGCAATTGATATTGCAAGCTAAATGTCAAAACTAATGACTAAAAACATCTACTAATGGATCCATTAAAAAAAATAACAAGCTGGATCATTTCTTTGAGAAGTGCTGGATATATTCCACAATATTCCTTCCTATTAAAGCCTAATCATTTCTATCTAATCCGCAACGTTTTAGATATGCATAATTTTTCTATAATGAAAACGTAGCAAAAGATCTTAATAAACTAAAAAAAAATCTGTACAACCTTAAGTTACTTTTGCTAAGCAGTTCAACTGTGAAAAAAAAAGATGTTGAAAGCAATTCAACATAAAACCTGAAACATTTGTCCTCCAACTGCACTGCTGCACTCAACTCTTACGTTAAAGTTGTTGGCTGCCGTTTGCAGTTTTCCAGTTTAAATTGTTTTAAGTCAACTTAAGGATGAGAGTTGAATGACAAACGATTGAGTGGTTACAAACGACGACGAGTAGCAAAGTAGTTAAAGATAATTTGCTTCGGTTCAGGTTTTAAAAAAAATCTAAACCAAGTTAACCAAAGTAAATACAGAGTTAGAAAATATGGGATGAAAAAAATAGAACTGGTCTGGAACTGAACTAGAACTGAACTAGAACTGAACAAGAACTGAACTAGAACTGAACTAGAACTGAACAAGAACTGAACTAGAACTGAACTAGAACTGAACTAGAACTGAACTAAACGAACTAGAACTGAACTAGAAAACTTGAACTAAAGGGAAAAACTTTTTTGAAAAAAAAAACTAGAACTGAACTAGAACTGAACTAGAACTAGAACTGAACTAAACTGAACTAGAACTGAACCTAGAAATGAATGAAGTCTGAACTGAACTTAGAACGAACTAGAACTGAAACAGAACTGAACTAGAACTGAAACTAGAACTGAACAATACCTAGAACTGAACTACTGAAGCAGAATGAACTAGAACTGAACTAGAACTGAACTAGAACGTGAACTAGAACTGAACTAGAACTGAATAGAACTGAACTAGAACTGAACTCAGAGACTAACATAGAACTGAGACGTAGAACTACGAACTGACACTAGGAACGGACTAGAACTGAACCTAGAACTGAACTAGAACTGAACTAGAACTGAACTAGAAACTAAACTAGAACTGAACTAGAACTGAACTAGAACTGAACTAGAACCGAACTAGACTGAACTAGAACTGAACTGGAACTGAACTAGAACTGAACTAGAACTGAACTAGAACTGAACTAGAACTGAATAGAAACTGAACTGAACAGAACTGAACTAGAACTGAAACTAGAACTGAACTAGAACTGAACTAGAACTGAACTAGAACTGAACTAGAACTGAACTAGAACTGAACTAGAACTGAACTAGAACTGAACTAGAACTGAATTAGAACTGAAATAGAACTGAACTAGAACTGAATTAGAACTGAAATAGAACTGAACTAGAAATAAACTAAAACTGAACTAGAACTCACCTAGAATTGAACCAGTTTAAAGAACATATTCGTTATTCTCGTTTCTCAACACCCTTTCATAAGTTAAAAAGATGCTTGTTGAATGTGCAACATAGTAAAAGAAAATCTACAATTTCTATGCCAAGACAATACAACAAATGGAAAAAAAACTTAAAACAAAACTTCAAACAAACAAGTTGTTTTTTGTATTTATTTAACCATGTTTGGTCCGCAAAAAAACAGTAGTCGAAGAAATAATAAAACTAGGAAAAGATCTTCTTCTTGTTGTAGTTGGCGGTTAAGGGTACTAGTAGTTTGCTAGTCGCAGTATTGTTTTAACGAACAAACTATACCAGGAGTAGTCTGCAGTTGAAATTACTAACTCCACACTTGTGTAAAAACTTACTGCTTCGGTGATGATGACGATAAAATAAAATTTCCATTTTTACAAAAGACCACAGAAACTAACACTGTCAGACAATAGAAACGACCGACACATAGACGTTGGCATAAAATGCGTTGTAATTTGTAAGAAAATTTAATTAAAGGAATTTCGACTATTCAACACTGGAATTCATAATGTTTACATGGTGATTGTAATTAGTTGTGAACTAGTTGTTTGCATTTTATCTCTTAAACTTTGCTAATTTAGATCAATTTATATCTTTTTATTATAAGAAATATGCATATTTTTTGGATTTAACTAAAACCGGAACTGTTGCAAACATTTTTCCGTATTTCAAATTAAATATTTAAAATGTAATTTACCTACCAAAATTTGAATTGTTTTAAGAATTTTCTTTAGAAAACCCTTGGCAAAATGTTGCTATTTTAGCAAATTTCATTCTAAAGAATTTCCTCTTGGTAATATATAGTGCTTAAGCACTTTTTTTTATTGAAATTTGCGCTCGCAGCTAAATCACATTTTCTTGTTCGATTTTTTTCTTTTTTCTTCAGCCAACGATCAATATTTTTCGTTGTTCAATATCATTATTGGTTGGTTTTATGTTTTTTTGTTGCATGAATTGTGTGTATGTTGCAATAATAGCAAAATTTTGTTTTTTTTTGCGCAGTTTTACTTCAGGTGAAAGACAACATTAATTGCCAGCAATCAGGCCAAAAGCCATTTAACAACCACACATACTTAAAGAGACACGCATACATACACTAAATGAAATATAAATATATTAAGGGGTCCATTCCAATGTGGATACTGACTAGACTATGACTAAACTATGACTAGACTATGACTAGACTATGACTAGACTATGACTAGACTATGACTAGACTATGACTAGTCTATCACTAGACTATGGCTAGACTATGACTAGACTATGACTAGACTATGACTAGACTATGACTAGACTATGGCTAGACTATGGCTAGACTATGACTAGACTATGACTAGACTATGACTAGACTATGACTAGACTATGACTAGACTATGACTAGACTATGACTAGACTATGACTAGACTATNNNNNNNNNNNNNNNNNNNNNNNNNNNNNNNNNNNNNNNNNNNNNNNNNNNNNNNNNNNNNNNNNNNNNNNNNNNNNNNNNNNNNNNNNNNNNNNNNNNNNNNNNNNNNNNNNNNNNNNNNNNNNNNNNNNNNNNNNNNNNNNNNNNNNNNNNNNNNNNNNNNNNNNNNNNNNNNNNNNNNNNNNNNNNNNNNNNNNNNNNNNNNNNNNNNNNNNNNNNNNNNNNNNNNNNNNNNNNNNNNNNNNNNNNNNNNNNNNNNNNNNNNNNNNNNNNNNNNNNNNNNNNNNNNNNNNNNNNNNNNNNNNNNNNNNNNNNNNNNNNNNNNNNNNNNNNNNNNNNNNNNNNNNNNNNNNNNNNNNNNNNNNNNNNNNNNNNNNNNNNNNNNNNNNNNNNNNNNNNNNNNNNNNNNNNNNNNNNNNNNNNNNNNNNNNNNNNNNNNNNNNNNNNNNNNNNNNNNNNNNNNNNNNNNNNNNNNNNNNNNNNNNNNNNNNNNNNNNNNNNNNNNNNNNNNNNNNNNNNNNNNNNNNNNNNNNNNNNNNNNNNNNNNNNNNNNNNNNNNNNNNNNNNNNNNNNNNNNNNNNNNNNNNNNNNNNNNNNNNNNNNNNNNNNNNNNNNNNNNNNNNNNNNNNNNNNNNNNNNNNNNNNNNNNNNNNNNNNNNNNNNNNNNNNNNNNNNNNNNNNNNNNNNNNNNNNNNTATGACTAGACTATGACTAGACTATGACTAGACTATGACTAGACTATGACTAAACTATGACTAGACTATGACTAAACTACGACTAGACTATGACTCTCTGAGTTCCATTTAATCAAAATTCTAAGAGCAACTACCCTAATATTTCAAGTTTGCATTTGTCGAATACCTACAACCTGTATGCAACTTGTAATATATAAAAATAAACTTTAAGTTTAAAGAAAAAGAGGCAACAACAGCAACTTGCATGTAAGTTTAACGCAACAGAATCCCAAACAACAACTTGAATATTAAAGAAAAACCGAGAAAAGAAAAAACAACTTCAAGAAAACTTAAGATATGAGAGGATTTTAAAAATTTTTGCTACAAATTCCATAAATGAGAGACCGAGATGCTGTTGATGTCGTTAAAGTTGTTGCTTGTAACTGCTCGCTTGACTGTTGCAACTTTGCAAATAGGAAACATATTTTCTTATACTTGCTGCGGTTTTATTACTGGAATGGTTGAATAGATGGATGGATGGATTCTTGTTGTTGCAGTTTAAAGTTTTAGTTCATTACAAGTTTTACTGTTGTGATTTCTGGTTGTCTTGCAACTTTTCAGTTTTTTTTTAGTTTTTGTTGTACAACGGCGGCTTACATACGAAATAAGTTGCAATGTGTGATGGTTTGCTTGAATGTTGCAAACAATTATTATAAGTCGTTGTTTGTAGCTGGTTATTTAAAACTTTATTTCTTCTTCTTGTAGTTGCATATATTTGTTGTTTTTTTTTAGCTCAAGCCACCTTAAAAATATTTAAAGAAGATGTAGATATTGCAACAAAAGAAAAGGAAGCAAGCCACAACAAAAATTGTTTTAAATTGGTGAAAGTTACGTGTTTTTCAAGGTCTTATGAGTCAATTTTTTTTGCAGCGATTTTGTTTAGCTGATTATATACTATAGTTGGTCGTACTTTTTCATTTCGTTGTTTAAAGATTTTTATAATTTTTGGGAAAGTTTATTTTTCCACTTTTTGTCTGAAGTTTGAGAGTAAGGTTCACATGCTCTTATTAAATACCAGGAAGTCTTTTGAGAAAAGCAAAAACTCTTATGATTTGTTGTGGTTTTGTAATGAAATACTTATAGATGTTTTTAGTTTCGTGTGAGAAGTTTTTTTTTTTTTAACCACCCAACTTAATAATAGAGTGTTTCACGGTATGTGGATAGTTAGATAATAATGAAATTGATTAAATGAGTTTTGAGTTCATTAAAGAGTTTTTATTATGGTCTTAGTGATACAAATAAAATCAGTTCAGTATATTTAGAGCGTGAGGGATGTATTAGACTAGACTAAAATATAGACTAGACTATAGACTTGACTATAGACTAGACTATAGACTAAAATATAGACTAGACTATAGACTTGACTATAGACTAGACTATAGAGGACTATAGGCTAGACTGAGGACTATAGGCTAGACTGAGGACTATACCATATACTAGAACATAGACCAGACTATAGACTATAGACTACACTGGATTCGACTATAGACTGTACTATAGACTAGCTATAGACGGGAAGTGCACAAGGGAAATTTCCTTAGACTAGACTATCTACTAGACCATAAACTAAACTATAGACTAGACTATAAACTAGACTATATACTAGACTATAAACTAGACGATTTACTGGAATATTTACAAGACTATTGACCAGAATATAAACTGGACTATAAACTAGACCACAGACTAGACTATAAACTTGACTATAGACTAGACTATAGTCTAAACTATAGACTAGACAATAGACTAGACTATAGACTAGACTATAGACTAGACTATAGNNNNNNNNNNNNNNNNNNNNNNNNNGTAGACTTGACTAAAGACTAGACTTTAAACTGGACTATAGTCTAGACTTTAGAGCAGACTATAAAATATACTACAGACTAGACTAGAATAGACTACACTATACACTAGACCATAGACTTAACTATAGGCTAGACTATAAACTAGACCATAAACTTAACTATAGGGTACGCTAAAGACTAGACTATAGACTAGTCTATAGGCAAGACTATAGAAACGGAATGATTATTTCCCATAAAAGTTGCAATATTGATAGAATTCAATCAAATAAAAATTCCAAGGTTTAATTAAAACTCTTGTTGGAGTATATTGATTGGAAATAAATAAAATAAATAACAATTAAATACAGTTTTTGATATTTAATTACAAATAAAGTTTTAAAGGAATTAAATAATTTCACTTTATCTATACTTCCAACTGTGCTTGCCTAAACATACGAAGTCTCAAAGACTCTAAAGAAATTATAATAAAATTTCATTTATATTAAACAAACAAATCACATGCAACATTTGTAAAGACTTTTAAATATATTTTTGTTAAAATCTATTTCTAGTTTTTTTTACATGTATATAAATAGAAAATTGTTTCTTTAAATGGAAGGAAAACTTGAAAACTTTTGAAGGAAGTTAGGGTACCCCTTTAAGACCATTTTTCTGCTGTTTACAAATATCTGACTATTGCTCGACTGTCATTAATGTTGCATTCTAAAAATTACTGTGTTTATCCTTCTGTTGGTAAACGCAGCTGAAGTTTGTTGTAATCTGGGTACTACAGGTAAATATGTTACATGTTTGTATGCGAGTAAATCAGTGTGTAAATAATGGAAAAAACACATGTAAAATACTCATAACTATTGTTTTTTTCTAAATAATAACTTGCAACAACATTACACTTATAAATTGTAATGTTGCAAATTTATACTCACACTCATCACTTGATGTTCCAACTCCTCCTCCTCACCCCACGACAAACACTTGCCAGAAGTCTTTTTAACTAGAAACTGTTGAACAAAAACAACTAGTTATTGCACTCTTACAAACACAGAGACTCGAATTACTTAAATACTAGTATTTTATACCTAGAGTTACATATGTATATGCAACATACATTCATACGTAGATCCTAAACACACGTCGTATATTTACTTACTACATACAACATGCAGCAACACATGTAAAAATTTTAGTTAAACATACGTTTGGATAATTTTAGAAAATCTGGTTATTTTTTCATTTTTTTCTATTTTTATTCTTGTTGCAGTTATTTGTTGCTCTGTATAAATGAAGAACTCTTACTATATTATGGAATAAAGTGGGTAGTGGTGTAGTGTATAGTGGAGTGTAAACTATGCAGTAGCTTACAGCAGTTTTTGTTGGTATTGTTGTTGTTGTTGCTGTAGCTGGTGTTGTTGAAGAGTGCTAAAAACAAGTTGTTTTAATGATTGTTAAAAGTTGTATTCACACACATAGATACACACACCCATACATGCATATACGTGCACACGAACACTTTCAAACAAAACTCGGTTAAGGGCATTATATAATTTTCATTTAGTTTTTTTTTCATGTTGTTATTGCTTTATCAAGTACCATGGAGTATTTTAAACAAGAAGTTGCAACAATAATTAGTAAAAAATTTTGATAAATCAATGTATTAAAAATTTTCAATAAAAAGAAAATGAGAAAAAAAATAATTTATGTTAAAAATAATTAAATAATTATCGAATAGGAGAAATGTTATTGGATAACTAACTAACCAACTAACTAACTAACTAACTAACTAACTAACTAACTAACTAACTAACTAACTAACTAACTAACTAACTAACTAACTAACTAACTAACTAAATAAATNNNNNNNNNNNNNNNNNNNNNNNNNCGACAGTCAATCCAGACCCCCCCAAAAAAAGAATACCTTTAAAATAGAAAGAAGTTTTCATATTTATATTCTTGTAGATGTAGTAGTCGGTGCAAGAGATGATGGTTGCTGTTGCAGTTTGAAACAGATTACAGAGTAAACAGTTTTATGCAATTGTTGCGACAACTGCTGACGACGATAATATATATTTCCTAGCAAAGAAAATATAATTTATTTTGCTCCATTCCCATTTAGTTGATGATATTTTTAAGCTAATATCAAAACATATAAAGGAAAATCTGAAACCTTTCATAAAATGCTCGTTAAACGCTTGTCGTTTTGTGGTTTCAATTGTAATCTTACTGTTAAATAAATTATTTATAATATTAAATTTTTATATGATAAACATGAGAAAAAGAGAGAAGAAATAGTGAGTAGATGCACTAATTTGTTTGTATTTTTTATATAGAGCATTATAAGTGGTATTTGTAACGTATTCGTATTATTTGTTATTATTGTTGATGATGATATTTTTTTTTGCCCTAATACACCACTATAGAGGGTAGGGAGGGTATTATGCCGTTTATGCTGATGTTTGTACACTCAGAAAATATGGTCTTACAACCCATCTTAAAGTGTACAATCGACTTTTTGATTATATTTAGCTATGTCCATCTGTCTGTAAGCGCGTGTTCATGTAAACCTGTGCTCGCTACAGGTCGCAACTTTCAAGACAATTCGGCACATACTCTTTCTTATATTCAAGAACAAAGTCTAATGAAAAAAAGTCTAAACGTACGCTCCACATATGTCTTTTGATCTCATATACTATATATGTTCATGATCGGGCCTCGTTTGACTCTAGGCCCCATACAAAATCCCCTTCAGCAAATTACTTAATGATCAAAATTTACAAACATTAATACAACAATATATTCTGCATAAATAACGTAAATCCCAATTATAAGGATAGACCATACTAACACTAATTAACATAATCACTGGTATAATCACATAGTCGACCATGTACGACTATAAATTCTGACTTGTTTCAGTTGTTGCTATTGCGGCTACTGCTAGTTGCAAGCTGTGTATTATCAATGTTATTATTGCAATATTTTGATACAAGTATTACTAGATATAGCTTAAGAGTTGCCTCTTGCCAATTGGTGCAATAGTGTGTGTGTAGGAGAGTGTAGAGACGAAGAGAAATATAGAGAATAACCCAATGTTTTATAGACATAATCGAGAGGAAAAGTAATCGCTATTGAAGAGTCTTCAAGTAATCGAGTAGGACATCAGTCGACACTTTAGCTTTCCCAAGTAATCTAGAAAAGTGTCTTAAGTAATCAAGTGGGGTGATCAATTAATACTCTGGAGTAGGGTCTATAAATCGACTTTTGAATAATCGACAATTGACTTTTTCGGAAAAACTCGAAAAAAGTCAAAAAATACGTCGAAAATAGTCAAAAGTCGAAAAATCGAAAAGTCAAAAAAAAGTCGAAAAAATTCGAAAAGTCAAAAAAAAAATCGAAAAGTCGAAAAAAGTAACTATTTATAAAAAATTTATAGTCCGAAAGTCTAAAAGTCGTCTTTTAATTAAATGAAAAAAGTCGAAAATCGACTTTTCATAAAATGCATAAAGTCGACTTTTACTAAATGAAAAAATCGAAAAAGTAGTTTGTTGTTTTATTTTTGTTAAAATTCATCTGTTGGTTTGAGTAAATAATACGATTTGGTATGGCGATTTACTACAAAAAAAAAAAATAAAACGAAGAGAGAAACTGAAAAACATATAAACAGTATTATTGTAATAATACTTATTTGATATATAAATATTAAGAAAACACAACTGTTTGTAAATATTACTAGAATTGGGATTAGTATCTATGTTGTTAAAAAAGTTTTAGATAAATATGTATATCCTAACAGGTACTCCTATAGTGTATTTCATCTATAAGAAAAAGCTTAATTCCTTAAATCGTTTGTGCGCTGAAAATAGTGATTATAAAGAGGTGATAGAGAACTTATAGTATTTCTTCAAAAAATATTTCAATCCATTTAAAACCGAACCTGTAGTTGACCAACCATATGATACCATACTTCCAAAATAGTTTTGGTACCATCCGGGACCGGAAGCATTCTCTTGTCAATATAGAGAATAGCAAAAGAAGGAATTCGAAAGAAGTTAAAAAGAAGTAGAAGCCCTTTAAAACACTTTGTTTTCAACCTCTTCAGTATGCTAATACGCATCGTTGGGGTGTCAGGTAACGGGACAACAAATTGAATAAGTATATTTACAATTTATTGAAAACAATCAGAATAAGAATATTTGTCCTATATCTACCTTAAACTATAGCAATCGAATCATTCGCTGCATTCGTCCGTCTTTCTGTACGTCGTAATTTTCCAGATAAGTTGTTGACATTTGACCACCTATGTTAAATATTTCTACAACTGTGAGAAAAATTGGCCTAAACTTCTGCTTTATCGTTGGACCCTTTTTCTTCATTCAAAGTCCGCGTTAAATATTAGTTTAGTTATTTAGTTATTTAGTTATTTAGTTATTCAGTTATTCAGTTATTTAGTTATTTAGTTATTCAGTTATTTAGTTATTTATTATTATTAGTTATTAGTTTTTAGTTTATTCTTTAGTTTATTTAGTTTATTAGTATTTAGTTATTTAGTTATTTAGTTATTTAGTTATTTAGTTATTTAGTTATTTAGTTATTTAAGTTATTTAGTTATTTAGTTATTTAGTATTTAGTTATTAGGTTTATTTAGTTATTAGTTATTTAGTTATTTAGTTATTTGTTATAGTTATTTAGTTATTTAGTTATTTAGTTATTTAGTTATTTAGTTATTTAGTTATTTAGTTATTTAGTTATTTAGTTATTTAGTTATTTAGTTATTTAGTTATTTAGTTATTTAGTTATTTAGTTATTTAAGTTATTTAGTTATTAGTTATTTATTTTATTAGTTATTTATTAGTTTTAGTTTATTTAGTTATTTGTATTTAGTTTATTTAGTTATTTTTAGTTATTTATGTTATTTAGTTATTTAGTATTTTAGTTATTTAGTTATTTAGTTATTTAGTTCTTAGTTATTTAGTTAATTAGTTATTTAGCTATTTAGTTATTTCCTTAATTAGGTAGTAAGTTGGATGGTTAGTTAGTTAATTAGTTAGTTAGTTAGTAGTTGTTTATTTCGTTAGTTAGTTAGTTAGTTAGTTAGTTAGTTAGTTAGTTAGTAGTTAGTTAGTTAGTTAGTTAGTTAGTTAGTTAATTAGTTAGTTAGTTAGTTAGTTAATTAGTTAGTTATTTCGTGAGTTAGTTATTTATTTATTTCGTTAGTTAGTTTGTTAGTTAGTTATTTAGGTAGTTTGTCAGTTAGTCAGTTAGTTAGTTAGTTAGTTAGTTAGTTAGTTAGTTAGTTAGTTAGTTAGTTAGTTAGTTAGTTAGTTAGTTAGATAGATAGATAGTTAGATAGTTAGTTAGTTAGTTAGTTAGTTAGTTAGTTAGTTAGTTAGTTAGTTAGTTAGTTAGTTAGTTAGTTAGTTAGTTAGTTGTAGTGCTAACTAACTAACTAACTAACTAACTAACTAACTAACTAACTAACTAACTAACTAACTAACTAACTAACTAACTAACTGACTAACTGACAAACTACCTAAATAACTAACTAACAAACTAACTAACGAAATAAATAAATAACTAACTCACGAAATAACTAACTAATTAACTAACTAACTAACTAACTAATTAACTAACTAACTAACTAACTAACTAACTAACTAACTAACTAACTAACTAACGAAATAAATAACTAACTAACTAACGAAATAAACAACTACTAACTAACTAACTAATTAACTAACTAACCATCCAACTTACTACCTAATTAAGGAAATAACTAAATAGCTAAATAACTAATTAACTAAATAACTAAGTAACTAAATAACTAAATAACTAAATAACTAAATAACTAAATAACTAANNNNNNNNNNNNNNNNNNNNNNNNNNNNNNNNNNNNNNNNNNNNNNNNNNNNNNNNNNNNNNNNNNNNNNNNNNNNNNNNNNNNNNNNNNNNNNNNNNNNNNNNNNNNNNNNNNNNNNNNNNNNNNNNNNNNNNNNNNNNNNNNNNNNNNNNNNNNNNNNNNNNNNNNNNNNNNNNNNNNNNNNNNNNNNNNNNNNNNNNNNNNNNNNNNNNNNNNNNNNNNNNNNNNNNNNNNNNNNNNNNNNNNNNNNNNNNNNNNNNNNNNNNNNNNNNNNNNNNNNNNNNNNNNNNNNNNNNNNNNNNNNNNNNNNNNNNNNNNNNNNNNNNNNNNNNNNNNNNNNNNNNNNNNNNNNNNNNNNNNNNNNNNNNNNNNNNNNNNNNNNNNNNNNNNNNNNNNNNNNNNNNNNNNNNNTAACTAAATAACTAAATAACTAAATAACTAAATAACTAAATAACTAAATAACTAAATAACTAAATAACTAAATAACTAAATAACTAAATAACTAAATAACTGAATAACTAAATAACTAAATAACTGAATAACTGAATAACTAAATAACTAAATAACTAAATAACTAACTAATATTTAACGCGGACTTTGAATGAAAGAAAGGGTCCAACGATAAAGCAGAAGTTAGGCCAATATTTCCACAGTTGTAGAAATATTTAACATAGGTGGTCAAATGTCAACAACTTATCTGGAAAATTACGACGTACAGAAAGACGGACGATGCAGCGAATGATTCGATTGCTATAGTTTAAGGTAGATATAGGACAAATATTCTTATTCTGATGTTTTTCAATAAATTGTAAATATACTTATTCAATTTGTTGTCCCGTACCTGACACCCCAACGATGCGTATTAGCATACTGAAGAGGTGAAAACAAAGTGTTTTAAAGGGCTTCTACTTCTTTTTAACTTCTTTCGAATTCCTTCTTTTGCTATTCTCTATATTGACAAGAGAGAATGCTTCCGGTCCCGGATGGTACCAAAACTATTTTGGGAAGTATGGTATCATATGGTTGGTCAACTACAGGTTCGGTTTTAAATGGATTGAAATATTTTTTGAAGAAATACTATAAGTCTCTATCACCTCTTTTATAATCACTATTTTCAGCGCACAAACGATTTAAGGAATTAAGCTTTTTCTTATAGATGAAATAACTATAGGAGTACCTTAGGATATACATATTTATCTTAAAACTTTTTTAACAACATAGATACTAATCCCAATTCTAGTAATATTTACAAACAGTTGTGTTTTCTTAATATTTTATATCAAATAAGTATCTTTACAATAATATCTGTTTATATGTTTTTCAGTTTCTCTCTTCGTTTTTATTTTTTTTTTTGTAGTAAATCCGCATACCAAAATCGTATTATTTACTCAAACCAACAGATGAATTTTAACAAAAATAAAACAACAAAACTACTTTTCGACTTTTTTCATTTAGTTAAAAGTCGACTTTATGCATTTTATGAAAAGTCGATTTTTCGACTTTTTTCATTTAATTAAAAGACGACTTTTAGACTTTTCGACTATAAATTTTTTATAAATAGTTACTTTTTTCGACTTTTCGATTTTTTTTTTTGACTTTTCGAATTTTTTCGACTTTTTTTTGACTTTTCGATTTTTTCGACTTTTTGACTATTTTCGACTATTTTTTGACTTTTTTCGAGTTTTTCCGAAAAAGTCAATTGTTCGATTATTCAAAAGTCGATTTATAGAACCCTACTCCAGAGTATTAATTGATCACCCACTTGATTACTTAAAGACACTTTTCTAGATTACTTGGGAAAGCTAAAGTGTCGACTGATGTCCTACTCGATTACTTGAAGACTCTTCAATAGCGATTACTTTTCCTCTCGATTATGTCTTATAAAACCATTGGGTTATTCTCTATATTTCTCTTCGTCTCTACATCTCTCCTACACACACTATTGCACCAATTGGCAAGAGGCAACTCTTAAGCTATATCTAGTAATACTTGTATCAAATATTGCAAATAATAACATTGATAATACACAGCTTGCAACTAGCAGTAAGCCGCAATAGCAACAACTGAAACAAGTCAGAATTTATAGTCGAACATGGTCGACTATGTGATTATACCAGTGATTATGTTAATTAGTGTTAGTATGGTCCTATCCTTATAATTGGGTATTTACGTTATTTATGCAGAATATTATTGTTGTATTAATGTTTGTAAATTTTGATCATTAAGTAATTTGCTGAAGGGGATTTTGTATGGGGCCTAGAGTCAAACGAGGCCCGATCATGAACATATATAGTATATGAGATCAAAAGACATATGTGGAGCGTACGTTTAGACTTTTTTCATTAGACTTTGTTCTTGGAATATAAGAAAGAGTATGTGCCGAATTGTCTTGAAAGTTGCGACCTGTAGCGAGCACTAGGTTTACATGAACACGCGCTTACAGACAGATGGACATAGCTAAATATAATCAAAAAGTCGATTGGTACACTTTAAGATGGGTGTAAGACCATATTTTCTGAGTGTTACAAACATCAGCATAAACGCATAATACCCTCCCTACCCTCTATAGTGGTGTATAGGGCAAAAAAAAGTATCATCATCAACAATAATAACAAATAATACGAATACGTTACAAATACCACTTATAATGCTCTCATATAAAAATACAAACAAATTAGTGCATCTACTCACTATTTCTTTCTCTCTTTTTCTCATGTTTATCATATAAAAATTTATATTATAAATAATTTATTTAACAGTAAGATTACAATTGAAACCACAAAACGACAAGCGTTTAACAGCATTTTATGAAAGGTTTCAGATTTTCCTTTATATGTTTGATATTAGCTTAAAAATATCATCAACTAAATGGGAATGGAGCAAAATAAATTTATATTTTCTTTGCTAGGAAATATATATTATCGTCGTCAGCAGTTGTCGCAACAATTGCAATAAAACTGTTACTCTGTAATCTGTTTCAACTGCAACAGCAACCATCATCTCTTGCACCGACTACTACATCTACAAGAATATAAATATGAAAACTTCTTTCTATTTTAAAGGTATTCTTTTTTTGGGGGGGGGTCTGGATTGACTGTCGAGAGTTTTAACGTGAGCACCTGCCTTGACGGCCTTATCTCACGGTGGTCTTTTTCATCCACTGGGTAGACTTGAGAACGGTCTACCATCGCCCCTTTGTTCTTAAATGAAGAACTCAAGTGGTAATTTTTGTAGATTGGCTTTGACCGGTCCATGCACAAATACTTTGCTGGAGTACTAGAGCTATATAATCTTTTGACCATTGGATGGCCTCTGTTGATTCGGCAACAACACCTAGAGACGTAACCGGTGGACCGAAGTACGATCCATCAATAAGCCGTAGACATTGTTCTTACTCACAGGAACACACTGTGGCAATTCTGATATAAACAGAGTATACTCTGAACAGATCTGGACAAGGAAGGAAAATTCAATGGTAATGAATTTCATCAATTATCATTCAACCCAGCACACATCTCATTCATAGTGGCAATCCTCTGGCAATCTATGCAAGGACTAACTCAAGCAGTAGACTGTAAACACTTTTTCAGTCCCGGCCAGACTGGAAGTATTGGCCACCTTTTTATACCTCGGGATTGCAATAACACCAAGGCGGATGTCTTGCCAAGGTAATATGCCCCCGGGGGGGATGGGTCAGGACGTAAACTTTCCATATATGACGCTTTAAACTGAGTAGATTACCTCTTAGTGATCTTTTGTCGCTAACCATTTTTGATCTTGCATCAGCCAAATACCTCACTCCATTGGGAGGAAAAAAACTGTCTTTTAATCAGAAGTTCTGAGGAGTTTATATAAATGTTTGTTTGTATCTATCTATCTATATATCTATCTATCTATCTATCTATCTATCTATCTATCTATCTATCTATCTATCTATCTATCTATCTATCTATCTATCTAGGTTTTAAATGGATCTATATATTCTTATCAGTCTAATCTATCTATCTATCATCTATCTTATCTATCTATCTATCTATCTATCTATCTATCTATCTTATTATTCATATCTATCGTATGTCTAGTCTATCTAATCTATCTAATCTATCTGAATCCTATCTAATCTTCTATCTATCTACTACAATATCTATCTATCGTATCTACTATCTTATCTACGTATCTATCTATCTATCTATCTATCTATCTATCTATCTATCTATCATATCTACTATCTATCTATCTAATCTATCTTATCTATCTTCTATCTATCTATCTATCTATGCGTATCTATCTATCTATCTATCTATCTATCTATCTATCTATCCTACATATCTATTATCTATTCTTATCGTAATCTATCTATTCTATCTATCATATCTATCTATTATCTATCTATCTATATCTAATCTACTATTATCTATCTAGTCCTAAAAATCTATGTTCCTTTTATCTAGTCTTATCTATCTATCTGTCTATCTATCTATCTATCTACTATCTATCTATTATTATCTGATCTATCTAGCTATCTATTATCTATTCTATCTTATCTATTCTATCATATATCTATTGATCTATCTATCTATCATCTATCTATCTATTGCTATCTATCTTTCAATCTATTCTTCTATCTATCTATTACTCTATCTATCTATCTATTATCCATCTATTATCTATCTATCTATCTATCTTATCTATCTAGTCTATCTATCATCTATCATCTATCTATCTATTTCTATCTTCTTCTATCTATCTTATTATCTATCTATCTATCTAGTCTATCTATCTATCTCTATCTATTATTCTCTTTCTCTTCTCATGCTATCTATCTATCTACTATCCTATCTATCTATCTATCTATCTATCTATCTTCATCTATCGTATCTATTATCTATCTACTCTATCTATCTATCTATCTATCTATCTATTATTTATTCTTAACTATCTATCTATGCTATGTATCTATTCTATCATCTAGTCATCTAGTCTATCTATCTATTTTTGGGAGGATCAACACCACATATCAGGTCGAGCCAATTTAGCTAAATCCATTTAAATTCTGCTAATTTGATAAACCCTTCACCTCTGCTGATCCTTATAGATTCGCGGAGTCGATTTAAACCGATGTCCGTCTGTGCTGTCGTGTCTGTCTGTCTGTTGAATCAGGTTTTAGATGACCGACTATCGGCGAGATGCGAGACTTCGAATAATTTCTGATAGCAAAATGCCCGAGACAGACCTCTGAAATTGTCATGTCGAAAAAGAAGTTGTTAAAGAAAACAGAAGAAGACAGCTTGTACATAGAAAAGAGAGGTACAAGCGTGTCGGGTAAGTGTTTGGTGTTTAGTTTCAGCTGTTTATGTTTGTTTGGATGCTCTGGAGTCCAGAACAGTGGACAAAAAAGATCGACATGTTTTCGATGAAGTGAATCCAGGAGGTCGAAGATCGCGCTTCGAGTGGAGGCTTTAGCGCCCGGGCCCGCGCGCCGAAGCTATGATTTAGTTGCTTGAGCCTTGGCCGCTCGAAACATTCGCTTTAAGATGCGACACTAAATTTTTTTTTTAATGGTTTTTAATTCAACTAGCACGTAAGATCAATTATGTTTAAAATACACTATGGTGAAGGGTATATAAGATTCGGCACAGCCGAATATAGCACTCTTACTTGTTTTAAAAAAGACTATATCACAAACATATGTGTTATACAACCAATTTTAAAATATATATTAATTTTATAATAAAATAATTTTTTAATTAAAATATCTATTTTGCAACACTTTTACTTAACTCAATTTATTTTCTTTATTGTTTCTTTTTAGGTAAGTCAAATTTTACGAAAACAAAAATACCACAAACAATCAAAAATTTAATATAATGTGTAAGTGAAATATTGATTTTATGTTCTACTTATTAAAAACCATTTAAATATTTAATTTATACTCTATTTAATAAAATTCTTTTAAGCAAATGGTATAAAATAAATTTATATAAAATTTAAAGTTTCTTAAGACAAATATTGCATTTCTTATTTTAAATAAAATATGTAACACAATTTATTTATGATTTATTTAAAAATTATTTAAATTTACAACACCCCCATATGATTTTAATTTTAAGCAAAATATTGTTGTTCTATGCCAACAAAAAGGAGAAAATTATTTGCTACAGAAATTGTTGTTTTAATTTTTAATACAAACTTTTAAGTTAAAATTACACTGTAGCATGTTAAGCATATTTAAATACCTTTGGGCCAAACACTAGTTATTGACTAAAACTATTTTCTTCCCTCTAATAAACTAATCAATGTTGTGAAACGTGTTCTAAAGTCAAAATAAGAAACTTGTTTTACTGTGGTTTTTCTTAAAGAAATTTTGTGTATATATCTATAACAAGCAGGCGCGGATCCACGGGGGAAAAGTTTAGTCTAGTCTATAGTTTAGTCTATAGTTTAACCTATAGTCTAGTCTATAGTCTAGCCTATAGTCTAGTCTATAGTCTAGCCTATAGTCTAGTCTATAGTCTAGTCTATTTTTTTTTGTGTATATATCTATAACAAGCAGGCGCGGATCCACAAGGGGAAAAGTTTAGTCTAGTCTATAGTCTAGTCTATAGTCTAGTCTATAGTCTAGTCTATAGTCTAGTCTATAGTCTAGTCTATAGTCTAGTCTATAGTCTAGTCTATTATCTGGAAAATTACGACGTACAAGAAAGACGGACGATGGCAGCGAATGATTTCGAGTGCTATAGTTATTAAGGTAGATATCAGGACAAAATATTCTTATTCTGATGTTTTTTCAATAAAATTGTTAAATAATACTTATTCATTGTTGTCCGTACCTGGACACCCCAACGATGGCGTATTAGCATACTGAAGAGGGTGAAAACAAAAGTGTTTTAAAGGGCTTCTACGTTCTTTTTAACTTACTTTCGAATCTCCTTCTTTGGCTTATTCTCTATATTGACAGAGAGAATGCCTTCCGGTCCCGGATGGCTACCAAACTATTTGGGAAGTATGGTATTCAATATGGTTGGTCAAACTACAGGTCGGGTTTTAAATGGATTGAAAATATTTTTTTGAAAGAATACTATAAGTCTCTATCACCTCCTTTTATAATCACTATTTTCAGCGCACAAACGATTTAAGGAATTAAGCTTTTTCTATAGATGAAATAACTATAGGGAGCTACCTTAGGATATACATATTTATCTTAAAACTTTTTTAACACATAGATACTAATCCAATTCTAGTAATATTTACAAACAGTTGTGTTTTCTTAATTATTTATATCAATATAGGAATTATTACAATAATATCAATGTTAATGTTTTTCAGTTTCTTCGCTTCGTTTTATTTTTTTTTTTGTAGTAAATCCGCATACCAAAATCGTATTATTTACTCAAACCAACAGATGATTTTTAACAAAAATAACAACAAAAACTAAAAAAAAAAATACTTTTCGACATTTTTCCATTTAGTTAAAAGTCGACTTTATGCATTTATGAAAAGTCGATTTTCGACCTTTTTTCATTTAATTAAAAGACGACTTTTAGACTTTTCGACTATAAATTTTTTATAAAATAGTTACTTTTTTTTCGACTTTTCGATTTTTTTTTTGACTTTTCGAATTTTTCGACTTTTTTTTGACTTTTCGATTTCGACTTTTTGGACATTTTCGACTATTTTTTGACTTTTGCGAGTTTTTTCGAAAAAGTCAATTGTTCGATTTATTCAAAATCGATTTATTAAAGAACCCTACTCCAGAGTATTAAATTGATCACCACTTGATTACTTAAAGACCTTTCTAGATTACTTGGGAAAGCTAAAGTGTCGACTGATGTCCTACTCGTTACTGAAGACTCTTCAATAGCGATTACTTTTCCTCTCGATTATGTCTTAAAAACCATGGCGTTATTCTCTATATTTCTGTGCGTCTCTGACATCCTCCACACACACTATTGACACCAATTGGCAAGAGGCAACTCTTAAGCTATATCTAGTAATACTTGCATCAAATATTTGCAAAATAATAACATTGATAATACACAGCTTGCAACTAGCAGGTAAGCCGCATGTATAGCAACAACTGAAACAAGTTCAGAATTTAAGTCAACATGGGCGACTATGTGATATACAGTGATTATGTTAATTAGTGTTAGGTCATGCGCTCCTATCCTTATATTGGGTATTTTACGTTATTATGCAGAATATTTATTGTTGTATTAATGTTTGTAAATTTTGATCATTAGTAATTTCTTGAAGGATTTTGTATGGGCCTAGAAGTCAAAACGAGGCCCGATCATGAACATAAATAGTATATGAGATCAAAAGACCATATGTGGAGCGTACGTTTAAGACTTTTTTCAGGGTAGACTTGTTCTTGGAATATAAGAAAGAGTATGTGCCGAATTGTCTTGAAAGTTGCGACCTTGTAGCGGACGCACTAGGTTTAATTGAAACACGCGCTTACAGACAGATGGACATAGCTAAATATAATCAAAAAGTCGATTGGACACTTTAAGATGGGTGTAAGACCATATTTTCTGGAGTGTTACAAAACATCAGCATAAACGCATAATACCCTCCCTACCCTCTATAGTGGTGTATAGGGCAAAAAAAAGTATCATCATCAACAATAATAACAAATAATACAATACGTTACAAATACACTTATAATGCTCTCATATAAAAAATACAAAACAAATTAGTGCATCTACTCACTATTTCTTTCTCTCTTTTCTCATGGTTTATCATATTAAAAAGTTGATATATAAATAATTTATTAAACAGTAAAGATTACAATTTGAAACCACAAAACGGACCAAGCGTTTAAACAGCATTTTATGAAAGGTTTCAGATTTTCCATTATATGTTTGATATTAGCTTAAAAAATATCATTCAACTAAATGGGAATGGGAGCAAAATAAAATTTATATTTTTCTTGTAGGAAATATATATTTTATCGTCGTCAAGCATTGTCGCAACAATTGCAATTAAAACTGTTACTCTGTAATCTGTTTCAACTGCAACAGCAACCATCATCTCTTGCACCGACTACCTACATCTACAAAATATAAATATTGAAAACTTCTTTCTATTTTAAAGGTATCTTTTTTTGGGGGCGTCTGGATTGACTGTCGAGAGTATTTAACTGAGCACCTGCCTTGACGGCCTTATCACGGTGGTCTTTTCATCCACTGGCGTAGACTTGCAGAACGTCTACCCATCGCCCCTTTGTTCTTAAATGAAGAAGGCTTCAAGTTTGGTAATTCTTTGTAGATTGGCTTTGACCGGTCCATGCACCCAAAACTTTGCTGGAGTACTAGAGCTTATATAATCTTTTGACCATTGGCTGGCCTCTGTTGGATTCGGCAACAACACCTAGAGACGTACGGTGGACCGAAGTACGATCCATCAATAAGCCGTAGACATTGTTCTTACTCACAGGAAACACACTGTGGCAATTCTGCATATAACAGAGTATACTCTGAACAGATCTGGACAAGGAAAGGAAAATCAATGTGTGTAATGAATCTTCATTCAATTATTCAGTTCAACCCAGCCACACATCTCATTCATTAGTGGCAATCTCTGGCAATCTATGCAAGGACTAACTCAGCAGTAGACTGTAAACACTTTTTCAGTCCCGGGCCAGACTGGAAGTATTGGCCACCTATTTTATACCTCGGGATTTGCAATAACACCAGGACGATGTCTGCCAAGGTAATAGTGCCCCCGGGGGAGGCGTCAGGACGTAAACTTTCCATATTATGACGCTTTATAACTGAGTAGATTACCTCTTAGTGATTTTTCGCTAACCATTTTTTTGATCTTGCATAGCCAAATACCTCACTCATTGGAAGGAAAAAAACTGTCTTTTAATTCGAAGTTTCTGAGGAGTTTATATAAATGTTGTTTGATCTAATCTTATCTATCATATCTATCTATCTTATCTATCTATCTATCTATCGATCATATCTATCTATCTAATCTATCTATCTATCTATCTATCTACTATCTATCTATCTATCTATCCTATCTATCTAGTCTATCTATCTATCTATCTATCTATCTATCTATCTACTCTAATCTATCTATCTATCTATATATATTATCGTATCTATCTATCTATCTAATCATTATCTATATTATCTTACTCTATCTATCTTATCTATTACTATCGATCTATCTATCTATCTATCTATCCTATCTATCTATCTATCTATCTATCTATCTATCTATCTATCATCTATCTATCTACCACCTATCTAATCTATCTATCTATCCTATCTATCTTCTATCTATCTATCTACTATCTATCTATCTATCTTCTATCATATCATCTATCTATCTATCTATCTTATCTATCTATCTATCTATCTATCTATCTATCTATCTATCTATCTATCTATCTATCTATCTATCTATCTATCTATCTATCATAATCTATCTATCTATCTATCTAATCTAAATCTATCTATCTATCTATCTATCTATCTATCTATCTATCTAATCGGTATCTATCTATCTACTCTATCTATCTATCTAATCTATGATCTATTCTATCTATCTATCTATCTATCTATCTATCTATCTATCTATCTATCTATCTATCTATCTATCTATCTTCTATTCGATCTATCTATCTATCTATCTATCTATCTATCTATCTTATCTATCTATCTCATCTATCTATCTTCTATCTATCTAATCTATCATCTTATCTATCTAATCTATCTATCTATCTATCTATCTATTCTATCTATCTATCATCTATCTATTCTTATCTTATCTATCTATCTATCTATCTATCTATCTAGCTATCTATTATCTATCATCTATCTATCTATCGACTTATCTATTCTATTTATCTATCTATCTATCATCTCTCTATCTTATCTATCTATCTATCTTATCTATCTATCTATCTATCGATCTATCTACTTGGATTATTATCTATCTAATCTTATCTATCTATCTTATCTATCTATCTATCTATCTTCTATCTATCTATCTTATCTATCTATCTATCTATCTATCTATCTATCTATCTATCTATCTATCTATCTATCTATCTATCTATCTATCTATCTATCTATCTATCTATCTATCTATCTATCTATTTTTGAGGATAAAAATATCAGTGAGCAATTTAGTAAAAATCCATTAAATTTTTGCTAATTTTTATACCCTTCACCTCTTGATCCTTATAGATAGCGGAGTCGATTAAACCATGTCCGTCTGTCTGTCTGTCTGTCTGTCTGTCTGTTGAAATCAGTTTTTAGAGGACCCCAGTATCGGCGAGATCGAAATTCAATAATATTCTATGAGCCAAAAATCCGAGACAACCTCTGAAAATTTCATCAAAAATTGTAAAAAAAAGCAACAAAAACACTTACATAGAAAAAAGATGTACACGGTGTGTTGTAGATGTATTGGTTTTATTCAGCTGTGTATGTTTTTGTATGTCTGGAATCCAACATAAACAAAGAAAATACAATGTTACAGCAATGAATCAGAGGTCGAAGTCGGACCGGCTTCGAGTCGGAGCTTAAGCCGCCGCCGAAACTAAATATTTAGTTGCTTGAGCCGCCGCCGAAACATTCGGCTTAAAATCGACTCAATTTTTTTAATGTTTTATTAACTAGACTGTAAGATCATTATGGTTTAAAATTCACTATGGTGAAGGGATATAAGATTCGGCACAGGCCGAATTATAGCACTCTACTTGTTTTAAAAAAAGACTATATCAACAAACATATGTTGTTATACAACAATTTTAAGAGATATATAATTAATTATTATAATAAATATTTTTTAATTACAAATATCTATTTTGGCAACACTTTTATAACTCATTTATTTTCTTTATTGTTTCTTTTTAGGTAAAGTGCAAATTTTTACGAAAACAAAAATACCACAAACAATCAAAAATTTATATAAATGGTGTAAGTGAAATATTGATTTATGTTCTACTTATTAAAAACCATTTAAAATATTTATTTATACTCTATTTAATAAATTCTTTAAGCAAATGAGTAATAAATTAATATTTATATAAAATTTACCAAGTTTTTCTTAAAGACAAATATTGCATTTCTTATTTTAAATAATATGTAAAACAATCTTATTTATATGATTTATTTAAAAAATTATTTAAATTTAACAACACCCCCATATGATTTTAATTTTAAGCAAAATATTGTTGTTCTAATGCCCAACAAAAAGGAGAAAATTATTTGCTACAGAAATTGTTGGTTTTAATTTTTAATACAAACTTTTTAAGTTTAAAATTACAACTGTAGCATGTTAAGCATTATTTAAATACCTTTGGGGCCAAACACTAGGTTATGACTAAAACATCTTTCTTCCCTCTAATAAACGTGATCAATGTTGTGAAACGTGTTCTACGTAAATAAGAACTTGTTCCCTTACTGTGGTTTTCTTCTTAAAGAAATTTTTGTGTATATATCTATAACAAGCAGGCGCGGGATCCACGAGGGCGAAAACGTATTGTTATGTTACTATTAGTTTATTCTATAGGTTAACCTTATAGTCCTATCTTACGTACTGCCTATGTCTAAGTCGTATGTCTAGCCTATAGTCTAGTCTATAGTCTAGTCTTTTTTTTGTGTATACTATCTACTAACACAGCAGGCGCGGATCCACAAGGGGAAAAGTTAGTCTAGTCTATAGTCTAGTCTATAGTCTAGTCTATAAGTCTAGTCTATAGTCTAGTCTATAGGTCTAGTCTATAGTCTAGTCTATAGTCTAGTCTATATCTAGGTTCTAAGTCTTAGTTTCTATAGCTCTGTCTATAGTCTAGTCTATAGTTCTGAGTCTAAGTTCTAGATCTATAGTCTTAGTCAAGTCTAGTCTATAGTCTAGTCTATAGTCTAGTCTATAGTCTAGTCTATAGTCTAGTCTATAGTCTAGTCTATAGTCTAGTCTATAGTCTAGTCTATAGTAGTCTATAGTCTAGTCTATAGTCTAGTCTATAGTCTAGTCTATAGTCTAGTCTATAGTCTAGTCTATAGTCTAGTCTATAGTCTAGTCTATAGGTCTTAGTCTAGAGTCTAGTCTATAGTCTAGTCTATAGGTCTAGTCTATAGTCTAGTCTATTTAGTCTAGTCTATAGTCTAGTCTATAGTTCTAGTCTATAGTCTAGTCTATAGTCTAGTCTTATAGTCTAGTCATATAGTCTAGTCATATCTAGTCTATAGTCTAGTCTATAGTTCTAGTCTATAGTCTAGTCTATTAGTCTAGTCTATAGTCTAGTCTATAGTCTAGTTCTATAGTCTAGCTATAGTCTAGTCTATTAGTCTAGTCTATAGTCTAGTCTATAGTCTAGTTATAGTCTAGTCTAAGTTGAGTATAATTAAATATAAAGTATTTTAATTTAATAATCTATATTTGGTCTAGTGTATAGTCTAGGTTTAAGTCTAGTCTTAGTCTAGTTCTATAGTCTAGTCTTAGTCTGAGTCTATAGTCTAGTCTATAGTCTAGTCTATAGTCTAGTCTATAGTCTAGTGCTATAGGTCTATTCTATTAGTCTGTTCTATAGTCAGTCTATAGTCTATTTTTTTTCGTACGTAAACCCGGGGTTTTTGTCTATTAATCTAGTCTATAGTCTAGTCTATAGTCTAGTCTATAGTCTAAGTCTATAGGTCCTAGTCTATAGCTCTAGTCTATAGTCTAGTCTATAGTCTAGTCTATAAGTCTAGTCTATAGTCAGTCTATAGTCAGTCTATAGTCTAGCTCTATAGTCTAGTCTATAGTCTAGTCTATAGTCTAGTCTATAGTCTAGTCATAAGTCTAGGCTATAGTCCTAGCTCTATAGTCTAGTCTATAGTCTCTAGTCTATAGTCTAGTCTATAGTCTAGTCTATAGTCTTAGTCTATTAGTCTAGTCTATAGTCTAGTCTTGTCTAGTCTATAGTTAGTCTATAGTCGGTAGGTCGTAATAGTCTAGTCAAGTCTAGTCTATAGGTCTAGTCTTATAGTCTAGTCTATAGTCTAGTTCTTATATCTGTCATAGTCAGTCTATAGTCTAGTCTATAGTCTAGTCTATAGTCTATCATATAGTCTAGTCTATAGTTCTAGTCTATAGTCTAGTCTATAGTCTAGTCTATAGTAGTCTATAGTCTAGTCTATAGTCTAGTCTATTAGGTCTAGCTATAGCTCTAGTCTATAGTCTTAGTCTATAAGCTAGTCTAGGTAGTCTAGTCTAGTCTATACGTCAGTCTATAGTCTAGACTAGTCTATAGGTCTAGTCTTATAGTCTAGTCTGGAGTCTAGTCTATTAGGTCTAGTCTATAGGTCTTAGTCTATGTATAGTCTATAGTAAGTTATAGTTCTAGTCTAATAAGTCATAGTCTATAGTCTAGTCTATAGTCTAGTCTATGTCTAGTCTATAGTCTAGTCTATAGTCTAGTCTATAGTCTTAGTCTATAGTCTAGTCTATAGTCTAGTCTAAGTTCTAGGCTATGCTCTAGTCTATAGTCTAGCTATAGTTCTAGTCTATAGTCTAGTCTATAGTTAGTCTATAGTCTAGTCTATATCTAGTCTATAGTCTAGTCTATAGTCTAGTATATAGTCTATAGTCTATTCTATAGTCTAGTCTTATAGCCCTCTAGTCTATAGTCTAGTCTATAGTCTCAGTCTATAGGTCTAGTCTATAGTCTAGTATATAGTCTAGCTATAGTCTTTTTTTTTAGTCCCTATAGTCTAGTCCTATAAGTTAGTCTCTATAGTCTAGCCCTATAGTCTAGGTCTATAGTTCTAAGCCTATAGGGTCTAGTTCTTATAGGCTTAGCCTATAGTCTAGTCATAGTCTTAGTCTATAGTCTAATTCTAAAGTCTAGTCTTATAGTCTATTTCTAAATCTAGTCTTATAGTCTAGTCTATAGTCTTAGTCTATAGTCTAGTCGATAGTCTAGTCTTATAGTCTAGTCTATAGTCTAGTCTATAGTCTATGTCTATAGTCTAGTCTATAGTCTAGGTCTATAGTTCTAGTCTATAGTCTAATCTATAGTCTAGTCTATATGTCTCTAGTTATAAGTCTAGCCTATAGCTAAAGGTCTATAGGTTCTAGGCTATTGTCTAGTCTATGTAGTCTAGCCAATAGTCTAGTCTACTAGTGCTAGTCTATAGTCTAGTCTATAGTCTAGTCTATAGTTCTAGTCTATAGTGTTAGTCTATAGTCTAGTCTATAGTCTAGTTCTATAGTCTCAGTCTATTGTCTATTCTATAGTCTAGTCTATATTTCTTAGTTCTATAGTCTAGTCCTATAGTCTAGTCTATAGGTCTAGTCTATTAGTCTAGTCTATTAGTCTAGTCTATAGTCTAGTCTATAGTCTAGTCTATAGTGCTAGGTTCTATAGTCTAGTCATAGTCTAGTCTATAGTTCTATCTATAGTCTAGTCTATAGACTCTAGTTCTGTAGTCTAGTCTATAGTCGAGTCTTATAGTCTAGTCTATAGTCTAGTCTATAGTTCTAGTCTATTGTCTAGTCTATGTCTAGTCTATGTCTAGTCTAATAGTCTAGTCTATAGTCTAGTCTATAGTGCTAGTATATAATCTATAGTCTAGTCTTAGTCTAGTCTATAATCATTTCTTAGTCTAGTCTATAGTCTAGTCTTATAGTCTAGTCTTATAGTCTAGTCTATAGTCTAGTCTATAGTCTAGTCTAAGTCTAGTTTATAGTCTAGTCTATAGTCTAGTCTATAGTCTATTTCTATAGTCTAGTCTATAGTCTAGATCTAAGTCTAGTCTATAGCTAGTCTATAGTCTAGTCTATAAGTTCTAGTCTATAGTTCTTAGTCTATAGTCTAGTCTATAGTCTAGTTCTATAGGTCTAGTCTATAGTCTTAGTCTTATAGTCTAGTCATAGTCTAGTCTATAGTCTAGTCTATAGTCTAGTCTATAGTCTAGTCTATAGTCTAGTCTATTTAGTCTAGTCTATAGTCTAGTCTATAGTCTAGTCTATAGTTAGTTCTATAGTCTAGTTCTATAGTCTAGTCTATAGTCTTAGTCTATAGTCTAGTCTATAGTCTAGTCTATAGTCGGTAGTCTATAGTCTAGTCTAATAGTCTAGTCTATATTCTAGTCTATAGTCTAAGTCTATAGTCTAGGGTCTATAGTCTAGTCTTAAGTCTAGTCTATAGTCTAGTCTATAGTCTAGTCTATAGTCTAGTCTATAGTCTAGTCATAGTCTAGTCTATAGTCTAGTCTATTAGCTCTAGTCTATAGTCATAGTCTCTATAGTCTAGTCTAAGTCTAGTCTATAAGTCTAGTCTATATGTTCTAGTCTATATGTCTAGTCTATAGTCTAGTCTATAGTCTAGTCATATAGTCTAGTCTATAGTCTAGTCTAATGTCCTAGTCTATAGTCTGTCTATAGTCTAGTCTATAGTCTAGGTCTATTAGTCTTAGGTCTATAGTCTAGTCTATAGTCTAGTCTATAGTCTAGTCTATAGTCTAGTCTATAGTTCTAGTCTATAGTCTAGTCATGTATAGTCTATAGGTCTAGTCTATAGTCTAGTCTTAGTCTAGTCTATAGTCTAGTCTATAAGTTGGTCTATGAGTCTATTATAGTCTTAGTCTATAGTCTAGTCTATAGTCTTGTCTATAGTTCTAGTTCTATAGTGCTAGTCTATGTTAGCTATAGTCTGTCTATAGTCTAGTCTATAGTTCTAGTCTATAGTCTAGTCTATAGGTCTAGTCTCTAGTCTAGTCTCTAGTCTAGTCTATAAGTCTAGTCTATGTCTAGGTCTATAGTCTAGTGATAGTCTAGTCTAGGTCTCTAGTCTAGTCTATAGCTCGTAGTCTATAGTTAGTCTATAGTTCTAGCTCTATAGCTCTAGTCTATAGTCTAGTCTATAGTCTAGTCTAGTCTATAGTCTAGTTAGTCATATAGTCTAGTCTTATAGTCTAGTCTATTTAGTCTAGTCTATAGTCTAAGTCTATAGTCTAGTCTATAGTCTAGTCTTATAGTCTAGTCTATTAGTCTAGTCGATAGTTCTAGTCTATTAGTCTAGTCTATTAGTCTAGGGTCTATAGTCNNNNNNNNNNNNNNNNNNNNNNNNNAGTCTATTAGTCTATGTTCTATAGTCTAGTCTAGTAGTCTAGTCGTATGAGTCTAGTCTTATAGTCTGAGTGCTATAGTCTAGGCATGAGTCTGAGTCTATGTAGTCTGGTCTATAGTCTAGTGCGTATAGGTCTGAGCTATAGTCTGTCTATAGTCTAGGTCTATAGTCTAGTCTAGTAGTCTAGTCGTATAGTCTAGTCATGATAGTCTAGTCGGTATAGTCTAGTCTATAGTCTAGTCTATAGTCTAGTCTATAGTCTATTCTATAGTCTAGCTCTAAGTCTTAGTCTATAGTCTTAGTCTATAGTCTAGTTCTATTAGTCTAGTCTAAGTTCTTAGGTCTATAGTCTAGTGATTGAGTCTAGTCTGATAGTCTAGTCTATTAGTCTTGTTCTATAGTCTAGTCTATTAGGTTCTAGTCTATAGTCTAGTCTATAGTCTGAGTCTATAGTCTAGTCTATAGTCTAGTCTAAGTCTAGTCTATAGTCTGTCTTAAGTCTAGTCTTATAGTCTAGTCATCAGTTCTAGTCTTAGTCGAGTCTATAGTCTAGGTATAGTCTGTTTATAGTCATAGTCTATATGTCTGAGTCTATAGGTCTGATTCTATAGTCTAGTCTATAGTCTAGTCGATAGTCTAGTCTATAGTCGGTGTGTTAGTCCATAGTCTAGTCTATAGTCATTCTATAGTCATAGTTCTATAGTCTAGTGATAGTCTAGGTCTATAGTCTAGGTCTATGTCAGTCTATAGTCTATCTATAGGTCTAGCGAATAGTTCTGTAGTCCTATAGTCTAGTCTATAGTCTAGTCTATAGTCTAGTCTATAGTCTAGTCTAAGTTCTAGTCTATAGCTCTAGTCTGATAATCTAGTCTATAGTCTAGTCTATAGTAGTCTATAGTCTAGTCTATAGTTGTCTAGTCTTAGGTCTAGTCTATAGTCTAGTCTATAGTCTAGTCTATAGTCTAGTCTAAGTTAGTCTTATAGTGTCGTGTATCGTATGGAGTCTAGTCTATAGTCTATGTCTATAGTCTGAGTTCTGATAGTCTAGTCTATAGTGCTAGTCTATAGGTCTGTATCTATAGTCTAGGTCTATAGTCTAAGTCTATAGTCGAGTCTATAGTCTAGTTCTATTAGTCTAGTCTATAGTCTAGTCTTATATCTAGTCATAGTTTCTTAGTCTATAGCTAGTCTATTAGTCTAGTCTATTAGTCTAGTTTCTATAGTCTAGTCTATAGTCTAGCGTTGGGTAGTCTAGTCTATATTTCTAGTCTTATAGTCTAGTCTATAGTGGGCGAGTCATATAGGTCTATTCTATAGTCTATGTCTATATCTAGTCTATATCAGTCTATTATGCTAGTCCTAGTCTATAGTCTAGGTCTATAGTCTATCTAGTCTATAGTCTAGTTCTATAGGTCTAGTGGGTGCTAGGGGGCAAAAAAAAAATGCGGGGGTCATGCCTGTTTTTTTTTTTTTTCTTTTTTTTTTTTTTTTTTTTTCTTTTTCTTTTTTTTTTTTTTTTTCTTTTTTTTTTTTTCTTTTTTTTTTTTTTTTTTTTTTTTTTTTTTTTTTTTTTCTTTTTTTTTTTTATTTTTTCTTTTTTTTTTTTTTCTTTTTTTCTTTTTTTTTTTTTTTTCTTTTTTCTTTTCTTTTTTTTTTTTTTTTTTTTCTTTTCTTTCTTTTTCTATTTTTTTTTTTTCTTTTTTTCTTTTTTCTTTTTTTTTTTTTTTTTTTTTGTTTTTATTTTTTTTTTTTTTTTTTTTTCTTTCTTTTTTCTTTTTTTGTCTTTTTTTTTTTTTTTTTTTTTTTTTTTTTTTTTTTTTTTTCTTTTCTCTTCTCTTTTTTATTTTTTTTTCTTTTTTTTTATTTTCTTTTTTCTTTTTTTTTTTTTTTTTTTCCTTTTTATTTTTTTTTTTTTTCTTTTTTTTTTTTTTTTTTTCTTTTTCTTTTTTTTTTTTCTTTTTTTTCTTTTATCTCTTTTTCTTTTTTTTTTTTTTTTTTTCTTTTTTCTTTTTTTTTTTTTTTTTCTTTTTTTTTTTTTCTTTTCTTTTTTTTTTTTTTTCCTTTTTCCTTTTTTTTTTTTTTTTTTTTTCTACTGTATTTTTATCCTCTATTTTTTTTTTTTTCTTTTTTTTTATTTGTATCTTTTCTTATTCTTTTTTTTTTCTTTTTTTTATTTCTCCTTTCCAGTCCCAAGTCTTTTTATTATTTTTTTTTTGTTTTTTTATATATTCTATCTTTTTTTTTTTTTTTTTTTCTTCTTTTTTTTTTTTATTATTTTATTTTTTTATTTTTTATTTTTTTTTTATCTTTTTCTTTTTATTATTTCTTTTTTATATTTTCATGTTTCTTTACTTTTTTTTTAGTTTTTTACTTTTATTCATTTTTTTTATTTTTTTCTTTTTCTTTTTTTTTTATTTTTTTTTTCTTTTTCTTTTAATTCTTCTATATCTCTATTTCTAAAAGTTTTTTTTTTTTTTTTTTTCTTGGTTTTTTCTTTTTTTTTTTTCTTTTATTTTTCTTTTCTTTTTTTCTTTTTTTTTTTTTATTTTCTTTTTTTTTATTTTAATTTTTTTATTTTTTTTTTTTTTTTTATTTTTTTTTTATTTTTTGTTTTTCTTTTTGTATACATTAAATTTATTTTTTATTTTATATATTTTTTATACATTTTTACAAATTTATCTGCTTTTTTTTAATTTTGTTTTTCTTTTTTTTTTTTTTTTCTTTTCTTTTTTCATTCTTTTCTTTTGTTTTGTTTTTTTTTTTTTTTTTTTTTTTTTTTTTTTTTTTTCTTTTTTTTTTTTTCTCTTCTTTTTTTTTTTTTTTTTTAGTTTTTTATGTTTTTTTTTTTTTTTTTTTTTATTTTCTTTTTTTTTTATTTGATTTTTTTTCTTGTGTTTATTTTTTTTTTTTTTTTTATTTTTTCTCTCTTTCTCTTTCTTTTTTTTTTATCTTTTTTTTTTTATTTTCCTTTTCCTTTTTTTTTTTTTTCATAATTCATTTTTTTTTTTTTTTTTTTTCTATTTCTTTCTTTGTTTTTTTATGTTATTTTTATTTCTTCTTTTTGTTTCTTTTTTCTCTTCTTTTTCTTTTTTTATTTTTTTCTTTTTTTTTTTTTCTTTTTTTTTTTTCTTTTTAGTTTGTGTTTTTTTTTTTACTTTTTTTTACAATTTCTTTCTTTTTTTTGTTGTTTGTTTTTATTTTTTTATTTATATTTTTTCTGATTCTTTTCCCTTTTCTTTAACTGTTTCCATTTATTTTCTTTTTTTTTTTTTTTCTTTCTTGTTCTTTTTTTTTTTCTTTTTTTTTTTTTTTTTTTTTTTTTTTTATTTTTTTTTTTTCTTTTTTTTTTCTCTTTCTTCTCTTTTTTTTTTTTATTTTTTTTTTTTTTTTTTTTCTTTTTTTTTTTTTTTTTTTTTTTTATATTTTTTTACTTTTTTTTTGTCTTTTCTTTTTTTTAGGTTATTTTTTGCTTTTGATTTGTCTTTGTTTTTTTTTTTTTTTTTTTGTTTTTTCATTTGTTTTTTTCTTGTTTGGTTTTTTTTCTTTATTATATTTTTGTTCTTTTTATTTTCTTTTTTTGTTTTGTTTCTTTTTTTTTTTTTTCTTTTTTTTTTTCTTTTTTTTTTTTTTTTTTTTTTTTTTTTCTTTTTTTTTTTTTTTTCTTCTCCTATTCTAATTTTATTCTTCTTTTTTTTCTTTCTTCATCTTATATATTTTTTTTCTTTTTTTTTTCTCTTTTTTTTTTCTTTTTTTTTTATTTTTTTTTTTGTTTCTTTTTTCTTTTTTTTTTTTTTGTTCTTTGTTTTTTATTTTTTTCTTTTTTTTTTCCTTGATTTTCAACGTTTCTGTTTTTTTTTTTTTATTTTTAACATCTTTATTTATGTTTTTTTTTTTTCTTCTTTTCTTTTTTTTTCTATTCTTTTTTTTTTTTTTTTTTTTTTTTTTTTTGTTTGTTTTTGTTTTTTTTTTTTGTTTATTTTTTTCTTCATCTTCTTCTTTTTTGTACTAACAATATTTTTATGTTCTTATTTTTTTTCTTTTTAGTTTTTTTATTTTTTTTTTTTTTTTTATTTCTTTTTTTTAAATAAATTTGATGAAGCTGAATAATGTCCTTATTCCGCGGGATCCCGGTGGCTAGGCTGTATATACAAATGAACCGTTCAATTAATTATATTGAATATATGTAGCAGGCGTACAGTTTGTTCGTCGCTACACAAGGTTACTATGCGTACACACATGACATGTGCTGGCTTGTGGTATGTGATCGGACCTAAAATGTTCTTAGTGATTTTACAAATAAAAAACTTAATAAGCCAATGAGTAGTTACTGCATTTATGTCATTAGCATTTATAAAATTTTCTATCTTTTTTTTATTACCTTCTTTCACCTCTTCGTTGTGAGAATGTTTATGTGTAATGCCGACATTAGGTTTGCTTTTTTTTTCCTATTCTCATCTTTTTTGGTTTTTTTTTTTTTTTTTTTTTTCTTCTTTCTTTTTGTCGTTATCTTCTTGTTCAACTGTCTATTCTGTCGGTTGTCTAGTTATTAAATAGTAATAGATATTATTTATTTTATACTTATTATTCTTTTATTATTATTATATTATTATATTTTATATTTATTTATTATATTATATCTCTATTTTTTATTTATTATATATTCTTTTATTCTTGTTTATTGTGTTTTATTTTTTATCTTTTATTATATTATTTATTTTATATTTATATTATTATTTACTTTTTATTTTCTTATTATTTATTTTCATTATTTTTATTTTTATTTTATATTTATCTATTTATTTTATTATTATCTATTATTATTTTTACTCTGTGTTTGTCATTTCTTCGTTTTTTTAACTTTCTGATCGTCCTAAGCTGTGCTTGTAGTTTTTTTTTTTTTTTTTTTTTTCTCTTTTTTATACTCCATGTAACAACCTTTTACTATCAGTGTACCGCTTCTTTTTCTTTTTTTTTTTTTTATTAATCAAATGTATCATAACTCAGTATTAGTTGTCAAACTATAAATATTAATCCCGTAAAATCCCGCTCAAATGGAACTATTTCAAATTATGTGTATTCTAATTCCAATTTTTGCTACTCTAATATATATATTCCTTGTCTATTATTTTTAATTAATTAGTTCTTTCCCTATTTAATAATCCTTTTATATCTACCATCATTGAATCAACTTCACTCTTTGGTTCTTTTTATTATTGTTTAATTAATCTTTCTTTGAGCTAATAATTACTATAATTCTTTTCTTAAAGGTATTTTCTGTTTTGCGTATCTGACACCTACTAATTATCTATATCGTTATACATGCATTTTTTTAATTTTTACATCCTAATTTTTTTTTTGTACTTCTTTTACTCTTCACTTTTAAGTGAGGATGTTATATACGTGTGTTTGTGCTTAATCGTTTGTATATCGTGTTTCTTTTTAATAAATTTGGGTGCTCTTTCCCACTCCTAAAATAAATTGAATTTTAATATATATACCAGTTTACTTTACTATTTATCTCAGTTCGATTTTTATGCCTTTTCATTTCCCATCCACTGTTCCGCCCGTTCCGTCTTTTTCTCTCTTCTCTCATCTGCGTTTTATACGTCTCTGTTATATTCAAGCACTATTCACATTTGTTGACAAGCATAAATTTTCCATTGTATTGAAATTTGGCCTAATGACATTTATTTTTTATTATGTCTCTAACTGCGACGTAATGCCTATTGAATAATGTGTGATACTTTACATCTCTTTGGTTTTCTCATTCTATTTCTATCTAGTCCTTTCATAAACCTTGTAATTCCCTCGTAATATCGGCTTTGTGTAAACCTTCTAATCTCAATACTTACAGTGTCCTGCAATTTTCTGAGATTAATTCATATTGAAATTTTTGGCATCTATTATATCTTTTTTATTTTTGGTTACTCTTTTTCGTAAACACACGTGAAAGTTCTTCTTTTTTTTCCTTATTTGAATAATCATTGTTTAGAGCTATTCCTTTTTTTTAGTCCATTTCATTTTTTATCTTCTTATACCTCTCGTCATTACCTACTTAATACACTCGCCAATAATAGAGCTTTTTATGTTTTATAATTTATGTTCATTTTTTTTTATTCTCTCGTGTATTGGTCTTTGGCCGCTGGCTTATATCTCTTATTAATCTTTTCCTTTTTACTTGTTTCTATTATTCCTTCAATTTAGTTAACAATATGTGTTTCTATCTTATTATTATTTCGTTTTATTTGATGATTGTTTATATTTTTGATAATATAATAATATATATATCATATACTGGTATTACTCATATATTTCCATTTATCGTACTGTTTTCTATTACATCTCAAAACTTTATCTACTATTATTTTAACACCTATGAGAGTTTTCTTGTATCATCTGTTTTTATAATTATTTGCGTCTTTTGGCTAATGAATATTCTTATTACATTACGTATAGGACTTACATTGTAACTATTTTCATTGTTCTAATATCTGGTTCCCATTATTTTTTCATCTATGTCCCCCATATCAACTCTTGTGTATTTCCTACTCGTATTAGTTGCATTTGTCTAACCTTGTATTATCAATTTACTATCTACAGGTTTCGTCAATTCTTTTGAAGATTAATTTCAACTTGAAATTTTGGCACTTTATTTATCTTTTCTTTTTATGACCTTTTATTTCTGCATCGTACTATCCTTTTTGAATTAATATGTTCTTCATTCTTCTATGTCCCATTATTTCACCTAGCGCCCCCTCCTTTTACCACTTGGACCGCTCTATAATAGTGGGCTTTTAAGTGTTTTTCTATTTAATTATGTTTTAATTTATATCTTCGTTATTCTCACTTTCAAAACAAATAAGCTTGTTATAAACCACATCATTTAGTTTCTATTACATAGCCTTTGATTGATCCCTCTTCTATTTATAACTATTTTATGCTTAATTTATTATACGTGTATCTACAATTCATATTCATTTTATTTTTATTTTTTCGTTTAAACTTATTTGTTAACCCATTACTCTATACATTTTTCCCTTGGTACTTTGTTTTTTTTTCATTATCTCAATATTCTTTATCTAATACACTTATTTTGTAGTGTGATGTATATTTTGAATCTATTCATTCTTTCTTTGCGTTTTTTCTCAAAATTCATTACGTTACGCTGTTTTACATTACAAATATTTATTTTCTTTCTTATTTATAAAAGTTTCTATGATCACTTTGTTTCTTTTTCTTTTTATTCTCTTTATTTTTCTTGTGTTGGCTTATACAATTTAATCATTACATTAAATTCTTATTTCAATATCAAATTTATGTCATTTATTATCGCTTAATCATCACATTATATCATTTCCCCTTTCTTTATTATTATTATACCCATAATCTTTTTTCTGTTTTAGTTTTAATTTTGTTTTTTTTTATGTAAATACATCTCTGTTTTAATAACTAATTTATATTATGCATTTATACATTCTATTCGATTCTTAATTCTTCGTATCATTATTGTATTATTTTTTCGTGTCAGCCATCTGTTCTTCACTTTACACTTAATAATAATCATCAATTCTCCTTTACACTTTATTATTGGTTATATTCTGCGTCTTATAGTTAAATATGAAAATTTTAATTTTCTTTATATTTACATTTAATAAATACTGTTCATTTTTATGTTTACTCAATCCAATTTGTAATTTCCTTCTTTTTATTATGTTCATTTTTTACATCACATGGCGTGATAACTGCATGATTTTGATCATTTCGTCCTTAGTTATTTACTGTTATTACCTTTATTCGTTATTTAATACTTATGTTTTGATAATATATGACTATTATTATTTTTCTTCTTTTTTTTATTTTAATATTAATTACTATTCTAATTTTATTTATTATTTAATATCTATTCTCTATCTTTGTCCTTTAAATCTTAATATTATTCTTTAGCTGTGGGAATTTATTCTGTTTATATTTCATTTTTCATCTATTTACTACTACAAGTGTGTATTGTATCTTACTCTCTTTATAATCTTTGGAATATATATTAATATCATAAATATTTATTTATACACTCAAATTCATTTATTGTTTCTAGCGTGTGGTGCATGGGTTTAAAAGTCTTATGACTTGTTGATTTATAACTTTAGATCAAAATAGTTTTAATTGTTTTTAATATTATTTTTCTGTAGAAATATGTTTAAGCTAATAATTATCATAATTTATATAGTATCACTTAATTATTTAGTTAAGTTTTCATCTCTATTAATTACTCTACTTACTTTATCAAATTAATTAATTTAGTTTTATTTATTCTTTCTCTAGCACTTTTTCGTTTCTTTCATCTTTATTACCTCTCATCTAAATGTCCCATTTTGTTAAATTTTTTTCTTTTAGTCTTTTCCCTACAAATGTTATACTTTTACTACATTTGATAATTTTTTAAACTCGATAAAGTATCCATTGTTTTAGATTATACTAAGTGTTAGAATATTTCCTGTGTTTGATCCATTATACTCTATTTTCTATATTTGAAATGTTTTTGTTTTCCCTCTTGCTGATAGAGTGGATTCTTTTTTATCAATGAGCATTGAATCACTCTTTATAAAATCATTCAAAAAATTATATATGATTATGGCTATTAATACTTTATCTGTTCTCTCAAAATAAATATATAATCTTCCTTTTAACATCTCTTATTTTGACGGATTACTACTAACATTAATTATTTACACTACAAATCTATTATTATCGTTATACAATAGTATATTATAGGTAAAATTGAGAATGAGTTATATAAGTTTTTGTTTTTACTAAACTTTTCTTCCCCGGTTCCCAAAGATTGATAGATTCATTTAATACTGGTTGTCTACTATTGCATACTTCTCTTTGCACTTTTTCTGTTTTTTGATTATTTACTTTTTATACGTAATAATACACTTATGATTCTGTATTTTTGATGCCATATGTTCATCTTTTTCATGTGTTGGCAATTTACTATAATTTCTGATCTTCTACTCTTAATTAGTTTTTACTTTATCCCTCTTTATGACATATTATTTCTTAACAATGTTATTTTCTCACACTCCATTATGATTTCTCATTGTGTTTTTTCAATTTTGATAACATACTCAAATTAATACTCCTCATATAACTACTATATATAATAAAATCACACCTTTTTACCTTAGATATTATAAAACTACATGAGTACGTTGTTGTATTAAATTATCGTTAACATCTTTTCATGTGCAAATTCTTTTAGACTTCAATTTAAATTTTGAGCAGTATTTTGTAGTAACAACATTTATATTGAATAATCCATATCTGTTGTCAATAATTTTCCATGCTCGTTATGATCAACACAGTTGAGTTCATAGTGTGTCTGATGAACATATTTTCTCATAAATATGTGTCTCATCAATTAGTCTATACAAGCACATAACTAGTTCCCATTATTAATTCCTATTGATTTGAATAAGATGTTTTGATTTTATATTAACACCCAAAATACTTTTAAATACCCCCTTGTTGTCCTCCGCTTAGTGTTTTTTTATGTGTTTTACATCAAGTACTCTTTTTTTTTTTTTTAGGAATCCCAAATATGTCAATCTATTTTTTTTATTGAAAACATTTTACACCCTTTCTCTTACGTCAGCATCATAATAATACACGTATTATTTTACATTCACTAAACTCTTCTTAAAATACGCACTGTTTTTACTCATACTGCTTCATTTGCTATAATTCCACAGTTTTTCTTGATTATTTTCTTACTATATGACTATTTCCCAGTATTTTCCGTGTTGTCTCTTATTCACGTTTCTTAATTGTACATTTCTTTTTTCTTTCTTTTTTATTGGCACGCCTTATCCTTCCCCAAAACTCATGTATTGAGTCAACAAATTTGGTACTATTCGTGAAGCTCCTCTACGTCATGATATATCTACATCACCTGATAGCGCTCTTAATACCGGATCTATATTTAGGACCTGTTCTTCATTGCTAAAATCAGTCTGATTTCTTTTATTATATGATCTCCAGGTCTTGCCACTGATCACCCGATTCGCTGACAATCTAATAAACTAGGCAACTTTCCTTTCACCCTCTTTGCCTCTTTTTTTTATGTAAATTTTTCTTGATTTCCTTTTTTCGAATGCAAGGATTTGATTATGTGGTTGATTTACTCCTGCTCTCTATTCTTTGCTGCATTTTATGTGATGTCGTATATGACACAAATTAATGATTTAATTAACCTTTGTATAGTTTGTGATTACTTATCGTTTTCACACTTCCTGTCTATACTTCTTCTTTTTATGTAATTATAATCAATAAGTTGTTCCATATTAATGTGCTTTTTGCGTTTAGTTCTCTTAGCTTCTTCTCTATCAACAAAGTGCTTGTGATTAAATTTTATGTGGACAATCACGTATCACTGTTACTTTGAAGTAGAGTTTTTATGTACTTGTGTCTCTGTTACACGTAATATTTCTATCATTGAGTCTTAATCTCTCATAATACATCTAATGGAATCACTATGTATTTATCCTGTTTAAAACTCTGAGTGCTTAGTTTGTTGCTCTCTATGTTGCCCATAATGTTAATTAAAGATCCTCATGTGGTTGTATTGACAAGTAACTATAACTACTTCACAAATTAACAGATATCTTTTGCAACACTTATAAACGATTTAAAATAATATACATTTGCCATCATATAATTAAAATCTCTAATTTTGTTACAATCTCACGATTGTTTACTGACATTCTAAATCTCTGTGATCATGGACTGTTTATTTATCTTCTATTTTTGCGTTGCTCTTTTTCATACATTCTACTACGTCCTTTTTACTTTTAAACAATATTTCTATGTTATATTTAACTTTCTTTTTCATAAATAGTTGTTCACGTTGTTTTCTTACTTTATTAATGCAAATAGAATATTCATTGTTTTTACTATTTCACTAATCTTATTTTTTTTTTAGTTCTATTTATGTAATAGGATTGTCAAAGTCGGCGTGGCAAAATATATAATTATTTTTTCAGAAATCATATTTTACTGATGTAATCTCTAAGGATAAAGTCTGTTTTGTGACGAATACGTGTTTTCCATTCGGAATGTCATTCATTCTATATTCGGTAATTATAAGTTTTCAAGCTTTTTATGTTTTTACACCTAACAAAAATCACTCAATGTTGGGCGTGGTAAAAACTGCATTAGATCATTATTCTCATCATATCTCTCACTGATTTTACAATAATCGATTACTTTTATGATTTTTTTTTTTTTTTTTTATTTTTTTTTGATTTAACTTTTTTGTGTTTAATAATTCCTAAATCTTATATTAAAAGATAAATAAGTCATGGTTCGTGGTTCAATAAATTTTTTATTTGTGTTCGCGTACATATCTCCTTTATTTCGTGACAAGAGATTTTAGATTAAAAAACTAATTTCGCTTGTCATATCGCGGAATCTTTATAAGTCGTGTTAATATTTTGCTCTCGTACAGTCCTCTCTAAAAATGGCCAAAAAGCTTTTCGTGCTAACATTTTATATGAACATCCAGTTCCCTCTCAATAGAAATCAGGTTGTTTTTCCTAATAAGATTCTTTTTTTACTATTTGCTACTCGTTGGTTTTTATGTATGATATCAGTGTAATGGTTTCTTTTTATTTCTCCTATTTAAATAGAATGGAATTTTGGGCTTTTCGATTGGTTAATAAACTTCTACGTCTCCCATGTCACTCCTTACTTTTTTGTTCTTTTTTATGGGACTTTTATATTTTAATATGTTTTATTTTTATTTCTTGCTTACAACCCATTTGTCCTACTTTCTTTTTCATTTATTAGTGTATTCTTTTATATTTTTAATATAAATTAATTATTCTCTCAACGCTTATTTAATCTATCCTTTTAAATATTTTTTTTTCACTATCAGTAACAAGTGTCCACGTATTTCCAGTCCCTACTTATTCTGTGTTAAATTGCGTATTTACTATCAGAAATTTTTTTTATGTGCAATTACATCAATACTTTCTGTTTAAAATGTCTATTGTCCAATTTCTATATACCCACAATTTTTATATGGATTGGTAAATTTTATCTTAAATACCAACTAAATATATTATTATTTTCTCTACAACTTTTATTTCGTTTTTCTTAGTCCTCATTTAAACAATGATTGTCTTTAAACATATTATATTGAGTCCTGCACCCAGCATCGATACAGATTTATATATTCTTGTACCTTGGACAAGTTTTCCTCAATTACTCTTCTAATTTTTTTATGTCGTGATATTACTATCATAAATGTGTTTGATGTATAAACTCTTTGATACGGCTCATTTTATATTTAAATTAGCTGTGCTATGCTAGTTATAAGTAACTCAGTTATGTTCAGTCTATAGTCTAGTCTATAGTCTAGTCTATAGTCTAGTCTATAGTCTAGTCTATAGTCTAGTCTATAGTCTAGTCTATAGTCTAGTTTTTAATCTTGTGTATAGCCTAGTTTATAGTCTAGTTTATAGCCTAGTCGGTAGTCTAGTTTATAGTCTAGTCTATAGTCTAGTCTATAGTTTGTAGTCTAGTCTATGGTTTAGTCGCTCTTTTAACTACACTGTGGGTTTGTAAATTGTGTAGTCCAGGGTATATAGAAGTTCATTGGCTATTGAATCTATTGCTTTGAAATTATGAAAGAATCAAGAATGAGATTCTGAACTTTTTTCTACCACTATATCTCTTATCAAACCCACTATGCTTCTAAACAATGCTGGTTTAATTTGTTCTATAGTACTACATTTTAGCCCACTAACTAAATATTAAAGAAGAAAAAATTATAATAATTTTAACTTATACTCATATGTTTTAACAGCAGTTGGCTAAAAAATATTATTAACAATCTACAAAATATTATAATTTTTCAAAAACGAAAAAAAAGTAGTTAACAGAATAAAAAAATAAATATTAAAATATGAAAATACAATGTACGAAATAAAAATATAAAAAAAGAAATGCATAATAAATGAGGTCATATTGTGGTAATTAATGTATACTTTGGCTATAAAATGCCAGTTACTTATCATAAATAACCCAGCAAAATTGTTGGCAAAGTTATTCGAATTATAATATGTATTGCAATCTTCATCAATGTTTCACATTTGCTATATGCTTTTAATTCCAATAGACAATAGTACTAGTCACTTGACTGGTCTTTTGGGGTTATAAAACGGTTTTAAATTGATTTTTGTTTAAAAAGTTTTTCTTTTGCTGGGTTTAAAATTGGCCTGTGTGCTCTGAAATTGAAAACAAGTTGCATTCAACTTTTATGTATGTAGTTTTATGATGCATCCATTTGTGTGAATGTGTGTTGATATACAAATGTACTATATATGAGGCAAGTCAACAAGATGTTGCTTCAACTCGTACCAAAAAAAAGTTATAAAAAAATCTTTTGCCCAGAAAAATTGAAAAAGAACAATCAAGTTGTGAAAATGTTTATATAAAAATAGTGGTCAAGATCGTTGCACACACATGTTGCAACCATATCATATGCACAATTTTATAAAAATTAAATTAAATTGTTTACCTTTTAAGGCAATCAAATATGAAAATGAAGTAATGAAAATAAAATATATTTAAAAACTAATATAGAATATATCAAAAGGCTTTCTATCAAATAAAAAACAAAAAAAAAAAAAAAATCACACAATTATTGTAAAAAATGAAGAGGTTTTACAAAAGTTTTCGTAAACAGACGTTGTAGCAATTAGAGTTCTCTGTTTTTCAGCAAAGTTAAAATACATAGTCTCATTTTGCTGTTGCGTTTAAATCATTCACCGAATTTTAATTTTTCTTTCATTAAGTAATTTCCAGCAGTTATTGTCTCTGCGTAACACATTTTAATTTTCGGGGTTTCTAACAAAAACAATATAAACCGTTTTTGGGTTATTTTAAAACATCGCCACTTTTTGGCCCTAAACCAAAAATAATGTTAAATAATAAAAAAACTGAAGAACACTACTATTTACAATAAAACCTTAAAACAGTAAAAATAGAACTACAGCTAATAAACCCCCTAAAAAACGCAGAATACAACACGTAATTGTTGGAAAAAGTTTTAAAATTTTCATGGTTTTTTAGTGAGCATTTTTTCAGCGAAAGATGAAATCTATTAGGAGGGATTTAAAAGGATTAAACAATTTTAAATAAAAAATCTAGTTCAGTTCTACTTTAGTTCTAGTTCAGTTCTAGTTCAGTTCTAGTTCAGTTCTAGTTCAGTTCTAGTTCAGTTCTAGTTCAGTTCTAGTTCAGTTCTAGTTCANNNNNNNNNNNNNNNNNNNNNNNNNAAGCTCTATAGTCTAGTGCTATAGTCTAGTCTACTAGTCTAGTCCCCCCTTAATTAGTCCCCTAAGTCCCCTATTTAAAGTCCTAGTCTATAGTCTAATCTAATAGTCTAGTCTAATAGTCTAGTCTATAGTCTAGTCTATAGTCTAGTCTATAGTCTAGTCTATAGTCTAGTCTATAGTCTAGTCTATAGTCTAGTCTATAGTCTAGTCTATAGTCTAGGTCTATGTCTAGTCTCTAGTCTAGTCTGAATAGTCTAGTCTATAGTCTAAGTCCTATAGTCTAGTCTAATAGTCCTAGGTCATAATAGTCTAGTCTATAGTCTAGTCTATAGTCTAGTCTATAGTCTAGTCTATAGTCTAGTCTATAGTCCTAGTCTATAGTCTAGTCCTATAGTCCTAGTCTATAGTCTAGTCTATAGTCTAGTCCTATAGTCTATCTATAGTCTAGTCTATAGTCTAGTCTATAGTCTAGTATACTAGTGCTAGTCTATAGTCTAGTCTGTAGTCTTAGTCTATAGTCCTATGTCTATAGTTCTATCTATAGTCTAGTTATAGTCTAGTCTATTGTCTAGTCTTAATTGTCTAGTCTATTGTCTAGTCTATAGTCTAGTCTATAGTCTAGTCTATAGTTCTAGTATATAATTATAGTCTAGTCTAAAATATCTAGTCTAGTAATCTAGTCTATAGTCTAGTCTATAGTCCTAGTCTATTAGTCTAGTCTATAGTCCCTAGTCTTAGTCCTAAGTCTATAGTCTAGTCTAAGTCTAGTCCTATAGTCTAGTCTATAGTCTTCGTCTATAGTCCTAGTCTATAGTCTAGTCTATAGTCCTAGTCCTATAGTACTAGTCTATAGTCTAGTCAATAGTCTAGTCTATAGTCTAGTCTATAAGTCCTAAGTCTATAGTCTAGTCTATAGTCTAGTCTAATAGTCTAGTCTATAGTCCTGTCTATAGTCTAGTCTATAGTCTAGTCTATAGTCTAGTCTATAGTCTAGTCTATAGTCTAGTCTATAGTCTAGTCATATAGTCTGTCTATAGTCTAGTCTATAGTCTAGTCCTACTAGTCTAGTCTATAGTCTAGTCTATAGTCCAGTCTATAGTCTAGTCTATAAGTCTAGTAATATAGTCTAGTCTATAGTCTAGTCTATCGTCTAGTCTATAGTCTAGTCTATAGTCTAGTCTATAGTCTAGTCTATAGTCTAGTCTATAGTCTAGTCTATAGTCTAGTCTATAGTCCTAGTCTTATAGTCTAGTCTATAGTCTAGTCTATAGTCTAGTCCTAATAGTCTAGTCTATTAGTCCTAGTCTATAGTTCTATGTCTATAGTCTAGTCTAATACGTCTACCTTAGTCTATAGTCTAGTCTATAGTCTAGTCTATAGTCTAGTCTATAGTCTAGTCCTATAGTCTAGTCTATAGTCTAGTGCTATAAGTTCTAGTCTATTAGTCCTAGTCTACTAGTCTAGTCTTATAGTCTAGTCCTATAGTCTAGTCTATAGTCTAGTCTATAGTCTAAGTCTATAGTCTAGTCTATAGTTCCTCTAGTCTATAGTCTAGTCTATAGCTAGTCTAATAGTCTAGTCTATAGTCTAGTCCTATAGTATAGTCTATAGTCCTGGTCTATAGTCTAGTCTATAGTCTAGTCTATAGTCCTAGTCTAATAGTCTAGTCTCTAGTCCTAGTCTATAGTCTAGTCTATAGTCTAGTTTATATCAGTCTATAGTCCTAGTCTATAGTCTAGTCTATAGTCTAGTCTATAGTCTAGTCTTATAGTCTAGTCTATAGTCTAGTCCTATAGTCTAGTGCTATAGTCTAGTCAATCTAGTCCTAGTCCTCTGTAGTCTAGTCTATAGTCTAGTCTATATCTAGTCTATAGTCTAGTCTAAGTCCTAGTCTAGTCTCTAGTCTAGTAATATTAGTCTATCTATAGTCTAGTCTATAGTCCTAGTCTATAGTCTAGTCTAATAGTCTTAGTCCTATAGTCTAGTCTAAGTCTTCGTCTAGTCTAGTCTATAAGTCTAGTCCTATAGTTAGTCTATAGTCTAGTCTATAGTCTAGTCCTAATAGTCTATGTCTGATAGTTCCTAGTCTATAGTCTAGTCATAGGTCTAGTCTATAAGTCTAGTCTATAGATCTAGTCTATAGCCTAGATCTATAGTCTAGTCTATAGTCTAGTCTATAGTCTAGTCTATAGTCTAGTCTAACTAGTCTAGTCTATAGTCTAGTCTATAGTCTTAGTCTATAGTCCTAGTCTATAGTCTAGTTTTTAATCTTGTGTATAGCCTACCGTTTAATAGTCTACGTTATTAGCCTAAGTCGGTAGTGCCAGTTTATAGTCTAGTTCTATGTCTAGTCTAATAGTGTTGTAAGTCTAGTCTATGGTTTTCGCATCTTTTTAACTACACTGTGGGTTTGTAAATTGTTGTAGTCAGGGTATATAGAAGTTCATTGGCTATTGAATCTATTGCTTTCGAAATTATGAAAGAATCAAGAAATGAGATTTCTGAACTTTTTTTCTACCACTATATCTCTTATCAAAACCCACTATGCTTCTAAACAATGCGGTTTAATTTGTTCTATAGTACTACATTTTAGCCCATAACTAAAATATTAAAAGAAGAAAAAATTTAATAATTTTAACTTATACTCATCATGTTTTAACAGCAGTTGGCTAAAAAATATTATTAACAATCTACAAATATTATAATTTTTCAACAAAGCAAAAAAAATGTAGTTAAGAATAAAAAAATAAATATTAAAATATGAAAAATACAATGTACGAATAAAAATATAAAAAAAGGAAATGCATAATAAATGAGGTCATATTGTGGGTATTAATGTATACTTTGCTATAAAATGCCAGTTATTATCATAAATACGCAAAATTGTTGGCACAAGTTATTCGAATTATAATATGTATTGCAATCTTCATGGGCACCATGTTTCCACATTTTGCTATATGCTTTTTAATTCCAATAGAACAATAGTACTAGTCACTTGACTGGTCTTTGGGGGTTATAGAAACGGTTTTAAATTGAATTTTTGGTTTTTAAAAAAGTTTTTCTTCTGCTGGGTTTAAAAATTGGCCTGTGTGCTCTGAAATTGAAACAAGTTTGGCATTCAACTTTTATGGTATGTAGTTTTATGATGCATCCATTTTGGTGTGAATGTTGTTGATAACAAATGTACTATATATGAGGCAAGTCAACAAGATGTTGCTTCAACTCGTACAAAAAAAGTTATAAAAAATCTTTTGCCCAGAAAAATTGAAAAAGAACAGTCAAAGTTGTGATATGTTTAATATAATAGTGTCAAGATCGTTGCACACAGCATGTTGCAACCATATCATATGCACAATTTATACCAAATTAAATTAAATTGATTTACCTGATTTAGGCAATCAAATATGAAAATGAAGTAATTGAAAATAAAAATATATTTAAAACTACTTAGATATATCAAAAGGCTTTCTAATCAATAAAACAAAAAAAAAAAGAAAAATCACACATTATTGGTAAAAAATGAAGAGGTTTTACAAAAAGTTTTCGTAAACGACGGTTGTAGCAATTAGACGTTCTCTGTTTTTCAGCAAAAGTTAAAAATACATAGTCCTCATTTTTGCTGTTTGCGTTTAAATCATTCACGCATTTTAATTTTCTTCATTAAGAGTAATTTCCAGCAGTTTTGTCCTCTGCCGTACACATTTTATTTTCGGGGGTTTCTAACAAAAAACAATATAAACGTTTTTTGGAGGTTTTTTTAAAACATCGGCACTTTGCTACCAAAATAATGTTATTACTGGAGACCTCTTATTTACATACCTTAAAACAGTTAGCTACGCTAATAACCCCTAAAAACGCAGAATACAACACGTAATTGTTGGAAAAGTTTTAAAATTTTCATGGTTTTTTAGTGGAGGCATTTTTCACGAAAGATGAAATCTATTAGGAGGGGATTTAAAGGGATTAAACAATTTTTAAATAAAAAATCTAGTTCAGTATCTACTTTAGTTCTAAGTCAGTTCTAGTCAGTTTCTAGTTCAGTTCTTAGTTCAGTTCTAGTTCAGTTTAGTTTCAGTTCTAGTTTCAGTTTTAGTTTGTCTAGGTTTCAGTTCTAGTTCAGTCTAGTTCAGTTCTCCGTTCAGTTTCTAAGTTCAGTTTAGTTGCGTTCTAGTTCAGTTCTAGTTCAGTTCTAGTTCAGTTCTAGTTCAGTTCTAGTTCCAGTTCTAGTTCGTTCTAGTTCAGTTCTAGTTCAGTTCTAGTTCAGTTCTAGTTCAGTTCTAGTTCAGTTCTAGTTTTCAGTTTCTAGTTCAAGTTCTAGTTCAGTTCTAGTTTCAGGGTTCAGTTCAGTTCTAGTTTTCAGTTCCTAGTTTCCAGTTCTAAAGTTCAGTTCTAGTTCAAGTTCTAGTTCAGGTCTAGTTCAGTTCTAGTTCAGTTTCTAGTTCAGTTCTAGTTTCAGTTCTAGTTCAGTTCTAGTTTCAGTTTCTAAGTTCAGTTCTAGTTTCAGTTTCTAGTTCAGTTCTATTCAGTTCTAGTTCAGTTCTAAGTTCAGTTCTAGTTTAAGTTCTAGTTCAAGTTCTAGTTCAGTCTAGTTCAGTGGTCTAGTTCAGTTCTAGTTCAGTTCTAGTTTAGTTCTAGTTCAGTTCTAGTCATTCTAGTTCAGTTCTAGTTCAGTTCTAGTTCAGTTCTAGTTCAGTTCTAGTTCAGTTCTAGTTCAGTTTTCTAGTTCAGTTACTAGTTCAGTGTCTAGTTCAGTTCTAATTCAGTTCTAGTTCAGTTCTAGTTTCAGTTCTAGTTCAGTTCTAGTTCAGTTCTAGTTCAGTCTAAGTTCAGTTCTAGTTCAGTTCTAGTTCAGTTCTAGTTTCAGTTCTAGTTCAGTCTAGTATCAGTTCTAGTTCAGTCTAGTTCAGTTCTAGTTTCAGTTCTAGTTCAGTTCTAGTTCAGTTCTAGTTCAGTTCTAGTCGTTCTAGTTCATTCTAGTTCAGTTTCTGTTCAGTTCTAGTTCAGTTCTAGTTCAGTTCTAGTAATCAGTTCCTAGTTCAGTTCTAGTTCAGTTCTAGTTCAGTTCTAGTTAGTTCTAGTTCAGTTAATAGTTCAGTTCTAGTTCAGTTCTTAGTTCAGTTCTAGTTCAGTTTAGTTCAGTTCTAGTTCAGTTCCTAAGTTTTCAGTTCTAGTATCAGTTCTAGTTCAGTTCTAGTTTCAGTTCTAGTTCATTTCTTAGTTCAGGTTGCTAGTTCAGTTCTAGTTCAGTTCTAGTTCAGTTCTAGTTCAGTTTAGTTTCAGTCTAGTTCAGTTCTGTTCAGTTCTAGTTCAGTTCTAGTTTCAGTTCTTAGTTTTCAGTTCTAGTTCATTTTCTAGTTCAGTTCTAGTTCAGTTCTAGTTCAGTTCTAGTTCAGTTCTAGTTCAGTTCTAGTTCAAGTTGCTAGTTCAGTTCGTAGTTCATTCTAGTTCAGTTCTATGTTCAGTTTCCTAGTTCAGTTCTGTTCAGTTTCTAGTTCAAGTTTTCCTAGTTCAAGTTCTAGGTTCAGTTCTAGTTCAGTTCAGTTCAGTTCTAGTTCAGTTCTAGTTCAGTTGTTCAGTTCTAGTTCAAGTTCTAGTTTCAGGGTTCTAGTCAAGTTCTAGTTCAGTTCTGTTCAGTTCTAGTTCCAGTTCTAGTTCAGTTCTAGGTTCACGTTCTAGTTTCAGTTCTTAGTTCAAGTCTAGTTCATTTTAGTTCAGTTCTAGTTCAGTTCTAGTTCAGTTCTAGTTCAGTTCTAGTTCAGTTCTAGTTTTCAGTCTAGTTAGTTCTAGTTCAGTTCTAGTTCACGCCTTCTAGTTCAGTTCTAGTTCAGTTCTAGTTTTCAGTTCTAGTTGAGTTTTAGTTCAGGATCTAGTCAGTTCTAGTTCAAGTTTCTAGTCATTCTAGTTCAGTTCCTTAGTTCCTCAAGTTATCAAAAGAATATTGCTATGTGTCAGCTTTCTCTATGTTCAGTTCTAGAATATGTCAGTTTTAAGTCAGTATACTAAGAGTATAGACATGGTTCATTAGTTCAGCCTTCTGGTCACACTTAAGAAAAGGTTCTAATATAAATATTCTTTCTAACTAAAAATTAAAACTTTTTTTTTCATTAGAAACAAATTAGTGTTTATATTAATAATTGTCTGAGGAATCAGTTAATTCCATGTACTTAGGCCATACAATTCTCTTCTATTTGTAATGAAACAATAATTATAAATCTTATTCAATTTGTTTGTCTCTAGAAAATTCCATCACATATAATCCTTTATCATCCCTTCAAACTTGATGTTTTGTTATGTAGTTTGTTTTTATATAACTATTGTTGAGTTTTTGTACAGAATTTTATCTTTATACATCTCTTCTCACTCTAAGACATTAGAAGCAAGATGGAAGGAGTGTATAAAAGATAGAGCAAGAGTAAAATATTTTAAAACTCGTTCTAGTACAAAAACAAAAACAATGTTTTATAACAGACAAAATGAAACATAACAATCAAAGTTGAAGATGGGGAAGAAAATTAGAATTGGTAGGTTTTCTAGGAAAAAAAACAATTGTGTGTAATCTCCGGACATAAGTAAGGAGAGCTAAAGGAACAATATGATTCACTCAAAAACTCTAAAAAAATACTGTATTATATTTATATGCCAAAAGTTATAAGTATGAGAGCATTTACTAATAAACTTGAGACATATTCGCTCCTAATTTCCGCGTTAATTTAGTCATTAGAACTAGAACTGAAATAGACACCTAGAATCTAGATTAAATGTTTTTTAAGCCTATAAAAATGAGACTAGAGACTTGTAAACTAGAGAATCTGAACTTATGAAAACAATGAAAATTTATTAATACGGTAATAGTGTTTTTTAATGTTGATTTTAAAATTGTAATGTCTTTATTGAACAATAAAATAACATTTGAGGGAGGAAGAAAACTAGAACTAGAATCTGAGAGCTAGACTACTTGAATCGTAGTAGAGTTGAAACCTGATGAACATTTGTGACTAGATTGACTGCACAAGTATAATACTTGAACATATGTGATACTGAAACTCAGAATCTGAAACGCTAGAACATCGACTAGAAATACTGAACTATGAACTCAGACTAGAACTGAATATGTATACCAGAGAAAATCTGGGAAACTAGAAATCTGATACTAGGAACCTCGTAACTAGAAAACTGAAAACTTAGATACTTGAAACTATATGAACTTTAGATTACTTATTTAAAAGATAACTGAACTCTATGAACTGATATCTACGAAAATAGAGATACTATAATTCTGAACTAGCTGAACTAGAAACACTGGAGAAACTAGAACTGAACTAGGAAAACATAAACTACGAACTGAACGTAAGAAACTGACTAGAACTGACTGACTGGAACTAGAACTGACACTAGAACTGAAACTAGAACTGAACTAGAACTGAACTAGAATGAACTAGAACTGAAAACTAGAACTGAACTAAGAACTGAACTAGAACTGAACTAGAACTGAACTAGAACTGAATTAGAACTGAACTTAGACTGGACTAGAACTGGCACTAGAATGAACTAGAACTGAACTAGAACTGAACAGAACTGAACTAGAAATTGTCTGAACTGAGAAACTGAAGCTAAGAACTGAACTAGAACTGAACTAGAACTGAACTACGAACTGAACTAGAACTGAACTAGAGACTGAACTAGAATGAACTAGAACTGAACTAGCAACTGAACTAGAACTGAACTAGAAATGAACTAGAACTGAACCTAGAACTGAACTAGAACTGAACTGAAACTGAACTAGAACTGACTAGAAACTGAACTAGAATGAATAGAACTGACACTAAGAACTGAAACTAAGAACTGAACTAGAACTGCAACTAGAACTGAACTAGAACTGAACTAGAACTGAACAGAACTGAAACTAGAACTGAACTAGAAACTGAACTAGAACTGAACTAAAGAACTGAACTAGAACTGAACTAAGACTGAACTGAACTGAATAGAACTGAAACTAGAACTGAACTAGAACTGAAAAGAACTGAACTAGAACTTGAACTAGATAACTGAACTAGAACTGAACTAGAACTGAAACTAGAACTGAACTAAGAACTGACTAGAACTGAACTAGAACTGAAGCTAGAACTGAACTAGAACTGAACTCGAAACTGAACTAGAACTGAACTAGAACTGAACTAAAAACTGAACTAGAACTGAACTAGAACTGAACTAGAACTGAACTAGAACTGAACTAGAACTGAACTAGAACTGAACTAGAACTGAACTAGAACTGAACTAGAACTGAACTAGAACTAACTAGAACTGAAAACTAGAACTGAAATAGAACTGAAACTAGAACTGAACTAGAACTGAACTAGAACTGAACTAGAACTGAACTAGAAATGAAACAGAACTGAACTAGAACTGAACTAGAACTGAACTAGAACTGAACTAGAACTGAACTAGAACTGAACTAGAACTGAACTAGAACTGAACTAGAACTGACTAGAACTGAACTAGAACTGAAGCTAGACTTGAACTAGAACTGCCACTAGAAACTGACTAGAACTGAACTAAAACTGAAACTAAACTGACTAGAACTGCACTGAACTGAACTAGAACTGAACTAGAACTGAACTAGAACTGAACTAGAACTGAACTAGAACTGAACTAGAACTGAACTAGAACTGAACTAGAACTGAACTAGAACTGAACTAGAACTGAACTAGAACTGAACTAGAACTGAACTAGAACTGAACTAGAACTGAACTAGAACTGAACTAGAACGTTCTAGTTCAGTTCTAGTTCAGTTCTAGTTCAGTTCTAGTTCAGTTCTAGTTCAGTTCTAGTTCAGTTCTAGTTCAGTTCTAGTTCAGTTCTAGTTCAGTTGTAATTAAGAAAGGTTCAATTAAATCTCTACTACAACTTTTCATTAAAAAATAAGTTTTTTTAATTTTTGAGGAATCTTTTCCTTTAGCTCTCCTTCTATTCCAATTACACACAATTTTTTTTTTCTGAAACCACAATATATTTTCCCCTCTCAACTTGATGTTTTGTCATTGTTGTTTTAAAACATTGTTTTTGTTTTTTGTACAAATTTTATTTTGACTCGTTGTTAGTTGTTGTCATAGGTTTTTGCTTTTTTTTTGCTTTTTGGTAGGTTGATGAAGTTCCTGTAAATGTTGTTATTGTTTTTTGTCGTTGTGCAGATGTTTTGTTGTTGTAGTTGTTATTAAACACGTGAACTATGACCTGACCTAGCCTACATTTTTGCTAGTTACACTGTGCTTGTACATATTGTTAATGAAGCTTTAAAAAAATGTTTGATAACTGACTGAGAGTGATTGTCAGAATTGAGGTTGTTGTTGTTTTTTATTTTCAAAATGTTTGTTGTTGTTATTGCTGATGTTAAGGTTGTTGTAAGTTGTTGCTGTTTTCGCTGCCATTGTAAACACTTCAATACATGAATGTATTGAATTGTTAAATGACTGCAAGCAAAAAAATGAGAAAAAAGCGGGGAAAAGGCCACAGAAAAATAAAAGTGTGAAAAGTAACAAAAGCTAATGTTGTTCTCCATAAATTGTTTTCTCTTTAAATTAAAATAAATCAAAATATTGTTTGATTTGTCTGAATTTTTGTATATCTATATTTACATAGCTGTCATTTTTATAAGGGCAAAGTCGGGCGGTTTTGTTGTGAATACCTATGTATATGTGTACTTGAGTTTCGTGGGTGGGTGGTTAATACATTTTTGTTGCTGACATTCTTCAAAAACAATTTTCATCGATTGTTTGCCTGGGGTATCAGAATTCAGGGAAACACAATTTCATTCTTATTTCGTTTTTTTGTCTGTTTTTATGTCTTTCTAAATAAATTTGAACTTTTTCCTTGTATTTACGCTGCCTCCGTTTTTGTTTTGTGTTTTTCGTTGTATTACGCAAAAAATATTGATTTTAGTTGAATTGTAATTCTTCATTGGAACAAAAAGTTCAGCAGCGTTTACATCTGCTGCCGTCTTTTATTATCGAATGTCTGTCTACCTTTGCGAAGAGGGAATTTTCTGTCAGTTTATTGGAGTATATGAGAGTACATCAAGTTACATTACAAGTTACTATGTGCAATTATTACAAATTTTTATTATTATTGTTATTCGATGGTTTGTTACCAATCAAAACACAGTGGTACGGTTACTTTAATACAAGTAAAATCTACATCAGCTAGTTTGTTCTAGATCAGTTCTAGTTTAGTTCAGTTCTAGTTCAGTTTCAGTTCACTTTTAGTTCTGTTCTAGATCAGTTCCAGTTCAGTTCTGGTTCAGTTCTAGTTCATTTCTATTTCAATTCTAGTTCAGTTTTAGTTCAGTTCTAGTTCAGTTCTAGATCAGTTCCAGTTCAGTTCTAGTTCAGTACTAGTTCAGTTATAGTTCAGTTCTAGTTCAGTTCTAGTTCAGATCTAGTTCAGTTCTAGTTCAGTTCTAGTTCAGTTCTAGTTCAGTTCTAGTTTAGTTTAGTTCTAGTTCAGTTCTAGTTCAGTTGTAGTTCAGTTGTAGTTCAGTTGTAGTTCAGTTCTAGTTCAGTTCTAGTTCAGTTCTAGTTCAGTTCTAGTTCAGTTCTAGTTCAGTTCTAGTTCAGTTCTAGTTCAGTTCTAGTTCAGTTCTTGTTCAGTTCTAGTTCAGTTCTACTTAAGTTATTGTTCAGAGAGTCGAATCGAAAAAACACTTGGTTGTTCATTCCAAACGCTCCAGCCCATAGACTGCAAATTTATTGTCGGCAATCGGCACCACTGTTTTAAAACTAGATAACTGACTTGTTTTTGTTATTATTGTAGTTCTTACTATTATTGCTATTCTTATTATTATTATGGTAGTAGATGTAGTTTGTGTTAAAAATTTCATCTAAACTGCAACGGATAACTGCAGTTTACGTTCATATTGACACAGATACGCAGCAACTTGTATTTTCTTATTTTTGGTTGGTAATTTTTCGTGTTGTACTTGTTGTTAATATTACTTACTTGATTGTTTATTTGTCTGTTTGTTGCACGTACTACAGTTAGAATAAATTTTTTGTTTCTCATTGTATGAGTGTTTTGCTGCTTGAAACGACAACAACTAGTATCTTTGGAATGTGCAACAAACAAAGCCAAAAAAAGAACAAGAAATAATAGTAATAATTGAAATGGTAACAAATTGATATGAGAACGTATAGTAAAGTTTGAAATATGAAAATAATATAAATATTGAACAAAGCAATAAGAAAAATTTTTAAGCGAATCATAGATATTTGATCCTAAAATACTAAAGCATATGAAATTTTCCACACATATTAAAATTGGTTTGAACTGTTCAGTTCTAGTTTCATATCAGTCCTAGTTTGACAATATACCAGTATTACGTCTGAACTATATACCATTCCATAGTCTGAACTATATTCTGTACTATAGATCAATTTATAGTCTTGACTATAGATTAATCTATTGTCTGAACTATAATCCATTCTATGTTGTATGTATGTAGTAGTATTGATTTTATACCAATCAGTATTTTGGAATATAGTATATTCTACAGATCAATGATAGTATGAACTATAGAACAGTCTATAGTCTGAACTCTAGACTAGGCTACATTCTGGACAATTGAGAGAGTATATATAATGGATTATTGACCAGTCTATATGCTGCACTAATAATTTGTCTAGACTATAGACTAGTTCTAGTTCAGTTCTAAAGTATGGACTATAGACCATTCTAAAGTCTGGACTATAGATCATTCTATAGTCTGGATCCATTCTATGTTGTATGTATGTAGTAGTATTGATTTTATACCAATCAGTATTTTGGAATATAGTATATTCTACAGATCAATGATAGTATGAACTATAGAACAGTCTATAGTCTGAACTCTAGACTAGGCTACATTCTGGACAATTGAGAGAGTATATATAATGGATTATTGACCAGTCTATATGCTGCACTAATAATTTGTCTAGACTATAGACTATTCTAAAGTATGGACTATAGACCATTCTAAAGTCTGGACTATAGATCATTCTATAGTCTGGACTATAGATCTTTCTATAGTCTGGACTATAGATCATTCTATAGTCTGGACTATAGAAGATTCCATAGTTTAGACTGTAGATTAGTCTATATTCTAGACGGCAGACCAGTCTGTATTCTGGACTATATACTAGTATTCAGTCTGGTATATAGAGTGGACTGTTGACCAATTTATAGTTTCAAAACGGCGAGTCTATAGCCTGTACTAATCACCATTATATAAAACACAGACTAGTATCTGTACTCTGGAAGAAAGACCAGTTTATAGTCTGAACTAAAGACTGGCTATAATCTAATCTATAGACTAGTTTGCAGTTTTTCACTACAGCCCAGTCTATAGACAAGAGAAGTTTAAGATTCTCTGATTTTTTTTATAGAATTTCAATGCAAAACGATTTTTTTTCTCAAGAAGACAAAAAAAAATATCAAACATGATTGTTGGCTTTTGCAATTGGCGACTGGCTACAGCCACAACTACTTTTACTAGTATTGTTGCTGGTGCTGCTGGTTTCTGTTGCTGCTGCTGCTATAGCTAGCTCTATGTTGTTTGTGTGTGTGTAAAATGTTGATTTTAGTGACGTTGGCCTTTTTAGCAAAATTTTTTATAAATTTTTTTTTATTGTCTGTTTCTTGTCTTTTCTGTGTTTTTTGCATTGATTTTTTTTCCTGTTTAACATGTTTTATGTAAAAAAAAAAAAAAAAAAAAAAAAAAAATACATACATATTCTTACAATAAACCTTATTTTATTTAACTGGTCTTGTTGTTGTTGTTGCTGCTGTAAGTATCTATCTATCTTTATACATATTTTATTGTAACTACTTATATTTATATAAATGAATATGTGTGTGAAATTTATAAAATAAAAAACCTTCAAACTGATTTGCTTCTCTGTTTTATAATTTTTTTTTAATGTATCTAAAAGATACTTTAGCAACTCTTGCTCTTCTAATACCACAGTTTAATATTGTATTTATTCTTTTTATTTCCAACTTGTGTGTGTATTGTAATCTTTCATTTCAATTCACTGGAGTTTTGTCTTAACATTTTGTTGTTAAATAAACATTTAATTCAACACACCAACAACAAACCACAGCCACTTTAGTTTTCAGCTTTTCAGATACATTTTGTGTATTTTAAAGATACCATGTATCTCTAGGTTTTTGTATACATATATATGTATATTTATGCACTAGAAATGCAAGATAATTCCCTTCACATTTGTTTCCCACACACAAACAAACAATTACTATTATTTTGTTACAAAATACCGAAAAAAAATTAAATTCCTACCAAAAATAATTATAAATGCAACTGCAACTTAAAATTTTTGTTTTTCTTTTATGAATTACCTTCAAACTATTACAATTAAATAAATACTACATTTCAGTAGATATGTATGTACGTAACTCTATGCGTTAATTTGTAAAAGAACTCTTTGAAAAAAAAAAACCTATCAAACCTCAACCTCAACTATCTATCAAACAAACTGAACAAATTTTAAATCCAACCTCACACAATCCAACTAAGCAAACAAACACAACAATTATTCAAACCTAAATAGTACAACTATTCAGTACCATTCTCTCATACAAATGAGCCCCCTCAACATTTGTGGGTACCGAAAAATCTCTTCATGTGAAAAAGTACCAACAAAATATCTTTGTCTTTTAAACAACAGACCCTAAATGATCGCCGAATAAAAAATTGCATGAAGTCCCCTATCACAATATCTCATTAAAACGAATGCTGGGATTTGAGTGCCTAATATTCCAGCAAGATAAACTTTTTCTGAATTTTAGTAAAATTGTCTGAAGTAAGCGTTGGAAAGCAAAAATCGTTTCGGTCTTAAACCTGTAAAGACTAATTTGCCAAATTTTAGGGCTATATTTAGTTCTAATCTATCGTGAATACATAATGTTAAAAGCTTAATGCACGCTTCTTGTCTTCAACTTTACATAGATATAGGCAAAGGCCATAGAAACTCTTCGGACTTTCAGTTCAAAGCAGCTAAAAATCAAAACCTTAACAACTTTCTAAAAAATACAAATCCTGATTTCTCCTACTATGTCACTCTGGAGACAATAGAGAGCGAAATATAGGTCCTCAGAGAATCGTTGAAAATAGTACCATTTAACAAAATGTTTGCAGGCCGATACTAACAATTTACAGGATTGCACAGTGGGGCAGAATGGAAATTTTTTGGAAATAAATCTGGCATTTCTAAACGGCTGATCCGATCGGGATAAAATTTGGCATGAGCGTAGCCACTAAGGAGTATTCGAGTTTAAGTTTTGAAGATGAACCCCCCAGATGCCCCAGGGACGGAGCTGTGGCGGCTCAAAGTAGGGTACCTACGACATGTAAAATTTTTAAACTCGTGCCATTCTTTTGTTTTTCACCCAAATACAAAAATTTTTATATTTTCTGAAAGCGCTCGACGAGATCTTGAAAAAACATGCTTGGACATACTACTTATCTCTTATAAAATCCGAGTTATAGGCATTTAAAAATTTAGTGATACAAAATTACCATACCTTGGTCCGACTTTTTTGAATACCGGGCGTATTTTGGACCAATGACTCAATTTTTTCTTGTTAGTTAGATAATAAATTTCCAATAATATACAGAAAATTTCAGATAAATATCATTTACAGATCCAAAAATATACGTTTTTTAATTTAAAAATTCCAAAAAAGTTAGATTTTTGCCGTTTTTTTGCCCAAAATGTGTCTTAACTCTTTTATTAATAAAATAAAATTTTCTTTAAGAACATATAACAATTTTATAGTTTTCTAAAAAGAATCTTTACGGCTAGACTATAGAACGCTTTGGCGTAAAAAACTTGTCCTATTTTTGAAAATGTTGCCACTGCGTCCTTCCGAATATGACCTATTTTTTATCAAACTTCAACTTTGGGCGACATGTTCTAAAATCCCAAAGCTGGGATCAGAAAACTGAAAGCAGTTTTGGAAACCTCAATATGTTTTCTATTTACTCCAAAAGTATTTTCCCAGCCCTGAAAGAAATGTGGACTCTATGGGCAAACATGTTAAAATCCCATTTTTGGGATTTTCATTCCTATTTTTGGGAATTGCGGGATGCCCTTTGACCTTTTAATTTTGTTTTTGCATTTTCTTATTTGAGATGACAAATTTAAACAAGCGCTTGAAGATTTCATTGAGTTTTGTTCATAAAATAAGATTTTTCATATATTACATATTTGTTAATTCTAAAACTATGATTTATATCAAAATTTAATAGGGTCGCAGATAGCTACAACAATTTAGTCCATATTTATCCTTAATATCATTTTTTAGTTAGATATGGAAATTCTTGACCCTTTACAAAAAATTTCAAGCCAATATCTCAATTACATTCAAAAATATGTTCATTTAAACCTGGTCTTTTAATTTCATATTTTAAATATTTTAGATTAAATATGACAGAACATGTTTAAATCTTATATTTACCTATTTTCTATTTTGTTTGCTTATCCTTATAATTGAAAGGTCCTATTATGCTTTAATTTTCAGAAATTTATAAACTATTTTTTACCTAAATTTTTTCGACAGATCATTTCGTTCTGTTTCGTTTATGATCAGTAGGTAAAAATATACAGGTAATGATAATTTCGATTCATTCACTAATAAGAAATATCAATGACAGAATTTCAGTTATAGTAATATAGTCCTAAATGTTAATAGGTAAACAGTTCGTAATTTTTTACTTTAGAATACCTGTATCGGAAATGACAAGAATTGGTATATAAGTAAACTTCTCAGATTTTAAGTACCATATTTAATAAATCTACAATGAAGATTACATTAAAGTACGAAGAGTTGTGTTCCGTTTTATGGAGTGTATCTTCAAAGGGTCAGCAAAGAATTGAAGACATTTCAAATTATATAAAAACTACATATAGTAGAAAAGTAGACAAAACAGGCATATCAAAAATTGAAAACTTTTTAAACTTTTTGATGTAAAAAGTAAGTCTGTGGATGGAATCAAAGAAAATTTCGATTAAAATTTTGTAGTTGGATGGAACTACTACGGAAATCTCAACTTACAACACATCAGCAGGAGCGCCTTGCAAGTCATACGAAGACTTAGTTTCAAGGTCAAAAAAAGAGGGTCACACAGATACTTTTTTCAATCTCAAATGAGGAAATTGCTGATACATTTAACGAAATGCTGAAAAAGGAAAATCAACCTATGGATGCCGTACATATAATGACATCACCAAAAACGACTTAAGCGAATTGTGGAAAGTATAACCAACTCCAACAATCACAATCAAATTTTACTGAAGAGGAAGCAATAGCGCTTATGTTGGAACTGGGTCTCAGTCGAAATAAGTACCAAATATTAAGGAAAGCTCTGCATGAAAAAGGACACAATATATTACCATCATACAAGGCGATCCAGGAAAAAAAACAAAACTATCCTACCATCACCTATTGCTGTTAATGATGTGGAAGCTTGTATTGATATATCATCTTTGCTCGAAAACACAGCATCAAGAATTGTATCAGACTTTTCAGAAGACCAACTAAGGAAAATTCATAACTGTGATGTTGTCTTAATGTGTAAGTGGGGAATGTGACGGTTTATCAGCACTTCCAGAATACAAACAAGCTTGTGGAAGTCGGACATTAGCAGACTACAAAAGTGTATTTATGTCATCATTAGTGCCATTACGAATTCGTTCATATTCCCTTAATCCATCATCGTCAAGCATCGGAAATTCATTTGAAGATATATGGATCAATACAACTCCGGGTTCAAAAAATTTTTGTAGACCATTGATTTGAATATATAAAGGAGTCAAAGAAAACAACAAAAGATTTAGTGGAATATTTAAAAGATGAAATAAATGCACTGGAGCCCATTTGCATAAAAATAAAGGAATTCTCTATTAACGTATCATATCAGCTAGCTTAACAATGATTGATGGAAAGGTCAGCAATGCCATAACAGAAACTTCTTCCTTCTGGAGATGCTCAATATGTAATGAGAAAAAGTCGCAATTCTCAAATATAAACAAAAGCAGAAGTATTAATGAAGAAGTCCTGTCTTTCGGAATTTCACCACTTCATGCCAGAATACGATTTTTGGATTACTTTTTACACATAGCATACGACCTCAAATATAGAAGTATGCCAGAGAATCTTACTAAATCAACAAAAAAATAATGAAGAATTGAAAGAACTGAGAGCTGCGGAAAAAACAGAATCCAAGAAGAATTTAAAGTTCAGATGGGATTAAACATCGACAAACCACTTCCAAGTTGCGGTAGTACAAATGACGGTAATACGCGAGAAGGTTTTTTCGTGATTTTGAAATTACTTCAAAAATAACTGGAATCGACAAGGAGTTGCTTCGAAGAGTTAACACTATTTTAATGGCACTGAATAGTAAACATAAAATTAATGGAAATCGATTTGGGGAATATACATCTGAAATTTCTAAATTACTTGTATCTCTTACGCAGAACTCCATGGAGGGAACTTAAACCAACAGTACATAAAGTATTGTGTCATGGTCAAATAATAATTGAATCGAATATTCTTCCACTTGGAGAGTTAACAGAAGAAGCCCAGGAAGCAGAAATCGAGATTTTAAGCATGTTCAAACTTTTCAGCTCAAGAAAATGCTCCAGGCAATCACAGAATGAAGATATTTTTAATAGTTTACTTCTATCTTCTGATCCTGTTCTTTCAACTATGCGAAAAAAGATGGATTTGTTATTAAACTCTATCATCTCAAAACGAGGAGATTTAAAGACTTATATACCTTCTGGATATGTATACCGATATGACAGATTATTTATAGAAAATAAGTAGTGTTAAGAATTAACTATATAAGTTACGTTGTAAGAATTAATTGTTTTGTTTAAGAAAAACAGTTCAAAATAAAAAAGCTATTATACAACTGATGATATGTATTAAATTGTGTTTTATATTTCGGTGGGCGGAAAGGTGGTTTGTGTGAGGTGATTTAGGTGTTGTTGTGCGTGGCTCATAATAATTTTTTTTATTATTGTATATACAATGTTATAGTCCTTAATAAAAAATTAACTAAATAATTTTAAAAATGTCCAAATATTTTATTCAACATCAAATGTATGTTCTGTCATACTTAATACTAAAATATTTAAAATATGAAATTAAAAGACACAGGTTTAAATGAACATATTTTTGAATGTAATTGAGATATTGGCTTGAAATTTTTTGTAAAGGGTCGAGAATTTCCATATCTAACTAAAAAAAGATATTAAGGATAAATATGGACTAAAAATGTTTGTAGCTATCTCCGACCCTATTAAAATTTTGATATAAATCATAGTTTTAGAAATTTAACAAATATGTAAATATGACAGAATCTTTATTTATGAACAAACTCAATGAAATCTTCAACGCTTGTAAATTTGCATTTCAAATAGAAATGCAAAAAAAAAAAATGAAGAAGGTCAAAGGGCATCCCGCAATTCCAAAAATAGGAATGAAAATTCCAAAAATGGTTTTTTACATTTTTGCCCATAGAGTCCACATTTCTTTCAGGGCTGGGAAAATACTTTTGACGTAAATAGAAAACATATTGAGGTTTCCAAAACTGCTTTCATTTTTCTGATCCAGCTTTGGATTTTAGAACATGTCGCCCAAAGTTGAAGTTTTGATAAAAAAAGTCATATCTGAAGGACGCAGTGGGCAACATTTTAAAAAAATAGGACAAGTTTTTACGCCCAAAAGCGTTCTGCGTAAAGATTCTTTTTAGAAAACATAAAATTGTTATATGTTCTTAAAGAAAATTTTATTTTATTATAAAAGAGTTAAGACACATTTTGGGCAAAAAAACGGCAAAAATCTAACTTTTTTGGAATTTTTAAATTAAAAAAAACGTATATTTTGGATCTGTAAATGATATTTTATCTGAAATTTTTGTATATATTGGAAAATTTATTGTCTAACTAACAAGAAAAAATTGAGTCCATTTGTCCAAAAATTACGCCCGTATTCAAAAAAGGCGGACCAAGGTATGGTAAATTTTGTATCACTAAATTTTTAAATGCCTATAACTCGGATATTATAAGAGATAAAGTATGTCCAAGCAGTGTTTTCAAGATCTCGTCGAGCGCTTTCAGAAAATATAAAAAACTTGTATTTGGGTGAAAAACAAAAAAATGGCACGAGTTTAAAAATTTTACATGTCGTAGGTACCCTACTTTGAGCCGCCACAGCTCCGTCCCTGGGGCATCTGCGGGGTTCATCTTCAAAACTTAAACTCGAATACTCCTTGGCTACGCTCATGCCGAATTTTATCCCGATCGGATCAGCCGTTTAGAAATGCCAGATTTATTTCCAAAAAATTTCCATTCTGCCCCACTGTGGATTGTTAGATCAACAATCTTGCATCTCTATAAACATTAGAGATGCAAATTGTTTCAAACATATCCATCCAGTAAAATATTTTCAAATTTTGGTAATGAGTATTGTAGGTAGTGAAGTTATTTCACACATTACTTGGTAATGAGTGGTCGTTATGAACAACATTAATTATTTTTTTAATAGAATTTGTAATTTGTCTATAGCATGTGTCTAATAAGGAATTAGTTTGTGGCTCTAACTCTTGTCGATATAAAAGGTTTTTGAAAGAAATATTGAAATTTGCATTTGTTTAGAAAGTATTCCAGATAGAAAGATTACTTATCTACTTACCGGGTAAGTAAAGATTTTGTTGGGTATTGTCTAATGTCTAAGTGGACAGTAGTTTTGAATCTATCAATCCAAGTCCAAAATGTCATTGCAATTGCGTTTACTTCCAGACTCTTCATTGAAAACAATTTATTGAGGGCAAAGAATATACGCTGACTTTAGTTTCCAAAAGATTGTCTAACGTCTTCTTGGACAGTAGTTTTGCATCTATAAAAGACCTCAACTCTGACGTGATAAGTTCGAAATGTCATCTAAATTGCATTCACTTCCTGGCTCATCTTTGAAGATTATTTATTGCGCGCAAAAAAACATAGATCATTGCACAATTAACGGAATATTCTTGTAGGAAATTGGTTGTGTAATATAATGTTCATATGTCTTTGTCCTCAACATCGATCATGATAAATGAACGAGAGACTGAATGCAGTCTCCCTCCATCTGACCTCCGCCGATGTTTGCCACATTCTGTGGTATCTATAAAAGGGCGTTTGAAGACGCCTTGCTTCTCGTTAAAATGTGATGTAAGTTGCTATCCAAACTTACATCACATTTTAACGAGAAGGCCTAGGGCATGAGGATATTTAAAGAAAAAAAAAACAGACTGCGACATTGTCGGATATTTATAATCTTTAAACAAAATAGTTTAGTAATATTACCCTTGCGGTATCGATAATGACCGATGAAGAGCACTCTGTATATTTGAACGCATGTCAGATCGCAGGGGTTACGTGATTATCGTAACTCCTGCCGATTGAAAAAATCTTATACATATTTCTCTAGTAGCAGTATTTAACACAATTGAGGAATAGAAGGCAGAACATTCGATGCCCATTAAAAACTGAAAAGAACCTTGAACTCATTGTAGACTCACATTTTGGACATTTCGTCATGTCAGCTACTTACATAGTTTTATGGAATCGAAACATAACCTTTTGCGTGACTGACCCTCTCAATGAGACTTTAGTCTAGGCCTCATAAATAGACAAAAAGTTTTTTCATGATCTAGACTGTCTCGATTAACGAGTCTTATCAACATTGTTGGAAATACTGGTTGGTTCCAAAGGTCCTCCTTAACCTTGGCAATTCATTACACAATTTAACTTTTCGTTTGGTCAATGGCTGAATACATTGGTTCTCGTCCGATCACCGAAATTAAGATTAGAGAACTTTTTTTGAAAGTAACTTTATTCAAAGAACTTCCATTAAAGTATAATGTTGAAGAATCTACTTTATCTACTTAATCGACTTAGTATTTGGTGGAACCAAAAAGTTAATACATATATATTATTAACTGCTAAAATCTGGCCAGACCAATACAAGGAACTTGAATTGTACGCAACTGATTTGTTTGAAGCAAGTATCAATCTTTCACTCTCTCTCTCTCTCTCTCTTTTGTTATACTCTTCCCTTTTGAACATAAGTCTGATATCGGCATGATAGTTTTTGGGTCCCAAAGATTAGCTATTCTTTCGGCGCGGCGAGCTAGAACTTTACTCTAGAACAGGAATCATATATCGGCTTGATAGTAGTTCTCTCATTCAAAAGATGAGCAGTTCTTTTGGCACAGAAGGCATATACTGTTAAGATGTTTCAAAATAAAAGCAACTACAACTACCTAATGATCTTATGTTTCAACTGATGGACTACAATACATTTCTCTTTTGAAAAGCCCTAGTAAAGCAAATATTAGCCAAAAATACAAAAGGTACCAAAATGAATTATTTTCAAAAATATATAACAAAACGAACTTGTATATCTTTTCTCTGTAAAGTACCTATCTACGTCACAGTATCAATTCAAGTAGCAGCCTGTTCTTACACAAAATTTCATTTACCAAATGCTTAACTTTATTATTGTTGTTATTTTAAGCTTGTTAACAAAAACCCTTTTTGATTGAGTACTCTGTCAATATTACCTTCTTTTGAGATACTTTTTCCAAAAAAAAAGAAGATTGTTTTGTCTTTATTTTGCCTTGATTTACTTCAGATGAACATGATTTTTTATACATATGTAAGTACTTCCAAACATTCTTACGTACATCCATACATTTTCGAAATTCCAATAAATACATGTTTCTTTCTGTTTCAAGTCTACTCTTGTTGTAGTTGTTAACTCATTGAACCTAAGACAATTTTTTGTGTTTTTTTTTTGCCTTTTTTATCGGTTTCTACACTCGTATTAGTGATACTTTTCTATAGAGTAGTAGTTGGATTTTTTTTGTGAAAATCGCTCTCAGTATTGTTTTCTTGTCTTTGATTAAACAGCTGAAAAAGAGTAAATTTTTTTCAATTAATTTGTAAACTGAACAAAAGTCACACACATTTTTCTATACACGTTTAATATGCGAGCGAGGTTTCAAGAGAAGGTTCAATTAAATTCTGTGGAAATATATTTTTGATAACGAATTGATACTTTTTTCATACAAAATAAATAAGACATACATGACAACCAACATAAAAAACGATTTGAAATAAAATTTGAAAATTGCATCAGATATTAAGTCAAAATTTTAACGAATTTTTTTTAAGGTTTGGTCAGTTAAGTTTGATTTAATTTTTTTATTATTTTTTTATTTTTTTTACAAATACGAATACTGAATATGAAAGAAACTGTCACTTTAAAACTGAAACATGATGTTAAGTTCATGTCAGTTTTGAAATCTAGAATTAGACGTCTCCATATATATTGTGGGATTATTAATCTTCTAGATAGATAGATAGATAGATAGATAGATAGATAGATAGATAGATAGATAGATATATAGATTGATAGATAGATAGATAGATAGATAGATAGATAGATAGATAGATAGATAGATAGATAGATAGATAGATAGATAGATAGATAGATAGAATAGATTAGAAGATAGACAGATAGATAGATAGATAGATAGATAGATAGATATAAGATAGTAGATAGTGATGATATATAATAGATAGATAGATAGATAGATAGATAGATAGATAGATAGTAGATTAGATAGATAGATAGATAATAGATAATATAAAAAAAGATATATAGATAGGATAGATAGATAATAGATAGATAGATAAGATAGACTAGATAGATAATAGATAGATAGATAGATAGATAGATAGATAGATAGATAGATAGATAGTAGATGATAGATAGATAGATAGATAGAATAGATGATAATAGATAGATAGATAGATAGATAGATAGATAGATAGATCGATAGATAGATAGATAGATAGATATAGATAGAAAATAGAAGATAGATAGATAGATAGATAGATAGATAAGATAGAAGATAGATAAGGATTAGATAGATAGATAGATAGAAGATAGATAGATAGATAGATAGATAGATAGATAGATAGATAGATAGATAGATAGATAAATAGATAGATATATATGATAGATAGATAAGATAGATTAGATAGATAGATAGATAATGATAGATAGATAGATAGATAGATAGATAGATAGATAGATAGATAGATAGATACGATAGATAGATAGATAGATAGATAGATAGATAGATAGATAAGATAAAATAGATAGATAGATAGATAGATAGATAGTATAGATAGATACGTAGATAGATTAAACAGATAACAGAACAACAGAATAAATAGATAGATAGATAGGTAGATAGATAGATAGATAATGATAGATAATAGATAGCATAGATAGATAGCATAAATAGATAGATATGATAATAGATAGATAGAATAGATAGATAGATAGATAATAGAGAATAGATAGATAGTAGATAGATAGATGATAGATAGATAGATAGATAGATAGAGAGATAGGTAATAGATAGATAGATAGATAGATAAGATAGAGATGATAGATGGATAGATAGATAGATAGATAGATAGATAGATAGATAGATAGATATAGATAGATAGATTAGATAGATAGATAGATAGATACGATAGATAGATAGATAGATAGATAGAGATAGATAGATAGATAGATAGATAGATAGATAGATAGATAGATAGATAGATAGATAGATAGATAGATAGATAGATAGATAGATAGATAGATAGATAGATACATAGATCTACTTTGTAGCGGTAGCTTTGACATCTATTGAAATATATTGACCGAATTAGTAATACAGGCCGTGGCACTTCCGATATAAAGTAATGCAAAACTTTTAAAATCAGGGACACTATTTAATCATAAATCGTAAAAAATTTTATGAAAACCTATGTATCCGAATTACATGGATGCATGCGTAAAAAGAAAGCTTTGCACCTCCTATATAAATTTAAAAAATTCGAATATCTAGGAAACCGTATGATCTTGAATATGGTCGAAGTCCATATGATATTTTGATCTATGAAAATGTGAGTGTTTCTGAATTGAATAAGAAAAATTGTACTTGAAGTAAAAAAAATTAAAAGCTTTCAATCAGATAGGAATCAAAACAATGCATCTTATTACCACCATTTTAAAATTTCAACAAAATACCGCTACATACGACATGTTTTTTCATCTGGTAATACCATTTTGTATTTCATATTAAAGACAGCATTCAAACAAGTGAGTGTGGAACATGTAAAAGTATGATCCAATCTGTATTTGCAACATGTTGCCTCTACAAGAGATGGTCTAACCAATTGGACATATACAGTTTCTACATTGCGCTTACAAATAAAGGAAAACAACCACTACTACGATTGCCATTGGAAGAGAGAGAGTGAGAGAGAAGCAAAAGAAAAATACTATCAAAATGGAATACAAATAAAAACAGATGATTGTTTTGTGTTGGTTGTTGTTGTGGTTGTTGTCGTTGTTTTAGAGTGGAGACAAAGCCGGTTATAAAACCCCAAAATACAACAACAAATATATATATAGCAAGTTGTATATAAAAGAGAGCAAGAGATAAAGAGAGTAAATTTGGATACCTTTCCAATGAGCATAATGAGTATTGGAAAGTGAGTGTTTTTTTCGCAAATGGGGGGTTCTGCTCTTTGTTGTGTGTGGCTGTGCTGATGTGTGAATTTAGTTCCAGCGGGTGGTGAAGGCCTTAATGTTGGATTATGAAGTTGCGAAAAAAATCCTAAACCGGCGCATTGATGCTTTAAAAATGTTGGAGCTGATTTTTTTTCACATTTTTTTCAAATGTCTGCTAGTGTGTATGGGAATTATGTTTGAAGTCTTTTGAAAGTAATGGATACTTCTTTTTTATGTTTACGAGATTTGGGTTTGGGCATGTATGGCCATCGAACCATTTACAAACTGCACAGACTGCGAAGAGACTTATAAAACATAAAAACAATACCAAATATTGGAAATACAGCGACACACCACCAACAACAATAAACAACAATAACAACATCATTATCATCATATTATATTGGAAAGCAATAACTGGCAATGTGTACGTAAACTTGGCAGACAAACGAATAGTTCGATTCTAACATTCAAACCGAACGGTTTACAGAGAAACTGAAAACTGATTTTGAAATCTAGAGGAAATTAAGAAAAAAAAAAATTAAACAAAAATAAAATTATAAATAATAATCGTACATTTTTTTTCTTCATACTTTCCGCTGAGATATATTATCTATAACAAAAAAAATTTAATTTAAATGCTTTTCAATTAAATTTTAAACAATTAAAAAGTTAATCAAAACAATTAACGTGAATTTTGCAAATAAAAATTTGTAATTGTGAGGCTGCTGGTGGAAAAAAAACAAAACGACTTGACAATCAATTAATTGTCAAAGCAGACGTCTTGAAAAATAAATATTATTTATTGAAAAAATAAAAAATCTTAAAATATTTCAAAAATTTTGAAATTTAAGAAAATTAAACAAATTAAACGGTTCGTGTGTGTGTAAAATTTCTTAAAAAAACAAGATTTTTTCCAAAAGTGTAAAAAAAATTAATAAACAAAAAGTTTAACAAAAAAAAAAATATTTATATTTTCAAAAAATTCAAAATTAATATAACAACTAATAACACAAAAATTTGTTTAACAAAACTGCAAAAGTAAAAAATTTTGAAATATTTAAAAAAGCCAAAATAAACTGTGTTTTCTTTTAAAAAGGTGATTATTTAAAAAAAATTAATTTAAAAAAACAAAAATTGTTTTTGCCTTTAATAAGTGGAATTTAAAATATCAATTTTTGAATAACAGCCAAAGCTACTTCCGTTTAACAAAAACGAAAAAAAATTGGATTATATTTGGATATTTAATTGCAGAAAATTTTAAGATAAAAAATATTTTGCTTTTTGAGTGTATGTGTGTGTGAGTTTTTGAATAAAAAAAATTGGTTTTATCAAAAGTTGAAAAATTTAAACAAAAAAATTTAAATTCTAAATTAGAAAAAAATTGCAAAAAACAAAATATTTTTAGAAAATTAAAATCAAACAAAAACCTTGAAAATTTTCAAAAATTTCTATTAAAATTTTTTGATAAAATCTAAATTTAGAACATTTTACCCAAATTTACAACAAATTAACACAGAAAATCATAATAAAACATAACCATCCTGAATTTTGTAATCAATAATATGAATCTTTCATAAATATTATGATGTGGTATATGAAATGTGTTTTGTTCTACCGATTCAAAAAAGAAATTTGTTTAAAATTTTGAACATAACAATATTTTTTAACACTTTTAATAAAATTTTCAACAAAAAGAAATAATACGTATCTAAGATAATAAAACGGACACAAATAATACATAATTGGAATGAATTTTGTAGTAAATAGTATGAACTGAATAAGAAACAGATTCATTCAGAATATAAAAAGTTCATAAATTATCTGATTTTCTGTTTGGAATCCAACAGAGTAAAAGAGAGAAAAATAATACATAATTAGAATGAATTTTGTAGTAAATACTATGAATCGAATAAGAAACATTTTCAGAATATTAAAAGTTGATTAAATGACAAATACTTTTTTGGTTTGTTTCTATATGAAATCCAACAGTGTAAAACAGAGAAAAATAATACATAATTGCAATGAATTTTGTCGTAAATAGTATGAATTGGATAAGAAACAATTTCCTTCTGAATATTAAAAGTTCATATATATATAAGATTTTTTTGTTTGTTTCTATATGAAATCCAACTGAGTAAAACTGAGAACAATATTACTATTAATTGAAATGAATTTTGTAGTAAATAGTATGAAGCGAATAAAAAATTTTCATTTATAGTTCAAAAATGCTATGATGTCATTGAGTATAGAATACTATATAAGATTTTGGATTTCATCAACAAAAATTCTTTAATGAATAGGATGGAACAGCAGTCAATAGAGGCCTGTTATGTTTAATCGGATTTGATGTAGATTCATCCTCTATCTATTGAAATATCTTACCATAGAAGAACCACTTTACATTACAAAACACAGTTCTTTAGCAGATTAAAAGAAAGTCATTACTAGACTCCTCAAAAGTAATGCAGAAAGTATGATGTAATCATAGAATATAAGTTGTTGAGTAGAACAATTCATGATATTTACGATGAAATAAGTTTTATGTTAAAATATTTTCTAATTAAAATATATTTTTATGGAAGTATTCGATTAAAATTAAAAGGTCTTGAGAAAACTGATATTCAAAACTAATGTTGAAAATTGTTACCTAAGGAATTTGTTATGTGGAGGCAATATAGAATGGTTCTAAAACAAGTTTTTAAAAATATTTTTAAGCAAATTCCCAACTTTCGAAATTAATTATAGAGAATGCGTATGTATGTCTACACCTACTTTAGAGCGAATCCGGAATTAAGCATTTTTTTTATCATCGATGTTTTCAAAAACAGTTCAGGATATTGAAAACTGGTTCTGAAGAAGAGTTATGGCGGCTTCAGATATTCATAACAATATCGTTATATTAAAAGTCTCTCTCCGGTTATAATATTTTCGTAAAACCTTCTTGTTTTAATTAAACTTGCCATTGGTGCCATAAAAATTTTAAAATTCCAAAAGCAATGTCTGTCGTCTAGTGCAGAAAATGAGAAAAATATATACAAAATTTACAACTTTCTAAAATAAAAATCCCTTTAGACAACTACTGAGTGACCGTCATCAACTTAATTAAGCTACATTTTTTTCTTCATTATTCATTAAATTTTTTCACAAATTGTGTTTGACAATTTTAAATTAATTTTATTTTTGAGACATTTTTATTTACATGTGTATGTATGTGTATAGTCGAATAAAACAATTTTTGCAAATTTTTTAACAAGAAATTTATATATTTTTTTAATTGAACATGTTTAAACAAATAATTCTACAATACCACAAACACAAGAGCTTTGCTATGTTGTCAAATTACAGATCACACTTTTCTCTTTAATTTGGAGAAATTTTGCAAAATGTTCAATATTCGATTTATTCAACATAGACTAGACTATATAATAGACCATAGACTAAACTATAGAATAGACCATAGGTTACACTATGTCTATATGTTTGACCATAGGCTAAGCTATAGCTAAAACTATATACTAGACTATATACTAGACTATAGACTAGTCTAAAGACTAGTCTATAGACTATACTAGACTATAGAGCAGACTATAGACTAGACTGAAGACTAGAATATAGACTAGACTATAGACTAGGCTAAAGACTAAAGAGGTTATACTAAGGTTGTCTTTAGGTTAGACTTAAAGCTTGTCTATATGCTAAACTATAAACTCATCTATAGGTTGAACTGTAGACTAGAATATACATACACTATACTATGGGCTAGACTAAGGACTAGGCTATAAGCTAGACTATAGACTAGGCCATCGCCCATTTTAGACTATAGCCTAGGCTAAAGATTGAACTATATTCTATACCATAGACTATATGCTATATATTGACTATAGACTAAACTTTAGACAATACCATAATCCACACTATATACCAGGCCATAAACTAAACTTTAGTTTTGACTCTAGACGAAGCTACAGTCGAAACTATAAACTGGACTAGGGATGAGATAGTGAGCTAGACAATAGTTATTACTGATGTTTATATTAGAGTCAAGATTTTAATCTGAACTCTGTGTAATAATGAAGAAAACTATAAAATTTTTGCATTGTTCGTATTTCAATTCAAGGAATTTTTCATAATAGTCTATTAGCATAAATGATTTTTATTATAATTCATCAATAAATTCTTAAATGAGTCATAATGTATCAATTTAATAAGAGAACCTTACGCTATCTCTCTTGCGCTTTTGCTCTCCTCGCTATTAAGAGTTATTTGTGGTTGTTGTTGTTGCTGCTTATAATAAGGTTACATAAAATAAAATTTACATGAAAAACTACTATTGTATATAGAGTACAATCACAAAACTAGCGCAACGAAATAAAATAAGAAGAAACACAACCATCATCAATATCTCAAAATAATTATTGCAAAAAAAAAAAAAAAAAAAAAGAAAAAAAACGTCATTATTATCCATATGAACTGAAACTAAAACAACAACAAGAATATCATCATTATTATTATTATAAACAACATCTTTGTTATCCTCCCTCGCTTTTTGCTGTTATTTTCACTCTGTGTTCTGGCTTGCTTTTCACTCATCATATTCTTCAATTGCTTTCATATTTTTATTATGTTTTTGGTTTTGGTACTAGTATGTTTAGTCGAACAACAACAACAACAACAATAATAATACAAACCGACAATTACAATTCATTTGCTTTCTTTTCTCATCTTTCTCTGTGTACTGTTTGTTTTTTTTTCGATTTTGCTCCCATATAATTTCTTCTCTGTTTATTCTGTGGGGTTTGTGTGTGTGTGTTGTTGTTTCTTCATATATTTTCCATATTAATAATAACAACAACTAGTAGTAGTACCTTCAATGTAAGATAACTAGAGAAATAAGAAAAATAATAATAACAACAACAGGGCACCCAACACAAAAACAACATTAGAAAAAATAGTACATAAAACATGATGATGAACAATAATAAATAAATAATAGAAAAACAACAATCATAAAGCAAAAGCAACTAAATACATTTATAGCATTTGATTTCAACTAATACGTCTCTTCTCTCTGACTATATGAAATTACAAATACTACATACTTCAAAACAACAACAACAATAATATGCAATGTATACAAAACTAATGGAACTGTTTTCTTTCAGATATTTTAAGAACGAAAAAAAAACATTTTACAATTAGAATTGAAGTTGGAGAAATAAGAAAAATCTAAAAAAATATGAATTATTATCTTTGTTGTCTCCTATATCCATTTGGAAAAAAAACTACATAAAAGAAAAGACCTAGGAAATGGGAAAAAATGAATAGAAGAGAGAAAACAATATGATAAAAACTAGAAAAATATAAAGCAGGCTTATAAACAACAAATATGTATAAAACACTGAGAGAAAAACTAAACAGGAAATTGAGCTAAAAGAGAAATGTTAAAAAAATATTGGCATTAATTAAGATCCATTGCAATCTTCGGTATATGAATTTTTCAACATTTCTTATACTACTTTAAAAGCTCCTCTGTATGCCTTACTTAAAGAAGCTTATGTGGGAGCTGAGAGAAAATATGGACCGATATTCATAAAAATTGCCAGATAGTTTTAAGTTTCAATAATATGTGATCATGTTGAATTTCATCGCTTTATAAGAATTTTAAGTTATTACTGGATATTTAAGACATTTTTGTGGGGGCTAAGGTCATGTAGGTGAAGACCTGCCTTAACAGTAGTTTTTTTCTTCCAGTATGTGAGTAAAAAATTCAGCTCACCACTGCCCCTTTGTGTATCTTACAAAAAGGTTTCAATTTACGTATATGGATGTTCGGTCCTCGAGTACTCGAGCTATCTAATCTCTGACCATGGCTGCACCGTTGTTTAACTTCGGAGATGTAAAACATCACTTCCGTTAACAATCACGCAGATGGGATGGTCTTTGTTGAGTCATCAACAGCACCTAGTTCTAATCTAATCTCTGACCACTGCTGCCCATTTGCTTATCTTCCCAGATACAACAAGTAAGAGTGTTATATTCGGCTATACCGAATCTCGAATTTCATCAATATACTCGTATTTTTAGGCCAGTTATAAGCGTTGAAGTAATTTTCTGAAGGGAACCTTGTATAGGGGGGTTGGGTCAATTATGGGTCGATCCTCATAAAATTTGGTAGACAGAATTAAATTTATTTGTGTCGAATTTTATCGCTACACTAGTATTTTTTAAGCCATTAATAAGCGTTGTAGTCATTTTCTGAAGGGGACCTTATATGGGGGGTAGGTTATGACTGTTAAAGCTGCTTTTTGAGAGGCCACTTGTATGGAGGCTATCCGAAAACGTGGACCCATTTTCAATACCAAACAAATCTTTATGTGAAATTTCAACCCTCTAGCTCTTTCCATTCGGACTCTATCGTGCTTTCAACAGACATACAGACGAACGAACAGACGGACAGACATGGCTAGATCGTTTTAGAATTTAATGA
[truncated: 61,834,706 more chars]
