# Supplementary material for: Major SCP/TAPS protein expansion in Lucilia cuprina is associated with novel tandem array organisation and domain architecture
Source: Parasit Vectors. 2020 Nov 27;13:598. doi: 10.1186/s13071-020-04476-6 (PMC7694928; doi:10.1186/s13071-020-04476-6)
Supplement: Supplementary file 3 — Additional file 3: Data S2. GFF file for all 27 SCP/TAPS protein genes. [file 13071_2020_4476_MOESM3_ESM.gff]

Sc0000000	Maker	gene	2020885	2025431	.	+	.	ID=LCSc0-DD1;Name=LCSc0-DD1
Sc0000000	Maker	mRNA	2020885	2025431	.	+	.	ID=LCSc0-DD1-mRNA-1;Parent=LCSc0-DD1;product=
Sc0000000	Maker	exon	2020885	2021161	.	+	.	LCSc0-DD1-mRNA-1:1;Parent=LCSc0-DD1-mRNA-1
Sc0000000	Maker	exon	2024096	2024327	.	+	.	LCSc0-DD1-mRNA-1:2;Parent=LCSc0-DD1-mRNA-1
Sc0000000	Maker	exon	2024390	2024739	.	+	.	LCSc0-DD1-mRNA-1:3;Parent=LCSc0-DD1-mRNA-1
Sc0000000	Maker	exon	2024801	2025028	.	+	.	LCSc0-DD1-mRNA-1:4;Parent=LCSc0-DD1-mRNA-1
Sc0000000	Maker	exon	2025082	2025432	.	+	.	LCSc0-DD1-mRNA-1:5;Parent=LCSc0-DD1-mRNA-1
Sc0000000	Maker	CDS	2020885	2021161	.	+	.	LCSc0-DD1-mRNA-1:cds;Parent=LCSc0-DD1-mRNA-1
Sc0000000	Maker	CDS	2024096	2024327	.	+	.	LCSc0-DD1-mRNA-1:cds;Parent=LCSc0-DD1-mRNA-1
Sc0000000	Maker	CDS	2024390	2024739	.	+	.	LCSc0-DD1-mRNA-1:cds;Parent=LCSc0-DD1-mRNA-1
Sc0000000	Maker	CDS	2024801	2025028	.	+	.	LCSc0-DD1-mRNA-1:cds;Parent=LCSc0-DD1-mRNA-1
Sc0000000	Maker	CDS	2025082	2025432	.	+	.	LCSc0-DD1-mRNA-1:cds;Parent=LCSc0-DD1-mRNA-1
Sc0000002	Maker	gene	2583944	2589690	.	-	.	ID=LCSc2-SD1;Name=LCSc2-SD1
Sc0000002	Maker	mRNA	2583944	2589690	.	-	.	ID=LCSc2-SD1-mRNA-1;Parent=LCSc2-SD1;product=
Sc0000002	Maker	exon	2589514	2589690	.	-	.	LCSc2-SD1-mRNA-1:1;Parent=LCSc2-SD1-mRNA-1
Sc0000002	Maker	exon	2587914	2588063	.	-	.	LCSc2-SD1-mRNA-1:2;Parent=LCSc2-SD1-mRNA-1
Sc0000002	Maker	exon	2584264	2584508	.	-	.	LCSc2-SD1-mRNA-1:3;Parent=LCSc2-SD1-mRNA-1
Sc0000002	Maker	exon	2583944	2584196	.	-	.	LCSc2-SD1-mRNA-1:4;Parent=LCSc2-SD1-mRNA-1
Sc0000002	Maker	CDS	2589514	2589690	.	-	.	LCSc2-SD1-mRNA-1:cds;Parent=LCSc2-SD1-mRNA-1
Sc0000002	Maker	CDS	2587914	2588063	.	-	.	LCSc2-SD1-mRNA-1:cds;Parent=LCSc2-SD1-mRNA-1
Sc0000002	Maker	CDS	2584264	2584508	.	-	.	LCSc2-SD1-mRNA-1:cds;Parent=LCSc2-SD1-mRNA-1
Sc0000002	Maker	CDS	2583944	2584196	.	-	.	LCSc2-SD1-mRNA-1:cds;Parent=LCSc2-SD1-mRNA-1
Sc0000002	Maker	gene	2591426	2608194	.	-	.	ID=LCSc2-SD2;Name=LCSc2-SD2
Sc0000002	Maker	mRNA	2591426	2608194	.	-	.	ID=LCSc2-SD2-mRNA-1;Parent=LCSc2-SD2;product=
Sc0000002	Maker	exon	2608027	2608194	.	-	.	LCSc2-SD2-mRNA-1:1;Parent=LCSc2-SD2-mRNA-1
Sc0000002	Maker	exon	2604260	2604409	.	-	.	LCSc2-SD2-mRNA-1:2;Parent=LCSc2-SD2-mRNA-1
Sc0000002	Maker	exon	2591890	2592003	.	-	.	LCSc2-SD2-mRNA-1:3;Parent=LCSc2-SD2-mRNA-1
Sc0000002	Maker	exon	2591747	2591880	.	-	.	LCSc2-SD2-mRNA-1:4;Parent=LCSc2-SD2-mRNA-1
Sc0000002	Maker	exon	2591426	2591678	.	-	.	LCSc2-SD2-mRNA-1:5;Parent=LCSc2-SD2-mRNA-1
Sc0000002	Maker	CDS	2608027	2608194	.	-	.	LCSc2-SD2-mRNA-1:cds;Parent=LCSc2-SD2-mRNA-1
Sc0000002	Maker	CDS	2604260	2604409	.	-	.	LCSc2-SD2-mRNA-1:cds;Parent=LCSc2-SD2-mRNA-1
Sc0000002	Maker	CDS	2591890	2592003	.	-	.	LCSc2-SD2-mRNA-1:cds;Parent=LCSc2-SD2-mRNA-1
Sc0000002	Maker	CDS	2591747	2591880	.	-	.	LCSc2-SD2-mRNA-1:cds;Parent=LCSc2-SD2-mRNA-1
Sc0000002	Maker	CDS	2591426	2591678	.	-	.	LCSc2-SD2-mRNA-1:cds;Parent=LCSc2-SD2-mRNA-1
Sc0000002	Maker	gene	8674486	8675112	.	-	.	ID=LCSc2-SD3;Name=LCSc2-SD3
Sc0000002	Maker	mRNA	8674486	8675112	.	+	.	ID=LCSc2-SD3-mRNA-1;Parent=LCSc2-SD3;product=
Sc0000002	Maker	exon	8674486	8674650	.	+	.	LCSc2-SD3-mRNA-1:1;Parent=LCSc2-SD3-mRNA-1
Sc0000002	Maker	exon	8674702	8675112	.	+	.	LCSc2-SD3-mRNA-1:2;Parent=LCSc2-SD3-mRNA-1
Sc0000002	Maker	CDS	8674486	8674650	.	+	.	LCSc2-SD3-mRNA-1:cds;Parent=LCSc2-SD3-mRNA-1
Sc0000002	Maker	CDS	8674702	8675112	.	+	.	LCSc2-SD3-mRNA-1:cds;Parent=LCSc2-SD3-mRNA-1
Sc0000008	Maker	gene	5452608	5453430	.	+	.	ID=LCSc8-SD4;Name=LCSc8-SD4
Sc0000008	Maker	mRNA	5452608	5453430	.	+	.	ID=LCSc8-SD4-mRNA-1;Parent=LCSc8-SD4;product=
Sc0000008	Maker	exon	5452608	5452755	.	+	.	LCSc8-SD4-mRNA-1:1;Parent=LCSc8-SD4-mRNA-1
Sc0000008	Maker	exon	5452810	5453088	.	+	.	LCSc8-SD4-mRNA-1:2;Parent=LCSc8-SD4-mRNA-1
Sc0000008	Maker	exon	5453154	5453278	.	+	.	LCSc8-SD4-mRNA-1:3;Parent=LCSc8-SD4-mRNA-1
Sc0000008	Maker	exon	5453335	5453430	.	+	.	LCSc8-SD4-mRNA-1:4;Parent=LCSc8-SD4-mRNA-1
Sc0000008	Maker	CDS	5452608	5452755	.	+	.	LCSc8-SD4-mRNA-1:cds;Parent=LCSc8-SD4-mRNA-1
Sc0000008	Maker	CDS	5452810	5453088	.	+	.	LCSc8-SD4-mRNA-1:cds;Parent=LCSc8-SD4-mRNA-1
Sc0000008	Maker	CDS	5453154	5453278	.	+	.	LCSc8-SD4-mRNA-1:cds;Parent=LCSc8-SD4-mRNA-1
Sc0000008	Maker	CDS	5453335	5453430	.	+	.	LCSc8-SD4-mRNA-1:cds;Parent=LCSc8-SD4-mRNA-1
xfSc0000019	Maker	gene	1114322	1126851	.	+	.	ID=LCSc19-SD5;Name=LCSc19-SD5
xfSc0000019	Maker	mRNA	1114322	1126851	.	+	.	ID=LCSc19-SD5-mRNA-1;Parent=LCSc19-SD5;product=
xfSc0000019	Maker	exon	1114322	1114415	.	+	.	LCSc19-SD5-mRNA-1:1;Parent=LCSc19-SD5-mRNA-1
xfSc0000019	Maker	exon	1125263	1125463	.	+	.	LCSc19-SD5-mRNA-1:2;Parent=LCSc19-SD5-mRNA-1
xfSc0000019	Maker	exon	1125533	1125693	.	+	.	LCSc19-SD5-mRNA-1:3;Parent=LCSc19-SD5-mRNA-1
xfSc0000019	Maker	exon	1125763	1125860	.	+	.	LCSc19-SD5-mRNA-1:4;Parent=LCSc19-SD5-mRNA-1
xfSc0000019	Maker	exon	1126143	1126851	.	+	.	LCSc19-SD5-mRNA-1:5;Parent=LCSc19-SD5-mRNA-1
xfSc0000019	Maker	CDS	1114322	1114415	.	+	.	LCSc19-SD5-mRNA-1:cds;Parent=LCSc19-SD5-mRNA-1
xfSc0000019	Maker	CDS	1125263	1125463	.	+	.	LCSc19-SD5-mRNA-1:cds;Parent=LCSc19-SD5-mRNA-1
xfSc0000019	Maker	CDS	1125533	1125693	.	+	.	LCSc19-SD5-mRNA-1:cds;Parent=LCSc19-SD5-mRNA-1
xfSc0000019	Maker	CDS	1125763	1125860	.	+	.	LCSc19-SD5-mRNA-1:cds;Parent=LCSc19-SD5-mRNA-1
xfSc0000019	Maker	CDS	1126143	1126851	.	+	.	LCSc19-SD5-mRNA-1:cds;Parent=LCSc19-SD5-mRNA-1
Sc0000031	Maker	gene	1757092	1757964	.	-	.	ID=LCSc31-SD6;Name=LCSc31-SD6
Sc0000031	Maker	mRNA	1757092	1757964	.	-	.	ID=LCSc31-SD6-mRNA-1;Parent=LCSc31-SD6;product=
Sc0000031	Maker	exon	1757839	1757964	.	-	.	LCSc31-SD6-mRNA-1:1;Parent=LCSc31-SD6-mRNA-1
Sc0000031	Maker	exon	1757397	1757785	.	-	.	LCSc31-SD6-mRNA-1:2;Parent=LCSc31-SD6-mRNA-1
Sc0000031	Maker	exon	1757092	1757326	.	-	.	LCSc31-SD6-mRNA-1:3;Parent=LCSc31-SD6-mRNA-1
Sc0000031	Maker	CDS	1757839	1757964	.	-	.	LCSc31-SD6-mRNA-1:cds;Parent=LCSc31-SD6-mRNA-1
Sc0000031	Maker	CDS	1757397	1757785	.	-	.	LCSc31-SD6-mRNA-1:cds;Parent=LCSc31-SD6-mRNA-1
Sc0000031	Maker	CDS	1757092	1757326	.	-	.	LCSc31-SD6-mRNA-1:cds;Parent=LCSc31-SD6-mRNA-1
Sc0000031	Maker	gene	1760550	1761399	.	-	.	ID=LCSc31-SD7;Name=LCSc31-SD7
Sc0000031	Maker	mRNA	1760550	1761399	.	-	.	ID=LCSc31-SD7-mRNA-1;Parent=LCSc31-SD7;product=
Sc0000031	Maker	exon	1761312	1761399	.	-	.	LCSc31-SD7-mRNA-1:1;Parent=LCSc31-SD7-mRNA-1
Sc0000031	Maker	exon	1760864	1761252	.	-	.	LCSc31-SD7-mRNA-1:2;Parent=LCSc31-SD7-mRNA-1
Sc0000031	Maker	exon	1760550	1760790	.	-	.	LCSc31-SD7-mRNA-1:3;Parent=LCSc31-SD7-mRNA-1
Sc0000031	Maker	CDS	1761313	1761399	.	-	.	LCSc31-SD7-mRNA-1:cds;Parent=LCSc31-SD7-mRNA-1
Sc0000031	Maker	CDS	1760864	1761252	.	-	.	LCSc31-SD7-mRNA-1:cds;Parent=LCSc31-SD7-mRNA-1
Sc0000031	Maker	CDS	1760550	1760790	.	-	.	LCSc31-SD7-mRNA-1:cds;Parent=LCSc31-SD7-mRNA-1
Sc0000031	Maker	gene	1764243	1765120	.	-	.	ID=LCSc31-SD8;Name=LCSc31-SD8
Sc0000031	Maker	mRNA	1764243	1765120	.	-	.	ID=LCSc31-SD8-mRNA-1;Parent=LCSc31-SD8;product=
Sc0000031	Maker	exon	1764995	1765120	.	-	.	LCSc31-SD8-mRNA-1:1;Parent=LCSc31-SD8-mRNA-1
Sc0000031	Maker	exon	1764545	1764933	.	-	.	LCSc31-SD8-mRNA-1:2;Parent=LCSc31-SD8-mRNA-1
Sc0000031	Maker	exon	1764243	1764483	.	-	.	LCSc31-SD8-mRNA-1:3;Parent=LCSc31-SD8-mRNA-1
Sc0000031	Maker	CDS	1764995	1765120	.	-	.	LCSc31-SD8-mRNA-1:cds;Parent=LCSc31-SD8-mRNA-1
Sc0000031	Maker	CDS	1764545	1764933	.	-	.	LCSc31-SD8-mRNA-1:cds;Parent=LCSc31-SD8-mRNA-1
Sc0000031	Maker	CDS	1764243	1764483	.	-	.	LCSc31-SD8-mRNA-1:cds;Parent=LCSc31-SD8-mRNA-1
Sc0000031	Maker	gene	1768246	1769141	.	-	.	ID=LCSc31-SD9;Name=LCSc31-SD9
Sc0000031	Maker	mRNA	1768246	1769141	.	-	.	ID=LCSc31-SD9-mRNA-1;Parent=LCSc31-SD9;product=
Sc0000031	Maker	exon	1769010	1769141	.	-	.	LCSc31-SD9-mRNA-1:1;Parent=LCSc31-SD9-mRNA-1
Sc0000031	Maker	exon	1768565	1768950	.	-	.	LCSc31-SD9-mRNA-1:2;Parent=LCSc31-SD9-mRNA-1
Sc0000031	Maker	exon	1768246	1768498	.	-	.	LCSc31-SD9-mRNA-1:3;Parent=LCSc31-SD9-mRNA-1
Sc0000031	Maker	CDS	1769010	1769141	.	-	.	LCSc31-SD9-mRNA-1:cds;Parent=LCSc31-SD9-mRNA-1
Sc0000031	Maker	CDS	1768565	1768950	.	-	.	LCSc31-SD9-mRNA-1:cds;Parent=LCSc31-SD9-mRNA-1
Sc0000031	Maker	CDS	1768246	1768498	.	-	.	LCSc31-SD9-mRNA-1:cds;Parent=LCSc31-SD9-mRNA-1
Sc0000031	Maker	gene	1769460	1773389	.	-	.	ID=LCSc31-SD10;Name=LCSc31-SD10
Sc0000031	Maker	mRNA	1769460	1773389	.	-	.	ID=LCSc31-SD10-mRNA-1;Parent=LCSc31-SD10;product=
Sc0000031	Maker	exon	1772536	1773389	.	-	.	LCSc31-SD10-mRNA-1:1;Parent=LCSc31-SD10-mRNA-1
Sc0000031	Maker	exon	1769460	1769745	.	-	.	LCSc31-SD10-mRNA-1:2;Parent=LCSc31-SD10-mRNA-1
Sc0000031	Maker	CDS	1772536	1773389	.	-	.	LCSc31-SD10-mRNA-1:cds;Parent=LCSc31-SD10-mRNA-1
Sc0000031	Maker	CDS	1769460	1769745	.	-	.	LCSc31-SD10-mRNA-1:cds;Parent=LCSc31-SD10-mRNA-1
xfSc0000049	Maker	gene	610060	610952	.	+	.	ID=LCSc49-SD11;Name=LCSc49-SD11
xfSc0000049	Maker	mRNA	610060	610952	.	+	.	ID=LCSc49-SD11-mRNA-1;Parent=LCSc49-SD11;product=
xfSc0000049	Maker	exon	610060	610182	.	+	.	LCSc49-SD11-mRNA-1:1;Parent=LCSc49-SD11-mRNA-1
xfSc0000049	Maker	exon	610237	610631	.	+	.	LCSc49-SD11-mRNA-1:2;Parent=LCSc49-SD11-mRNA-1
xfSc0000049	Maker	exon	610697	610952	.	+	.	LCSc49-SD11-mRNA-1:3;Parent=LCSc49-SD11-mRNA-1
xfSc0000049	Maker	CDS	610060	610182	.	+	.	LCSc49-SD11-mRNA-1:cds;Parent=LCSc49-SD11-mRNA-1
xfSc0000049	Maker	CDS	610237	610631	.	+	.	LCSc49-SD11-mRNA-1:cds;Parent=LCSc49-SD11-mRNA-1
xfSc0000049	Maker	CDS	610697	610952	.	+	.	LCSc49-SD11-mRNA-1:cds;Parent=LCSc49-SD11-mRNA-1
xfSc0000049	Maker	gene	612175	613233	.	-	.	ID=LCSc49-SD12;Name=LCSc49-SD12
xfSc0000049	Maker	mRNA	612175	613233	.	-	.	ID=LCSc49-SD12-mRNA-1;Parent=LCSc49-SD12;product=
xfSc0000049	Maker	exon	613114	613233	.	-	.	LCSc49-SD12-mRNA-1:1;Parent=LCSc49-SD12-mRNA-1
xfSc0000049	Maker	exon	612668	613059	.	-	.	LCSc49-SD12-mRNA-1:2;Parent=LCSc49-SD12-mRNA-1
xfSc0000049	Maker	exon	612175	612442	.	-	.	LCSc49-SD12-mRNA-1:3;Parent=LCSc49-SD12-mRNA-1
xfSc0000049	Maker	CDS	613114	613233	.	-	.	LCSc49-SD12-mRNA-1:cds;Parent=LCSc49-SD12-mRNA-1
xfSc0000049	Maker	CDS	612668	613059	.	-	.	LCSc49-SD12-mRNA-1:cds;Parent=LCSc49-SD12-mRNA-1
xfSc0000049	Maker	CDS	612175	612442	.	-	.	LCSc49-SD12-mRNA-1:cds;Parent=LCSc49-SD12-mRNA-1
xfSc0000049	Maker	gene	613830	615235	.	+	.	ID=LCSc49-SD13;Name=LCSc49-SD13
xfSc0000049	Maker	mRNA	613830	615235	.	+	.	ID=LCSc49-SD13-mRNA-1;Parent=LCSc49-SD13;product=
xfSc0000049	Maker	exon	613830	613955	.	+	.	LCSc49-SD13-mRNA-1:1;Parent=LCSc49-SD13-mRNA-1
xfSc0000049	Maker	exon	614514	614908	.	+	.	LCSc49-SD13-mRNA-1:2;Parent=LCSc49-SD13-mRNA-1
xfSc0000049	Maker	exon	614980	615235	.	+	.	LCSc49-SD13-mRNA-1:3;Parent=LCSc49-SD13-mRNA-1
xfSc0000049	Maker	CDS	613830	613955	.	+	.	LCSc49-SD13-mRNA-1:cds;Parent=LCSc49-SD13-mRNA-1
xfSc0000049	Maker	CDS	614514	614908	.	+	.	LCSc49-SD13-mRNA-1:cds;Parent=LCSc49-SD13-mRNA-1
xfSc0000049	Maker	CDS	614980	615235	.	+	.	LCSc49-SD13-mRNA-1:cds;Parent=LCSc49-SD13-mRNA-1
xfSc0000049	Maker	gene	617648	618532	.	-	.	ID=LCSc49-SD14;Name=LCSc49-SD14
xfSc0000049	Maker	mRNA	617648	618532	.	-	.	ID=LCSc49-SD14-mRNA-1;Parent=LCSc49-SD14;product=
xfSc0000049	Maker	exon	618407	618532	.	-	.	LCSc49-SD14-mRNA-1:1;Parent=LCSc49-SD14-mRNA-1
xfSc0000049	Maker	exon	617960	618351	.	-	.	LCSc49-SD14-mRNA-1:2;Parent=LCSc49-SD14-mRNA-1
xfSc0000049	Maker	exon	617648	617897	.	-	.	LCSc49-SD14-mRNA-1:3;Parent=LCSc49-SD14-mRNA-1
xfSc0000049	Maker	CDS	618407	618532	.	-	.	LCSc49-SD14-mRNA-1:cds;Parent=LCSc49-SD14-mRNA-1
xfSc0000049	Maker	CDS	617960	618351	.	-	.	LCSc49-SD14-mRNA-1:cds;Parent=LCSc49-SD14-mRNA-1
xfSc0000049	Maker	CDS	617648	617897	.	-	.	LCSc49-SD14-mRNA-1:cds;Parent=LCSc49-SD14-mRNA-1
xfSc0000049	Maker	gene	619653	620549	.	-	.	ID=LCSc49-SD15;Name=LCSc49-SD15
xfSc0000049	Maker	mRNA	619653	620549	.	-	.	ID=LCSc49-SD15-mRNA-1;Parent=LCSc49-SD15;product=
xfSc0000049	Maker	exon	620430	620549	.	-	.	LCSc49-SD15-mRNA-1:1;Parent=LCSc49-SD15-mRNA-1
xfSc0000049	Maker	exon	619972	620363	.	-	.	LCSc49-SD15-mRNA-1:2;Parent=LCSc49-SD15-mRNA-1
xfSc0000049	Maker	exon	619653	619911	.	-	.	LCSc49-SD15-mRNA-1:3;Parent=LCSc49-SD15-mRNA-1
xfSc0000049	Maker	CDS	620430	620549	.	-	.	LCSc49-SD15-mRNA-1:cds;Parent=LCSc49-SD15-mRNA-1
xfSc0000049	Maker	CDS	619972	620363	.	-	.	LCSc49-SD15-mRNA-1:cds;Parent=LCSc49-SD15-mRNA-1
xfSc0000049	Maker	CDS	619653	619911	.	-	.	LCSc49-SD15-mRNA-1:cds;Parent=LCSc49-SD15-mRNA-1
xfSc0000049	Maker	gene	624872	625756	.	+	.	ID=LCSc49-SD16;Name=LCSc49-SD16
xfSc0000049	Maker	mRNA	624872	625756	.	+	.	ID=LCSc49-SD16-mRNA-1;Parent=LCSc49-SD16;product=
xfSc0000049	Maker	exon	624872	624994	.	+	.	LCSc49-SD16-mRNA-1:1;Parent=LCSc49-SD16-mRNA-1
xfSc0000049	Maker	exon	625047	625441	.	+	.	LCSc49-SD16-mRNA-1:2;Parent=LCSc49-SD16-mRNA-1
xfSc0000049	Maker	exon	625504	625756	.	+	.	LCSc49-SD16-mRNA-1:3;Parent=LCSc49-SD16-mRNA-1
xfSc0000049	Maker	CDS	624872	624994	.	+	.	LCSc49-SD16-mRNA-1:cds;Parent=LCSc49-SD16-mRNA-1
xfSc0000049	Maker	CDS	625047	625441	.	+	.	LCSc49-SD16-mRNA-1:cds;Parent=LCSc49-SD16-mRNA-1
xfSc0000049	Maker	CDS	625504	625756	.	+	.	LCSc49-SD16-mRNA-1:cds;Parent=LCSc49-SD16-mRNA-1
xfSc0000049	Maker	gene	629545	630444	.	+	.	ID=LCSc49-SD17;Name=LCSc49-SD17
xfSc0000049	Maker	mRNA	629545	630444	.	+	.	ID=LCSc49-SD17-mRNA-1;Parent=LCSc49-SD17;product=
xfSc0000049	Maker	exon	629545	629667	.	+	.	LCSc49-SD17-mRNA-1:1;Parent=LCSc49-SD17-mRNA-1
xfSc0000049	Maker	exon	629732	630126	.	+	.	LCSc49-SD17-mRNA-1:2;Parent=LCSc49-SD17-mRNA-1
xfSc0000049	Maker	exon	630189	630444	.	+	.	LCSc49-SD17-mRNA-1:3;Parent=LCSc49-SD17-mRNA-1
xfSc0000049	Maker	CDS	629545	629667	.	+	.	LCSc49-SD17-mRNA-1:cds;Parent=LCSc49-SD17-mRNA-1
xfSc0000049	Maker	CDS	629732	630126	.	+	.	LCSc49-SD17-mRNA-1:cds;Parent=LCSc49-SD17-mRNA-1
xfSc0000049	Maker	CDS	630189	630444	.	+	.	LCSc49-SD17-mRNA-1:cds;Parent=LCSc49-SD17-mRNA-1
xfSc0000049	Maker	gene	632370	633276	.	-	.	ID=LCSc49-SD18;Name=LCSc49-SD18
xfSc0000049	Maker	mRNA	632370	633276	.	-	.	ID=LCSc49-SD18-mRNA-1;Parent=LCSc49-SD18;product=
xfSc0000049	Maker	exon	633154	633276	.	-	.	LCSc49-SD18-mRNA-1:1;Parent=LCSc49-SD18-mRNA-1
xfSc0000049	Maker	exon	632690	633084	.	-	.	LCSc49-SD18-mRNA-1:2;Parent=LCSc49-SD18-mRNA-1
xfSc0000049	Maker	exon	632370	632625	.	-	.	LCSc49-SD18-mRNA-1:3;Parent=LCSc49-SD18-mRNA-1
xfSc0000049	Maker	CDS	633154	633276	.	-	.	LCSc49-SD18-mRNA-1:cds;Parent=LCSc49-SD18-mRNA-1
xfSc0000049	Maker	CDS	632690	633084	.	-	.	LCSc49-SD18-mRNA-1:cds;Parent=LCSc49-SD18-mRNA-1
xfSc0000049	Maker	CDS	632370	632625	.	-	.	LCSc49-SD18-mRNA-1:cds;Parent=LCSc49-SD18-mRNA-1
xfSc0000049	Maker	gene	636645	637538	.	-	.	ID=LCSc49-SD19;Name=LCSc49-SD19
xfSc0000049	Maker	mRNA	636645	637538	.	-	.	ID=LCSc49-SD19-mRNA-1;Parent=LCSc49-SD19;product=
xfSc0000049	Maker	exon	637416	637538	.	-	.	LCSc49-SD19-mRNA-1:1;Parent=LCSc49-SD19-mRNA-1
xfSc0000049	Maker	exon	636957	637351	.	-	.	LCSc49-SD19-mRNA-1:2;Parent=LCSc49-SD19-mRNA-1
xfSc0000049	Maker	exon	636645	636897	.	-	.	LCSc49-SD19-mRNA-1:3;Parent=LCSc49-SD19-mRNA-1
xfSc0000049	Maker	CDS	637416	637538	.	-	.	LCSc49-SD19-mRNA-1:cds;Parent=LCSc49-SD19-mRNA-1
xfSc0000049	Maker	CDS	636957	637351	.	-	.	LCSc49-SD19-mRNA-1:cds;Parent=LCSc49-SD19-mRNA-1
xfSc0000049	Maker	CDS	636645	636897	.	-	.	LCSc49-SD19-mRNA-1:cds;Parent=LCSc49-SD19-mRNA-1
xfSc0000049	Maker	gene	639054	639942	.	+	.	ID=LCSc49-SD20;Name=LCSc49-SD20
xfSc0000049	Maker	mRNA	639054	639942	.	+	.	ID=LCSc49-SD20-mRNA-1;Parent=LCSc49-SD20;product=
xfSc0000049	Maker	exon	639054	639176	.	+	.	LCSc49-SD20-mRNA-1:1;Parent=LCSc49-SD20-mRNA-1
xfSc0000049	Maker	exon	639234	639628	.	+	.	LCSc49-SD20-mRNA-1:2;Parent=LCSc49-SD20-mRNA-1
xfSc0000049	Maker	exon	639690	639942	.	+	.	LCSc49-SD20-mRNA-1:3;Parent=LCSc49-SD20-mRNA-1
xfSc0000049	Maker	CDS	639054	639176	.	+	.	LCSc49-SD20-mRNA-1:cds;Parent=LCSc49-SD20-mRNA-1
xfSc0000049	Maker	CDS	639234	639628	.	+	.	LCSc49-SD20-mRNA-1:cds;Parent=LCSc49-SD20-mRNA-1
xfSc0000049	Maker	CDS	639690	639942	.	+	.	LCSc49-SD20-mRNA-1:cds;Parent=LCSc49-SD20-mRNA-1
xfSc0000049	Maker	gene	641234	642134	.	+	.	ID=LCSc49-SD21;Name=LCSc49-SD21
xfSc0000049	Maker	mRNA	641234	642134	.	+	.	ID=LCSc49-SD21-mRNA-1;Parent=LCSc49-SD21;product=
xfSc0000049	Maker	exon	641234	641356	.	+	.	LCSc49-SD21-mRNA-1:1;Parent=LCSc49-SD21-mRNA-1
xfSc0000049	Maker	exon	641421	641812	.	+	.	LCSc49-SD21-mRNA-1:2;Parent=LCSc49-SD21-mRNA-1
xfSc0000049	Maker	exon	641879	642134	.	+	.	LCSc49-SD21-mRNA-1:3;Parent=LCSc49-SD21-mRNA-1
xfSc0000049	Maker	CDS	641234	641356	.	+	.	LCSc49-SD21-mRNA-1:cds;Parent=LCSc49-SD21-mRNA-1
xfSc0000049	Maker	CDS	641421	641812	.	+	.	LCSc49-SD21-mRNA-1:cds;Parent=LCSc49-SD21-mRNA-1
xfSc0000049	Maker	CDS	641879	642134	.	+	.	LCSc49-SD21-mRNA-1:cds;Parent=LCSc49-SD21-mRNA-1
xfSc0000049	Maker	gene	647821	650214	.	+	.	ID=LCSc49-SD22;Name=LCSc49-SD22
xfSc0000049	Maker	mRNA	647821	650214	.	+	.	ID=LCSc49-SD22-mRNA-1;Parent=LCSc49-SD22;product=
xfSc0000049	Maker	exon	647821	647943	.	+	.	LCSc49-SD22-mRNA-1:1;Parent=LCSc49-SD22-mRNA-1
xfSc0000049	Maker	exon	649491	649885	.	+	.	LCSc49-SD22-mRNA-1:2;Parent=LCSc49-SD22-mRNA-1
xfSc0000049	Maker	exon	649959	650214	.	+	.	LCSc49-SD22-mRNA-1:3;Parent=LCSc49-SD22-mRNA-1
xfSc0000049	Maker	CDS	647821	647943	.	+	.	LCSc49-SD22-mRNA-1:cds;Parent=LCSc49-SD22-mRNA-1
xfSc0000049	Maker	CDS	649491	649885	.	+	.	LCSc49-SD22-mRNA-1:cds;Parent=LCSc49-SD22-mRNA-1
xfSc0000049	Maker	CDS	649959	650214	.	+	.	LCSc49-SD22-mRNA-1:cds;Parent=LCSc49-SD22-mRNA-1
xfSc0000049	Maker	gene	650772	651665	.	+	.	ID=LCSc49-SD23;Name=LCSc49-SD23
xfSc0000049	Maker	mRNA	650772	651665	.	+	.	ID=LCSc49-SD23-mRNA-1;Parent=LCSc49-SD23;product=
xfSc0000049	Maker	exon	650772	650885	.	+	.	LCSc49-SD23-mRNA-1:1;Parent=LCSc49-SD23-mRNA-1
xfSc0000049	Maker	exon	650958	651352	.	+	.	LCSc49-SD23-mRNA-1:2;Parent=LCSc49-SD23-mRNA-1
xfSc0000049	Maker	exon	651416	651665	.	+	.	LCSc49-SD23-mRNA-1:3;Parent=LCSc49-SD23-mRNA-1
xfSc0000049	Maker	CDS	650772	650885	.	+	.	LCSc49-SD23-mRNA-1:cds;Parent=LCSc49-SD23-mRNA-1
xfSc0000049	Maker	CDS	650958	651352	.	+	.	LCSc49-SD23-mRNA-1:cds;Parent=LCSc49-SD23-mRNA-1
xfSc0000049	Maker	CDS	651416	651665	.	+	.	LCSc49-SD23-mRNA-1:cds;Parent=LCSc49-SD23-mRNA-1
xfSc0000049	Maker	gene	654292	655185	.	+	.	ID=LCSc49-SD24;Name=LCSc49-SD24
xfSc0000049	Maker	mRNA	654292	655185	.	+	.	ID=LCSc49-SD24-mRNA-1;Parent=LCSc49-SD24;product=
xfSc0000049	Maker	exon	654292	654405	.	+	.	LCSc49-SD24-mRNA-1:1;Parent=LCSc49-SD24-mRNA-1
xfSc0000049	Maker	exon	654479	654873	.	+	.	LCSc49-SD24-mRNA-1:2;Parent=LCSc49-SD24-mRNA-1
xfSc0000049	Maker	exon	654936	655185	.	+	.	LCSc49-SD24-mRNA-1:3;Parent=LCSc49-SD24-mRNA-1
xfSc0000049	Maker	CDS	654292	654405	.	+	.	LCSc49-SD24-mRNA-1:cds;Parent=LCSc49-SD24-mRNA-1
xfSc0000049	Maker	CDS	654479	654873	.	+	.	LCSc49-SD24-mRNA-1:cds;Parent=LCSc49-SD24-mRNA-1
xfSc0000049	Maker	CDS	654936	655185	.	+	.	LCSc49-SD24-mRNA-1:cds;Parent=LCSc49-SD24-mRNA-1
xfSc0000049	Maker	gene	657187	658072	.	-	.	ID=LCSc49-SD25;Name=LCSc49-SD25
xfSc0000049	Maker	mRNA	657187	658072	.	-	.	ID=LCSc49-SD25-mRNA-1;Parent=LCSc49-SD25;product=
xfSc0000049	Maker	exon	657959	658072	.	-	.	LCSc49-SD25-mRNA-1:1;Parent=LCSc49-SD25-mRNA-1
xfSc0000049	Maker	exon	657499	657893	.	-	.	LCSc49-SD25-mRNA-1:2;Parent=LCSc49-SD25-mRNA-1
xfSc0000049	Maker	exon	657187	657436	.	-	.	LCSc49-SD25-mRNA-1:3;Parent=LCSc49-SD25-mRNA-1
xfSc0000049	Maker	CDS	657959	658072	.	-	.	LCSc49-SD25-mRNA-1:cds;Parent=LCSc49-SD25-mRNA-1
xfSc0000049	Maker	CDS	657499	657893	.	-	.	LCSc49-SD25-mRNA-1:cds;Parent=LCSc49-SD25-mRNA-1
xfSc0000049	Maker	CDS	657187	657436	.	-	.	LCSc49-SD25-mRNA-1:cds;Parent=LCSc49-SD25-mRNA-1
xfSc0000049	Maker	gene	661477	662363	.	+	.	ID=LCSc49-SD26;Name=LCSc49-SD26
xfSc0000049	Maker	mRNA	661477	662363	.	+	.	ID=LCSc49-SD26-mRNA-1;Parent=LCSc49-SD26;product=
xfSc0000049	Maker	exon	661477	661590	.	+	.	LCSc49-SD26-mRNA-1:1;Parent=LCSc49-SD26-mRNA-1
xfSc0000049	Maker	exon	661657	662046	.	+	.	LCSc49-SD26-mRNA-1:2;Parent=LCSc49-SD26-mRNA-1
xfSc0000049	Maker	exon	662114	662363	.	+	.	LCSc49-SD26-mRNA-1:3;Parent=LCSc49-SD26-mRNA-1
xfSc0000049	Maker	CDS	661477	661590	.	+	.	LCSc49-SD26-mRNA-1:cds;Parent=LCSc49-SD26-mRNA-1
xfSc0000049	Maker	CDS	661657	662046	.	+	.	LCSc49-SD26-mRNA-1:cds;Parent=LCSc49-SD26-mRNA-1
xfSc0000049	Maker	CDS	662114	662363	.	+	.	LCSc49-SD26-mRNA-1:cds;Parent=LCSc49-SD26-mRNA-1
