# Supplementary material for: Major SCP/TAPS protein expansion in Lucilia cuprina is associated with novel tandem array organisation and domain architecture
Source: Parasit Vectors. 2020 Nov 27;13:598. doi: 10.1186/s13071-020-04476-6 (PMC7694928; doi:10.1186/s13071-020-04476-6)
Supplement: Supplementary file 4 — Additional file 4: Data S3. List of SCP/TAPS proteins predicted for L. cuprina with gene identifiers, scaffold location and predicted amino acid sequences. Gene identifiers are composed of the species of origin (LC: L. cuprina), scaffold number (Sc0: Scaffold Sc0000000) and whether the amino acid sequence produces a single or double-domain protein (SD or DD) [file 13071_2020_4476_MOESM4_ESM.fasta]

>LCSc0_DD1_Sc0000000:2020885-2025,431
MFSWCFKCQTADDDDYHQRPKTRNTSANKSQRVSYTAVPIPTTTNESEASKKSVEQLQLEVLEAHNRYRAKHGVSPLTLSKQLCAFATEWAKHLADSNSLQHRKNNKYGENLYIGTGMGPQTHELAVQAWYDEIKNYNFNKPGFSSNTGHFTQVVWKTSKELGVGIVNRANRTWVVCNYDPAGNVMGNYMDCVPPLVEHTVAKIIDKMKGPKKNIFKRPPKQQELKDDKEETPAKAATHSASDLKLWSKYELECLDSHNKYRALHGSPAMKLNRNLCNLAQDWSNKLAKRNSISHRPQNEYGENIYYCVNMEATAEQCVKSWYDEIKHYNFSKPGFSSQTGHFTQVVWKDSLELGVGIAKANNTTFVVCNYSPAGNVMSQYKDQVPRPGAKPTASKHKNNTANSAGSSSSIVQATTIKDQPTFEEICLDSHNNFRAIHGAPAMSINKNLSVFASDWAQVRTTKISYSTQTTKTIIN
>LCSc2_SD1_Sc0000002:2583944-2589690
MRVSLLKLFTHLSIKRKIIILLFLLENILNCLCAENSWCDPQLCGNRTDVHHIACENDGKFKEACSDDATDIDISKYKQLFLDEHNKRRNLLASGEVTGYDSAARMATVLWDEDLEYLGRLNLHTCKLDHDDCNHTFKYRNVGQNLCAISKFKTEEVDIKNIIDEAVTMWFDEYKLINKSFVEKFSGEGNFESYGHFLEIAVERNTYIGCAIMRFTRADHPEFHIFHVVCNYSSTYAVGAPVYKAGEPASDCKSGKNSKYPALCSEKEEVDPNY
>LCSc2_SD2_Sc0000002:2591426-2608194
MNFPLIQQVSVKRKMLILLVLFANILNCLCQQYSWCDPQLCGGSKTVRHIACRNNGLFHRRCFPDASDVDISNFKHVFVDEHNKRRNLIASGQLPGYYPAARMATMVWDDELQYLAGLNVRTCKLDHDDCNHTYRFHNTGQNLCGISRLKSRYVNVTNLIDETITLWFDTEYDLIDRTFVDSFKVTRNFEAYGHFAEMIVDRIDRVGCAIMRFTRPDYPHLYVYNVVCNYSSVYALGAPLYKTGYPGSGCKTGRNPRFPALCSEREDFDPNY
>LCSc2_SD3_Sc0000002:8674486-8674995
MKTYKILMFLIVPISISSANEDDDIFTDYCRPGLCEYNGGDGMHSGCRDGVLHNGKFQYPPCPDNAAIMPLSEKDKQDILEFHNNQRNFVACGGLYKKYGIKPGCRHGVIRWDKELEKTAFLHSSYCTFAHDKCRNTIKYPFAGQNLGILYFVGKPMNATAYGNVLSCLWYAEHRVTKMAMIDSFYHQTEV
>LCSc8_SD4_Sc0000008:5452603-5453428
MMIPKPVFLLLIFLNISLAWEYCQADIENKLCGTGKTHLICDAKNSIDNASYISKKFLAHVPLTRKVKRAFINWHNYYRNRTAGGWAKNSLNKIFFPMAVRMRELIWDSELSYLSHFRSKLVNAGEATCSSTLRFPKVAQNLEVTVLNEPKPVLEIIFLALRKMFDEKNNIENPTEMPKEFVEEHEVAKQFTTIINDQVSRVGCAVALGADCLDR
>LCSc19_SD5_xfSc0000019:1114322-1126851
MFKLKLQQFVLQLCLLAVCLNIALACRGKLLAAGITEEEKDIILKEHNRLRQTVATGRYPGQPGAENMREIVWDNELAQRAQQWAENCEFRHDPHRTINRFTMGQNMAIIWSTAPLEPDDGDFASRIQKWFDEVQKYQFGDAWSSKTGHYSQLVWGETSLVGCGFTEYKDTTKYNKLYVCNYGPGGNVVGLKPYEVGKPACSSYGMKPSPRYQGLCAAPEGSTGFSSNSIETYENNNNNNKVTNNYNSYNTYNTEQQQTTQFTSTTTNTQYNNHNNNNNNNNENIKYSNEYQHHYQQASYKVRQTQQQQQHLQLQQQTTSTATKKISTYGSYSFGSKTYGGSQTFTTETSQQQYNKYRNKLEAYKPSPEEFKRSVFKHTVLRSSIDQEQQSEQQQQQQQENVYNTTPPAKRGWSLLTWRG
>LCSc31_SD6_Sc0000031:1757092-1757964
MFSGKIYTLFLVLLPAVFAQTNYCSPNLCRNGRKHIACNNNGNFAETCRNPRIIEITPAIRIRIVNKHNALRNQIAQGFGEFPPAARMAGMIWNNELAKLAEYNVKQCEMRHDQCRNTKDFPYAGQNIAVSYWRGMQKTVLQVVNNHIQSWFNEYKDCPVEVIQSYSKPDTGKAIGHFTAMIQDKATHVGCAILRYNKNGYIQQLMTCNYAYTNVKRAPVYEQGPTASNCTSGTHKRFPSLCSLREKYN
>LCSc31_SD7_Sc0000031:1760550-1761399
MPSVFAQTNYCRANLCTKGRKHIACQNKGKFASVCKNPKIIKITPALRNRIVNRHNTLRNKIAAGFGKFPKAERMATMVWSNELAKLAEYNVKQCKMQHDQCRNTNDFSHAGQNIAMTTWSGKNKSIGQVINTHIQNWFNEYKHCPVSVIKNYASPKSGKAYGHFTAMVQDKSTHIGCAIIRSKKNRSIQQIMTCNYAYTNVKKTPVYRSGHSASKCKTGKDKKFKSLCSTKEKYNLK
>LCSc31_SD8_Sc0000031:1764243-1765120
MFNGKICILLLVVMPAVFAQTNYCRANLCTNGRKHIACGNKGKFSSVCKNPKMINITPALRDRIVNKHNTLRNKIAAGFGKFPKAERMATMVWSNELAKLAEYNVKQCKMQHDQCRNTNDFSHAGQNIAMTTWSGKDMSIGQVINTHIQNWFNEYKHCPLSVIKNYSSPTSGKAYGHFTAMVQDKSTHIGCAIIRSKKNSSTQQIMTCNYAYTNMKNTPVYRGGPSASKCKTGKDKKFNSLCSTKEKYKLK
>LCSc31_SD9_Sc0000031:1768246-1769141
MYQFKIIFAVLLTLCIIETSLSQTNYCRANLCKKGKHVACNNNGKFAGSCAKNAKIVRITPQLQRKIVKKHNSLRNRVASGKVNGFKGAVRMATIRWSPELSKLAEYNVKQCKMSHDKCRNTDKFSLAGQNVAKSSWSGQKKAVGTVLIEQIQSWYAEHKKCSMSEIRNLQNIAKSGHFTAMVQEKNMAVGCAILRQTSNGQTMQLMACNYAYTNILGSAVYRDGSTASKCTTGRNPNFKSLCSFKEKYNLKSGKY
>LCSc31_SD10_Sc0000031:1769460-1773389
MIKMRILITIVILLGFIMLQVKAHGNPKNVTENLNSNQTDSVKFEIKLNSSVTMHKDEINIENLITSSATPSSTTEGIINHTNSTTKPATEATTTLTTTSLITSATTTPTPPLHLSTEDTLSSGNQYCSPSLCEFYNGTHTNIKPHIACKNSGNFGPACGLQPHLLKMSERRRNLILDLHNLARSRIASGQVDGYKTASHMPQLKWDNELEYLATLHVKRCRFEHDLCHNSPRYPYSGQNIGYFWKGANITSHSKRMKNFIVNWYKEHKDANQTFIDSFHLHPERKVIGHFTAMVGDRVHHVGCAAIRFYKSNLTQILMTCNYDYNNFSDEPVYQTGPTASKCNYKISEKYPGLCDWKKPAYEYEAMEDENNNNLVLRV
>LCSc49_SD11_xfSc0000049:610060-610952
MNNILVFFYFSAIIAVASATDYCSSSICSKGVKHIACDNNGKFDASCSADAKMVTITDSLKKLLVDAHNVKRNFIAGGGDSKHSPACRMSTMQWDDELAAVAAFNVKQCKMAHDKCRNTDAFKYSGQNLAWMGYYGIPNDAQKLTQAVDMWYSEVKDSKQTYIDSYPNGYSGPAIGHFTVMMADRNIRVGCAASTYSPAGQPYKAYLVACNYATTNMINFPIYASCKKAGQSCTTGSNPNYPNLCSLSEQYTVNKWF
>LCSc49_SD12_xfSc0000049:612175-613233
MRQFLIVFALAAILVTTSAIDYCSKDLCYKRKHITCEHNGQFSSTCPSDAAIVTMTDSLKQLIVDGHNAKRNFIAGGGDVNHKPACSMATMQWDDELAYLASLNVKQCAMKHDSCRNTEQFRFAGQNLAWIHYLEPVNNEAGFNKSIELWYAEVANSKQEYIDSFPVEQLYSIGHFTAMMTDRNTHVGCSAATFSISGSRYKAFLVACNYASGNLRDVPIYVKCDRPAKNCSTGNNPSYPNLCSIKEHFDANYGYYKFV
>LCSc49_SD13_xfSc0000049:613830-615235
MDRLTVLFYFMAITIALVSGTDYCSSSLCDKDVKHIACDNDGKFAESCSNDAKIVPLTDSLKQVLVDAHNAKRNFIAGGGDPNHDPACRMATMQWDDELAAIAAFNVKQCKMQHDKCRNTDAFKYSGQNLVWVSYYDYPNDAERLKQYVDIWFSEVKNSNRTIIASYPMNYKGPMIGHFTVMVADRNIRLGCAASTYAVQGQSYKAYLLACNYATTNVLGFPLYVSSKKPAECCTTGHNPKYPNLCSISEEYSVNKFF
>LCSc49_SD14_xfSc0000049:617648-618532
MNKFIAICCIAILFDLAKATDYCSDSICDGKKGSHIACDHDGEFSSSCPDDAKMVDMTSSLKELIVDEHNKKRNIIAGGDDDFKPACRMATMEWDDELAKLAEYNVMQCKMNHDDCHNTEDFKYSGQNLGSIGFSDSKNDTEQITKSIKLWFEEKKDVDQSILDEYPSDYSGPDIGHFTVMMVDRNIRVGCAAATYSKDSHNNYLFACNYASTNMVGFPIYKSCDKAADDCESGTNSSYENLCSTSESYDVNKFQ
>LCSc49_SD15_xfSc0000049:619653-620549
MRQFLIVFGFAAVIAATSATDYCSNHLCFYGKHIACGHNGQFSFTCPADAAMVPMTDSLKQLIVDGHNTKRNFIAGGGDVNHKPACRMATMQWDDELAYFASLNVKQCAMKHDDCSNTDKLHYVGQNLAWMGYFEPVNNEKEFNKAIEMWYAEVANSKQEYMDSFPPSQLNSIGHFTAMMTDRNIRVGCAASTYSISGQPYKAFLVACNYASGNMPNFPIYVKCDIPAKDCSTGNNPSYPNLCSVNEQFDPNYGFN
>LCSc49_SD16_xfSc0000049:624872-625756
MNKFVIVFCFVTLASTVIATDYCSKKICDKGETHIACDNDGEFHSNCPDDAEKREITDSLKKLIVDRHNEKRNIIAGGGEKHLKAACRMATMEWDDELASLAELNVLQCKMKHDKCHNTDQFRYSGQNLASLGFTKSPNDTALIEKSIRLWYNEKSDVKQSYIDKYPKGYKGPKIGHFTVMMADRNIRVGCAAATYSASGKGKAYLFACNYASTNMVKYAIYKSCDKPAADCKSGTNTSYKNLCSTSESYKVNKYP
>LCSc49_SD17_xfSc0000049:629545-630444
MNKFLAIFCFLTLAASVIAKDYCNKNLCFNGNKHIACENDGKFYSICPNDAEKRKMTDALKKLIVEEHNEKRNIVAGGNVKHLKPACRMATMEWDDELASLAELNVLQCKMKHDKCHNTKEFKYSGQNLGAIGYRGNVNDTARILKSIKMWFEEKKDVKQAIIDKYPKGHKGPKIGHFTVMMADRNTRVGCAAATYSVPGKDYKNYLFACNYATTNMIGFPIYKKCDKPASNCKSGTNSNYKNLCSTSESYNINKFP
>LCSc49_SD18_xfSc0000049: 632370-633276
MNKFLAVFCFVTLAGSVLAKDYCNKNLCPNGNKHIACDNDEKFHSTCPDDAEKREMTDSLKKLIVEAHNEKRNIIAGGDVKHLKPACRMATMEWDDELASLAELNVLQCKMKHDKCHNTEEFKYSGQNLGEIGFRGNVNDTANIEKSIKMWFEEKKDVKQSIIDKYPKGYKGPKIGHFTVMMADRNIRVGCAAAVYSVSGKDYKNYLLACNYAATNMIGFAIYKSCDKSAADCKSGTNPNYENLCSSSESYNVNKYP
>LCSc49_SD19_xfSc0000049:636645-637538
MNKILVIFYFATLVVTVIATDYCSDKICYNGDKHIACDNDGKFYSTCPDDAEKREMTDSLKKLIVEAHNEKRNIVAGGDVKHLKPACRMATMEWDDELAALAELNVLQCKMKHDKCHNTDKFKYSGQNLASLGFTQSPNDNFMIEKSIRLWYKEKKDVKQSIIDKFPKGYKGPTITHFTGMIADRNTRVGCAAATYTVSGKNKAYLFACNYATISMAEYAIYKSCDKSAVDCKSGTNPSYKNLCSSSESYKVNKFP
>LCSc49_SD20_xfSc0000049:639054-639942
MNKLLVVFCFVTLVASVIATDYCSDKICYNGDKHIACENDGKFYSTCPKDAAKREMTEALKKLIVDEHNEKRNMVAGGDIKHLKPACRMATMEWDDELASLAELNVLQCKMKHDKCHNTDKFKYAGQNLASLGFTRSPNDDFMIKKSIRLWFQENRDVKQAVIDKFPDGYKGPTITHFTGMVADRNTRVGCAAATYTVSGKNKAYLFACNYATISMNKYAIYKSCDKPAVDCKSGTNPSYENLCSTSESYKVNQFP
>LCSc49_SD21_xfSc0000049:641234-642134
MKGFITLVYFASLIIAVIATNYCSKDICREGVTHVACNNEGKFSPRCPKDAELREITEPLKTMIVQAHNERRNTIAEGGGGLKPACRMATMEWDDELASLAKLNVLQCEMEHDKCHNTDNFKHSGQNLADIGFFDTANDTDSIQQSIDLWFNEKKNANQNIIDKFPKDYAGPMVGHFTAMASDRNIRVGCAASTYTDAGKDYKDYLFACNYAATNMAEFPIYKSCDKPAAECQSGTNPSYGNLCSTSESYDVNKYY
>LCSc49_SD22_xfSc0000049:647821-650214
MNQFSVLMCLVAAIAFASGTDYCSDSLCSAGVSHIACGNSGKFANTCPADAALVDIDENLKNVIVSTHNEKRNFIAGGGETKLRPACRMATMEWDDELADIAALNVQQCAMAHDKCRNTDAFHYSGQNLAWMGFFGQADDASMLKQAVNMWYGEVADSKMEYINSYPNNYKGPTIGHFTVMVADRNIRVGCAASTYSVTDQPYKAYLVACNYATTNMINFPIYTSCDKAASSCTTGVNEDYSNLCSPSEVYKVNKWF
>LCSc49_SD23_xfSc0000049:650772-651665
MNRFVALVCMAAVSATDYCSKSICNNGARHIACGHNGQFAPTCPADAEMVSIDDNLKQVLVDAHNEKRNYIAGGGDSRHSPACRMATMEWDDELAAIAALNVKQCQMNHDRCRNTADFKYSGQNLAWMGFFGAVNHAEKLKESVDMWYSEVKDSQQAYIDSYPNGYSGPAIGHFTVMMADRNIRVGCAASTYTEGGFKNYLVACNYATTNMINFPIYASCQQAGTSCTTGTNPQYPNLCSTSEEYAVNKWF
>LCSc49_SD24_xfSc0000049:654292-655185
MNRFIALLCMVAAVSATDYCSNSICNNGARHIACGHSGQFSPSCPADAEMVNIDNNLKQVLVDAHNEKRNFIAGGGDARHSPACRMATMEWDDELAAIAALNVKQCQMNHDRCRNTAAFKYSGQNLAWMGFFGAVDHAEKLRESVEMWYSEVKDSQQAYIDSYPNGYSGPAIGHFTVMMADRNIRVGCAASTYTEGGFKNYLVACNYATTNMINFPIYASCQQAGTSCTTGTNPQYPNLCSTSEEYAVNKWF
>LCSc49_SD25_xfSc0000049:657187-658072
MNRFVGLLCLVAAVSATDYCSNSICNNGAKHIACGHSGQFAPTCPSDAEMVNIDDKLKQVLVEAHNEKRNFIAGGGDARHSPACRMATMEWDDELAAIAALNVKQCQMNHDRCRNTAAFKYSGQNLAWMGFFGDVDHAEKLKESVEMWYSEVKDSQQAYIDSYPNGYSGPAIGHFTVMMADRNIRLGCAASMYTEGGFKNYLVACNYATTNMINFPIYASCQQAGTSCTTGTNPQYPNLCSPSEEYAVNKWF
>LCSc49_SD26_xfSc0000049:661477-662363
MNRFVALLCLVAAVSATDYCSKSICNNGAKHIACGHSGQFAPNCPSDAEMVNIDDKLKQVLVEAHNEKRNFIAGGGDARHSPACRMATMEWDDELAAIAALNVKQCQMNHDRCRNTAAFKYAGQNLAWMGFFGDVDHAEKFKESVEMWYSEVKDSQQAYIDSYPNGYSGPAIGHFTVMVADRNIRVGCAASMYTEGGFKNYLVACNYATTNMINFPIYASCQQAGTSCTTGTNPQYPNLCSVSEEYAVNKWF
