# Supplementary material for: Major SCP/TAPS protein expansion in Lucilia cuprina is associated with novel tandem array organisation and domain architecture
Source: Parasit Vectors. 2020 Nov 27;13:598. doi: 10.1186/s13071-020-04476-6 (PMC7694928; doi:10.1186/s13071-020-04476-6)
Supplement: Supplementary file 6 — Additional file 6: Data S4. A:L. cuprina SCP/TAPS best-predicted protein models in .pdb file format, produced with program I-TASSER and B: accompanying summary statists indicating accuracy of the predicted models. C-score is a confidence score ranging [-5,2]. TM-score and RMSD measure the similarity to the native structure. TM-score ranging [0,1] with a value >0.5 implying the model has correct topology. [file 13071_2020_4476_MOESM6_ESM.zip]

Archive with 2 entries (2 files):
- Additional file 6A.txt
- Additional file 6B.xlsx
