# Supplementary material for: Major SCP/TAPS protein expansion in Lucilia cuprina is associated with novel tandem array organisation and domain architecture
Source: Parasit Vectors. 2020 Nov 27;13:598. doi: 10.1186/s13071-020-04476-6 (PMC7694928; doi:10.1186/s13071-020-04476-6)
Supplement: Supplementary file 6 — Additional file 6: Data S4. A:L. cuprina SCP/TAPS best-predicted protein models in .pdb file format, produced with program I-TASSER and B: accompanying summary statists indicating accuracy of the predicted models. C-score is a confidence score ranging [-5,2]. TM-score and RMSD measure the similarity to the native structure. TM-score ranging [0,1] with a value >0.5 implying the model has correct topology. [file 13071_2020_4476_MOESM6_ESM.zip › Additional file 6A.txt]

|||
ATOM      1  H   MET     1      30.108  12.332  42.535  1.00 21.16              
ATOM      2  N   MET     1      30.689  13.043  42.897  1.00 21.16              
ATOM      3  CA  MET     1      30.206  14.413  42.750  1.00 21.16              
ATOM      4  C   MET     1      28.867  14.599  43.456  1.00 21.16              
ATOM      5  O   MET     1      28.516  13.808  44.329  1.00 21.16              
ATOM      6  CB  MET     1      30.070  14.772  41.269  1.00 21.16              
ATOM      7  CG  MET     1      29.625  16.222  41.084  1.00 21.16              
ATOM      8  SD  MET     1      29.477  16.652  39.335  1.00 21.16              
ATOM      9  CE  MET     1      28.939  18.362  39.515  1.00 21.16              
ATOM     10  H   PHE     2      28.514  16.146  42.267  1.00 20.53              
ATOM     11  N   PHE     2      28.147  15.657  43.042  1.00 20.53              
ATOM     12  CA  PHE     2      26.867  16.121  43.659  1.00 20.53              
ATOM     13  C   PHE     2      25.656  15.282  43.520  1.00 20.53              
ATOM     14  O   PHE     2      24.730  15.400  44.320  1.00 20.53              
ATOM     15  CB  PHE     2      26.607  17.517  43.083  1.00 20.53              
ATOM     16  CG  PHE     2      27.556  18.550  43.645  1.00 20.53              
ATOM     17  CD1 PHE     2      28.748  18.844  42.985  1.00 20.53              
ATOM     18  CD2 PHE     2      27.246  19.216  44.828  1.00 20.53              
ATOM     19  CE1 PHE     2      29.622  19.797  43.505  1.00 20.53              
ATOM     20  CE2 PHE     2      28.120  20.170  45.348  1.00 20.53              
ATOM     21  CZ  PHE     2      29.307  20.459  44.686  1.00 20.53              
ATOM     22  H   SER     3      25.654  14.754  41.618  1.00 20.80              
ATOM     23  N   SER     3      25.541  14.366  42.519  1.00 20.80              
ATOM     24  CA  SER     3      25.271  12.867  42.658  1.00 20.80              
ATOM     25  C   SER     3      25.848  12.123  41.441  1.00 20.80              
ATOM     26  O   SER     3      26.249  12.754  40.466  1.00 20.80              
ATOM     27  CB  SER     3      23.772  12.584  42.777  1.00 20.80              
ATOM     28  OG  SER     3      23.113  12.938  41.570  1.00 20.80              
ATOM     29  H   TRP     4      25.449  10.220  42.033  1.00 19.82              
ATOM     30  N   TRP     4      25.923  10.816  41.406  1.00 19.82              
ATOM     31  CA  TRP     4      26.791  10.212  40.328  1.00 19.82              
ATOM     32  C   TRP     4      26.075   9.082  39.475  1.00 19.82              
ATOM     33  O   TRP     4      26.736   8.356  38.736  1.00 19.82              
ATOM     34  CB  TRP     4      28.063   9.655  40.975  1.00 19.82              
ATOM     35  CG  TRP     4      28.988   9.045  39.960  1.00 19.82              
ATOM     36  CD1 TRP     4      29.972   9.693  39.288  1.00 19.82              
ATOM     37  CD2 TRP     4      29.017   7.682  39.506  1.00 19.82              
ATOM     38  NE1 TRP     4      30.607   8.810  38.445  1.00 19.82              
ATOM     39  CE2 TRP     4      30.045   7.558  38.553  1.00 19.82              
ATOM     40  CE3 TRP     4      28.257   6.551  39.829  1.00 19.82              
ATOM     41  CZ2 TRP     4      30.324   6.347  37.925  1.00 19.82              
ATOM     42  CZ3 TRP     4      28.536   5.339  39.201  1.00 19.82              
ATOM     43  CH2 TRP     4      29.561   5.237  38.256  1.00 19.82              
ATOM     44  H   CYS     5      24.097   9.748  39.738  1.00 19.72              
ATOM     45  N   CYS     5      24.681   8.964  39.601  1.00 19.72              
ATOM     46  CA  CYS     5      24.052   7.564  39.519  1.00 19.72              
ATOM     47  C   CYS     5      24.682   7.017  38.254  1.00 19.72              
ATOM     48  O   CYS     5      25.020   5.837  38.194  1.00 19.72              
ATOM     49  CB  CYS     5      22.528   7.547  39.392  1.00 19.72              
ATOM     50  SG  CYS     5      21.957   8.491  37.957  1.00 19.72              
ATOM     51  H   PHE     6      24.488   8.863  37.406  1.00 18.50              
ATOM     52  N   PHE     6      24.826   7.949  37.252  1.00 18.50              
ATOM     53  CA  PHE     6      25.466   7.626  35.970  1.00 18.50              
ATOM     54  C   PHE     6      24.810   7.048  34.729  1.00 18.50              
ATOM     55  O   PHE     6      24.054   6.084  34.824  1.00 18.50              
ATOM     56  CB  PHE     6      26.606   6.713  36.434  1.00 18.50              
ATOM     57  CG  PHE     6      27.462   6.243  35.280  1.00 18.50              
ATOM     58  CD1 PHE     6      28.378   7.108  34.684  1.00 18.50              
ATOM     59  CD2 PHE     6      27.342   4.940  34.803  1.00 18.50              
ATOM     60  CE1 PHE     6      29.167   6.673  33.621  1.00 18.50              
ATOM     61  CE2 PHE     6      28.130   4.504  33.739  1.00 18.50              
ATOM     62  CZ  PHE     6      29.042   5.371  33.149  1.00 18.50              
ATOM     63  H   LYS     7      25.549   8.629  33.748  1.00 18.29              
ATOM     64  N   LYS     7      25.185   7.727  33.580  1.00 18.29              
ATOM     65  CA  LYS     7      25.091   7.231  32.182  1.00 18.29              
ATOM     66  C   LYS     7      25.991   8.133  31.499  1.00 18.29              
ATOM     67  O   LYS     7      25.955   9.338  31.739  1.00 18.29              
ATOM     68  CB  LYS     7      23.695   7.304  31.555  1.00 18.29              
ATOM     69  CG  LYS     7      23.668   6.663  30.167  1.00 18.29              
ATOM     70  CD  LYS     7      22.247   6.651  29.604  1.00 18.29              
ATOM     71  CE  LYS     7      22.205   5.927  28.259  1.00 18.29              
ATOM     72  NZ  LYS     7      20.808   5.878  27.752  1.00 18.29              
ATOM     73  H   CYS     8      26.814   6.492  30.448  1.00 17.90              
ATOM     74  N   CYS     8      26.795   7.462  30.626  1.00 17.90              
ATOM     75  CA  CYS     8      27.707   8.338  29.900  1.00 17.90              
ATOM     76  C   CYS     8      27.524   8.047  28.420  1.00 17.90              
ATOM     77  O   CYS     8      27.312   6.898  28.039  1.00 17.90              
ATOM     78  CB  CYS     8      29.167   8.114  30.299  1.00 17.90              
ATOM     79  SG  CYS     8      29.732   6.443  29.891  1.00 17.90              
ATOM     80  H   GLN     9      27.737  10.020  27.888  1.00 18.33              
ATOM     81  N   GLN     9      27.610   9.122  27.499  1.00 18.33              
ATOM     82  CA  GLN     9      27.523   8.974  25.997  1.00 18.33              
ATOM     83  C   GLN     9      28.780   9.564  25.567  1.00 18.33              
ATOM     84  O   GLN     9      29.111  10.674  25.975  1.00 18.33              
ATOM     85  CB  GLN     9      26.349   9.702  25.340  1.00 18.33              
ATOM     86  CG  GLN     9      25.006   9.195  25.868  1.00 18.33              
ATOM     87  CD  GLN     9      23.851  10.017  25.308  1.00 18.33              
ATOM     88  NE2 GLN     9      22.865   9.373  24.721  1.00 18.33              
ATOM     89  OE1 GLN     9      23.843  11.236  25.403  1.00 18.33              
ATOM     90  H   THR    10      29.216   7.896  24.589  1.00 18.69              
ATOM     91  N   THR    10      29.453   8.839  24.760  1.00 18.69              
ATOM     92  CA  THR    10      30.600   9.423  24.070  1.00 18.69              
ATOM     93  C   THR    10      30.542   9.516  22.525  1.00 18.69              
ATOM     94  O   THR    10      30.969   8.592  21.836  1.00 18.69              
ATOM     95  CB  THR    10      31.844   8.619  24.495  1.00 18.69              
ATOM     96  OG1 THR    10      31.994   8.702  25.906  1.00 18.69              
ATOM     97  CG2 THR    10      33.109   9.162  23.835  1.00 18.69              
ATOM     98  H   ALA    11      29.543  11.314  22.420  1.00 19.37              
ATOM     99  N   ALA    11      30.027  10.612  21.923  1.00 19.37              
ATOM    100  CA  ALA    11      30.208  10.756  20.458  1.00 19.37              
ATOM    101  C   ALA    11      31.635  11.101  20.258  1.00 19.37              
ATOM    102  O   ALA    11      32.256  10.626  19.309  1.00 19.37              
ATOM    103  CB  ALA    11      29.315  11.833  19.855  1.00 19.37              
ATOM    104  H   ASP    12      31.957  12.171  22.012  1.00 19.24              
ATOM    105  N   ASP    12      32.333  11.962  21.124  1.00 19.24              
ATOM    106  CA  ASP    12      33.572  12.533  20.745  1.00 19.24              
ATOM    107  C   ASP    12      34.519  12.516  21.927  1.00 19.24              
ATOM    108  O   ASP    12      34.080  12.623  23.070  1.00 19.24              
ATOM    109  CB  ASP    12      33.389  13.966  20.239  1.00 19.24              
ATOM    110  CG  ASP    12      32.907  14.892  21.352  1.00 19.24              
ATOM    111  OD1 ASP    12      33.046  16.109  21.198  1.00 19.24              
ATOM    112  OD2 ASP    12      32.339  13.995  22.438  1.00 19.24              
ATOM    113  H   ASP    13      35.915  12.004  20.708  1.00 18.61              
ATOM    114  N   ASP    13      35.827  12.385  21.615  1.00 18.61              
ATOM    115  CA  ASP    13      36.974  12.692  22.337  1.00 18.61              
ATOM    116  C   ASP    13      36.941  12.140  23.696  1.00 18.61              
ATOM    117  O   ASP    13      36.925  12.893  24.667  1.00 18.61              
ATOM    118  CB  ASP    13      37.158  14.211  22.392  1.00 18.61              
ATOM    119  CG  ASP    13      37.381  14.795  21.000  1.00 18.61              
ATOM    120  OD1 ASP    13      37.348  16.023  20.871  1.00 18.61              
ATOM    121  OD2 ASP    13      37.603  13.614  20.071  1.00 18.61              
ATOM    122  H   ASP    14      37.128  10.294  23.084  1.00 18.07              
ATOM    123  N   ASP    14      36.933  10.835  23.886  1.00 18.07              
ATOM    124  CA  ASP    14      36.684  10.192  25.095  1.00 18.07              
ATOM    125  C   ASP    14      37.559  10.624  26.319  1.00 18.07              
ATOM    126  O   ASP    14      37.462  10.026  27.388  1.00 18.07              
ATOM    127  CB  ASP    14      36.832   8.688  24.847  1.00 18.07              
ATOM    128  CG  ASP    14      38.216   8.348  24.302  1.00 18.07              
ATOM    129  OD1 ASP    14      39.201   8.810  24.887  1.00 18.07              
ATOM    130  OD2 ASP    14      37.992   7.462  23.089  1.00 18.07              
ATOM    131  H   ASP    15      38.424  12.015  25.122  1.00 17.87              
ATOM    132  N   ASP    15      38.375  11.682  26.050  1.00 17.87              
ATOM    133  CA  ASP    15      39.172  12.336  27.089  1.00 17.87              
ATOM    134  C   ASP    15      38.369  13.493  27.885  1.00 17.87              
ATOM    135  O   ASP    15      38.951  14.187  28.716  1.00 17.87              
ATOM    136  CB  ASP    15      40.439  12.918  26.455  1.00 17.87              
ATOM    137  CG  ASP    15      41.395  11.814  26.011  1.00 17.87              
ATOM    138  OD1 ASP    15      42.229  12.082  25.141  1.00 17.87              
ATOM    139  OD2 ASP    15      41.036  10.583  26.825  1.00 17.87              
ATOM    140  H   TYR    16      36.662  13.896  26.736  1.00 16.89              
ATOM    141  N   TYR    16      36.988  13.731  27.653  1.00 16.89              
ATOM    142  CA  TYR    16      36.040  13.731  28.755  1.00 16.89              
ATOM    143  C   TYR    16      35.091  12.443  28.984  1.00 16.89              
ATOM    144  O   TYR    16      34.081  12.292  28.300  1.00 16.89              
ATOM    145  CB  TYR    16      35.180  14.985  28.564  1.00 16.89              
ATOM    146  CG  TYR    16      34.467  15.392  29.838  1.00 16.89              
ATOM    147  CD1 TYR    16      35.195  15.702  30.988  1.00 16.89              
ATOM    148  CD2 TYR    16      33.074  15.459  29.874  1.00 16.89              
ATOM    149  CE1 TYR    16      34.538  16.077  32.161  1.00 16.89              
ATOM    150  CE2 TYR    16      32.414  15.833  31.046  1.00 16.89              
ATOM    151  CZ  TYR    16      33.148  16.140  32.186  1.00 16.89              
ATOM    152  OH  TYR    16      32.500  16.508  33.340  1.00 16.89              
ATOM    153  H   HIS    17      35.991  11.711  30.735  1.00 17.25              
ATOM    154  N   HIS    17      35.413  11.503  29.963  1.00 17.25              
ATOM    155  CA  HIS    17      34.835  10.099  29.821  1.00 17.25              
ATOM    156  C   HIS    17      35.314   9.417  31.121  1.00 17.25              
ATOM    157  O   HIS    17      35.905  10.070  31.978  1.00 17.25              
ATOM    158  CB  HIS    17      35.331   9.315  28.602  1.00 17.25              
ATOM    159  CG  HIS    17      34.562   8.049  28.357  1.00 17.25              
ATOM    160  ND1 HIS    17      33.317   8.026  27.768  1.00 17.25              
ATOM    161  CD2 HIS    17      34.877   6.756  28.629  1.00 17.25              
ATOM    162  CE1 HIS    17      32.901   6.768  27.690  1.00 17.25              
ATOM    163  NE2 HIS    17      33.832   5.977  28.207  1.00 17.25              
ATOM    164  H   GLN    18      34.738   7.492  30.564  1.00 16.79              
ATOM    165  N   GLN    18      35.069   8.088  31.277  1.00 16.79              
ATOM    166  CA  GLN    18      35.321   7.551  32.575  1.00 16.79              
ATOM    167  C   GLN    18      35.553   6.106  32.581  1.00 16.79              
ATOM    168  O   GLN    18      35.278   5.433  31.590  1.00 16.79              
ATOM    169  CB  GLN    18      34.146   7.899  33.492  1.00 16.79              
ATOM    170  CG  GLN    18      34.441   7.531  34.947  1.00 16.79              
ATOM    171  CD  GLN    18      35.751   8.154  35.415  1.00 16.79              
ATOM    172  NE2 GLN    18      35.687   9.265  36.119  1.00 16.79              
ATOM    173  OE1 GLN    18      36.826   7.638  35.145  1.00 16.79              
ATOM    174  H   ARG    19      36.808   5.910  34.129  1.00 16.24              
ATOM    175  N   ARG    19      36.076   5.426  33.679  1.00 16.24              
ATOM    176  CA  ARG    19      35.642   4.090  34.212  1.00 16.24              
ATOM    177  C   ARG    19      36.913   3.551  34.699  1.00 16.24              
ATOM    178  O   ARG    19      37.942   3.716  34.048  1.00 16.24              
ATOM    179  CB  ARG    19      35.031   3.140  33.178  1.00 16.24              
ATOM    180  CG  ARG    19      33.692   3.660  32.656  1.00 16.24              
ATOM    181  CD  ARG    19      33.192   2.798  31.497  1.00 16.24              
ATOM    182  NE  ARG    19      31.909   3.334  30.994  1.00 16.24              
ATOM    183  CZ  ARG    19      31.218   2.731  30.043  1.00 16.24              
ATOM    184  NH1 ARG    19      30.078   3.242  29.621  1.00 16.24              
ATOM    185  NH2 ARG    19      31.670   1.615  29.513  1.00 16.24              
ATOM    186  N   PRO    20      36.923   2.902  35.812  1.00 15.82              
ATOM    187  CA  PRO    20      38.118   2.408  36.460  1.00 15.82              
ATOM    188  C   PRO    20      38.836   1.333  35.617  1.00 15.82              
ATOM    189  O   PRO    20      38.818   1.399  34.390  1.00 15.82              
ATOM    190  CB  PRO    20      37.600   1.824  37.776  1.00 15.82              
ATOM    191  CG  PRO    20      36.357   2.620  38.107  1.00 15.82              
ATOM    192  CD  PRO    20      35.579   2.759  36.809  1.00 15.82              
ATOM    193  H   LYS    21      39.681   0.681  37.215  1.00 15.83              
ATOM    194  N   LYS    21      39.417   0.406  36.305  1.00 15.83              
ATOM    195  CA  LYS    21      39.704  -0.988  35.852  1.00 15.83              
ATOM    196  C   LYS    21      38.311  -1.492  35.407  1.00 15.83              
ATOM    197  O   LYS    21      38.197  -2.587  34.861  1.00 15.83              
ATOM    198  CB  LYS    21      40.276  -1.906  36.937  1.00 15.83              
ATOM    199  CG  LYS    21      40.754  -3.236  36.353  1.00 15.83              
ATOM    200  CD  LYS    21      41.904  -3.013  35.371  1.00 15.83              
ATOM    201  CE  LYS    21      42.399  -4.345  34.808  1.00 15.83              
ATOM    202  NZ  LYS    21      43.537  -4.112  33.880  1.00 15.83              
ATOM    203  H   THR    22      37.505   0.292  35.591  1.00 15.70              
ATOM    204  N   THR    22      37.343  -0.680  35.651  1.00 15.70              
ATOM    205  CA  THR    22      35.956  -1.181  36.027  1.00 15.70              
ATOM    206  C   THR    22      34.767  -0.731  35.178  1.00 15.70              
ATOM    207  O   THR    22      33.670  -0.549  35.702  1.00 15.70              
ATOM    208  CB  THR    22      35.722  -0.786  37.498  1.00 15.70              
ATOM    209  OG1 THR    22      36.752  -1.347  38.300  1.00 15.70              
ATOM    210  CG2 THR    22      34.375  -1.296  38.003  1.00 15.70              
ATOM    211  H   ARG    23      35.950  -0.396  33.606  1.00 15.73              
ATOM    212  N   ARG    23      35.022  -0.573  33.891  1.00 15.73              
ATOM    213  CA  ARG    23      33.950  -0.657  32.863  1.00 15.73              
ATOM    214  C   ARG    23      32.949  -1.848  33.048  1.00 15.73              
ATOM    215  O   ARG    23      31.773  -1.723  32.714  1.00 15.73              
ATOM    216  CB  ARG    23      34.613  -0.740  31.486  1.00 15.73              
ATOM    217  CG  ARG    23      33.578  -0.748  30.361  1.00 15.73              
ATOM    218  CD  ARG    23      34.239  -0.449  29.016  1.00 15.73              
ATOM    219  NE  ARG    23      33.237  -0.546  27.934  1.00 15.73              
ATOM    220  CZ  ARG    23      33.473  -0.105  26.711  1.00 15.73              
ATOM    221  NH1 ARG    23      32.551  -0.210  25.775  1.00 15.73              
ATOM    222  NH2 ARG    23      34.636   0.442  26.427  1.00 15.73              
ATOM    223  H   ASN    24      34.496  -3.108  33.921  1.00 15.58              
ATOM    224  N   ASN    24      33.562  -2.994  33.622  1.00 15.58              
ATOM    225  CA  ASN    24      32.591  -4.150  33.767  1.00 15.58              
ATOM    226  C   ASN    24      31.490  -3.721  34.768  1.00 15.58              
ATOM    227  O   ASN    24      30.406  -4.301  34.778  1.00 15.58              
ATOM    228  CB  ASN    24      33.278  -5.429  34.254  1.00 15.58              
ATOM    229  CG  ASN    24      34.171  -6.024  33.171  1.00 15.58              
ATOM    230  ND2 ASN    24      35.229  -6.707  33.557  1.00 15.58              
ATOM    231  OD1 ASN    24      33.912  -5.871  31.986  1.00 15.58              
ATOM    232  H   THR    25      32.581  -2.182  35.621  1.00 15.70              
ATOM    233  N   THR    25      31.721  -2.666  35.660  1.00 15.70              
ATOM    234  CA  THR    25      30.692  -2.252  36.673  1.00 15.70              
ATOM    235  C   THR    25      29.805  -1.151  36.104  1.00 15.70              
ATOM    236  O   THR    25      28.583  -1.224  36.216  1.00 15.70              
ATOM    237  CB  THR    25      31.355  -1.763  37.975  1.00 15.70              
ATOM    238  OG1 THR    25      32.114  -2.824  38.538  1.00 15.70              
ATOM    239  CG2 THR    25      30.311  -1.313  38.995  1.00 15.70              
ATOM    240  H   SER    26      31.390  -0.250  35.370  1.00 15.78              
ATOM    241  N   SER    26      30.416  -0.174  35.511  1.00 15.78              
ATOM    242  CA  SER    26      29.703   1.048  35.035  1.00 15.78              
ATOM    243  C   SER    26      28.858   0.789  33.845  1.00 15.78              
ATOM    244  O   SER    26      27.756   1.323  33.743  1.00 15.78              
ATOM    245  CB  SER    26      30.722   2.145  34.719  1.00 15.78              
ATOM    246  OG  SER    26      31.568   1.732  33.656  1.00 15.78              
ATOM    247  H   ALA    27      30.178  -0.457  32.960  1.00 16.04              
ATOM    248  N   ALA    27      29.286  -0.050  32.849  1.00 16.04              
ATOM    249  CA  ALA    27      28.499  -0.368  31.660  1.00 16.04              
ATOM    250  C   ALA    27      27.351  -1.344  31.922  1.00 16.04              
ATOM    251  O   ALA    27      26.249  -1.150  31.415  1.00 16.04              
ATOM    252  CB  ALA    27      29.433  -0.926  30.593  1.00 16.04              
ATOM    253  H   ASN    28      28.562  -2.421  33.066  1.00 16.49              
ATOM    254  N   ASN    28      27.646  -2.351  32.706  1.00 16.49              
ATOM    255  CA  ASN    28      26.660  -3.365  33.063  1.00 16.49              
ATOM    256  C   ASN    28      27.274  -4.239  34.209  1.00 16.49              
ATOM    257  O   ASN    28      27.896  -5.263  33.937  1.00 16.49              
ATOM    258  CB  ASN    28      26.274  -4.250  31.874  1.00 16.49              
ATOM    259  CG  ASN    28      25.096  -5.155  32.217  1.00 16.49              
ATOM    260  ND2 ASN    28      24.346  -5.587  31.225  1.00 16.49              
ATOM    261  OD1 ASN    28      24.858  -5.468  33.376  1.00 16.49              
ATOM    262  H   LYS    29      27.608  -3.078  35.609  1.00 16.67              
ATOM    263  N   LYS    29      27.151  -3.932  35.420  1.00 16.67              
ATOM    264  CA  LYS    29      26.466  -4.629  36.503  1.00 16.67              
ATOM    265  C   LYS    29      25.024  -4.048  36.591  1.00 16.67              
ATOM    266  O   LYS    29      24.154  -4.653  37.213  1.00 16.67              
ATOM    267  CB  LYS    29      27.186  -4.462  37.845  1.00 16.67              
ATOM    268  CG  LYS    29      28.566  -5.121  37.828  1.00 16.67              
ATOM    269  CD  LYS    29      29.220  -5.040  39.208  1.00 16.67              
ATOM    270  CE  LYS    29      30.618  -5.656  39.179  1.00 16.67              
ATOM    271  NZ  LYS    29      31.241  -5.564  40.526  1.00 16.67              
ATOM    272  H   SER    30      25.307  -2.148  36.217  1.00 16.49              
ATOM    273  N   SER    30      24.728  -2.917  35.999  1.00 16.49              
ATOM    274  CA  SER    30      23.617  -2.735  35.055  1.00 16.49              
ATOM    275  C   SER    30      23.907  -1.628  34.085  1.00 16.49              
ATOM    276  O   SER    30      24.692  -0.733  34.388  1.00 16.49              
ATOM    277  CB  SER    30      22.321  -2.437  35.811  1.00 16.49              
ATOM    278  OG  SER    30      22.428  -1.195  36.491  1.00 16.49              
ATOM    279  H   GLN    31      23.102  -2.488  32.327  1.00 16.62              
ATOM    280  N   GLN    31      23.249  -1.672  32.862  1.00 16.62              
ATOM    281  CA  GLN    31      22.722  -0.327  32.340  1.00 16.62              
ATOM    282  C   GLN    31      21.586  -0.021  33.289  1.00 16.62              
ATOM    283  O   GLN    31      20.818  -0.914  33.639  1.00 16.62              
ATOM    284  CB  GLN    31      22.208  -0.361  30.899  1.00 16.62              
ATOM    285  CG  GLN    31      23.346  -0.580  29.901  1.00 16.62              
ATOM    286  CD  GLN    31      22.812  -0.707  28.479  1.00 16.62              
ATOM    287  NE2 GLN    31      23.248   0.148  27.579  1.00 16.62              
ATOM    288  OE1 GLN    31      22.004  -1.577  28.186  1.00 16.62              
ATOM    289  H   ARG    32      22.056   1.743  32.980  1.00 16.37              
ATOM    290  N   ARG    32      21.553   1.194  33.627  1.00 16.37              
ATOM    291  CA  ARG    32      20.902   1.851  34.781  1.00 16.37              
ATOM    292  C   ARG    32      21.630   1.534  36.047  1.00 16.37              
ATOM    293  O   ARG    32      21.078   0.875  36.926  1.00 16.37              
ATOM    294  CB  ARG    32      19.439   1.414  34.893  1.00 16.37              
ATOM    295  CG  ARG    32      18.734   2.099  36.064  1.00 16.37              
ATOM    296  CD  ARG    32      18.667   3.610  35.847  1.00 16.37              
ATOM    297  NE  ARG    32      18.004   4.252  37.001  1.00 16.37              
ATOM    298  CZ  ARG    32      17.667   5.529  37.001  1.00 16.37              
ATOM    299  NH1 ARG    32      17.076   6.063  38.051  1.00 16.37              
ATOM    300  NH2 ARG    32      17.922   6.273  35.945  1.00 16.37              
ATOM    301  H   VAL    33      23.023   2.720  35.376  1.00 15.99              
ATOM    302  N   VAL    33      22.858   2.039  36.071  1.00 15.99              
ATOM    303  CA  VAL    33      23.902   1.701  36.972  1.00 15.99              
ATOM    304  C   VAL    33      23.788   2.298  38.375  1.00 15.99              
ATOM    305  O   VAL    33      23.250   3.391  38.538  1.00 15.99              
ATOM    306  CB  VAL    33      25.246   2.111  36.329  1.00 15.99              
ATOM    307  CG1 VAL    33      26.411   1.768  37.256  1.00 15.99              
ATOM    308  CG2 VAL    33      25.448   1.375  35.005  1.00 15.99              
ATOM    309  H   SER    34      24.698   0.706  38.978  1.00 15.85              
ATOM    310  N   SER    34      24.307   1.553  39.302  1.00 15.85              
ATOM    311  CA  SER    34      24.353   1.848  40.667  1.00 15.85              
ATOM    312  C   SER    34      25.618   1.944  41.354  1.00 15.85              
ATOM    313  O   SER    34      26.231   3.009  41.370  1.00 15.85              
ATOM    314  CB  SER    34      23.478   0.786  41.336  1.00 15.85              
ATOM    315  OG  SER    34      23.976  -0.511  41.043  1.00 15.85              
ATOM    316  H   TYR    35      25.429   0.079  41.934  1.00 16.03              
ATOM    317  N   TYR    35      26.103   0.798  41.976  1.00 16.03              
ATOM    318  CA  TYR    35      27.379   0.541  42.628  1.00 16.03              
ATOM    319  C   TYR    35      27.451  -1.014  42.802  1.00 16.03              
ATOM    320  O   TYR    35      26.471  -1.710  42.542  1.00 16.03              
ATOM    321  CB  TYR    35      27.510   1.226  43.992  1.00 16.03              
ATOM    322  CG  TYR    35      26.463   0.748  44.977  1.00 16.03              
ATOM    323  CD1 TYR    35      26.797  -0.168  45.976  1.00 16.03              
ATOM    324  CD2 TYR    35      25.152   1.218  44.895  1.00 16.03              
ATOM    325  CE1 TYR    35      25.831  -0.609  46.883  1.00 16.03              
ATOM    326  CE2 TYR    35      24.184   0.780  45.800  1.00 16.03              
ATOM    327  CZ  TYR    35      24.527  -0.133  46.792  1.00 16.03              
ATOM    328  OH  TYR    35      23.576  -0.565  47.683  1.00 16.03              
ATOM    329  H   THR    36      29.463  -1.275  42.772  1.00 16.03              
ATOM    330  N   THR    36      28.654  -1.553  43.265  1.00 16.03              
ATOM    331  CA  THR    36      28.787  -2.476  44.405  1.00 16.03              
ATOM    332  C   THR    36      29.746  -1.818  45.507  1.00 16.03              
ATOM    333  O   THR    36      30.260  -0.721  45.299  1.00 16.03              
ATOM    334  CB  THR    36      29.356  -3.841  43.973  1.00 16.03              
ATOM    335  OG1 THR    36      30.677  -3.661  43.481  1.00 16.03              
ATOM    336  CG2 THR    36      28.507  -4.474  42.873  1.00 16.03              
ATOM    337  H   ALA    37      29.331  -2.974  47.113  1.00 15.38              
ATOM    338  N   ALA    37      30.032  -2.426  46.686  1.00 15.38              
ATOM    339  CA  ALA    37      31.297  -2.304  47.317  1.00 15.38              
ATOM    340  C   ALA    37      32.279  -2.724  46.144  1.00 15.38              
ATOM    341  O   ALA    37      32.212  -3.851  45.657  1.00 15.38              
ATOM    342  CB  ALA    37      31.502  -3.208  48.526  1.00 15.38              
ATOM    343  H   VAL    38      32.867  -0.815  46.000  1.00 13.87              
ATOM    344  N   VAL    38      33.124  -1.747  45.803  1.00 13.87              
ATOM    345  CA  VAL    38      34.467  -2.025  45.127  1.00 13.87              
ATOM    346  C   VAL    38      35.421  -0.745  45.380  1.00 13.87              
ATOM    347  O   VAL    38      34.960   0.391  45.307  1.00 13.87              
ATOM    348  CB  VAL    38      34.323  -2.287  43.611  1.00 13.87              
ATOM    349  CG1 VAL    38      33.813  -1.036  42.897  1.00 13.87              
ATOM    350  CG2 VAL    38      35.672  -2.674  43.007  1.00 13.87              
ATOM    351  N   PRO    39      36.687  -1.099  45.651  1.00 12.70              
ATOM    352  CA  PRO    39      37.868  -0.255  45.355  1.00 12.70              
ATOM    353  C   PRO    39      37.630   0.168  43.831  1.00 12.70              
ATOM    354  O   PRO    39      37.302  -0.676  43.000  1.00 12.70              
ATOM    355  CB  PRO    39      39.121  -1.122  45.499  1.00 12.70              
ATOM    356  CG  PRO    39      38.783  -2.143  46.563  1.00 12.70              
ATOM    357  CD  PRO    39      37.341  -2.553  46.321  1.00 12.70              
ATOM    358  H   ILE    40      37.435   2.044  44.346  1.00 11.23              
ATOM    359  N   ILE    40      37.842   1.524  43.613  1.00 11.23              
ATOM    360  CA  ILE    40      38.512   2.207  42.567  1.00 11.23              
ATOM    361  C   ILE    40      39.823   2.714  43.024  1.00 11.23              
ATOM    362  O   ILE    40      39.953   3.143  44.168  1.00 11.23              
ATOM    363  CB  ILE    40      37.649   3.370  42.030  1.00 11.23              
ATOM    364  CG1 ILE    40      36.346   2.834  41.425  1.00 11.23              
ATOM    365  CG2 ILE    40      38.407   4.140  40.947  1.00 11.23              
ATOM    366  CD1 ILE    40      35.359   3.958  41.131  1.00 11.23              
ATOM    367  N   PRO    41      40.955   2.771  42.285  1.00 10.37              
ATOM    368  CA  PRO    41      42.097   3.605  42.669  1.00 10.37              
ATOM    369  C   PRO    41      41.738   5.038  42.257  1.00 10.37              
ATOM    370  O   PRO    41      41.249   5.257  41.151  1.00 10.37              
ATOM    371  CB  PRO    41      43.301   3.088  41.881  1.00 10.37              
ATOM    372  CG  PRO    41      42.728   2.503  40.608  1.00 10.37              
ATOM    373  CD  PRO    41      41.370   1.930  40.975  1.00 10.37              
ATOM    374  H   THR    42      41.606   5.897  43.959  1.00  9.11              
ATOM    375  N   THR    42      41.944   6.016  43.039  1.00  9.11              
ATOM    376  CA  THR    42      42.645   7.297  42.674  1.00  9.11              
ATOM    377  C   THR    42      43.609   7.533  43.751  1.00  9.11              
ATOM    378  O   THR    42      43.215   7.840  44.874  1.00  9.11              
ATOM    379  CB  THR    42      41.700   8.508  42.550  1.00  9.11              
ATOM    380  OG1 THR    42      40.744   8.249  41.530  1.00  9.11              
ATOM    381  CG2 THR    42      42.468   9.778  42.191  1.00  9.11              
ATOM    382  H   THR    43      45.147   7.171  42.607  1.00  8.07              
ATOM    383  N   THR    43      44.841   7.425  43.510  1.00  8.07              
ATOM    384  CA  THR    43      45.799   7.668  44.522  1.00  8.07              
ATOM    385  C   THR    43      46.783   8.762  43.877  1.00  8.07              
ATOM    386  O   THR    43      46.962   8.790  42.662  1.00  8.07              
ATOM    387  CB  THR    43      46.609   6.425  44.940  1.00  8.07              
ATOM    388  OG1 THR    43      47.304   5.919  43.809  1.00  8.07              
ATOM    389  CG2 THR    43      45.699   5.328  45.488  1.00  8.07              
ATOM    390  H   THR    44      47.480   9.196  45.715  1.00  7.32              
ATOM    391  N   THR    44      47.320   9.546  44.806  1.00  7.32              
ATOM    392  CA  THR    44      47.672  10.889  44.508  1.00  7.32              
ATOM    393  C   THR    44      48.877  10.979  43.499  1.00  7.32              
ATOM    394  O   THR    44      49.769  10.134  43.528  1.00  7.32              
ATOM    395  CB  THR    44      48.022  11.647  45.803  1.00  7.32              
ATOM    396  OG1 THR    44      49.096  10.984  46.455  1.00  7.32              
ATOM    397  CG2 THR    44      46.829  11.700  46.755  1.00  7.32              
ATOM    398  H   ASN    45      47.880  12.435  42.596  1.00  6.15              
ATOM    399  N   ASN    45      48.765  12.015  42.716  1.00  6.15              
ATOM    400  CA  ASN    45      49.859  12.542  42.051  1.00  6.15              
ATOM    401  C   ASN    45      50.223  13.830  42.953  1.00  6.15              
ATOM    402  O   ASN    45      49.508  14.829  42.918  1.00  6.15              
ATOM    403  CB  ASN    45      49.596  12.968  40.604  1.00  6.15              
ATOM    404  CG  ASN    45      49.294  11.763  39.720  1.00  6.15              
ATOM    405  ND2 ASN    45      48.279  11.855  38.885  1.00  6.15              
ATOM    406  OD1 ASN    45      49.972  10.747  39.785  1.00  6.15              
ATOM    407  H   GLU    46      51.886  12.945  43.746  1.00  5.64              
ATOM    408  N   GLU    46      51.301  13.738  43.691  1.00  5.64              
ATOM    409  CA  GLU    46      51.648  14.986  44.516  1.00  5.64              
ATOM    410  C   GLU    46      51.804  16.143  43.495  1.00  5.64              
ATOM    411  O   GLU    46      51.435  17.277  43.789  1.00  5.64              
ATOM    412  CB  GLU    46      52.935  14.827  45.331  1.00  5.64              
ATOM    413  CG  GLU    46      52.748  13.843  46.486  1.00  5.64              
ATOM    414  CD  GLU    46      54.047  13.658  47.262  1.00  5.64              
ATOM    415  OE1 GLU    46      54.041  12.897  48.234  1.00  5.64              
ATOM    416  OE2 GLU    46      55.043  14.281  46.876  1.00  5.64              
ATOM    417  H   SER    47      52.796  14.961  42.203  1.00  5.72              
ATOM    418  N   SER    47      52.362  15.846  42.255  1.00  5.72              
ATOM    419  CA  SER    47      52.352  16.707  41.073  1.00  5.72              
ATOM    420  C   SER    47      51.846  18.150  41.262  1.00  5.72              
ATOM    421  O   SER    47      51.078  18.646  40.441  1.00  5.72              
ATOM    422  CB  SER    47      51.515  15.998  40.007  1.00  5.72              
ATOM    423  OG  SER    47      52.178  14.821  39.570  1.00  5.72              
ATOM    424  H   GLU    48      52.870  18.167  42.873  1.00  5.53              
ATOM    425  N   GLU    48      52.294  18.715  42.288  1.00  5.53              
ATOM    426  CA  GLU    48      52.014  20.132  42.662  1.00  5.53              
ATOM    427  C   GLU    48      53.426  20.886  42.563  1.00  5.53              
ATOM    428  O   GLU    48      54.400  20.452  43.174  1.00  5.53              
ATOM    429  CB  GLU    48      51.434  20.284  44.071  1.00  5.53              
ATOM    430  CG  GLU    48      51.144  21.749  44.402  1.00  5.53              
ATOM    431  CD  GLU    48      50.489  21.880  45.773  1.00  5.53              
ATOM    432  OE1 GLU    48      50.910  22.751  46.538  1.00  5.53              
ATOM    433  OE2 GLU    48      49.566  21.103  46.048  1.00  5.53              
ATOM    434  H   ALA    49      52.727  22.386  41.164  1.00  5.66              
ATOM    435  N   ALA    49      53.451  22.054  41.748  1.00  5.66              
ATOM    436  CA  ALA    49      54.705  22.804  41.828  1.00  5.66              
ATOM    437  C   ALA    49      54.278  24.240  41.822  1.00  5.66              
ATOM    438  O   ALA    49      54.094  24.824  40.756  1.00  5.66              
ATOM    439  CB  ALA    49      55.655  22.531  40.668  1.00  5.66              
ATOM    440  H   SER    50      53.402  24.403  43.586  1.00  5.45              
ATOM    441  N   SER    50      54.112  24.859  43.074  1.00  5.45              
ATOM    442  CA  SER    50      54.792  25.983  43.664  1.00  5.45              
ATOM    443  C   SER    50      55.187  25.660  45.121  1.00  5.45              
ATOM    444  O   SER    50      55.011  24.530  45.571  1.00  5.45              
ATOM    445  CB  SER    50      53.911  27.233  43.629  1.00  5.45              
ATOM    446  OG  SER    50      52.760  27.041  44.439  1.00  5.45              
ATOM    447  H   LYS    51      55.439  27.558  45.895  1.00  5.50              
ATOM    448  N   LYS    51      55.707  26.609  45.878  1.00  5.50              
ATOM    449  CA  LYS    51      56.791  26.148  46.772  1.00  5.50              
ATOM    450  C   LYS    51      56.229  26.495  48.209  1.00  5.50              
ATOM    451  O   LYS    51      55.284  27.271  48.331  1.00  5.50              
ATOM    452  CB  LYS    51      58.138  26.842  46.550  1.00  5.50              
ATOM    453  CG  LYS    51      58.696  26.554  45.156  1.00  5.50              
ATOM    454  CD  LYS    51      60.086  27.170  44.991  1.00  5.50              
ATOM    455  CE  LYS    51      60.640  26.886  43.596  1.00  5.50              
ATOM    456  NZ  LYS    51      62.006  27.460  43.466  1.00  5.50              
ATOM    457  H   LYS    52      57.216  25.050  49.059  1.00  5.27              
ATOM    458  N   LYS    52      56.811  25.936  49.218  1.00  5.27              
ATOM    459  CA  LYS    52      56.903  26.546  50.574  1.00  5.27              
ATOM    460  C   LYS    52      58.244  26.114  51.230  1.00  5.27              
ATOM    461  O   LYS    52      59.274  26.744  50.999  1.00  5.27              
ATOM    462  CB  LYS    52      55.724  26.126  51.458  1.00  5.27              
ATOM    463  CG  LYS    52      55.789  26.789  52.834  1.00  5.27              
ATOM    464  CD  LYS    52      55.643  28.306  52.711  1.00  5.27              
ATOM    465  CE  LYS    52      55.708  28.968  54.087  1.00  5.27              
ATOM    466  NZ  LYS    52      57.023  28.688  54.723  1.00  5.27              
ATOM    467  H   SER    53      57.935  25.127  52.930  1.00  5.21              
ATOM    468  N   SER    53      58.352  25.083  52.036  1.00  5.21              
ATOM    469  CA  SER    53      59.098  23.824  51.626  1.00  5.21              
ATOM    470  C   SER    53      58.432  22.935  50.637  1.00  5.21              
ATOM    471  O   SER    53      59.040  22.561  49.636  1.00  5.21              
ATOM    472  CB  SER    53      59.401  23.043  52.906  1.00  5.21              
ATOM    473  OG  SER    53      60.068  21.830  52.590  1.00  5.21              
ATOM    474  H   VAL    54      57.051  22.042  51.683  1.00  5.35              
ATOM    475  N   VAL    54      57.139  22.535  50.832  1.00  5.35              
ATOM    476  CA  VAL    54      55.921  22.743  49.973  1.00  5.35              
ATOM    477  C   VAL    54      54.993  21.640  50.353  1.00  5.35              
ATOM    478  O   VAL    54      53.862  21.898  50.759  1.00  5.35              
ATOM    479  CB  VAL    54      56.207  22.696  48.455  1.00  5.35              
ATOM    480  CG1 VAL    54      56.709  21.312  48.047  1.00  5.35              
ATOM    481  CG2 VAL    54      54.935  23.002  47.665  1.00  5.35              
ATOM    482  H   GLU    55      56.464  20.377  49.918  1.00  5.37              
ATOM    483  N   GLU    55      55.521  20.389  50.211  1.00  5.37              
ATOM    484  CA  GLU    55      54.865  19.186  50.440  1.00  5.37              
ATOM    485  C   GLU    55      54.513  19.129  51.933  1.00  5.37              
ATOM    486  O   GLU    55      53.440  18.651  52.296  1.00  5.37              
ATOM    487  CB  GLU    55      55.722  17.976  50.055  1.00  5.37              
ATOM    488  CG  GLU    55      55.946  17.907  48.544  1.00  5.37              
ATOM    489  CD  GLU    55      56.807  16.704  48.174  1.00  5.37              
ATOM    490  OE1 GLU    55      57.032  16.496  46.979  1.00  5.37              
ATOM    491  OE2 GLU    55      57.236  15.996  49.093  1.00  5.37              
ATOM    492  H   GLN    56      56.313  20.024  52.435  1.00  5.34              
ATOM    493  N   GLN    56      55.463  19.642  52.761  1.00  5.34              
ATOM    494  CA  GLN    56      55.190  19.622  54.211  1.00  5.34              
ATOM    495  C   GLN    56      53.952  20.552  54.404  1.00  5.34              
ATOM    496  O   GLN    56      53.036  20.213  55.150  1.00  5.34              
ATOM    497  CB  GLN    56      56.361  20.123  55.060  1.00  5.34              
ATOM    498  CG  GLN    56      57.551  19.164  54.997  1.00  5.34              
ATOM    499  CD  GLN    56      58.738  19.713  55.781  1.00  5.34              
ATOM    500  NE2 GLN    56      59.471  18.860  56.465  1.00  5.34              
ATOM    501  OE1 GLN    56      59.000  20.907  55.773  1.00  5.34              
ATOM    502  H   LEU    57      54.667  21.943  53.169  1.00  5.10              
ATOM    503  N   LEU    57      53.909  21.693  53.751  1.00  5.10              
ATOM    504  CA  LEU    57      52.781  22.586  53.861  1.00  5.10              
ATOM    505  C   LEU    57      51.487  22.030  53.465  1.00  5.10              
ATOM    506  O   LEU    57      50.509  22.166  54.196  1.00  5.10              
ATOM    507  CB  LEU    57      53.094  23.832  53.028  1.00  5.10              
ATOM    508  CG  LEU    57      51.955  24.859  53.044  1.00  5.10              
ATOM    509  CD1 LEU    57      51.708  25.350  54.468  1.00  5.10              
ATOM    510  CD2 LEU    57      52.312  26.058  52.167  1.00  5.10              
ATOM    511  H   GLN    58      52.277  21.326  51.685  1.00  5.05              
ATOM    512  N   GLN    58      51.485  21.377  52.271  1.00  5.05              
ATOM    513  CA  GLN    58      50.291  20.747  51.870  1.00  5.05              
ATOM    514  C   GLN    58      49.713  19.645  52.703  1.00  5.05              
ATOM    515  O   GLN    58      48.503  19.601  52.914  1.00  5.05              
ATOM    516  CB  GLN    58      50.549  20.249  50.446  1.00  5.05              
ATOM    517  CG  GLN    58      50.695  21.410  49.462  1.00  5.05              
ATOM    518  CD  GLN    58      49.417  22.241  49.402  1.00  5.05              
ATOM    519  NE2 GLN    58      49.533  23.551  49.439  1.00  5.05              
ATOM    520  OE1 GLN    58      48.321  21.704  49.321  1.00  5.05              
ATOM    521  H   LEU    59      51.556  18.869  52.945  1.00  5.15              
ATOM    522  N   LEU    59      50.598  18.780  53.164  1.00  5.15              
ATOM    523  CA  LEU    59      50.153  17.660  54.029  1.00  5.15              
ATOM    524  C   LEU    59      49.598  18.207  55.342  1.00  5.15              
ATOM    525  O   LEU    59      48.596  17.704  55.845  1.00  5.15              
ATOM    526  CB  LEU    59      51.308  16.696  54.310  1.00  5.15              
ATOM    527  CG  LEU    59      51.748  15.916  53.065  1.00  5.15              
ATOM    528  CD1 LEU    59      52.997  15.093  53.373  1.00  5.15              
ATOM    529  CD2 LEU    59      50.636  14.971  52.613  1.00  5.15              
ATOM    530  H   GLU    60      51.066  19.618  55.446  1.00  5.03              
ATOM    531  N   GLU    60      50.263  19.260  55.894  1.00  5.03              
ATOM    532  CA  GLU    60      49.795  19.889  57.170  1.00  5.03              
ATOM    533  C   GLU    60      48.350  20.534  57.018  1.00  5.03              
ATOM    534  O   GLU    60      47.491  20.332  57.874  1.00  5.03              
ATOM    535  CB  GLU    60      50.800  20.950  57.629  1.00  5.03              
ATOM    536  CG  GLU    60      52.112  20.316  58.090  1.00  5.03              
ATOM    537  CD  GLU    60      51.930  19.586  59.416  1.00  5.03              
ATOM    538  OE1 GLU    60      52.796  18.776  59.758  1.00  5.03              
ATOM    539  OE2 GLU    60      50.922  19.844  60.083  1.00  5.03              
ATOM    540  H   VAL    61      48.842  21.420  55.256  1.00  4.81              
ATOM    541  N   VAL    61      48.118  21.297  55.915  1.00  4.81              
ATOM    542  CA  VAL    61      46.825  21.934  55.681  1.00  4.81              
ATOM    543  C   VAL    61      45.738  20.886  55.461  1.00  4.81              
ATOM    544  O   VAL    61      44.650  20.999  56.021  1.00  4.81              
ATOM    545  CB  VAL    61      46.892  22.891  54.470  1.00  4.81              
ATOM    546  CG1 VAL    61      45.553  23.599  54.271  1.00  4.81              
ATOM    547  CG2 VAL    61      47.972  23.950  54.689  1.00  4.81              
ATOM    548  H   LEU    62      46.969  19.879  54.265  1.00  4.87              
ATOM    549  N   LEU    62      46.073  19.927  54.677  1.00  4.87              
ATOM    550  CA  LEU    62      45.095  18.871  54.391  1.00  4.87              
ATOM    551  C   LEU    62      44.723  18.056  55.604  1.00  4.87              
ATOM    552  O   LEU    62      43.545  17.788  55.828  1.00  4.87              
ATOM    553  CB  LEU    62      45.655  17.958  53.297  1.00  4.87              
ATOM    554  CG  LEU    62      44.704  16.812  52.935  1.00  4.87              
ATOM    555  CD1 LEU    62      43.372  17.369  52.436  1.00  4.87              
ATOM    556  CD2 LEU    62      45.315  15.945  51.835  1.00  4.87              
ATOM    557  H   GLU    63      46.802  17.954  56.183  1.00  5.00              
ATOM    558  N   GLU    63      45.865  17.701  56.359  1.00  5.00              
ATOM    559  CA  GLU    63      45.563  16.892  57.490  1.00  5.00              
ATOM    560  C   GLU    63      44.768  17.530  58.523  1.00  5.00              
ATOM    561  O   GLU    63      43.885  16.899  59.100  1.00  5.00              
ATOM    562  CB  GLU    63      46.886  16.392  58.077  1.00  5.00              
ATOM    563  CG  GLU    63      46.658  15.285  59.107  1.00  5.00              
ATOM    564  CD  GLU    63      46.312  15.872  60.471  1.00  5.00              
ATOM    565  OE1 GLU    63      46.046  17.075  60.536  1.00  5.00              
ATOM    566  OE2 GLU    63      46.315  15.110  61.445  1.00  5.00              
ATOM    567  H   ALA    64      45.819  19.367  58.187  1.00  4.85              
ATOM    568  N   ALA    64      45.149  18.881  58.724  1.00  4.85              
ATOM    569  CA  ALA    64      44.453  19.590  59.844  1.00  4.85              
ATOM    570  C   ALA    64      42.908  19.624  59.541  1.00  4.85              
ATOM    571  O   ALA    64      42.099  19.401  60.439  1.00  4.85              
ATOM    572  CB  ALA    64      44.988  21.006  60.020  1.00  4.85              
ATOM    573  H   HIS    65      43.358  20.015  57.598  1.00  4.66              
ATOM    574  N   HIS    65      42.649  19.901  58.274  1.00  4.66              
ATOM    575  CA  HIS    65      41.253  20.037  57.874  1.00  4.66              
ATOM    576  C   HIS    65      40.472  18.677  57.920  1.00  4.66              
ATOM    577  O   HIS    65      39.313  18.644  58.327  1.00  4.66              
ATOM    578  CB  HIS    65      41.181  20.637  56.466  1.00  4.66              
ATOM    579  CG  HIS    65      41.520  22.099  56.426  1.00  4.66              
ATOM    580  ND1 HIS    65      40.785  23.062  57.082  1.00  4.66              
ATOM    581  CD2 HIS    65      42.529  22.756  55.798  1.00  4.66              
ATOM    582  CE1 HIS    65      41.332  24.250  56.856  1.00  4.66              
ATOM    583  NE2 HIS    65      42.394  24.091  56.078  1.00  4.66              
ATOM    584  H   ASN    66      42.042  17.626  57.162  1.00  4.83              
ATOM    585  N   ASN    66      41.120  17.593  57.513  1.00  4.83              
ATOM    586  CA  ASN    66      40.431  16.303  57.595  1.00  4.83              
ATOM    587  C   ASN    66      40.253  15.864  59.041  1.00  4.83              
ATOM    588  O   ASN    66      39.236  15.265  59.382  1.00  4.83              
ATOM    589  CB  ASN    66      41.199  15.234  56.811  1.00  4.83              
ATOM    590  CG  ASN    66      41.054  15.441  55.308  1.00  4.83              
ATOM    591  ND2 ASN    66      42.067  15.095  54.541  1.00  4.83              
ATOM    592  OD1 ASN    66      40.030  15.912  54.832  1.00  4.83              
ATOM    593  H   ARG    67      42.091  16.679  59.536  1.00  4.98              
ATOM    594  N   ARG    67      41.293  16.203  59.870  1.00  4.98              
ATOM    595  CA  ARG    67      41.213  15.854  61.272  1.00  4.98              
ATOM    596  C   ARG    67      40.031  16.565  61.930  1.00  4.98              
ATOM    597  O   ARG    67      39.291  15.951  62.695  1.00  4.98              
ATOM    598  CB  ARG    67      42.512  16.218  61.995  1.00  4.98              
ATOM    599  CG  ARG    67      42.497  15.752  63.452  1.00  4.98              
ATOM    600  CD  ARG    67      43.827  16.065  64.134  1.00  4.98              
ATOM    601  NE  ARG    67      43.996  17.529  64.252  1.00  4.98              
ATOM    602  CZ  ARG    67      44.521  18.259  63.284  1.00  4.98              
ATOM    603  NH1 ARG    67      44.655  19.562  63.429  1.00  4.98              
ATOM    604  NH2 ARG    67      44.914  17.681  62.168  1.00  4.98              
ATOM    605  H   TYR    68      40.489  18.290  60.998  1.00  4.80              
ATOM    606  N   TYR    68      39.862  17.850  61.621  1.00  4.80              
ATOM    607  CA  TYR    68      38.760  18.622  62.188  1.00  4.80              
ATOM    608  C   TYR    68      37.450  18.138  61.735  1.00  4.80              
ATOM    609  O   TYR    68      36.523  18.030  62.534  1.00  4.80              
ATOM    610  CB  TYR    68      38.925  20.101  61.823  1.00  4.80              
ATOM    611  CG  TYR    68      39.965  20.791  62.682  1.00  4.80              
ATOM    612  CD1 TYR    68      41.230  21.079  62.168  1.00  4.80              
ATOM    613  CD2 TYR    68      39.668  21.145  63.999  1.00  4.80              
ATOM    614  CE1 TYR    68      42.188  21.715  62.960  1.00  4.80              
ATOM    615  CE2 TYR    68      40.623  21.780  64.794  1.00  4.80              
ATOM    616  CZ  TYR    68      41.881  22.063  64.272  1.00  4.80              
ATOM    617  OH  TYR    68      42.822  22.689  65.053  1.00  4.80              
ATOM    618  H   ARG    69      38.227  17.964  59.837  1.00  4.69              
ATOM    619  N   ARG    69      37.424  17.845  60.398  1.00  4.69              
ATOM    620  CA  ARG    69      36.195  17.344  59.789  1.00  4.69              
ATOM    621  C   ARG    69      35.773  16.018  60.416  1.00  4.69              
ATOM    622  O   ARG    69      34.592  15.813  60.689  1.00  4.69              
ATOM    623  CB  ARG    69      36.381  17.175  58.279  1.00  4.69              
ATOM    624  CG  ARG    69      36.479  18.525  57.567  1.00  4.69              
ATOM    625  CD  ARG    69      36.736  18.332  56.074  1.00  4.69              
ATOM    626  NE  ARG    69      35.604  17.606  55.461  1.00  4.69              
ATOM    627  CZ  ARG    69      34.528  18.227  55.011  1.00  4.69              
ATOM    628  NH1 ARG    69      33.540  17.542  54.471  1.00  4.69              
ATOM    629  NH2 ARG    69      34.443  19.537  55.101  1.00  4.69              
ATOM    630  H   ALA    70      37.668  15.255  60.392  1.00  4.96              
ATOM    631  N   ALA    70      36.752  15.032  60.685  1.00  4.96              
ATOM    632  CA  ALA    70      36.506  13.751  61.350  1.00  4.96              
ATOM    633  C   ALA    70      36.044  14.041  62.777  1.00  4.96              
ATOM    634  O   ALA    70      35.166  13.352  63.293  1.00  4.96              
ATOM    635  CB  ALA    70      37.752  12.875  61.366  1.00  4.96              
ATOM    636  H   LYS    71      37.248  15.624  63.055  1.00  5.02              
ATOM    637  N   LYS    71      36.573  15.013  63.435  1.00  5.02              
ATOM    638  CA  LYS    71      36.115  15.213  64.870  1.00  5.02              
ATOM    639  C   LYS    71      34.672  15.451  64.926  1.00  5.02              
ATOM    640  O   LYS    71      33.988  14.889  65.777  1.00  5.02              
ATOM    641  CB  LYS    71      36.869  16.380  65.514  1.00  5.02              
ATOM    642  CG  LYS    71      38.337  16.033  65.762  1.00  5.02              
ATOM    643  CD  LYS    71      39.085  17.231  66.348  1.00  5.02              
ATOM    644  CE  LYS    71      40.543  16.871  66.630  1.00  5.02              
ATOM    645  NZ  LYS    71      41.245  18.036  67.232  1.00  5.02              
ATOM    646  H   HIS    72      34.578  16.697  63.347  1.00  4.96              
ATOM    647  N   HIS    72      34.054  16.270  64.066  1.00  4.96              
ATOM    648  CA  HIS    72      32.573  16.551  64.168  1.00  4.96              
ATOM    649  C   HIS    72      31.658  15.864  63.273  1.00  4.96              
ATOM    650  O   HIS    72      30.445  15.930  63.461  1.00  4.96              
ATOM    651  CB  HIS    72      32.422  18.068  64.012  1.00  4.96              
ATOM    652  CG  HIS    72      33.068  18.845  65.122  1.00  4.96              
ATOM    653  ND1 HIS    72      34.345  19.356  65.040  1.00  4.96              
ATOM    654  CD2 HIS    72      32.597  19.197  66.346  1.00  4.96              
ATOM    655  CE1 HIS    72      34.629  19.989  66.172  1.00  4.96              
ATOM    656  NE2 HIS    72      33.582  19.906  66.982  1.00  4.96              
ATOM    657  H   GLY    73      33.160  15.108  61.969  1.00  5.03              
ATOM    658  N   GLY    73      32.206  15.140  62.222  1.00  5.03              
ATOM    659  CA  GLY    73      31.215  14.348  61.435  1.00  5.03              
ATOM    660  C   GLY    73      31.789  13.588  60.317  1.00  5.03              
ATOM    661  O   GLY    73      32.382  12.532  60.530  1.00  5.03              
ATOM    662  H   VAL    74      31.373  15.149  59.251  1.00  4.89              
ATOM    663  N   VAL    74      31.580  14.186  59.187  1.00  4.89              
ATOM    664  CA  VAL    74      31.632  13.534  57.834  1.00  4.89              
ATOM    665  C   VAL    74      32.474  14.377  56.920  1.00  4.89              
ATOM    666  O   VAL    74      32.385  15.603  56.955  1.00  4.89              
ATOM    667  CB  VAL    74      30.222  13.345  57.231  1.00  4.89              
ATOM    668  CG1 VAL    74      30.314  12.719  55.840  1.00  4.89              
ATOM    669  CG2 VAL    74      29.382  12.428  58.120  1.00  4.89              
ATOM    670  H   SER    75      33.905  13.057  56.534  1.00  4.86              
ATOM    671  N   SER    75      33.321  13.699  56.063  1.00  4.86              
ATOM    672  CA  SER    75      33.434  13.834  54.542  1.00  4.86              
ATOM    673  C   SER    75      34.880  14.261  54.022  1.00  4.86              
ATOM    674  O   SER    75      35.291  15.404  54.212  1.00  4.86              
ATOM    675  CB  SER    75      32.390  14.846  54.065  1.00  4.86              
ATOM    676  OG  SER    75      32.482  15.014  52.658  1.00  4.86              
ATOM    677  N   PRO    76      35.632  13.366  53.374  1.00  4.94              
ATOM    678  CA  PRO    76      37.035  13.724  53.167  1.00  4.94              
ATOM    679  C   PRO    76      37.281  14.784  52.076  1.00  4.94              
ATOM    680  O   PRO    76      36.476  14.921  51.158  1.00  4.94              
ATOM    681  CB  PRO    76      37.660  12.380  52.783  1.00  4.94              
ATOM    682  CG  PRO    76      36.534  11.574  52.173  1.00  4.94              
ATOM    683  CD  PRO    76      35.636  12.566  51.455  1.00  4.94              
ATOM    684  H   LEU    77      38.906  15.270  53.110  1.00  4.78              
ATOM    685  N   LEU    77      38.390  15.436  52.284  1.00  4.78              
ATOM    686  CA  LEU    77      38.867  16.364  51.357  1.00  4.78              
ATOM    687  C   LEU    77      40.110  15.795  50.715  1.00  4.78              
ATOM    688  O   LEU    77      41.058  15.443  51.413  1.00  4.78              
ATOM    689  CB  LEU    77      39.186  17.709  52.016  1.00  4.78              
ATOM    690  CG  LEU    77      37.964  18.345  52.690  1.00  4.78              
ATOM    691  CD1 LEU    77      38.368  19.634  53.403  1.00  4.78              
ATOM    692  CD2 LEU    77      36.898  18.676  51.647  1.00  4.78              
ATOM    693  H   THR    78      39.373  15.944  48.968  1.00  5.04              
ATOM    694  N   THR    78      40.198  15.676  49.438  1.00  5.04              
ATOM    695  CA  THR    78      41.357  15.204  48.652  1.00  5.04              
ATOM    696  C   THR    78      42.014  16.440  48.169  1.00  5.04              
ATOM    697  O   THR    78      41.351  17.458  47.983  1.00  5.04              
ATOM    698  CB  THR    78      40.981  14.313  47.453  1.00  5.04              
ATOM    699  OG1 THR    78      40.174  15.061  46.553  1.00  5.04              
ATOM    700  CG2 THR    78      40.201  13.079  47.900  1.00  5.04              
ATOM    701  H   LEU    79      43.780  15.475  48.137  1.00  5.08              
ATOM    702  N   LEU    79      43.297  16.319  47.970  1.00  5.08              
ATOM    703  CA  LEU    79      44.034  17.478  47.481  1.00  5.08              
ATOM    704  C   LEU    79      44.164  17.640  45.954  1.00  5.08              
ATOM    705  O   LEU    79      44.689  16.755  45.283  1.00  5.08              
ATOM    706  CB  LEU    79      45.424  17.420  48.121  1.00  5.08              
ATOM    707  CG  LEU    79      46.325  18.584  47.692  1.00  5.08              
ATOM    708  CD1 LEU    79      45.735  19.910  48.166  1.00  5.08              
ATOM    709  CD2 LEU    79      47.719  18.424  48.297  1.00  5.08              
ATOM    710  H   SER    80      43.335  19.463  46.165  1.00  5.12              
ATOM    711  N   SER    80      43.668  18.788  45.526  1.00  5.12              
ATOM    712  CA  SER    80      43.610  19.073  44.080  1.00  5.12              
ATOM    713  C   SER    80      44.791  19.955  43.689  1.00  5.12              
ATOM    714  O   SER    80      44.996  21.010  44.284  1.00  5.12              
ATOM    715  CB  SER    80      42.298  19.765  43.704  1.00  5.12              
ATOM    716  OG  SER    80      42.313  20.123  42.330  1.00  5.12              
ATOM    717  H   LYS    81      45.341  18.641  42.252  1.00  5.24              
ATOM    718  N   LYS    81      45.563  19.508  42.669  1.00  5.24              
ATOM    719  CA  LYS    81      46.702  20.265  42.173  1.00  5.24              
ATOM    720  C   LYS    81      46.368  21.461  41.467  1.00  5.24              
ATOM    721  O   LYS    81      47.012  22.490  41.657  1.00  5.24              
ATOM    722  CB  LYS    81      47.538  19.342  41.281  1.00  5.24              
ATOM    723  CG  LYS    81      48.178  18.211  42.086  1.00  5.24              
ATOM    724  CD  LYS    81      47.402  17.961  43.380  1.00  5.24              
ATOM    725  CE  LYS    81      48.117  16.926  44.247  1.00  5.24              
ATOM    726  NZ  LYS    81      47.274  16.580  45.422  1.00  5.24              
ATOM    727  H   GLN    82      44.836  20.448  40.521  1.00  5.26              
ATOM    728  N   GLN    82      45.280  21.327  40.593  1.00  5.26              
ATOM    729  CA  GLN    82      44.795  22.423  39.809  1.00  5.26              
ATOM    730  C   GLN    82      44.274  23.527  40.716  1.00  5.26              
ATOM    731  O   GLN    82      44.534  24.703  40.469  1.00  5.26              
ATOM    732  CB  GLN    82      43.692  21.962  38.854  1.00  5.26              
ATOM    733  CG  GLN    82      44.246  21.067  37.745  1.00  5.26              
ATOM    734  CD  GLN    82      43.125  20.529  36.863  1.00  5.26              
ATOM    735  NE2 GLN    82      43.369  20.384  35.578  1.00  5.26              
ATOM    736  OE1 GLN    82      42.035  20.242  37.336  1.00  5.26              
ATOM    737  H   LEU    83      43.412  22.142  41.868  1.00  4.94              
ATOM    738  N   LEU    83      43.572  23.105  41.721  1.00  4.94              
ATOM    739  CA  LEU    83      43.009  24.072  42.655  1.00  4.94              
ATOM    740  C   LEU    83      44.149  24.785  43.378  1.00  4.94              
ATOM    741  O   LEU    83      44.090  25.996  43.579  1.00  4.94              
ATOM    742  CB  LEU    83      42.088  23.392  43.672  1.00  4.94              
ATOM    743  CG  LEU    83      40.791  22.869  43.042  1.00  4.94              
ATOM    744  CD1 LEU    83      40.002  22.052  44.063  1.00  4.94              
ATOM    745  CD2 LEU    83      39.924  24.036  42.572  1.00  4.94              
ATOM    746  H   CYS    84      45.178  23.047  43.560  1.00  4.91              
ATOM    747  N   CYS    84      45.184  24.014  43.757  1.00  4.91              
ATOM    748  CA  CYS    84      46.328  24.593  44.455  1.00  4.91              
ATOM    749  C   CYS    84      47.010  25.561  43.655  1.00  4.91              
ATOM    750  O   CYS    84      47.317  26.650  44.134  1.00  4.91              
ATOM    751  CB  CYS    84      47.296  23.483  44.870  1.00  4.91              
ATOM    752  SG  CYS    84      46.616  22.451  46.192  1.00  4.91              
ATOM    753  H   ALA    85      46.915  24.277  42.120  1.00  5.12              
ATOM    754  N   ALA    85      47.243  25.158  42.422  1.00  5.12              
ATOM    755  CA  ALA    85      47.981  26.005  41.485  1.00  5.12              
ATOM    756  C   ALA    85      47.270  27.321  41.206  1.00  5.12              
ATOM    757  O   ALA    85      47.902  28.375  41.204  1.00  5.12              
ATOM    758  CB  ALA    85      48.208  25.242  40.186  1.00  5.12              
ATOM    759  H   PHE    86      45.519  26.371  41.024  1.00  5.08              
ATOM    760  N   PHE    86      45.987  27.239  40.986  1.00  5.08              
ATOM    761  CA  PHE    86      45.228  28.445  40.683  1.00  5.08              
ATOM    762  C   PHE    86      45.266  29.423  41.856  1.00  5.08              
ATOM    763  O   PHE    86      45.471  30.618  41.655  1.00  5.08              
ATOM    764  CB  PHE    86      43.776  28.089  40.346  1.00  5.08              
ATOM    765  CG  PHE    86      43.664  27.344  39.035  1.00  5.08              
ATOM    766  CD1 PHE    86      42.647  26.412  38.840  1.00  5.08              
ATOM    767  CD2 PHE    86      44.578  27.584  38.012  1.00  5.08              
ATOM    768  CE1 PHE    86      42.545  25.726  37.631  1.00  5.08              
ATOM    769  CE2 PHE    86      44.477  26.897  36.803  1.00  5.08              
ATOM    770  CZ  PHE    86      43.460  25.969  36.614  1.00  5.08              
ATOM    771  H   ALA    87      44.916  27.925  43.130  1.00  4.83              
ATOM    772  N   ALA    87      45.078  28.893  43.024  1.00  4.83              
ATOM    773  CA  ALA    87      45.109  29.728  44.186  1.00  4.83              
ATOM    774  C   ALA    87      46.524  30.317  44.403  1.00  4.83              
ATOM    775  O   ALA    87      46.657  31.476  44.790  1.00  4.83              
ATOM    776  CB  ALA    87      44.672  28.939  45.414  1.00  4.83              
ATOM    777  H   THR    88      47.428  28.576  43.844  1.00  4.92              
ATOM    778  N   THR    88      47.591  29.503  44.140  1.00  4.92              
ATOM    779  CA  THR    88      48.927  29.963  44.280  1.00  4.92              
ATOM    780  C   THR    88      49.212  31.078  43.275  1.00  4.92              
ATOM    781  O   THR    88      49.908  32.037  43.600  1.00  4.92              
ATOM    782  CB  THR    88      49.934  28.815  44.082  1.00  4.92              
ATOM    783  OG1 THR    88      49.713  27.824  45.076  1.00  4.92              
ATOM    784  CG2 THR    88      51.373  29.312  44.197  1.00  4.92              
ATOM    785  H   GLU    89      48.156  30.096  41.781  1.00  5.13              
ATOM    786  N   GLU    89      48.637  30.926  42.013  1.00  5.13              
ATOM    787  CA  GLU    89      48.729  31.943  41.072  1.00  5.13              
ATOM    788  C   GLU    89      48.181  33.295  41.492  1.00  5.13              
ATOM    789  O   GLU    89      48.736  34.327  41.119  1.00  5.13              
ATOM    790  CB  GLU    89      48.024  31.462  39.801  1.00  5.13              
ATOM    791  CG  GLU    89      48.161  32.478  38.666  1.00  5.13              
ATOM    792  CD  GLU    89      47.487  31.971  37.395  1.00  5.13              
ATOM    793  OE1 GLU    89      47.482  32.709  36.406  1.00  5.13              
ATOM    794  OE2 GLU    89      46.979  30.844  37.421  1.00  5.13              
ATOM    795  H   TRP    90      46.831  32.349  42.568  1.00  5.03              
ATOM    796  N   TRP    90      47.135  33.230  42.244  1.00  5.03              
ATOM    797  CA  TRP    90      46.389  34.433  42.631  1.00  5.03              
ATOM    798  C   TRP    90      46.960  35.228  43.798  1.00  5.03              
ATOM    799  O   TRP    90      46.618  36.396  43.974  1.00  5.03              
ATOM    800  CB  TRP    90      44.950  34.008  42.941  1.00  5.03              
ATOM    801  CG  TRP    90      44.229  33.527  41.713  1.00  5.03              
ATOM    802  CD1 TRP    90      44.684  33.612  40.439  1.00  5.03              
ATOM    803  CD2 TRP    90      42.941  32.895  41.644  1.00  5.03              
ATOM    804  NE1 TRP    90      43.751  33.069  39.585  1.00  5.03              
ATOM    805  CE2 TRP    90      42.662  32.615  40.293  1.00  5.03              
ATOM    806  CE3 TRP    90      41.997  32.540  42.615  1.00  5.03              
ATOM    807  CZ2 TRP    90      41.477  31.998  39.899  1.00  5.03              
ATOM    808  CZ3 TRP    90      40.811  31.922  42.222  1.00  5.03              
ATOM    809  CH2 TRP    90      40.552  31.653  40.875  1.00  5.03              
ATOM    810  H   ALA    91      48.057  33.674  44.375  1.00  4.93              
ATOM    811  N   ALA    91      47.812  34.611  44.565  1.00  4.93              
ATOM    812  CA  ALA    91      48.397  35.268  45.672  1.00  4.93              
ATOM    813  C   ALA    91      49.700  36.079  45.483  1.00  4.93              
ATOM    814  O   ALA    91      49.862  37.136  46.089  1.00  4.93              
ATOM    815  CB  ALA    91      48.598  34.183  46.723  1.00  4.93              
ATOM    816  H   LYS    92      50.288  34.633  44.180  1.00  5.15              
ATOM    817  N   LYS    92      50.522  35.483  44.625  1.00  5.15              
ATOM    818  CA  LYS    92      51.751  36.083  44.345  1.00  5.15              
ATOM    819  C   LYS    92      51.632  37.432  43.664  1.00  5.15              
ATOM    820  O   LYS    92      52.092  37.596  42.536  1.00  5.15              
ATOM    821  CB  LYS    92      52.581  35.128  43.482  1.00  5.15              
ATOM    822  CG  LYS    92      51.778  34.603  42.291  1.00  5.15              
ATOM    823  CD  LYS    92      52.226  35.280  40.996  1.00  5.15              
ATOM    824  CE  LYS    92      51.448  34.728  39.802  1.00  5.15              
ATOM    825  NZ  LYS    92      51.689  33.266  39.671  1.00  5.15              
ATOM    826  H   LEU    93      50.123  37.964  44.664  1.00  5.27              
ATOM    827  N   LEU    93      51.017  38.308  44.425  1.00  5.27              
ATOM    828  CA  LEU    93      51.440  39.622  44.933  1.00  5.27              
ATOM    829  C   LEU    93      51.333  39.753  46.492  1.00  5.27              
ATOM    830  O   LEU    93      51.787  40.745  47.059  1.00  5.27              
ATOM    831  CB  LEU    93      50.600  40.709  44.256  1.00  5.27              
ATOM    832  CG  LEU    93      50.867  40.815  42.751  1.00  5.27              
ATOM    833  CD1 LEU    93      49.921  41.833  42.118  1.00  5.27              
ATOM    834  CD2 LEU    93      52.307  41.260  42.499  1.00  5.27              
ATOM    835  H   ALA    94      50.691  37.755  46.834  1.00  5.12              
ATOM    836  N   ALA    94      50.704  38.679  47.181  1.00  5.12              
ATOM    837  CA  ALA    94      50.077  38.961  48.418  1.00  5.12              
ATOM    838  C   ALA    94      48.869  40.011  48.445  1.00  5.12              
ATOM    839  O   ALA    94      49.075  41.179  48.769  1.00  5.12              
ATOM    840  CB  ALA    94      51.189  39.412  49.357  1.00  5.12              
ATOM    841  H   ASP    95      47.260  38.709  48.102  1.00  5.20              
ATOM    842  N   ASP    95      47.552  39.652  48.113  1.00  5.20              
ATOM    843  CA  ASP    95      46.644  40.645  47.798  1.00  5.20              
ATOM    844  C   ASP    95      45.536  40.570  48.951  1.00  5.20              
ATOM    845  O   ASP    95      44.560  39.836  48.821  1.00  5.20              
ATOM    846  CB  ASP    95      45.987  40.462  46.426  1.00  5.20              
ATOM    847  CG  ASP    95      45.080  41.640  46.083  1.00  5.20              
ATOM    848  OD1 ASP    95      44.626  41.710  44.936  1.00  5.20              
ATOM    849  OD2 ASP    95      44.969  42.477  47.345  1.00  5.20              
ATOM    850  H   SER    96      46.528  41.433  50.560  1.00  5.24              
ATOM    851  N   SER    96      45.665  41.331  50.092  1.00  5.24              
ATOM    852  CA  SER    96      44.493  42.004  50.612  1.00  5.24              
ATOM    853  C   SER    96      43.472  40.758  50.792  1.00  5.24              
ATOM    854  O   SER    96      43.705  39.886  51.626  1.00  5.24              
ATOM    855  CB  SER    96      43.873  43.054  49.687  1.00  5.24              
ATOM    856  OG  SER    96      42.758  43.664  50.321  1.00  5.24              
ATOM    857  H   ASN    97      42.541  41.292  49.076  1.00  5.14              
ATOM    858  N   ASN    97      42.369  40.810  49.920  1.00  5.14              
ATOM    859  CA  ASN    97      41.009  40.211  50.162  1.00  5.14              
ATOM    860  C   ASN    97      40.853  39.066  49.140  1.00  5.14              
ATOM    861  O   ASN    97      41.393  39.145  48.039  1.00  5.14              
ATOM    862  CB  ASN    97      39.870  41.222  50.000  1.00  5.14              
ATOM    863  CG  ASN    97      39.948  42.317  51.058  1.00  5.14              
ATOM    864  ND2 ASN    97      39.497  43.512  50.737  1.00  5.14              
ATOM    865  OD1 ASN    97      40.415  42.091  52.166  1.00  5.14              
ATOM    866  H   SER    98      39.195  38.189  49.658  1.00  5.06              
ATOM    867  N   SER    98      40.122  37.957  49.413  1.00  5.06              
ATOM    868  CA  SER    98      40.523  36.551  49.384  1.00  5.06              
ATOM    869  C   SER    98      40.437  36.185  48.010  1.00  5.06              
ATOM    870  O   SER    98      39.357  36.231  47.426  1.00  5.06              
ATOM    871  CB  SER    98      39.627  35.638  50.222  1.00  5.06              
ATOM    872  OG  SER    98      40.091  34.298  50.147  1.00  5.06              
ATOM    873  H   LEU    99      42.381  35.432  47.951  1.00  5.31              
ATOM    874  N   LEU    99      41.636  35.776  47.402  1.00  5.31              
ATOM    875  CA  LEU    99      41.788  35.851  46.000  1.00  5.31              
ATOM    876  C   LEU    99      41.713  37.300  45.284  1.00  5.31              
ATOM    877  O   LEU    99      42.625  38.109  45.433  1.00  5.31              
ATOM    878  CB  LEU    99      40.725  34.919  45.412  1.00  5.31              
ATOM    879  CG  LEU    99      40.959  33.448  45.773  1.00  5.31              
ATOM    880  CD1 LEU    99      42.195  32.918  45.050  1.00  5.31              
ATOM    881  CD2 LEU    99      41.170  33.300  47.279  1.00  5.31              
ATOM    882  H   GLN   100      40.194  36.707  44.137  1.00  6.10              
ATOM    883  N   GLN   100      40.559  37.542  44.517  1.00  6.10              
ATOM    884  CA  GLN   100      39.860  38.851  44.231  1.00  6.10              
ATOM    885  C   GLN   100      39.996  39.112  42.739  1.00  6.10              
ATOM    886  O   GLN   100      38.999  39.350  42.061  1.00  6.10              
ATOM    887  CB  GLN   100      40.453  40.017  45.025  1.00  6.10              
ATOM    888  CG  GLN   100      39.655  41.304  44.815  1.00  6.10              
ATOM    889  CD  GLN   100      40.248  42.455  45.620  1.00  6.10              
ATOM    890  NE2 GLN   100      40.589  42.220  46.869  1.00  6.10              
ATOM    891  OE1 GLN   100      40.402  43.560  45.119  1.00  6.10              
ATOM    892  H   HIS   101      42.022  38.800  42.710  1.00  6.89              
ATOM    893  N   HIS   101      41.246  39.070  42.163  1.00  6.89              
ATOM    894  CA  HIS   101      41.440  39.397  40.820  1.00  6.89              
ATOM    895  C   HIS   101      41.220  38.302  39.696  1.00  6.89              
ATOM    896  O   HIS   101      41.422  38.580  38.516  1.00  6.89              
ATOM    897  CB  HIS   101      42.864  39.957  40.739  1.00  6.89              
ATOM    898  CG  HIS   101      43.063  41.194  41.564  1.00  6.89              
ATOM    899  ND1 HIS   101      44.307  41.690  41.892  1.00  6.89              
ATOM    900  CD2 HIS   101      42.159  42.036  42.130  1.00  6.89              
ATOM    901  CE1 HIS   101      44.154  42.786  42.624  1.00  6.89              
ATOM    902  NE2 HIS   101      42.857  43.018  42.783  1.00  6.89              
ATOM    903  H   ARG   102      41.222  36.756  40.815  1.00  6.83              
ATOM    904  N   ARG   102      40.826  37.116  39.986  1.00  6.83              
ATOM    905  CA  ARG   102      39.905  36.314  39.248  1.00  6.83              
ATOM    906  C   ARG   102      38.896  35.546  40.160  1.00  6.83              
ATOM    907  O   ARG   102      38.886  34.317  40.170  1.00  6.83              
ATOM    908  CB  ARG   102      40.684  35.324  38.378  1.00  6.83              
ATOM    909  CG  ARG   102      41.443  36.034  37.257  1.00  6.83              
ATOM    910  CD  ARG   102      41.967  35.026  36.235  1.00  6.83              
ATOM    911  NE  ARG   102      43.147  34.326  36.784  1.00  6.83              
ATOM    912  CZ  ARG   102      43.928  33.567  36.036  1.00  6.83              
ATOM    913  NH1 ARG   102      44.972  32.960  36.564  1.00  6.83              
ATOM    914  NH2 ARG   102      43.663  33.417  34.755  1.00  6.83              
ATOM    915  H   LYS   103      38.365  37.198  41.008  1.00  6.35              
ATOM    916  N   LYS   103      38.032  36.272  40.928  1.00  6.35              
ATOM    917  CA  LYS   103      36.795  35.904  41.586  1.00  6.35              
ATOM    918  C   LYS   103      37.018  34.871  42.702  1.00  6.35              
ATOM    919  O   LYS   103      36.417  34.977  43.769  1.00  6.35              
ATOM    920  CB  LYS   103      35.803  35.360  40.554  1.00  6.35              
ATOM    921  CG  LYS   103      35.333  36.454  39.594  1.00  6.35              
ATOM    922  CD  LYS   103      34.532  37.521  40.341  1.00  6.35              
ATOM    923  CE  LYS   103      33.237  36.932  40.899  1.00  6.35              
ATOM    924  NZ  LYS   103      33.549  35.841  41.861  1.00  6.35              
ATOM    925  H   ASN   104      38.840  33.931  42.275  1.00  5.68              
ATOM    926  N   ASN   104      37.911  33.775  42.568  1.00  5.68              
ATOM    927  CA  ASN   104      37.480  32.432  42.856  1.00  5.68              
ATOM    928  C   ASN   104      36.653  32.025  41.561  1.00  5.68              
ATOM    929  O   ASN   104      35.514  32.457  41.396  1.00  5.68              
ATOM    930  CB  ASN   104      36.604  32.299  44.105  1.00  5.68              
ATOM    931  CG  ASN   104      37.415  32.527  45.376  1.00  5.68              
ATOM    932  ND2 ASN   104      37.496  33.758  45.837  1.00  5.68              
ATOM    933  OD1 ASN   104      37.970  31.598  45.945  1.00  5.68              
ATOM    934  H   ASN   105      38.176  31.109  40.505  1.00  5.22              
ATOM    935  N   ASN   105      37.216  31.225  40.703  1.00  5.22              
ATOM    936  CA  ASN   105      36.246  30.429  39.984  1.00  5.22              
ATOM    937  C   ASN   105      36.045  29.334  40.881  1.00  5.22              
ATOM    938  O   ASN   105      36.938  29.001  41.657  1.00  5.22              
ATOM    939  CB  ASN   105      36.704  29.913  38.617  1.00  5.22              
ATOM    940  CG  ASN   105      36.951  31.063  37.646  1.00  5.22              
ATOM    941  ND2 ASN   105      36.561  30.905  36.398  1.00  5.22              
ATOM    942  OD1 ASN   105      37.493  32.095  38.017  1.00  5.22              
ATOM    943  H   LYS   106      34.193  29.114  40.543  1.00  5.03              
ATOM    944  N   LYS   106      34.955  28.631  40.943  1.00  5.03              
ATOM    945  CA  LYS   106      34.747  27.328  41.484  1.00  5.03              
ATOM    946  C   LYS   106      34.883  27.165  42.999  1.00  5.03              
ATOM    947  O   LYS   106      34.666  26.075  43.524  1.00  5.03              
ATOM    948  CB  LYS   106      35.719  26.389  40.762  1.00  5.03              
ATOM    949  CG  LYS   106      35.479  26.383  39.252  1.00  5.03              
ATOM    950  CD  LYS   106      36.514  25.508  38.543  1.00  5.03              
ATOM    951  CE  LYS   106      36.236  25.454  37.042  1.00  5.03              
ATOM    952  NZ  LYS   106      37.228  24.571  36.374  1.00  5.03              
ATOM    953  H   TYR   107      34.987  29.090  43.529  1.00  4.66              
ATOM    954  N   TYR   107      35.232  28.178  43.817  1.00  4.66              
ATOM    955  CA  TYR   107      35.912  28.002  45.038  1.00  4.66              
ATOM    956  C   TYR   107      34.923  28.696  46.072  1.00  4.66              
ATOM    957  O   TYR   107      34.019  29.424  45.667  1.00  4.66              
ATOM    958  CB  TYR   107      37.292  28.665  45.110  1.00  4.66              
ATOM    959  CG  TYR   107      38.294  28.005  44.186  1.00  4.66              
ATOM    960  CD1 TYR   107      37.877  27.054  43.253  1.00  4.66              
ATOM    961  CD2 TYR   107      39.646  28.341  44.259  1.00  4.66              
ATOM    962  CE1 TYR   107      38.802  26.446  42.402  1.00  4.66              
ATOM    963  CE2 TYR   107      40.573  27.734  43.410  1.00  4.66              
ATOM    964  CZ  TYR   107      40.148  26.789  42.483  1.00  4.66              
ATOM    965  OH  TYR   107      41.059  26.191  41.647  1.00  4.66              
ATOM    966  H   GLY   108      35.491  27.555  47.712  1.00  4.29              
ATOM    967  N   GLY   108      35.174  28.420  47.357  1.00  4.29              
ATOM    968  CA  GLY   108      34.952  29.509  48.261  1.00  4.29              
ATOM    969  C   GLY   108      36.179  29.652  49.135  1.00  4.29              
ATOM    970  O   GLY   108      36.927  28.692  49.309  1.00  4.29              
ATOM    971  H   GLU   109      35.630  31.523  49.749  1.00  4.23              
ATOM    972  N   GLU   109      36.359  30.862  49.677  1.00  4.23              
ATOM    973  CA  GLU   109      37.630  31.190  50.160  1.00  4.23              
ATOM    974  C   GLU   109      37.688  31.516  51.639  1.00  4.23              
ATOM    975  O   GLU   109      36.706  31.993  52.204  1.00  4.23              
ATOM    976  CB  GLU   109      38.165  32.367  49.340  1.00  4.23              
ATOM    977  CG  GLU   109      37.459  33.673  49.708  1.00  4.23              
ATOM    978  CD  GLU   109      36.061  33.727  49.102  1.00  4.23              
ATOM    979  OE1 GLU   109      35.370  34.725  49.323  1.00  4.23              
ATOM    980  OE2 GLU   109      35.690  32.765  48.420  1.00  4.23              
ATOM    981  H   ASN   110      39.594  30.918  51.661  1.00  4.15              
ATOM    982  N   ASN   110      38.897  31.250  52.276  1.00  4.15              
ATOM    983  CA  ASN   110      39.197  31.403  53.625  1.00  4.15              
ATOM    984  C   ASN   110      40.515  32.244  53.604  1.00  4.15              
ATOM    985  O   ASN   110      41.435  31.930  52.851  1.00  4.15              
ATOM    986  CB  ASN   110      39.421  30.091  54.382  1.00  4.15              
ATOM    987  CG  ASN   110      38.142  29.262  54.442  1.00  4.15              
ATOM    988  ND2 ASN   110      38.143  28.091  53.839  1.00  4.15              
ATOM    989  OD1 ASN   110      37.152  29.673  55.030  1.00  4.15              
ATOM    990  H   LEU   111      39.989  33.556  54.998  1.00  4.27              
ATOM    991  N   LEU   111      40.689  33.273  54.362  1.00  4.27              
ATOM    992  CA  LEU   111      41.959  34.047  54.287  1.00  4.27              
ATOM    993  C   LEU   111      42.432  34.498  55.571  1.00  4.27              
ATOM    994  O   LEU   111      41.640  34.668  56.495  1.00  4.27              
ATOM    995  CB  LEU   111      41.758  35.243  53.353  1.00  4.27              
ATOM    996  CG  LEU   111      40.867  36.331  53.964  1.00  4.27              
ATOM    997  CD1 LEU   111      40.995  37.626  53.167  1.00  4.27              
ATOM    998  CD2 LEU   111      39.404  35.887  53.947  1.00  4.27              
ATOM    999  H   TYR   112      44.321  34.552  55.065  1.00  4.40              
ATOM   1000  N   TYR   112      43.723  34.756  55.823  1.00  4.40              
ATOM   1001  CA  TYR   112      44.280  35.278  57.034  1.00  4.40              
ATOM   1002  C   TYR   112      45.506  36.057  56.645  1.00  4.40              
ATOM   1003  O   TYR   112      46.183  35.701  55.684  1.00  4.40              
ATOM   1004  CB  TYR   112      44.656  34.176  58.031  1.00  4.40              
ATOM   1005  CG  TYR   112      45.278  34.735  59.294  1.00  4.40              
ATOM   1006  CD1 TYR   112      44.490  35.391  60.241  1.00  4.40              
ATOM   1007  CD2 TYR   112      46.648  34.599  59.524  1.00  4.40              
ATOM   1008  CE1 TYR   112      45.065  35.906  61.405  1.00  4.40              
ATOM   1009  CE2 TYR   112      47.225  35.113  60.686  1.00  4.40              
ATOM   1010  CZ  TYR   112      46.431  35.765  61.623  1.00  4.40              
ATOM   1011  OH  TYR   112      46.998  36.271  62.768  1.00  4.40              
ATOM   1012  H   ILE   113      45.093  37.308  58.139  1.00  4.63              
ATOM   1013  N   ILE   113      45.710  37.052  57.412  1.00  4.63              
ATOM   1014  CA  ILE   113      46.941  37.852  57.191  1.00  4.63              
ATOM   1015  C   ILE   113      47.703  37.952  58.517  1.00  4.63              
ATOM   1016  O   ILE   113      47.089  38.111  59.570  1.00  4.63              
ATOM   1017  CB  ILE   113      46.624  39.265  56.652  1.00  4.63              
ATOM   1018  CG1 ILE   113      47.919  39.998  56.283  1.00  4.63              
ATOM   1019  CG2 ILE   113      45.885  40.085  57.711  1.00  4.63              
ATOM   1020  CD1 ILE   113      47.642  41.232  55.430  1.00  4.63              
ATOM   1021  H   GLY   114      49.453  37.559  57.556  1.00  4.88              
ATOM   1022  N   GLY   114      49.091  37.857  58.424  1.00  4.88              
ATOM   1023  CA  GLY   114      49.977  38.158  59.471  1.00  4.88              
ATOM   1024  C   GLY   114      51.048  39.240  59.178  1.00  4.88              
ATOM   1025  O   GLY   114      51.461  39.403  58.032  1.00  4.88              
ATOM   1026  H   THR   115      50.933  39.505  61.018  1.00  5.12              
ATOM   1027  N   THR   115      51.396  39.862  60.223  1.00  5.12              
ATOM   1028  CA  THR   115      52.340  40.966  60.382  1.00  5.12              
ATOM   1029  C   THR   115      53.457  40.398  61.254  1.00  5.12              
ATOM   1030  O   THR   115      53.186  39.674  62.209  1.00  5.12              
ATOM   1031  CB  THR   115      51.739  42.214  61.056  1.00  5.12              
ATOM   1032  OG1 THR   115      50.650  42.687  60.276  1.00  5.12              
ATOM   1033  CG2 THR   115      52.773  43.331  61.180  1.00  5.12              
ATOM   1034  H   GLY   116      54.729  41.178  59.941  1.00  5.30              
ATOM   1035  N   GLY   116      54.602  40.790  60.839  1.00  5.30              
ATOM   1036  CA  GLY   116      55.739  40.661  61.720  1.00  5.30              
ATOM   1037  C   GLY   116      56.859  41.588  61.182  1.00  5.30              
ATOM   1038  O   GLY   116      57.012  41.732  59.971  1.00  5.30              
ATOM   1039  H   MET   117      57.428  42.260  63.009  1.00  5.52              
ATOM   1040  N   MET   117      57.651  42.216  62.048  1.00  5.52              
ATOM   1041  CA  MET   117      58.890  42.859  61.564  1.00  5.52              
ATOM   1042  C   MET   117      59.902  41.986  60.976  1.00  5.52              
ATOM   1043  O   MET   117      60.519  42.345  59.975  1.00  5.52              
ATOM   1044  CB  MET   117      59.486  43.630  62.744  1.00  5.52              
ATOM   1045  CG  MET   117      58.625  44.836  63.117  1.00  5.52              
ATOM   1046  SD  MET   117      59.320  45.739  64.519  1.00  5.52              
ATOM   1047  CE  MET   117      60.754  46.461  63.700  1.00  5.52              
ATOM   1048  H   GLY   118      59.860  40.540  62.500  1.00  5.51              
ATOM   1049  N   GLY   118      60.126  40.762  61.576  1.00  5.51              
ATOM   1050  CA  GLY   118      60.813  39.729  60.747  1.00  5.51              
ATOM   1051  C   GLY   118      59.771  39.057  59.902  1.00  5.51              
ATOM   1052  O   GLY   118      58.725  38.663  60.412  1.00  5.51              
ATOM   1053  N   PRO   119      60.146  38.948  58.549  1.00  5.36              
ATOM   1054  CA  PRO   119      59.249  39.045  57.436  1.00  5.36              
ATOM   1055  C   PRO   119      58.173  37.907  57.574  1.00  5.36              
ATOM   1056  O   PRO   119      57.011  38.113  57.229  1.00  5.36              
ATOM   1057  CB  PRO   119      60.114  38.840  56.190  1.00  5.36              
ATOM   1058  CG  PRO   119      61.500  39.303  56.582  1.00  5.36              
ATOM   1059  CD  PRO   119      61.706  38.868  58.023  1.00  5.36              
ATOM   1060  H   GLN   120      59.285  36.718  58.676  1.00  5.32              
ATOM   1061  N   GLN   120      58.515  36.755  58.059  1.00  5.32              
ATOM   1062  CA  GLN   120      57.794  35.505  57.724  1.00  5.32              
ATOM   1063  C   GLN   120      57.426  34.843  59.040  1.00  5.32              
ATOM   1064  O   GLN   120      58.225  34.843  59.974  1.00  5.32              
ATOM   1065  CB  GLN   120      58.636  34.551  56.873  1.00  5.32              
ATOM   1066  CG  GLN   120      58.829  35.084  55.453  1.00  5.32              
ATOM   1067  CD  GLN   120      59.648  34.114  54.609  1.00  5.32              
ATOM   1068  NE2 GLN   120      60.730  34.575  54.018  1.00  5.32              
ATOM   1069  OE1 GLN   120      59.309  32.946  54.487  1.00  5.32              
ATOM   1070  H   THR   121      55.596  34.297  58.332  1.00  5.17              
ATOM   1071  N   THR   121      56.166  34.240  59.136  1.00  5.17              
ATOM   1072  CA  THR   121      55.667  33.554  60.313  1.00  5.17              
ATOM   1073  C   THR   121      55.193  32.146  59.932  1.00  5.17              
ATOM   1074  O   THR   121      55.831  31.478  59.122  1.00  5.17              
ATOM   1075  CB  THR   121      54.509  34.331  60.969  1.00  5.17              
ATOM   1076  OG1 THR   121      53.438  34.442  60.042  1.00  5.17              
ATOM   1077  CG2 THR   121      54.947  35.734  61.383  1.00  5.17              
ATOM   1078  H   HIS   122      53.538  32.268  61.083  1.00  4.92              
ATOM   1079  N   HIS   122      54.069  31.675  60.499  1.00  4.92              
ATOM   1080  CA  HIS   122      53.609  30.288  60.266  1.00  4.92              
ATOM   1081  C   HIS   122      52.098  29.904  60.463  1.00  4.92              
ATOM   1082  O   HIS   122      51.226  30.766  60.375  1.00  4.92              
ATOM   1083  CB  HIS   122      54.494  29.417  61.163  1.00  4.92              
ATOM   1084  CG  HIS   122      54.351  29.731  62.623  1.00  4.92              
ATOM   1085  ND1 HIS   122      53.303  29.274  63.394  1.00  4.92              
ATOM   1086  CD2 HIS   122      55.138  30.465  63.452  1.00  4.92              
ATOM   1087  CE1 HIS   122      53.457  29.718  64.635  1.00  4.92              
ATOM   1088  NE2 HIS   122      54.565  30.444  64.697  1.00  4.92              
ATOM   1089  H   GLU   123      52.685  28.294  61.278  1.00  5.02              
ATOM   1090  N   GLU   123      51.933  28.615  60.725  1.00  5.02              
ATOM   1091  CA  GLU   123      50.893  27.693  60.348  1.00  5.02              
ATOM   1092  C   GLU   123      49.893  27.637  61.485  1.00  5.02              
ATOM   1093  O   GLU   123      49.634  26.564  62.025  1.00  5.02              
ATOM   1094  CB  GLU   123      51.439  26.292  60.058  1.00  5.02              
ATOM   1095  CG  GLU   123      52.187  26.248  58.725  1.00  5.02              
ATOM   1096  CD  GLU   123      52.687  24.838  58.426  1.00  5.02              
ATOM   1097  OE1 GLU   123      52.279  24.282  57.403  1.00  5.02              
ATOM   1098  OE2 GLU   123      53.477  24.325  59.227  1.00  5.02              
ATOM   1099  H   LEU   124      49.551  29.628  61.404  1.00  4.90              
ATOM   1100  N   LEU   124      49.308  28.791  61.867  1.00  4.90              
ATOM   1101  CA  LEU   124      48.303  28.833  62.964  1.00  4.90              
ATOM   1102  C   LEU   124      46.796  28.887  62.536  1.00  4.90              
ATOM   1103  O   LEU   124      45.931  29.174  63.360  1.00  4.90              
ATOM   1104  CB  LEU   124      48.642  30.041  63.841  1.00  4.90              
ATOM   1105  CG  LEU   124      50.000  29.906  64.539  1.00  4.90              
ATOM   1106  CD1 LEU   124      50.340  31.194  65.285  1.00  4.90              
ATOM   1107  CD2 LEU   124      49.967  28.753  65.541  1.00  4.90              
ATOM   1108  H   ALA   125      47.008  27.873  60.671  1.00  4.66              
ATOM   1109  N   ALA   125      46.593  28.583  61.215  1.00  4.66              
ATOM   1110  CA  ALA   125      45.570  29.512  60.571  1.00  4.66              
ATOM   1111  C   ALA   125      44.221  28.780  60.900  1.00  4.66              
ATOM   1112  O   ALA   125      43.336  29.367  61.518  1.00  4.66              
ATOM   1113  CB  ALA   125      45.722  29.687  59.066  1.00  4.66              
ATOM   1114  H   VAL   126      45.025  27.307  59.979  1.00  4.57              
ATOM   1115  N   VAL   126      44.191  27.536  60.454  1.00  4.57              
ATOM   1116  CA  VAL   126      43.156  26.545  60.574  1.00  4.57              
ATOM   1117  C   VAL   126      42.833  26.223  62.030  1.00  4.57              
ATOM   1118  O   VAL   126      41.665  26.189  62.410  1.00  4.57              
ATOM   1119  CB  VAL   126      43.563  25.257  59.823  1.00  4.57              
ATOM   1120  CG1 VAL   126      42.485  24.184  59.977  1.00  4.57              
ATOM   1121  CG2 VAL   126      43.750  25.546  58.335  1.00  4.57              
ATOM   1122  H   GLN   127      44.791  25.982  62.544  1.00  4.66              
ATOM   1123  N   GLN   127      43.868  25.982  62.895  1.00  4.66              
ATOM   1124  CA  GLN   127      43.645  25.731  64.318  1.00  4.66              
ATOM   1125  C   GLN   127      42.982  26.906  65.032  1.00  4.66              
ATOM   1126  O   GLN   127      42.215  26.704  65.970  1.00  4.66              
ATOM   1127  CB  GLN   127      44.978  25.392  64.989  1.00  4.66              
ATOM   1128  CG  GLN   127      45.564  24.088  64.449  1.00  4.66              
ATOM   1129  CD  GLN   127      46.898  23.768  65.116  1.00  4.66              
ATOM   1130  NE2 GLN   127      47.067  22.557  65.603  1.00  4.66              
ATOM   1131  OE1 GLN   127      47.780  24.611  65.195  1.00  4.66              
ATOM   1132  H   ALA   128      43.977  28.146  63.863  1.00  4.70              
ATOM   1133  N   ALA   128      43.286  28.131  64.568  1.00  4.70              
ATOM   1134  CA  ALA   128      42.695  29.381  65.007  1.00  4.70              
ATOM   1135  C   ALA   128      41.448  29.697  64.362  1.00  4.70              
ATOM   1136  O   ALA   128      40.500  30.113  65.024  1.00  4.70              
ATOM   1137  CB  ALA   128      43.705  30.500  64.781  1.00  4.70              
ATOM   1138  H   TRP   129      42.057  29.034  62.540  1.00  4.57              
ATOM   1139  N   TRP   129      41.386  29.516  63.079  1.00  4.57              
ATOM   1140  CA  TRP   129      40.218  30.080  62.423  1.00  4.57              
ATOM   1141  C   TRP   129      38.966  29.152  62.865  1.00  4.57              
ATOM   1142  O   TRP   129      37.856  29.653  63.031  1.00  4.57              
ATOM   1143  CB  TRP   129      40.341  30.104  60.897  1.00  4.57              
ATOM   1144  CG  TRP   129      41.167  31.264  60.417  1.00  4.57              
ATOM   1145  CD1 TRP   129      42.428  31.193  59.923  1.00  4.57              
ATOM   1146  CD2 TRP   129      40.797  32.652  60.386  1.00  4.57              
ATOM   1147  NE1 TRP   129      42.859  32.456  59.588  1.00  4.57              
ATOM   1148  CE2 TRP   129      41.878  33.383  59.860  1.00  4.57              
ATOM   1149  CE3 TRP   129      39.636  33.339  60.761  1.00  4.57              
ATOM   1150  CZ2 TRP   129      41.824  34.765  59.704  1.00  4.57              
ATOM   1151  CZ3 TRP   129      39.582  34.723  60.605  1.00  4.57              
ATOM   1152  CH2 TRP   129      40.667  35.432  60.080  1.00  4.57              
ATOM   1153  H   TYR   130      39.985  27.600  62.987  1.00  4.60              
ATOM   1154  N   TYR   130      39.053  27.915  63.062  1.00  4.60              
ATOM   1155  CA  TYR   130      37.971  26.932  63.379  1.00  4.60              
ATOM   1156  C   TYR   130      37.792  26.732  64.918  1.00  4.60              
ATOM   1157  O   TYR   130      36.949  25.946  65.344  1.00  4.60              
ATOM   1158  CB  TYR   130      38.280  25.587  62.712  1.00  4.60              
ATOM   1159  CG  TYR   130      37.223  24.543  63.008  1.00  4.60              
ATOM   1160  CD1 TYR   130      36.110  24.407  62.176  1.00  4.60              
ATOM   1161  CD2 TYR   130      37.351  23.707  64.117  1.00  4.60              
ATOM   1162  CE1 TYR   130      35.137  23.444  62.451  1.00  4.60              
ATOM   1163  CE2 TYR   130      36.379  22.744  64.394  1.00  4.60              
ATOM   1164  CZ  TYR   130      35.275  22.616  63.559  1.00  4.60              
ATOM   1165  OH  TYR   130      34.317  21.669  63.830  1.00  4.60              
ATOM   1166  H   ASP   131      39.379  27.856  65.444  1.00  4.82              
ATOM   1167  N   ASP   131      38.544  27.417  65.734  1.00  4.82              
ATOM   1168  CA  ASP   131      38.120  27.536  67.132  1.00  4.82              
ATOM   1169  C   ASP   131      36.915  28.430  67.153  1.00  4.82              
ATOM   1170  O   ASP   131      36.323  28.644  68.209  1.00  4.82              
ATOM   1171  CB  ASP   131      39.218  28.115  68.030  1.00  4.82              
ATOM   1172  CG  ASP   131      40.392  27.149  68.164  1.00  4.82              
ATOM   1173  OD1 ASP   131      41.469  27.595  68.571  1.00  4.82              
ATOM   1174  OD2 ASP   131      39.879  25.788  67.725  1.00  4.82              
ATOM   1175  H   GLU   132      36.929  28.880  65.102  1.00  4.65              
ATOM   1176  N   GLU   132      36.478  29.001  65.972  1.00  4.65              
ATOM   1177  CA  GLU   132      35.214  29.864  66.047  1.00  4.65              
ATOM   1178  C   GLU   132      34.042  29.144  66.624  1.00  4.65              
ATOM   1179  O   GLU   132      33.392  29.654  67.534  1.00  4.65              
ATOM   1180  CB  GLU   132      34.876  30.384  64.647  1.00  4.65              
ATOM   1181  CG  GLU   132      35.893  31.424  64.175  1.00  4.65              
ATOM   1182  CD  GLU   132      35.600  31.864  62.745  1.00  4.65              
ATOM   1183  OE1 GLU   132      36.271  32.785  62.271  1.00  4.65              
ATOM   1184  OE2 GLU   132      34.703  31.275  62.132  1.00  4.65              
ATOM   1185  H   ILE   133      34.257  27.469  65.313  1.00  4.62              
ATOM   1186  N   ILE   133      33.760  27.878  66.062  1.00  4.62              
ATOM   1187  CA  ILE   133      32.630  27.138  66.671  1.00  4.62              
ATOM   1188  C   ILE   133      32.746  26.732  68.137  1.00  4.62              
ATOM   1189  O   ILE   133      31.795  26.894  68.899  1.00  4.62              
ATOM   1190  CB  ILE   133      32.385  25.892  65.791  1.00  4.62              
ATOM   1191  CG1 ILE   133      31.155  25.122  66.286  1.00  4.62              
ATOM   1192  CG2 ILE   133      33.596  24.959  65.841  1.00  4.62              
ATOM   1193  CD1 ILE   133      29.865  25.887  66.009  1.00  4.62              
ATOM   1194  H   LYS   134      34.629  26.158  67.832  1.00  4.99              
ATOM   1195  N   LYS   134      33.877  26.240  68.466  1.00  4.99              
ATOM   1196  CA  LYS   134      34.052  25.785  69.844  1.00  4.99              
ATOM   1197  C   LYS   134      33.979  26.817  70.823  1.00  4.99              
ATOM   1198  O   LYS   134      33.453  26.598  71.912  1.00  4.99              
ATOM   1199  CB  LYS   134      35.395  25.056  69.944  1.00  4.99              
ATOM   1200  CG  LYS   134      35.426  23.811  69.057  1.00  4.99              
ATOM   1201  CD  LYS   134      36.778  23.105  69.162  1.00  4.99              
ATOM   1202  CE  LYS   134      36.822  21.882  68.247  1.00  4.99              
ATOM   1203  NZ  LYS   134      38.150  21.222  68.346  1.00  4.99              
ATOM   1204  H   ASN   135      34.899  28.063  69.566  1.00  5.15              
ATOM   1205  N   ASN   135      34.499  27.970  70.464  1.00  5.15              
ATOM   1206  CA  ASN   135      34.492  29.105  71.352  1.00  5.15              
ATOM   1207  C   ASN   135      33.108  29.906  71.448  1.00  5.15              
ATOM   1208  O   ASN   135      32.679  30.267  72.541  1.00  5.15              
ATOM   1209  CB  ASN   135      35.618  30.050  70.923  1.00  5.15              
ATOM   1210  CG  ASN   135      36.988  29.443  71.212  1.00  5.15              
ATOM   1211  ND2 ASN   135      37.949  29.657  70.338  1.00  5.15              
ATOM   1212  OD1 ASN   135      37.183  28.781  72.222  1.00  5.15              
ATOM   1213  H   TYR   136      32.902  29.875  69.407  1.00  5.01              
ATOM   1214  N   TYR   136      32.483  30.128  70.264  1.00  5.01              
ATOM   1215  CA  TYR   136      31.206  30.728  70.256  1.00  5.01              
ATOM   1216  C   TYR   136      30.349  29.822  69.518  1.00  5.01              
ATOM   1217  O   TYR   136      30.536  29.636  68.318  1.00  5.01              
ATOM   1218  CB  TYR   136      31.198  32.110  69.593  1.00  5.01              
ATOM   1219  CG  TYR   136      32.116  33.089  70.297  1.00  5.01              
ATOM   1220  CD1 TYR   136      33.440  33.242  69.881  1.00  5.01              
ATOM   1221  CD2 TYR   136      31.646  33.848  71.369  1.00  5.01              
ATOM   1222  CE1 TYR   136      34.285  34.144  70.530  1.00  5.01              
ATOM   1223  CE2 TYR   136      32.489  34.751  72.019  1.00  5.01              
ATOM   1224  CZ  TYR   136      33.806  34.896  71.597  1.00  5.01              
ATOM   1225  OH  TYR   136      34.637  35.784  72.237  1.00  5.01              
ATOM   1226  H   ASN   137      29.062  29.462  71.105  1.00  4.86              
ATOM   1227  N   ASN   137      29.318  29.183  70.194  1.00  4.86              
ATOM   1228  CA  ASN   137      28.616  28.116  69.572  1.00  4.86              
ATOM   1229  C   ASN   137      27.555  28.618  68.570  1.00  4.86              
ATOM   1230  O   ASN   137      27.125  29.767  68.652  1.00  4.86              
ATOM   1231  CB  ASN   137      27.959  27.234  70.637  1.00  4.86              
ATOM   1232  CG  ASN   137      28.997  26.394  71.375  1.00  4.86              
ATOM   1233  ND2 ASN   137      28.801  26.168  72.658  1.00  4.86              
ATOM   1234  OD1 ASN   137      29.976  25.948  70.794  1.00  4.86              
ATOM   1235  H   PHE   138      27.521  26.981  67.546  1.00  4.58              
ATOM   1236  N   PHE   138      27.090  27.864  67.639  1.00  4.58              
ATOM   1237  CA  PHE   138      26.012  28.216  66.756  1.00  4.58              
ATOM   1238  C   PHE   138      24.735  28.071  67.535  1.00  4.58              
ATOM   1239  O   PHE   138      24.771  27.834  68.741  1.00  4.58              
ATOM   1240  CB  PHE   138      25.969  27.328  65.509  1.00  4.58              
ATOM   1241  CG  PHE   138      25.821  25.864  65.858  1.00  4.58              
ATOM   1242  CD1 PHE   138      24.677  25.163  65.484  1.00  4.58              
ATOM   1243  CD2 PHE   138      26.829  25.206  66.558  1.00  4.58              
ATOM   1244  CE1 PHE   138      24.543  23.814  65.807  1.00  4.58              
ATOM   1245  CE2 PHE   138      26.696  23.857  66.881  1.00  4.58              
ATOM   1246  CZ  PHE   138      25.552  23.162  66.505  1.00  4.58              
ATOM   1247  H   ASN   139      23.834  28.351  65.866  1.00  4.67              
ATOM   1248  N   ASN   139      23.614  28.211  66.818  1.00  4.67              
ATOM   1249  CA  ASN   139      22.214  28.182  67.230  1.00  4.67              
ATOM   1250  C   ASN   139      21.411  27.129  66.474  1.00  4.67              
ATOM   1251  O   ASN   139      21.708  26.841  65.317  1.00  4.67              
ATOM   1252  CB  ASN   139      21.584  29.564  67.038  1.00  4.67              
ATOM   1253  CG  ASN   139      22.234  30.599  67.951  1.00  4.67              
ATOM   1254  ND2 ASN   139      22.483  31.790  67.446  1.00  4.67              
ATOM   1255  OD1 ASN   139      22.512  30.330  69.111  1.00  4.67              
ATOM   1256  H   LYS   140      19.839  27.227  67.800  1.00  4.69              
ATOM   1257  N   LYS   140      20.374  26.606  67.251  1.00  4.69              
ATOM   1258  CA  LYS   140      20.055  25.169  67.273  1.00  4.69              
ATOM   1259  C   LYS   140      19.617  24.686  65.860  1.00  4.69              
ATOM   1260  O   LYS   140      20.098  23.661  65.383  1.00  4.69              
ATOM   1261  CB  LYS   140      18.953  24.878  68.296  1.00  4.69              
ATOM   1262  CG  LYS   140      19.428  25.143  69.725  1.00  4.69              
ATOM   1263  CD  LYS   140      18.319  24.830  70.730  1.00  4.69              
ATOM   1264  CE  LYS   140      18.791  25.107  72.157  1.00  4.69              
ATOM   1265  NZ  LYS   140      17.694  24.818  73.119  1.00  4.69              
ATOM   1266  N   PRO   141      18.777  25.296  65.138  1.00  4.94              
ATOM   1267  CA  PRO   141      18.731  24.986  63.647  1.00  4.94              
ATOM   1268  C   PRO   141      19.815  25.532  62.723  1.00  4.94              
ATOM   1269  O   PRO   141      20.142  24.904  61.719  1.00  4.94              
ATOM   1270  CB  PRO   141      17.362  25.579  63.303  1.00  4.94              
ATOM   1271  CG  PRO   141      17.155  26.709  64.287  1.00  4.94              
ATOM   1272  CD  PRO   141      17.767  26.251  65.600  1.00  4.94              
ATOM   1273  H   GLY   142      20.716  26.989  63.876  1.00  4.83              
ATOM   1274  N   GLY   142      20.471  26.715  62.960  1.00  4.83              
ATOM   1275  CA  GLY   142      20.807  27.558  61.873  1.00  4.83              
ATOM   1276  C   GLY   142      22.069  28.336  62.266  1.00  4.83              
ATOM   1277  O   GLY   142      22.546  28.208  63.391  1.00  4.83              
ATOM   1278  H   PHE   143      22.094  29.244  60.488  1.00  4.67              
ATOM   1279  N   PHE   143      22.595  29.144  61.332  1.00  4.67              
ATOM   1280  CA  PHE   143      23.783  29.832  61.499  1.00  4.67              
ATOM   1281  C   PHE   143      23.754  31.348  61.332  1.00  4.67              
ATOM   1282  O   PHE   143      22.828  32.002  61.805  1.00  4.67              
ATOM   1283  CB  PHE   143      24.788  29.217  60.519  1.00  4.67              
ATOM   1284  CG  PHE   143      25.168  27.806  60.906  1.00  4.67              
ATOM   1285  CD1 PHE   143      24.340  26.736  60.572  1.00  4.67              
ATOM   1286  CD2 PHE   143      26.351  27.565  61.601  1.00  4.67              
ATOM   1287  CE1 PHE   143      24.692  25.436  60.929  1.00  4.67              
ATOM   1288  CE2 PHE   143      26.704  26.264  61.959  1.00  4.67              
ATOM   1289  CZ  PHE   143      25.874  25.202  61.623  1.00  4.67              
ATOM   1290  H   SER   144      25.524  31.222  60.422  1.00  5.02              
ATOM   1291  N   SER   144      24.794  31.849  60.641  1.00  5.02              
ATOM   1292  CA  SER   144      24.891  33.205  60.218  1.00  5.02              
ATOM   1293  C   SER   144      25.347  34.233  61.246  1.00  5.02              
ATOM   1294  O   SER   144      24.850  35.357  61.256  1.00  5.02              
ATOM   1295  CB  SER   144      23.519  33.596  59.665  1.00  5.02              
ATOM   1296  OG  SER   144      23.636  34.746  58.840  1.00  5.02              
ATOM   1297  H   SER   145      26.292  32.903  62.222  1.00  5.25              
ATOM   1298  N   SER   145      26.247  33.876  62.063  1.00  5.25              
ATOM   1299  CA  SER   145      27.166  34.738  62.742  1.00  5.25              
ATOM   1300  C   SER   145      28.603  34.350  62.413  1.00  5.25              
ATOM   1301  O   SER   145      29.089  34.648  61.325  1.00  5.25              
ATOM   1302  CB  SER   145      26.945  34.680  64.254  1.00  5.25              
ATOM   1303  OG  SER   145      27.260  33.384  64.743  1.00  5.25              
ATOM   1304  H   ASN   146      28.652  33.413  64.117  1.00  4.95              
ATOM   1305  N   ASN   146      29.215  33.699  63.359  1.00  4.95              
ATOM   1306  CA  ASN   146      30.679  33.363  63.365  1.00  4.95              
ATOM   1307  C   ASN   146      31.268  32.335  62.352  1.00  4.95              
ATOM   1308  O   ASN   146      32.256  32.627  61.682  1.00  4.95              
ATOM   1309  CB  ASN   146      30.982  32.923  64.800  1.00  4.95              
ATOM   1310  CG  ASN   146      30.983  34.113  65.754  1.00  4.95              
ATOM   1311  ND2 ASN   146      30.759  33.874  67.030  1.00  4.95              
ATOM   1312  OD1 ASN   146      31.184  35.248  65.346  1.00  4.95              
ATOM   1313  H   THR   147      30.816  30.508  62.937  1.00  4.49              
ATOM   1314  N   THR   147      30.739  31.112  62.160  1.00  4.49              
ATOM   1315  CA  THR   147      30.109  30.650  60.988  1.00  4.49              
ATOM   1316  C   THR   147      30.983  30.577  59.754  1.00  4.49              
ATOM   1317  O   THR   147      30.962  29.576  59.041  1.00  4.49              
ATOM   1318  CB  THR   147      28.891  31.551  60.709  1.00  4.49              
ATOM   1319  OG1 THR   147      27.985  31.461  61.800  1.00  4.49              
ATOM   1320  CG2 THR   147      28.166  31.126  59.434  1.00  4.49              
ATOM   1321  H   GLY   148      31.735  32.442  60.180  1.00  4.38              
ATOM   1322  N   GLY   148      31.758  31.688  59.544  1.00  4.38              
ATOM   1323  CA  GLY   148      32.643  31.766  58.360  1.00  4.38              
ATOM   1324  C   GLY   148      33.640  30.674  58.106  1.00  4.38              
ATOM   1325  O   GLY   148      33.525  29.950  57.120  1.00  4.38              
ATOM   1326  H   HIS   149      34.717  30.998  59.783  1.00  4.34              
ATOM   1327  N   HIS   149      34.666  30.467  58.953  1.00  4.34              
ATOM   1328  CA  HIS   149      35.680  29.495  58.681  1.00  4.34              
ATOM   1329  C   HIS   149      35.154  28.137  59.395  1.00  4.34              
ATOM   1330  O   HIS   149      35.596  27.045  59.044  1.00  4.34              
ATOM   1331  CB  HIS   149      37.059  29.877  59.226  1.00  4.34              
ATOM   1332  CG  HIS   149      37.695  31.018  58.487  1.00  4.34              
ATOM   1333  ND1 HIS   149      37.205  32.306  58.522  1.00  4.34              
ATOM   1334  CD2 HIS   149      38.792  31.052  57.687  1.00  4.34              
ATOM   1335  CE1 HIS   149      37.979  33.081  57.773  1.00  4.34              
ATOM   1336  NE2 HIS   149      38.951  32.343  57.255  1.00  4.34              
ATOM   1337  H   PHE   150      34.092  29.055  60.879  1.00  4.28              
ATOM   1338  N   PHE   150      34.234  28.226  60.362  1.00  4.28              
ATOM   1339  CA  PHE   150      33.386  27.018  60.662  1.00  4.28              
ATOM   1340  C   PHE   150      32.873  26.466  59.337  1.00  4.28              
ATOM   1341  O   PHE   150      33.201  25.340  58.970  1.00  4.28              
ATOM   1342  CB  PHE   150      32.206  27.359  61.579  1.00  4.28              
ATOM   1343  CG  PHE   150      31.321  26.161  61.835  1.00  4.28              
ATOM   1344  CD1 PHE   150      31.667  25.225  62.808  1.00  4.28              
ATOM   1345  CD2 PHE   150      30.152  25.983  61.100  1.00  4.28              
ATOM   1346  CE1 PHE   150      30.850  24.121  63.044  1.00  4.28              
ATOM   1347  CE2 PHE   150      29.334  24.879  61.335  1.00  4.28              
ATOM   1348  CZ  PHE   150      29.684  23.949  62.306  1.00  4.28              
ATOM   1349  H   THR   151      32.058  28.132  58.461  1.00  4.12              
ATOM   1350  N   THR   151      32.058  27.145  58.496  1.00  4.12              
ATOM   1351  CA  THR   151      31.136  26.379  57.593  1.00  4.12              
ATOM   1352  C   THR   151      32.053  25.805  56.482  1.00  4.12              
ATOM   1353  O   THR   151      31.767  24.742  55.935  1.00  4.12              
ATOM   1354  CB  THR   151      30.026  27.238  56.956  1.00  4.12              
ATOM   1355  OG1 THR   151      29.149  26.395  56.222  1.00  4.12              
ATOM   1356  CG2 THR   151      30.608  28.284  56.009  1.00  4.12              
ATOM   1357  H   GLN   152      33.402  27.398  56.665  1.00  4.10              
ATOM   1358  N   GLN   152      33.125  26.562  56.221  1.00  4.10              
ATOM   1359  CA  GLN   152      33.955  26.016  55.119  1.00  4.10              
ATOM   1360  C   GLN   152      34.669  24.746  55.438  1.00  4.10              
ATOM   1361  O   GLN   152      34.903  23.930  54.549  1.00  4.10              
ATOM   1362  CB  GLN   152      34.959  27.092  54.697  1.00  4.10              
ATOM   1363  CG  GLN   152      34.258  28.305  54.085  1.00  4.10              
ATOM   1364  CD  GLN   152      33.457  27.910  52.850  1.00  4.10              
ATOM   1365  NE2 GLN   152      34.121  27.649  51.744  1.00  4.10              
ATOM   1366  OE1 GLN   152      32.237  27.839  52.887  1.00  4.10              
ATOM   1367  H   VAL   153      34.843  25.381  57.412  1.00  4.21              
ATOM   1368  N   VAL   153      34.980  24.653  56.760  1.00  4.21              
ATOM   1369  CA  VAL   153      35.563  23.346  57.230  1.00  4.21              
ATOM   1370  C   VAL   153      34.626  22.274  57.415  1.00  4.21              
ATOM   1371  O   VAL   153      34.923  21.131  57.073  1.00  4.21              
ATOM   1372  CB  VAL   153      36.335  23.609  58.542  1.00  4.21              
ATOM   1373  CG1 VAL   153      36.832  22.295  59.143  1.00  4.21              
ATOM   1374  CG2 VAL   153      37.541  24.509  58.278  1.00  4.21              
ATOM   1375  H   VAL   154      33.239  23.470  58.209  1.00  4.22              
ATOM   1376  N   VAL   154      33.455  22.543  57.947  1.00  4.22              
ATOM   1377  CA  VAL   154      32.462  21.494  58.154  1.00  4.22              
ATOM   1378  C   VAL   154      31.442  21.278  57.180  1.00  4.22              
ATOM   1379  O   VAL   154      31.112  20.134  56.877  1.00  4.22              
ATOM   1380  CB  VAL   154      31.827  21.781  59.533  1.00  4.22              
ATOM   1381  CG1 VAL   154      30.665  20.825  59.797  1.00  4.22              
ATOM   1382  CG2 VAL   154      32.862  21.604  60.643  1.00  4.22              
ATOM   1383  H   TRP   155      31.210  23.149  56.818  1.00  4.20              
ATOM   1384  N   TRP   155      30.856  22.254  56.597  1.00  4.20              
ATOM   1385  CA  TRP   155      29.762  22.141  55.678  1.00  4.20              
ATOM   1386  C   TRP   155      30.176  21.194  54.574  1.00  4.20              
ATOM   1387  O   TRP   155      31.151  21.453  53.873  1.00  4.20              
ATOM   1388  CB  TRP   155      29.367  23.497  55.084  1.00  4.20              
ATOM   1389  CG  TRP   155      28.091  23.415  54.294  1.00  4.20              
ATOM   1390  CD1 TRP   155      26.836  23.403  54.807  1.00  4.20              
ATOM   1391  CD2 TRP   155      27.947  23.333  52.867  1.00  4.20              
ATOM   1392  NE1 TRP   155      25.924  23.319  53.781  1.00  4.20              
ATOM   1393  CE2 TRP   155      26.573  23.274  52.568  1.00  4.20              
ATOM   1394  CE3 TRP   155      28.869  23.306  51.813  1.00  4.20              
ATOM   1395  CZ2 TRP   155      26.109  23.190  51.258  1.00  4.20              
ATOM   1396  CZ3 TRP   155      28.405  23.221  50.502  1.00  4.20              
ATOM   1397  CH2 TRP   155      27.036  23.163  50.225  1.00  4.20              
ATOM   1398  H   LYS   156      28.492  20.006  54.944  1.00  4.37              
ATOM   1399  N   LYS   156      29.363  20.122  54.493  1.00  4.37              
ATOM   1400  CA  LYS   156      29.857  19.081  53.657  1.00  4.37              
ATOM   1401  C   LYS   156      28.929  18.390  52.570  1.00  4.37              
ATOM   1402  O   LYS   156      28.517  17.246  52.749  1.00  4.37              
ATOM   1403  CB  LYS   156      30.404  18.030  54.628  1.00  4.37              
ATOM   1404  CG  LYS   156      29.292  17.419  55.481  1.00  4.37              
ATOM   1405  CD  LYS   156      28.306  16.642  54.608  1.00  4.37              
ATOM   1406  CE  LYS   156      28.968  15.396  54.023  1.00  4.37              
ATOM   1407  NZ  LYS   156      28.007  14.673  53.148  1.00  4.37              
ATOM   1408  H   THR   157      28.530  20.193  51.623  1.00  4.44              
ATOM   1409  N   THR   157      28.686  19.232  51.464  1.00  4.44              
ATOM   1410  CA  THR   157      28.662  18.706  50.056  1.00  4.44              
ATOM   1411  C   THR   157      30.133  18.696  49.611  1.00  4.44              
ATOM   1412  O   THR   157      30.440  18.247  48.510  1.00  4.44              
ATOM   1413  CB  THR   157      27.832  19.564  49.083  1.00  4.44              
ATOM   1414  OG1 THR   157      28.377  20.875  49.036  1.00  4.44              
ATOM   1415  CG2 THR   157      26.374  19.655  49.527  1.00  4.44              
ATOM   1416  H   SER   158      30.714  19.322  51.459  1.00  4.43              
ATOM   1417  N   SER   158      31.036  19.211  50.533  1.00  4.43              
ATOM   1418  CA  SER   158      32.372  19.575  50.214  1.00  4.43              
ATOM   1419  C   SER   158      33.260  18.351  50.087  1.00  4.43              
ATOM   1420  O   SER   158      33.534  17.683  51.082  1.00  4.43              
ATOM   1421  CB  SER   158      32.934  20.517  51.280  1.00  4.43              
ATOM   1422  OG  SER   158      33.130  19.812  52.498  1.00  4.43              
ATOM   1423  H   LYS   159      33.452  18.742  48.163  1.00  4.67              
ATOM   1424  N   LYS   159      33.674  18.113  48.891  1.00  4.67              
ATOM   1425  CA  LYS   159      34.485  16.909  48.587  1.00  4.67              
ATOM   1426  C   LYS   159      35.928  17.234  48.236  1.00  4.67              
ATOM   1427  O   LYS   159      36.818  16.419  48.469  1.00  4.67              
ATOM   1428  CB  LYS   159      33.825  16.134  47.442  1.00  4.67              
ATOM   1429  CG  LYS   159      33.718  16.985  46.176  1.00  4.67              
ATOM   1430  CD  LYS   159      33.146  16.164  45.020  1.00  4.67              
ATOM   1431  CE  LYS   159      33.230  16.946  43.710  1.00  4.67              
ATOM   1432  NZ  LYS   159      34.651  17.094  43.298  1.00  4.67              
ATOM   1433  H   GLU   160      35.568  19.021  47.401  1.00  4.49              
ATOM   1434  N   GLU   160      36.309  18.423  47.663  1.00  4.49              
ATOM   1435  CA  GLU   160      37.722  18.859  47.421  1.00  4.49              
ATOM   1436  C   GLU   160      38.286  19.980  48.262  1.00  4.49              
ATOM   1437  O   GLU   160      37.550  20.876  48.669  1.00  4.49              
ATOM   1438  CB  GLU   160      37.810  19.220  45.936  1.00  4.49              
ATOM   1439  CG  GLU   160      37.663  17.983  45.049  1.00  4.49              
ATOM   1440  CD  GLU   160      37.618  18.369  43.575  1.00  4.49              
ATOM   1441  OE1 GLU   160      37.550  17.465  42.739  1.00  4.49              
ATOM   1442  OE2 GLU   160      37.651  19.573  43.293  1.00  4.49              
ATOM   1443  H   LEU   161      40.038  19.038  48.269  1.00  4.36              
ATOM   1444  N   LEU   161      39.671  19.918  48.524  1.00  4.36              
ATOM   1445  CA  LEU   161      40.542  20.902  49.070  1.00  4.36              
ATOM   1446  C   LEU   161      41.760  21.278  48.262  1.00  4.36              
ATOM   1447  O   LEU   161      42.405  20.411  47.677  1.00  4.36              
ATOM   1448  CB  LEU   161      40.964  20.397  50.452  1.00  4.36              
ATOM   1449  CG  LEU   161      41.949  21.339  51.154  1.00  4.36              
ATOM   1450  CD1 LEU   161      41.257  22.651  51.515  1.00  4.36              
ATOM   1451  CD2 LEU   161      42.476  20.694  52.435  1.00  4.36              
ATOM   1452  H   GLY   162      41.447  23.214  48.694  1.00  4.48              
ATOM   1453  N   GLY   162      42.068  22.590  48.247  1.00  4.48              
ATOM   1454  CA  GLY   162      43.278  23.118  47.602  1.00  4.48              
ATOM   1455  C   GLY   162      43.685  24.437  48.337  1.00  4.48              
ATOM   1456  O   GLY   162      43.017  25.458  48.187  1.00  4.48              
ATOM   1457  H   VAL   163      45.321  23.652  49.002  1.00  4.44              
ATOM   1458  N   VAL   163      44.729  24.436  49.093  1.00  4.44              
ATOM   1459  CA  VAL   163      45.069  25.457  50.009  1.00  4.44              
ATOM   1460  C   VAL   163      46.589  25.849  49.801  1.00  4.44              
ATOM   1461  O   VAL   163      47.398  25.004  49.426  1.00  4.44              
ATOM   1462  CB  VAL   163      44.830  25.021  51.472  1.00  4.44              
ATOM   1463  CG1 VAL   163      45.340  26.087  52.440  1.00  4.44              
ATOM   1464  CG2 VAL   163      43.338  24.810  51.726  1.00  4.44              
ATOM   1465  H   GLY   164      46.266  27.772  50.386  1.00  4.48              
ATOM   1466  N   GLY   164      46.960  27.150  50.059  1.00  4.48              
ATOM   1467  CA  GLY   164      48.319  27.634  49.875  1.00  4.48              
ATOM   1468  C   GLY   164      48.593  28.852  50.724  1.00  4.48              
ATOM   1469  O   GLY   164      47.660  29.514  51.173  1.00  4.48              
ATOM   1470  H   ILE   165      50.608  28.548  50.586  1.00  4.53              
ATOM   1471  N   ILE   165      49.947  29.180  50.959  1.00  4.53              
ATOM   1472  CA  ILE   165      50.411  30.339  51.680  1.00  4.53              
ATOM   1473  C   ILE   165      51.363  31.143  50.798  1.00  4.53              
ATOM   1474  O   ILE   165      52.126  30.565  50.027  1.00  4.53              
ATOM   1475  CB  ILE   165      51.112  29.943  52.998  1.00  4.53              
ATOM   1476  CG1 ILE   165      50.138  29.202  53.921  1.00  4.53              
ATOM   1477  CG2 ILE   165      51.620  31.189  53.726  1.00  4.53              
ATOM   1478  CD1 ILE   165      50.859  28.565  55.104  1.00  4.53              
ATOM   1479  H   VAL   166      50.804  32.723  51.633  1.00  4.66              
ATOM   1480  N   VAL   166      51.360  32.415  50.878  1.00  4.66              
ATOM   1481  CA  VAL   166      52.010  33.360  50.077  1.00  4.66              
ATOM   1482  C   VAL   166      52.952  34.192  51.099  1.00  4.66              
ATOM   1483  O   VAL   166      52.534  34.497  52.213  1.00  4.66              
ATOM   1484  CB  VAL   166      51.054  34.321  49.336  1.00  4.66              
ATOM   1485  CG1 VAL   166      51.846  35.372  48.559  1.00  4.66              
ATOM   1486  CG2 VAL   166      50.181  33.546  48.350  1.00  4.66              
ATOM   1487  H   ASN   167      54.649  34.121  50.108  1.00  4.84              
ATOM   1488  N   ASN   167      54.123  34.566  50.815  1.00  4.84              
ATOM   1489  CA  ASN   167      54.724  35.707  51.561  1.00  4.84              
ATOM   1490  C   ASN   167      55.079  36.827  50.666  1.00  4.84              
ATOM   1491  O   ASN   167      55.329  36.614  49.482  1.00  4.84              
ATOM   1492  CB  ASN   167      55.961  35.238  52.334  1.00  4.84              
ATOM   1493  CG  ASN   167      55.589  34.216  53.403  1.00  4.84              
ATOM   1494  ND2 ASN   167      56.303  33.111  53.468  1.00  4.84              
ATOM   1495  OD1 ASN   167      54.660  34.418  54.172  1.00  4.84              
ATOM   1496  H   ALA   168      54.886  38.084  52.277  1.00  5.09              
ATOM   1497  N   ALA   168      55.089  38.023  51.313  1.00  5.09              
ATOM   1498  CA  ALA   168      55.392  39.178  50.611  1.00  5.09              
ATOM   1499  C   ALA   168      56.639  39.774  51.159  1.00  5.09              
ATOM   1500  O   ALA   168      57.721  39.222  50.970  1.00  5.09              
ATOM   1501  CB  ALA   168      54.248  40.182  50.689  1.00  5.09              
ATOM   1502  H   ASN   169      55.760  41.521  51.497  1.00  5.43              
ATOM   1503  N   ASN   169      56.470  40.945  51.869  1.00  5.43              
ATOM   1504  CA  ASN   169      57.175  41.371  53.013  1.00  5.43              
ATOM   1505  C   ASN   169      56.876  40.512  54.142  1.00  5.43              
ATOM   1506  O   ASN   169      57.714  40.340  55.025  1.00  5.43              
ATOM   1507  CB  ASN   169      56.835  42.825  53.353  1.00  5.43              
ATOM   1508  CG  ASN   169      57.428  43.785  52.327  1.00  5.43              
ATOM   1509  ND2 ASN   169      56.829  44.945  52.157  1.00  5.43              
ATOM   1510  OD1 ASN   169      58.425  43.485  51.685  1.00  5.43              
ATOM   1511  H   ARG   170      54.969  39.936  53.433  1.00  5.41              
ATOM   1512  N   ARG   170      55.605  39.881  54.185  1.00  5.41              
ATOM   1513  CA  ARG   170      55.220  39.096  55.428  1.00  5.41              
ATOM   1514  C   ARG   170      54.102  38.154  54.856  1.00  5.41              
ATOM   1515  O   ARG   170      54.197  37.706  53.715  1.00  5.41              
ATOM   1516  CB  ARG   170      54.661  39.931  56.583  1.00  5.41              
ATOM   1517  CG  ARG   170      53.342  40.605  56.206  1.00  5.41              
ATOM   1518  CD  ARG   170      53.566  41.671  55.135  1.00  5.41              
ATOM   1519  NE  ARG   170      52.282  42.325  54.804  1.00  5.41              
ATOM   1520  CZ  ARG   170      52.178  43.232  53.849  1.00  5.41              
ATOM   1521  NH1 ARG   170      51.014  43.792  53.586  1.00  5.41              
ATOM   1522  NH2 ARG   170      53.243  43.580  53.158  1.00  5.41              
ATOM   1523  H   THR   171      52.608  38.573  56.244  1.00  4.86              
ATOM   1524  N   THR   171      53.097  37.915  55.693  1.00  4.86              
ATOM   1525  CA  THR   171      52.715  36.502  55.759  1.00  4.86              
ATOM   1526  C   THR   171      51.262  36.369  55.461  1.00  4.86              
ATOM   1527  O   THR   171      50.429  36.644  56.322  1.00  4.86              
ATOM   1528  CB  THR   171      53.019  35.894  57.141  1.00  4.86              
ATOM   1529  OG1 THR   171      54.402  36.052  57.426  1.00  4.86              
ATOM   1530  CG2 THR   171      52.678  34.406  57.180  1.00  4.86              
ATOM   1531  H   TRP   172      51.521  35.671  53.543  1.00  4.66              
ATOM   1532  N   TRP   172      50.888  35.943  54.251  1.00  4.66              
ATOM   1533  CA  TRP   172      49.486  35.884  53.993  1.00  4.66              
ATOM   1534  C   TRP   172      48.990  34.419  53.503  1.00  4.66              
ATOM   1535  O   TRP   172      49.612  33.818  52.631  1.00  4.66              
ATOM   1536  CB  TRP   172      49.119  36.939  52.945  1.00  4.66              
ATOM   1537  CG  TRP   172      47.651  36.923  52.622  1.00  4.66              
ATOM   1538  CD1 TRP   172      46.660  37.435  53.393  1.00  4.66              
ATOM   1539  CD2 TRP   172      47.015  36.374  51.456  1.00  4.66              
ATOM   1540  NE1 TRP   172      45.448  37.234  52.773  1.00  4.66              
ATOM   1541  CE2 TRP   172      45.628  36.582  51.574  1.00  4.66              
ATOM   1542  CE3 TRP   172      47.505  35.721  50.319  1.00  4.66              
ATOM   1543  CZ2 TRP   172      44.735  36.157  50.593  1.00  4.66              
ATOM   1544  CZ3 TRP   172      46.612  35.295  49.337  1.00  4.66              
ATOM   1545  CH2 TRP   172      45.237  35.512  49.472  1.00  4.66              
ATOM   1546  H   VAL   173      47.361  34.469  54.742  1.00  4.53              
ATOM   1547  N   VAL   173      47.853  33.901  54.102  1.00  4.53              
ATOM   1548  CA  VAL   173      47.364  32.561  53.818  1.00  4.53              
ATOM   1549  C   VAL   173      45.985  32.661  53.147  1.00  4.53              
ATOM   1550  O   VAL   173      45.170  33.495  53.535  1.00  4.53              
ATOM   1551  CB  VAL   173      47.269  31.701  55.099  1.00  4.53              
ATOM   1552  CG1 VAL   173      46.683  30.327  54.779  1.00  4.53              
ATOM   1553  CG2 VAL   173      48.656  31.506  55.711  1.00  4.53              
ATOM   1554  H   VAL   174      46.621  31.225  51.901  1.00  4.35              
ATOM   1555  N   VAL   174      45.862  31.782  52.199  1.00  4.35              
ATOM   1556  CA  VAL   174      44.589  31.618  51.574  1.00  4.35              
ATOM   1557  C   VAL   174      44.228  30.048  51.674  1.00  4.35              
ATOM   1558  O   VAL   174      45.048  29.203  51.320  1.00  4.35              
ATOM   1559  CB  VAL   174      44.574  32.073  50.098  1.00  4.35              
ATOM   1560  CG1 VAL   174      45.611  31.297  49.287  1.00  4.35              
ATOM   1561  CG2 VAL   174      43.197  31.830  49.481  1.00  4.35              
ATOM   1562  H   CYS   175      42.494  30.384  52.478  1.00  4.10              
ATOM   1563  N   CYS   175      43.089  29.686  52.115  1.00  4.10              
ATOM   1564  CA  CYS   175      42.653  28.353  52.102  1.00  4.10              
ATOM   1565  C   CYS   175      41.474  28.354  51.286  1.00  4.10              
ATOM   1566  O   CYS   175      41.014  29.414  50.869  1.00  4.10              
ATOM   1567  CB  CYS   175      42.323  27.810  53.493  1.00  4.10              
ATOM   1568  SG  CYS   175      43.773  27.798  54.577  1.00  4.10              
ATOM   1569  H   ASN   176      41.213  26.383  51.478  1.00  4.25              
ATOM   1570  N   ASN   176      40.838  27.138  50.965  1.00  4.25              
ATOM   1571  CA  ASN   176      39.802  26.901  50.066  1.00  4.25              
ATOM   1572  C   ASN   176      39.143  25.579  50.053  1.00  4.25              
ATOM   1573  O   ASN   176      39.794  24.564  50.291  1.00  4.25              
ATOM   1574  CB  ASN   176      40.366  27.223  48.679  1.00  4.25              
ATOM   1575  CG  ASN   176      39.390  26.821  47.579  1.00  4.25              
ATOM   1576  ND2 ASN   176      38.251  27.478  47.501  1.00  4.25              
ATOM   1577  OD1 ASN   176      39.658  25.920  46.797  1.00  4.25              
ATOM   1578  H   TYR   177      37.464  26.523  49.730  1.00  4.22              
ATOM   1579  N   TYR   177      37.900  25.639  49.775  1.00  4.22              
ATOM   1580  CA  TYR   177      37.106  24.433  49.516  1.00  4.22              
ATOM   1581  C   TYR   177      36.362  24.636  48.289  1.00  4.22              
ATOM   1582  O   TYR   177      36.011  25.767  47.961  1.00  4.22              
ATOM   1583  CB  TYR   177      36.141  24.129  50.667  1.00  4.22              
ATOM   1584  CG  TYR   177      36.870  23.813  51.957  1.00  4.22              
ATOM   1585  CD1 TYR   177      37.240  24.838  52.830  1.00  4.22              
ATOM   1586  CD2 TYR   177      37.179  22.493  52.286  1.00  4.22              
ATOM   1587  CE1 TYR   177      37.912  24.546  54.018  1.00  4.22              
ATOM   1588  CE2 TYR   177      37.851  22.198  53.474  1.00  4.22              
ATOM   1589  CZ  TYR   177      38.215  23.226  54.336  1.00  4.22              
ATOM   1590  OH  TYR   177      38.876  22.937  55.506  1.00  4.22              
ATOM   1591  H   ASP   178      36.293  22.761  47.909  1.00  4.51              
ATOM   1592  N   ASP   178      36.058  23.648  47.543  1.00  4.51              
ATOM   1593  CA  ASP   178      35.401  23.733  46.224  1.00  4.51              
ATOM   1594  C   ASP   178      34.119  24.535  46.442  1.00  4.51              
ATOM   1595  O   ASP   178      33.839  25.466  45.691  1.00  4.51              
ATOM   1596  CB  ASP   178      35.068  22.361  45.631  1.00  4.51              
ATOM   1597  CG  ASP   178      34.508  22.487  44.217  1.00  4.51              
ATOM   1598  OD1 ASP   178      34.574  23.587  43.661  1.00  4.51              
ATOM   1599  OD2 ASP   178      33.975  21.114  43.844  1.00  4.51              
ATOM   1600  N   PRO   179      33.339  24.130  47.530  1.00  4.42              
ATOM   1601  CA  PRO   179      31.946  24.591  47.559  1.00  4.42              
ATOM   1602  C   PRO   179      31.920  25.572  48.770  1.00  4.42              
ATOM   1603  O   PRO   179      32.765  25.478  49.658  1.00  4.42              
ATOM   1604  CB  PRO   179      31.052  23.375  47.813  1.00  4.42              
ATOM   1605  CG  PRO   179      31.864  22.179  47.368  1.00  4.42              
ATOM   1606  CD  PRO   179      33.307  22.480  47.735  1.00  4.42              
ATOM   1607  H   ALA   180      30.237  26.515  47.916  1.00  4.35              
ATOM   1608  N   ALA   180      30.872  26.470  48.670  1.00  4.35              
ATOM   1609  CA  ALA   180      30.717  27.431  49.821  1.00  4.35              
ATOM   1610  C   ALA   180      29.507  27.097  50.737  1.00  4.35              
ATOM   1611  O   ALA   180      28.369  27.079  50.272  1.00  4.35              
ATOM   1612  CB  ALA   180      30.588  28.846  49.271  1.00  4.35              
ATOM   1613  H   GLY   181      30.808  26.960  52.302  1.00  4.24              
ATOM   1614  N   GLY   181      29.857  26.846  52.064  1.00  4.24              
ATOM   1615  CA  GLY   181      28.927  26.445  53.073  1.00  4.24              
ATOM   1616  C   GLY   181      28.280  27.634  53.751  1.00  4.24              
ATOM   1617  O   GLY   181      27.461  27.461  54.650  1.00  4.24              
ATOM   1618  H   ASN   182      29.102  28.837  52.532  1.00  4.29              
ATOM   1619  N   ASN   182      28.589  28.829  53.375  1.00  4.29              
ATOM   1620  CA  ASN   182      28.278  30.076  54.020  1.00  4.29              
ATOM   1621  C   ASN   182      26.885  30.555  53.616  1.00  4.29              
ATOM   1622  O   ASN   182      26.462  31.634  54.023  1.00  4.29              
ATOM   1623  CB  ASN   182      29.323  31.142  53.678  1.00  4.29              
ATOM   1624  CG  ASN   182      29.271  31.512  52.200  1.00  4.29              
ATOM   1625  ND2 ASN   182      29.738  32.692  51.848  1.00  4.29              
ATOM   1626  OD1 ASN   182      28.810  30.739  51.372  1.00  4.29              
ATOM   1627  H   VAL   183      26.505  28.890  52.508  1.00  4.34              
ATOM   1628  N   VAL   183      26.126  29.753  52.801  1.00  4.34              
ATOM   1629  CA  VAL   183      24.785  30.132  52.359  1.00  4.34              
ATOM   1630  C   VAL   183      23.831  30.267  53.540  1.00  4.34              
ATOM   1631  O   VAL   183      23.871  29.453  54.460  1.00  4.34              
ATOM   1632  CB  VAL   183      24.235  29.104  51.346  1.00  4.34              
ATOM   1633  CG1 VAL   183      22.780  29.418  51.000  1.00  4.34              
ATOM   1634  CG2 VAL   183      25.056  29.133  50.058  1.00  4.34              
ATOM   1635  H   MET   184      22.988  31.931  52.747  1.00  4.49              
ATOM   1636  N   MET   184      22.955  31.307  53.511  1.00  4.49              
ATOM   1637  CA  MET   184      21.974  31.523  54.564  1.00  4.49              
ATOM   1638  C   MET   184      20.693  30.638  54.457  1.00  4.49              
ATOM   1639  O   MET   184      20.101  30.538  53.385  1.00  4.49              
ATOM   1640  CB  MET   184      21.588  33.004  54.563  1.00  4.49              
ATOM   1641  CG  MET   184      22.783  33.893  54.903  1.00  4.49              
ATOM   1642  SD  MET   184      22.295  35.626  55.060  1.00  4.49              
ATOM   1643  CE  MET   184      21.436  35.530  56.641  1.00  4.49              
ATOM   1644  H   GLY   185      20.905  30.248  56.446  1.00  4.46              
ATOM   1645  N   GLY   185      20.353  30.041  55.655  1.00  4.46              
ATOM   1646  CA  GLY   185      19.262  29.166  55.788  1.00  4.46              
ATOM   1647  C   GLY   185      19.450  27.725  55.259  1.00  4.46              
ATOM   1648  O   GLY   185      18.660  26.841  55.583  1.00  4.46              
ATOM   1649  H   ASN   186      21.112  28.253  54.173  1.00  4.28              
ATOM   1650  N   ASN   186      20.534  27.497  54.432  1.00  4.28              
ATOM   1651  CA  ASN   186      20.847  26.148  53.931  1.00  4.28              
ATOM   1652  C   ASN   186      21.424  25.268  54.977  1.00  4.28              
ATOM   1653  O   ASN   186      22.335  25.677  55.693  1.00  4.28              
ATOM   1654  CB  ASN   186      21.804  26.250  52.740  1.00  4.28              
ATOM   1655  CG  ASN   186      21.968  24.902  52.045  1.00  4.28              
ATOM   1656  ND2 ASN   186      22.537  24.890  50.858  1.00  4.28              
ATOM   1657  OD1 ASN   186      21.582  23.869  52.575  1.00  4.28              
ATOM   1658  H   TYR   187      20.239  23.622  54.588  1.00  4.22              
ATOM   1659  N   TYR   187      20.960  23.937  55.185  1.00  4.22              
ATOM   1660  CA  TYR   187      21.484  23.037  56.207  1.00  4.22              
ATOM   1661  C   TYR   187      22.955  22.741  55.973  1.00  4.22              
ATOM   1662  O   TYR   187      23.361  22.493  54.840  1.00  4.22              
ATOM   1663  CB  TYR   187      20.685  21.729  56.225  1.00  4.22              
ATOM   1664  CG  TYR   187      19.221  21.956  56.538  1.00  4.22              
ATOM   1665  CD1 TYR   187      18.310  22.219  55.514  1.00  4.22              
ATOM   1666  CD2 TYR   187      18.767  21.904  57.857  1.00  4.22              
ATOM   1667  CE1 TYR   187      16.960  22.428  55.804  1.00  4.22              
ATOM   1668  CE2 TYR   187      17.418  22.113  58.150  1.00  4.22              
ATOM   1669  CZ  TYR   187      16.519  22.374  57.122  1.00  4.22              
ATOM   1670  OH  TYR   187      15.191  22.580  57.408  1.00  4.22              
ATOM   1671  H   MET   188      23.301  22.962  57.895  1.00  4.18              
ATOM   1672  N   MET   188      23.733  22.763  57.031  1.00  4.18              
ATOM   1673  CA  MET   188      25.117  22.519  56.994  1.00  4.18              
ATOM   1674  C   MET   188      25.197  20.976  56.638  1.00  4.18              
ATOM   1675  O   MET   188      26.132  20.547  55.965  1.00  4.18              
ATOM   1676  CB  MET   188      25.842  22.789  58.315  1.00  4.18              
ATOM   1677  CG  MET   188      25.579  21.680  59.334  1.00  4.18              
ATOM   1678  SD  MET   188      26.423  22.005  60.898  1.00  4.18              
ATOM   1679  CE  MET   188      25.858  20.564  61.821  1.00  4.18              
ATOM   1680  H   ASP   189      23.374  20.648  57.472  1.00  4.28              
ATOM   1681  N   ASP   189      24.173  20.188  57.118  1.00  4.28              
ATOM   1682  CA  ASP   189      24.216  18.757  57.121  1.00  4.28              
ATOM   1683  C   ASP   189      22.787  18.247  57.187  1.00  4.28              
ATOM   1684  O   ASP   189      21.907  18.942  57.689  1.00  4.28              
ATOM   1685  CB  ASP   189      25.025  18.209  58.300  1.00  4.28              
ATOM   1686  CG  ASP   189      25.527  16.795  58.021  1.00  4.28              
ATOM   1687  OD1 ASP   189      26.208  16.238  58.888  1.00  4.28              
ATOM   1688  OD2 ASP   189      25.012  16.423  56.642  1.00  4.28              
ATOM   1689  H   CYS   190      23.257  16.534  56.251  1.00  4.40              
ATOM   1690  N   CYS   190      22.510  17.009  56.688  1.00  4.40              
ATOM   1691  CA  CYS   190      21.191  16.358  56.766  1.00  4.40              
ATOM   1692  C   CYS   190      21.296  15.560  58.146  1.00  4.40              
ATOM   1693  O   CYS   190      22.397  15.285  58.617  1.00  4.40              
ATOM   1694  CB  CYS   190      20.885  15.387  55.624  1.00  4.40              
ATOM   1695  SG  CYS   190      20.764  16.233  54.029  1.00  4.40              
ATOM   1696  H   VAL   191      19.398  15.238  57.957  1.00  4.60              
ATOM   1697  N   VAL   191      20.138  15.289  58.608  1.00  4.60              
ATOM   1698  CA  VAL   191      19.852  15.046  60.065  1.00  4.60              
ATOM   1699  C   VAL   191      19.110  13.773  60.325  1.00  4.60              
ATOM   1700  O   VAL   191      18.048  13.794  60.944  1.00  4.60              
ATOM   1701  CB  VAL   191      19.067  16.245  60.641  1.00  4.60              
ATOM   1702  CG1 VAL   191      19.840  17.545  60.424  1.00  4.60              
ATOM   1703  CG2 VAL   191      17.708  16.370  59.955  1.00  4.60              
ATOM   1704  N   PRO   192      19.778  12.663  59.796  1.00  4.87              
ATOM   1705  CA  PRO   192      19.427  11.275  60.077  1.00  4.87              
ATOM   1706  C   PRO   192      20.689  10.627  60.630  1.00  4.87              
ATOM   1707  O   PRO   192      21.593  11.325  61.083  1.00  4.87              
ATOM   1708  CB  PRO   192      19.021  10.647  58.743  1.00  4.87              
ATOM   1709  CG  PRO   192      19.703  11.481  57.681  1.00  4.87              
ATOM   1710  CD  PRO   192      21.094  11.789  58.207  1.00  4.87              
ATOM   1711  N   PRO   193      20.806   9.220  60.608  1.00  5.14              
ATOM   1712  CA  PRO   193      22.023   8.466  61.136  1.00  5.14              
ATOM   1713  C   PRO   193      23.340   8.573  60.393  1.00  5.14              
ATOM   1714  O   PRO   193      23.353   8.874  59.202  1.00  5.14              
ATOM   1715  CB  PRO   193      21.485   7.034  61.103  1.00  5.14              
ATOM   1716  CG  PRO   193      20.615   6.960  59.868  1.00  5.14              
ATOM   1717  CD  PRO   193      21.376   7.675  58.765  1.00  5.14              
ATOM   1718  H   LEU   194      24.393   8.192  62.102  1.00  5.12              
ATOM   1719  N   LEU   194      24.431   8.314  61.124  1.00  5.12              
ATOM   1720  CA  LEU   194      25.778   8.202  60.407  1.00  5.12              
ATOM   1721  C   LEU   194      25.784   6.814  59.612  1.00  5.12              
ATOM   1722  O   LEU   194      25.270   5.816  60.111  1.00  5.12              
ATOM   1723  CB  LEU   194      26.956   8.250  61.385  1.00  5.12              
ATOM   1724  CG  LEU   194      27.075   9.599  62.105  1.00  5.12              
ATOM   1725  CD1 LEU   194      28.205   9.549  63.131  1.00  5.12              
ATOM   1726  CD2 LEU   194      27.374  10.710  61.100  1.00  5.12              
ATOM   1727  H   VAL   195      26.888   7.594  58.120  1.00  5.26              
ATOM   1728  N   VAL   195      26.373   6.800  58.401  1.00  5.26              
ATOM   1729  CA  VAL   195      26.283   5.699  57.533  1.00  5.26              
ATOM   1730  C   VAL   195      26.305   4.425  58.198  1.00  5.26              
ATOM   1731  O   VAL   195      27.302   4.075  58.826  1.00  5.26              
ATOM   1732  CB  VAL   195      27.426   5.776  56.496  1.00  5.26              
ATOM   1733  CG1 VAL   195      28.784   5.666  57.188  1.00  5.26              
ATOM   1734  CG2 VAL   195      27.304   4.639  55.484  1.00  5.26              
ATOM   1735  H   GLU   196      24.410   4.042  57.623  1.00  5.59              
ATOM   1736  N   GLU   196      25.190   3.652  58.086  1.00  5.59              
ATOM   1737  CA  GLU   196      25.106   2.363  58.584  1.00  5.59              
ATOM   1738  C   GLU   196      25.705   1.354  57.634  1.00  5.59              
ATOM   1739  O   GLU   196      26.307   0.376  58.073  1.00  5.59              
ATOM   1740  CB  GLU   196      23.645   2.008  58.874  1.00  5.59              
ATOM   1741  CG  GLU   196      23.073   2.870  60.000  1.00  5.59              
ATOM   1742  CD  GLU   196      21.588   2.590  60.202  1.00  5.59              
ATOM   1743  OE1 GLU   196      21.000   3.193  61.104  1.00  5.59              
ATOM   1744  OE2 GLU   196      21.048   1.771  59.450  1.00  5.59              
ATOM   1745  H   HIS   197      25.240   2.456  55.980  1.00  5.68              
ATOM   1746  N   HIS   197      25.558   1.576  56.294  1.00  5.68              
ATOM   1747  CA  HIS   197      25.866   0.534  55.312  1.00  5.68              
ATOM   1748  C   HIS   197      26.352   1.302  54.118  1.00  5.68              
ATOM   1749  O   HIS   197      26.081   2.495  54.001  1.00  5.68              
ATOM   1750  CB  HIS   197      24.667  -0.337  54.924  1.00  5.68              
ATOM   1751  CG  HIS   197      24.084  -1.094  56.082  1.00  5.68              
ATOM   1752  ND1 HIS   197      24.649  -2.242  56.593  1.00  5.68              
ATOM   1753  CD2 HIS   197      22.974  -0.854  56.827  1.00  5.68              
ATOM   1754  CE1 HIS   197      23.907  -2.674  57.605  1.00  5.68              
ATOM   1755  NE2 HIS   197      22.882  -1.847  57.768  1.00  5.68              
ATOM   1756  H   THR   198      27.234  -0.306  53.327  1.00  5.54              
ATOM   1757  N   THR   198      27.052   0.660  53.233  1.00  5.54              
ATOM   1758  CA  THR   198      27.574   1.374  52.077  1.00  5.54              
ATOM   1759  C   THR   198      26.491   2.121  51.302  1.00  5.54              
ATOM   1760  O   THR   198      26.740   3.210  50.789  1.00  5.54              
ATOM   1761  CB  THR   198      28.298   0.389  51.138  1.00  5.54              
ATOM   1762  OG1 THR   198      29.378  -0.213  51.838  1.00  5.54              
ATOM   1763  CG2 THR   198      28.850   1.102  49.905  1.00  5.54              
ATOM   1764  H   VAL   199      25.078   0.675  51.617  1.00  5.54              
ATOM   1765  N   VAL   199      25.213   1.555  51.190  1.00  5.54              
ATOM   1766  CA  VAL   199      24.101   2.186  50.495  1.00  5.54              
ATOM   1767  C   VAL   199      23.522   3.493  51.270  1.00  5.54              
ATOM   1768  O   VAL   199      22.748   4.257  50.698  1.00  5.54              
ATOM   1769  CB  VAL   199      22.972   1.154  50.278  1.00  5.54              
ATOM   1770  CG1 VAL   199      22.240   0.878  51.590  1.00  5.54              
ATOM   1771  CG2 VAL   199      21.961   1.679  49.260  1.00  5.54              
ATOM   1772  H   ALA   200      24.621   3.065  52.924  1.00  5.29              
ATOM   1773  N   ALA   200      23.947   3.644  52.496  1.00  5.29              
ATOM   1774  CA  ALA   200      23.375   4.749  53.252  1.00  5.29              
ATOM   1775  C   ALA   200      23.649   6.232  52.768  1.00  5.29              
ATOM   1776  O   ALA   200      22.999   7.163  53.239  1.00  5.29              
ATOM   1777  CB  ALA   200      23.857   4.564  54.685  1.00  5.29              
ATOM   1778  H   LYS   201      25.086   5.516  51.374  1.00  5.07              
ATOM   1779  N   LYS   201      24.641   6.278  51.816  1.00  5.07              
ATOM   1780  CA  LYS   201      25.044   7.677  51.447  1.00  5.07              
ATOM   1781  C   LYS   201      24.214   7.937  50.238  1.00  5.07              
ATOM   1782  O   LYS   201      24.320   7.213  49.250  1.00  5.07              
ATOM   1783  CB  LYS   201      26.529   7.852  51.115  1.00  5.07              
ATOM   1784  CG  LYS   201      26.864   9.308  50.787  1.00  5.07              
ATOM   1785  CD  LYS   201      26.729  10.187  52.030  1.00  5.07              
ATOM   1786  CE  LYS   201      26.708  11.666  51.645  1.00  5.07              
ATOM   1787  NZ  LYS   201      26.396  12.497  52.838  1.00  5.07              
ATOM   1788  H   ILE   202      23.371   9.496  51.206  1.00  4.94              
ATOM   1789  N   ILE   202      23.414   8.979  50.366  1.00  4.94              
ATOM   1790  CA  ILE   202      22.556   9.391  49.207  1.00  4.94              
ATOM   1791  C   ILE   202      22.977  10.442  48.332  1.00  4.94              
ATOM   1792  O   ILE   202      22.501  10.530  47.202  1.00  4.94              
ATOM   1793  CB  ILE   202      21.176   9.725  49.815  1.00  4.94              
ATOM   1794  CG1 ILE   202      20.510   8.456  50.359  1.00  4.94              
ATOM   1795  CG2 ILE   202      20.261  10.338  48.753  1.00  4.94              
ATOM   1796  CD1 ILE   202      19.249   8.780  51.154  1.00  4.94              
ATOM   1797  H   ILE   203      24.366  11.244  49.673  1.00  4.76              
ATOM   1798  N   ILE   203      23.940  11.352  48.789  1.00  4.76              
ATOM   1799  CA  ILE   203      24.315  12.451  47.965  1.00  4.76              
ATOM   1800  C   ILE   203      25.068  12.078  46.688  1.00  4.76              
ATOM   1801  O   ILE   203      24.821  12.660  45.634  1.00  4.76              
ATOM   1802  CB  ILE   203      25.155  13.433  48.811  1.00  4.76              
ATOM   1803  CG1 ILE   203      24.283  14.095  49.884  1.00  4.76              
ATOM   1804  CG2 ILE   203      25.749  14.527  47.923  1.00  4.76              
ATOM   1805  CD1 ILE   203      25.124  14.874  50.890  1.00  4.76              
ATOM   1806  H   ASP   204      26.080  10.665  47.727  1.00  4.98              
ATOM   1807  N   ASP   204      25.920  11.137  46.875  1.00  4.98              
ATOM   1808  CA  ASP   204      26.719  10.752  45.660  1.00  4.98              
ATOM   1809  C   ASP   204      26.530   9.230  45.621  1.00  4.98              
ATOM   1810  O   ASP   204      26.757   8.555  46.623  1.00  4.98              
ATOM   1811  CB  ASP   204      28.210  11.096  45.731  1.00  4.98              
ATOM   1812  CG  ASP   204      28.923  10.749  44.427  1.00  4.98              
ATOM   1813  OD1 ASP   204      28.588  11.352  43.402  1.00  4.98              
ATOM   1814  OD2 ASP   204      29.934   9.667  44.766  1.00  4.98              
ATOM   1815  H   LYS   205      25.941   9.313  43.822  1.00  5.28              
ATOM   1816  N   LYS   205      26.138   8.652  44.528  1.00  5.28              
ATOM   1817  CA  LYS   205      25.974   7.277  44.252  1.00  5.28              
ATOM   1818  C   LYS   205      27.366   6.716  44.044  1.00  5.28              
ATOM   1819  O   LYS   205      28.219   7.383  43.461  1.00  5.28              
ATOM   1820  CB  LYS   205      25.111   7.019  43.013  1.00  5.28              
ATOM   1821  CG  LYS   205      23.670   7.483  43.225  1.00  5.28              
ATOM   1822  CD  LYS   205      22.961   6.594  44.247  1.00  5.28              
ATOM   1823  CE  LYS   205      21.524   7.066  44.467  1.00  5.28              
ATOM   1824  NZ  LYS   205      20.860   6.210  45.487  1.00  5.28              
ATOM   1825  H   MET   206      26.926   4.927  44.960  1.00  5.52              
ATOM   1826  N   MET   206      27.662   5.420  44.525  1.00  5.52              
ATOM   1827  CA  MET   206      29.015   4.766  44.403  1.00  5.52              
ATOM   1828  C   MET   206      30.143   5.401  45.265  1.00  5.52              
ATOM   1829  O   MET   206      31.316   5.309  44.909  1.00  5.52              
ATOM   1830  CB  MET   206      29.414   4.782  42.926  1.00  5.52              
ATOM   1831  CG  MET   206      30.753   4.081  42.701  1.00  5.52              
ATOM   1832  SD  MET   206      31.163   3.983  40.944  1.00  5.52              
ATOM   1833  CE  MET   206      32.751   3.142  41.076  1.00  5.52              
ATOM   1834  H   LYS   207      28.680   6.157  46.569  1.00  5.32              
ATOM   1835  N   LYS   207      29.650   6.040  46.428  1.00  5.32              
ATOM   1836  CA  LYS   207      30.629   6.556  47.490  1.00  5.32              
ATOM   1837  C   LYS   207      31.110   5.518  48.442  1.00  5.32              
ATOM   1838  O   LYS   207      30.356   4.619  48.807  1.00  5.32              
ATOM   1839  CB  LYS   207      29.955   7.701  48.252  1.00  5.32              
ATOM   1840  CG  LYS   207      29.769   8.933  47.367  1.00  5.32              
ATOM   1841  CD  LYS   207      28.995  10.022  48.111  1.00  5.32              
ATOM   1842  CE  LYS   207      29.843  10.614  49.236  1.00  5.32              
ATOM   1843  NZ  LYS   207      29.098  11.711  49.909  1.00  5.32              
ATOM   1844  H   GLY   208      32.929   6.429  48.608  1.00  5.47              
ATOM   1845  N   GLY   208      32.392   5.642  48.864  1.00  5.47              
ATOM   1846  CA  GLY   208      32.981   4.632  49.690  1.00  5.47              
ATOM   1847  C   GLY   208      33.119   5.247  51.113  1.00  5.47              
ATOM   1848  O   GLY   208      33.325   6.451  51.247  1.00  5.47              
ATOM   1849  N   PRO   209      33.016   4.453  52.142  1.00  5.41              
ATOM   1850  CA  PRO   209      33.297   4.928  53.572  1.00  5.41              
ATOM   1851  C   PRO   209      34.678   4.601  54.247  1.00  5.41              
ATOM   1852  O   PRO   209      35.149   3.469  54.170  1.00  5.41              
ATOM   1853  CB  PRO   209      32.145   4.236  54.305  1.00  5.41              
ATOM   1854  CG  PRO   209      31.891   2.957  53.537  1.00  5.41              
ATOM   1855  CD  PRO   209      33.254   2.351  53.251  1.00  5.41              
ATOM   1856  H   LYS   210      34.806   6.561  54.884  1.00  5.43              
ATOM   1857  N   LYS   210      35.203   5.658  54.868  1.00  5.43              
ATOM   1858  CA  LYS   210      36.506   5.410  55.595  1.00  5.43              
ATOM   1859  C   LYS   210      36.352   5.972  56.990  1.00  5.43              
ATOM   1860  O   LYS   210      36.469   7.180  57.184  1.00  5.43              
ATOM   1861  CB  LYS   210      37.699   6.064  54.892  1.00  5.43              
ATOM   1862  CG  LYS   210      37.927   5.470  53.501  1.00  5.43              
ATOM   1863  CD  LYS   210      39.187   6.055  52.862  1.00  5.43              
ATOM   1864  CE  LYS   210      39.447   5.415  51.499  1.00  5.43              
ATOM   1865  NZ  LYS   210      40.707   5.951  50.920  1.00  5.43              
ATOM   1866  H   LYS   211      35.942   4.181  57.610  1.00  5.39              
ATOM   1867  N   LYS   211      36.111   5.115  57.882  1.00  5.39              
ATOM   1868  CA  LYS   211      36.080   5.458  59.287  1.00  5.39              
ATOM   1869  C   LYS   211      35.264   6.665  59.314  1.00  5.39              
ATOM   1870  O   LYS   211      35.792   7.761  59.493  1.00  5.39              
ATOM   1871  CB  LYS   211      37.455   5.736  59.902  1.00  5.39              
ATOM   1872  CG  LYS   211      37.370   5.901  61.420  1.00  5.39              
ATOM   1873  CD  LYS   211      38.752   6.177  62.012  1.00  5.39              
ATOM   1874  CE  LYS   211      38.653   6.428  63.516  1.00  5.39              
ATOM   1875  NZ  LYS   211      40.003   6.709  64.073  1.00  5.39              
ATOM   1876  H   ASN   212      33.585   5.604  58.944  1.00  5.13              
ATOM   1877  N   ASN   212      33.978   6.487  59.146  1.00  5.13              
ATOM   1878  CA  ASN   212      33.056   7.707  59.273  1.00  5.13              
ATOM   1879  C   ASN   212      32.902   8.717  58.021  1.00  5.13              
ATOM   1880  O   ASN   212      31.801   9.187  57.740  1.00  5.13              
ATOM   1881  CB  ASN   212      33.537   8.471  60.511  1.00  5.13              
ATOM   1882  CG  ASN   212      33.097   7.775  61.795  1.00  5.13              
ATOM   1883  ND2 ASN   212      33.835   7.953  62.871  1.00  5.13              
ATOM   1884  OD1 ASN   212      32.093   7.078  61.821  1.00  5.13              
ATOM   1885  H   ILE   213      34.892   8.569  57.463  1.00  4.99              
ATOM   1886  N   ILE   213      34.041   9.031  57.272  1.00  4.99              
ATOM   1887  CA  ILE   213      33.995  10.028  56.209  1.00  4.99              
ATOM   1888  C   ILE   213      33.502   9.480  54.847  1.00  4.99              
ATOM   1889  O   ILE   213      33.651   8.292  54.570  1.00  4.99              
ATOM   1890  CB  ILE   213      35.396  10.660  56.052  1.00  4.99              
ATOM   1891  CG1 ILE   213      36.410   9.605  55.593  1.00  4.99              
ATOM   1892  CG2 ILE   213      35.869  11.241  57.386  1.00  4.99              
ATOM   1893  CD1 ILE   213      37.766  10.229  55.278  1.00  4.99              
ATOM   1894  H   PHE   214      32.854  11.189  54.178  1.00  4.98              
ATOM   1895  N   PHE   214      32.946  10.224  53.989  1.00  4.98              
ATOM   1896  CA  PHE   214      32.427   9.678  52.693  1.00  4.98              
ATOM   1897  C   PHE   214      33.320  10.153  51.676  1.00  4.98              
ATOM   1898  O   PHE   214      33.611  11.346  51.619  1.00  4.98              
ATOM   1899  CB  PHE   214      30.995  10.130  52.386  1.00  4.98              
ATOM   1900  CG  PHE   214      29.993   9.536  53.350  1.00  4.98              
ATOM   1901  CD1 PHE   214      29.645  10.219  54.513  1.00  4.98              
ATOM   1902  CD2 PHE   214      29.409   8.300  53.080  1.00  4.98              
ATOM   1903  CE1 PHE   214      28.720   9.669  55.400  1.00  4.98              
ATOM   1904  CE2 PHE   214      28.485   7.751  53.967  1.00  4.98              
ATOM   1905  CZ  PHE   214      28.141   8.436  55.126  1.00  4.98              
ATOM   1906  H   LYS   215      33.507   8.320  50.964  1.00  5.08              
ATOM   1907  N   LYS   215      33.783   9.259  50.836  1.00  5.08              
ATOM   1908  CA  LYS   215      34.671   9.595  49.735  1.00  5.08              
ATOM   1909  C   LYS   215      33.981   9.503  48.333  1.00  5.08              
ATOM   1910  O   LYS   215      33.360   8.491  48.017  1.00  5.08              
ATOM   1911  CB  LYS   215      35.895   8.676  49.783  1.00  5.08              
ATOM   1912  CG  LYS   215      36.872   8.983  48.648  1.00  5.08              
ATOM   1913  CD  LYS   215      38.098   8.072  48.728  1.00  5.08              
ATOM   1914  CE  LYS   215      39.068   8.370  47.586  1.00  5.08              
ATOM   1915  NZ  LYS   215      40.241   7.460  47.665  1.00  5.08              
ATOM   1916  H   ARG   216      34.767  11.326  47.932  1.00  5.01              
ATOM   1917  N   ARG   216      34.176  10.603  47.615  1.00  5.01              
ATOM   1918  CA  ARG   216      33.475  10.750  46.271  1.00  5.01              
ATOM   1919  C   ARG   216      34.559  10.280  45.213  1.00  5.01              
ATOM   1920  O   ARG   216      35.721  10.668  45.307  1.00  5.01              
ATOM   1921  CB  ARG   216      33.026  12.180  45.961  1.00  5.01              
ATOM   1922  CG  ARG   216      31.888  12.625  46.880  1.00  5.01              
ATOM   1923  CD  ARG   216      31.307  13.960  46.414  1.00  5.01              
ATOM   1924  NE  ARG   216      30.016  14.207  47.091  1.00  5.01              
ATOM   1925  CZ  ARG   216      29.932  14.870  48.230  1.00  5.01              
ATOM   1926  NH1 ARG   216      28.761  15.068  48.801  1.00  5.01              
ATOM   1927  NH2 ARG   216      31.025  15.335  48.798  1.00  5.01              
ATOM   1928  N   PRO   217      34.107   9.483  44.277  1.00  5.31              
ATOM   1929  CA  PRO   217      34.892   8.964  43.219  1.00  5.31              
ATOM   1930  C   PRO   217      34.903   9.934  42.050  1.00  5.31              
ATOM   1931  O   PRO   217      34.263  10.981  42.112  1.00  5.31              
ATOM   1932  CB  PRO   217      34.209   7.649  42.840  1.00  5.31              
ATOM   1933  CG  PRO   217      32.732   7.882  43.069  1.00  5.31              
ATOM   1934  CD  PRO   217      32.613   8.591  44.407  1.00  5.31              
ATOM   1935  N   PRO   218      35.632   9.634  40.908  1.00  5.44              
ATOM   1936  CA  PRO   218      35.672  10.524  39.745  1.00  5.44              
ATOM   1937  C   PRO   218      34.365  10.775  39.005  1.00  5.44              
ATOM   1938  O   PRO   218      33.538   9.873  38.891  1.00  5.44              
ATOM   1939  CB  PRO   218      36.679   9.791  38.856  1.00  5.44              
ATOM   1940  CG  PRO   218      36.534   8.327  39.205  1.00  5.44              
ATOM   1941  CD  PRO   218      35.043   8.060  39.323  1.00  5.44              
ATOM   1942  H   LYS   219      35.000  12.638  38.638  1.00  5.36              
ATOM   1943  N   LYS   219      34.272  11.977  38.549  1.00  5.36              
ATOM   1944  CA  LYS   219      33.018  12.369  37.862  1.00  5.36              
ATOM   1945  C   LYS   219      32.691  11.659  36.625  1.00  5.36              
ATOM   1946  O   LYS   219      33.565  11.444  35.789  1.00  5.36              
ATOM   1947  CB  LYS   219      33.101  13.876  37.598  1.00  5.36              
ATOM   1948  CG  LYS   219      31.807  14.411  36.983  1.00  5.36              
ATOM   1949  CD  LYS   219      31.889  15.925  36.782  1.00  5.36              
ATOM   1950  CE  LYS   219      30.601  16.456  36.155  1.00  5.36              
ATOM   1951  NZ  LYS   219      30.708  17.924  35.944  1.00  5.36              
ATOM   1952  H   GLN   220      30.712  11.489  37.147  1.00  5.58              
ATOM   1953  N   GLN   220      31.371  11.257  36.450  1.00  5.58              
ATOM   1954  CA  GLN   220      30.948  10.537  35.315  1.00  5.58              
ATOM   1955  C   GLN   220      30.717  11.615  34.346  1.00  5.58              
ATOM   1956  O   GLN   220      30.242  12.686  34.717  1.00  5.58              
ATOM   1957  CB  GLN   220      29.669   9.718  35.504  1.00  5.58              
ATOM   1958  CG  GLN   220      28.478  10.610  35.857  1.00  5.58              
ATOM   1959  CD  GLN   220      27.831  11.184  34.601  1.00  5.58              
ATOM   1960  NE2 GLN   220      27.942  10.498  33.484  1.00  5.58              
ATOM   1961  OE1 GLN   220      27.230  12.249  34.633  1.00  5.58              
ATOM   1962  H   GLN   221      31.365  10.435  32.719  1.00  5.91              
ATOM   1963  N   GLN   221      31.063  11.322  33.028  1.00  5.91              
ATOM   1964  CA  GLN   221      30.953  12.459  32.027  1.00  5.91              
ATOM   1965  C   GLN   221      29.537  12.941  31.746  1.00  5.91              
ATOM   1966  O   GLN   221      28.594  12.155  31.811  1.00  5.91              
ATOM   1967  CB  GLN   221      31.624  12.013  30.725  1.00  5.91              
ATOM   1968  CG  GLN   221      30.677  11.178  29.863  1.00  5.91              
ATOM   1969  CD  GLN   221      31.363  10.721  28.579  1.00  5.91              
ATOM   1970  NE2 GLN   221      31.811  11.647  27.759  1.00  5.91              
ATOM   1971  OE1 GLN   221      31.492   9.533  28.323  1.00  5.91              
ATOM   1972  H   GLU   222      30.336  14.641  31.376  1.00  5.71              
ATOM   1973  N   GLU   222      29.475  14.165  31.454  1.00  5.71              
ATOM   1974  CA  GLU   222      28.295  14.860  31.237  1.00  5.71              
ATOM   1975  C   GLU   222      27.739  14.585  29.948  1.00  5.71              
ATOM   1976  O   GLU   222      28.411  14.770  28.936  1.00  5.71              
ATOM   1977  CB  GLU   222      28.540  16.363  31.395  1.00  5.71              
ATOM   1978  CG  GLU   222      28.931  16.719  32.830  1.00  5.71              
ATOM   1979  CD  GLU   222      29.161  18.219  32.977  1.00  5.71              
ATOM   1980  OE1 GLU   222      29.424  18.659  34.100  1.00  5.71              
ATOM   1981  OE2 GLU   222      29.072  18.919  31.962  1.00  5.71              
ATOM   1982  H   LEU   223      25.901  13.822  30.725  1.00  6.06              
ATOM   1983  N   LEU   223      26.430  14.119  29.947  1.00  6.06              
ATOM   1984  CA  LEU   223      25.846  14.095  28.671  1.00  6.06              
ATOM   1985  C   LEU   223      24.574  14.910  28.557  1.00  6.06              
ATOM   1986  O   LEU   223      23.983  15.275  29.571  1.00  6.06              
ATOM   1987  CB  LEU   223      25.571  12.638  28.288  1.00  6.06              
ATOM   1988  CG  LEU   223      24.499  11.984  29.168  1.00  6.06              
ATOM   1989  CD1 LEU   223      24.300  10.527  28.760  1.00  6.06              
ATOM   1990  CD2 LEU   223      24.921  12.030  30.636  1.00  6.06              
ATOM   1991  H   LYS   224      24.765  14.746  26.503  1.00  6.38              
ATOM   1992  N   LYS   224      24.233  15.138  27.237  1.00  6.38              
ATOM   1993  CA  LYS   224      23.037  15.988  26.904  1.00  6.38              
ATOM   1994  C   LYS   224      21.882  15.289  26.065  1.00  6.38              
ATOM   1995  O   LYS   224      21.298  15.912  25.181  1.00  6.38              
ATOM   1996  CB  LYS   224      23.549  17.228  26.165  1.00  6.38              
ATOM   1997  CG  LYS   224      24.367  18.134  27.087  1.00  6.38              
ATOM   1998  CD  LYS   224      25.638  17.425  27.554  1.00  6.38              
ATOM   1999  CE  LYS   224      26.602  17.220  26.387  1.00  6.38              
ATOM   2000  NZ  LYS   224      27.832  16.530  26.859  1.00  6.38              
ATOM   2001  H   ASP   225      22.011  13.542  27.028  1.00  7.43              
ATOM   2002  N   ASP   225      21.501  13.982  26.306  1.00  7.43              
ATOM   2003  CA  ASP   225      20.486  13.259  25.638  1.00  7.43              
ATOM   2004  C   ASP   225      18.929  13.525  25.951  1.00  7.43              
ATOM   2005  O   ASP   225      18.184  13.942  25.067  1.00  7.43              
ATOM   2006  CB  ASP   225      20.828  11.787  25.886  1.00  7.43              
ATOM   2007  CG  ASP   225      19.908  10.861  25.095  1.00  7.43              
ATOM   2008  OD1 ASP   225      19.112  11.372  24.301  1.00  7.43              
ATOM   2009  OD2 ASP   225      20.246   9.446  25.531  1.00  7.43              
ATOM   2010  H   ASP   226      19.052  13.305  27.853  1.00  8.78              
ATOM   2011  N   ASP   226      18.396  13.326  27.116  1.00  8.78              
ATOM   2012  CA  ASP   226      16.995  13.144  27.413  1.00  8.78              
ATOM   2013  C   ASP   226      16.297  14.502  26.997  1.00  8.78              
ATOM   2014  O   ASP   226      15.083  14.537  26.806  1.00  8.78              
ATOM   2015  CB  ASP   226      16.723  12.844  28.890  1.00  8.78              
ATOM   2016  CG  ASP   226      17.188  13.989  29.785  1.00  8.78              
ATOM   2017  OD1 ASP   226      16.748  14.042  30.937  1.00  8.78              
ATOM   2018  OD2 ASP   226      18.144  14.823  28.950  1.00  8.78              
ATOM   2019  H   LYS   227      17.947  15.655  26.988  1.00  9.18              
ATOM   2020  N   LYS   227      16.972  15.619  26.836  1.00  9.18              
ATOM   2021  CA  LYS   227      16.288  16.801  26.432  1.00  9.18              
ATOM   2022  C   LYS   227      16.865  17.645  25.200  1.00  9.18              
ATOM   2023  O   LYS   227      18.079  17.757  25.044  1.00  9.18              
ATOM   2024  CB  LYS   227      16.197  17.683  27.680  1.00  9.18              
ATOM   2025  CG  LYS   227      15.299  17.057  28.748  1.00  9.18              
ATOM   2026  CD  LYS   227      15.278  17.919  30.011  1.00  9.18              
ATOM   2027  CE  LYS   227      14.549  19.237  29.753  1.00  9.18              
ATOM   2028  NZ  LYS   227      14.563  20.073  30.982  1.00  9.18              
ATOM   2029  H   GLU   228      14.942  17.832  24.601  1.00 10.40              
ATOM   2030  N   GLU   228      15.844  18.186  24.414  1.00 10.40              
ATOM   2031  CA  GLU   228      16.018  19.241  23.337  1.00 10.40              
ATOM   2032  C   GLU   228      16.597  20.448  24.124  1.00 10.40              
ATOM   2033  O   GLU   228      17.555  21.073  23.676  1.00 10.40              
ATOM   2034  CB  GLU   228      14.722  19.648  22.629  1.00 10.40              
ATOM   2035  CG  GLU   228      14.985  20.677  21.528  1.00 10.40              
ATOM   2036  CD  GLU   228      13.682  21.117  20.869  1.00 10.40              
ATOM   2037  OE1 GLU   228      13.737  21.984  19.993  1.00 10.40              
ATOM   2038  OE2 GLU   228      12.634  20.581  21.248  1.00 10.40              
ATOM   2039  H   GLU   229      15.035  20.503  25.255  1.00 11.08              
ATOM   2040  N   GLU   229      15.993  20.739  25.294  1.00 11.08              
ATOM   2041  CA  GLU   229      16.535  21.310  26.516  1.00 11.08              
ATOM   2042  C   GLU   229      17.692  22.111  26.253  1.00 11.08              
ATOM   2043  O   GLU   229      17.819  22.674  25.168  1.00 11.08              
ATOM   2044  CB  GLU   229      16.880  20.197  27.510  1.00 11.08              
ATOM   2045  CG  GLU   229      17.372  20.767  28.840  1.00 11.08              
ATOM   2046  CD  GLU   229      17.349  19.703  29.933  1.00 11.08              
ATOM   2047  OE1 GLU   229      17.851  18.604  29.684  1.00 11.08              
ATOM   2048  OE2 GLU   229      16.827  19.998  31.014  1.00 11.08              
ATOM   2049  H   THR   230      19.176  21.583  27.736  1.00 11.61              
ATOM   2050  N   THR   230      18.726  22.285  27.207  1.00 11.61              
ATOM   2051  CA  THR   230      19.146  23.732  27.385  1.00 11.61              
ATOM   2052  C   THR   230      20.337  24.034  26.448  1.00 11.61              
ATOM   2053  O   THR   230      20.895  23.120  25.847  1.00 11.61              
ATOM   2054  CB  THR   230      19.543  24.036  28.842  1.00 11.61              
ATOM   2055  OG1 THR   230      20.688  23.268  29.184  1.00 11.61              
ATOM   2056  CG2 THR   230      18.413  23.689  29.809  1.00 11.61              
ATOM   2057  N   PRO   231      20.624  25.297  26.414  1.00 11.57              
ATOM   2058  CA  PRO   231      21.947  25.830  25.960  1.00 11.57              
ATOM   2059  C   PRO   231      21.960  27.339  26.462  1.00 11.57              
ATOM   2060  O   PRO   231      21.138  28.142  26.024  1.00 11.57              
ATOM   2061  CB  PRO   231      21.971  25.756  24.432  1.00 11.57              
ATOM   2062  CG  PRO   231      20.527  25.892  24.000  1.00 11.57              
ATOM   2063  CD  PRO   231      19.716  25.014  24.937  1.00 11.57              
ATOM   2064  H   ALA   232      22.873  27.293  28.235  1.00 11.22              
ATOM   2065  N   ALA   232      22.879  27.795  27.385  1.00 11.22              
ATOM   2066  CA  ALA   232      23.767  28.843  27.224  1.00 11.22              
ATOM   2067  C   ALA   232      25.227  28.383  26.846  1.00 11.22              
ATOM   2068  O   ALA   232      25.967  27.912  27.706  1.00 11.22              
ATOM   2069  CB  ALA   232      23.789  29.666  28.506  1.00 11.22              
ATOM   2070  H   LYS   233      24.961  28.574  24.959  1.00 11.17              
ATOM   2071  N   LYS   233      25.663  28.497  25.649  1.00 11.17              
ATOM   2072  CA  LYS   233      27.046  28.525  25.252  1.00 11.17              
ATOM   2073  C   LYS   233      27.833  27.410  25.907  1.00 11.17              
ATOM   2074  O   LYS   233      28.967  27.623  26.330  1.00 11.17              
ATOM   2075  CB  LYS   233      27.666  29.882  25.598  1.00 11.17              
ATOM   2076  CG  LYS   233      26.953  31.026  24.876  1.00 11.17              
ATOM   2077  CD  LYS   233      27.536  32.376  25.294  1.00 11.17              
ATOM   2078  CE  LYS   233      26.860  33.515  24.532  1.00 11.17              
ATOM   2079  NZ  LYS   233      27.480  34.814  24.905  1.00 11.17              
ATOM   2080  H   ALA   234      26.250  26.076  25.914  1.00 10.80              
ATOM   2081  N   ALA   234      27.229  26.175  25.995  1.00 10.80              
ATOM   2082  CA  ALA   234      28.079  24.947  26.214  1.00 10.80              
ATOM   2083  C   ALA   234      27.533  23.508  25.885  1.00 10.80              
ATOM   2084  O   ALA   234      26.332  23.267  25.982  1.00 10.80              
ATOM   2085  CB  ALA   234      28.498  25.030  27.677  1.00 10.80              
ATOM   2086  H   ALA   235      29.278  23.061  25.313  1.00 10.14              
ATOM   2087  N   ALA   235      28.424  22.611  25.517  1.00 10.14              
ATOM   2088  CA  ALA   235      28.330  21.113  25.380  1.00 10.14              
ATOM   2089  C   ALA   235      27.656  20.459  24.122  1.00 10.14              
ATOM   2090  O   ALA   235      26.442  20.551  23.956  1.00 10.14              
ATOM   2091  CB  ALA   235      27.631  20.652  26.653  1.00 10.14              
ATOM   2092  H   THR   236      29.498  20.033  23.242  1.00  9.26              
ATOM   2093  N   THR   236      28.541  19.793  23.269  1.00  9.26              
ATOM   2094  CA  THR   236      28.042  18.708  22.393  1.00  9.26              
ATOM   2095  C   THR   236      28.550  17.271  22.635  1.00  9.26              
ATOM   2096  O   THR   236      29.734  16.996  22.450  1.00  9.26              
ATOM   2097  CB  THR   236      28.354  19.131  20.945  1.00  9.26              
ATOM   2098  OG1 THR   236      27.704  20.364  20.669  1.00  9.26              
ATOM   2099  CG2 THR   236      27.868  18.086  19.943  1.00  9.26              
ATOM   2100  H   HIS   237      26.964  16.872  23.686  1.00  8.96              
ATOM   2101  N   HIS   237      27.574  16.445  23.038  1.00  8.96              
ATOM   2102  CA  HIS   237      27.331  15.039  22.631  1.00  8.96              
ATOM   2103  C   HIS   237      25.968  14.726  21.952  1.00  8.96              
ATOM   2104  O   HIS   237      25.770  13.624  21.446  1.00  8.96              
ATOM   2105  CB  HIS   237      27.508  14.170  23.880  1.00  8.96              
ATOM   2106  CG  HIS   237      28.914  14.167  24.406  1.00  8.96              
ATOM   2107  ND1 HIS   237      29.222  14.353  25.736  1.00  8.96              
ATOM   2108  CD2 HIS   237      30.098  13.996  23.763  1.00  8.96              
ATOM   2109  CE1 HIS   237      30.540  14.297  25.885  1.00  8.96              
ATOM   2110  NE2 HIS   237      31.095  14.081  24.700  1.00  8.96              
ATOM   2111  H   SER   238      25.140  16.534  21.769  1.00  8.18              
ATOM   2112  N   SER   238      25.037  15.560  21.885  1.00  8.18              
ATOM   2113  CA  SER   238      23.671  14.980  21.992  1.00  8.18              
ATOM   2114  C   SER   238      22.698  15.806  21.214  1.00  8.18              
ATOM   2115  O   SER   238      22.769  15.851  19.987  1.00  8.18              
ATOM   2116  CB  SER   238      23.228  14.895  23.454  1.00  8.18              
ATOM   2117  OG  SER   238      24.055  13.983  24.161  1.00  8.18              
ATOM   2118  H   ALA   239      22.147  17.013  22.748  1.00  7.11              
ATOM   2119  N   ALA   239      21.755  16.487  22.010  1.00  7.11              
ATOM   2120  CA  ALA   239      20.304  16.477  21.830  1.00  7.11              
ATOM   2121  C   ALA   239      20.016  17.891  21.425  1.00  7.11              
ATOM   2122  O   ALA   239      18.948  18.415  21.731  1.00  7.11              
ATOM   2123  CB  ALA   239      19.514  16.117  23.083  1.00  7.11              
ATOM   2124  H   SER   240      21.790  18.152  20.514  1.00  7.43              
ATOM   2125  N   SER   240      20.943  18.625  20.695  1.00  7.43              
ATOM   2126  CA  SER   240      20.771  19.944  20.209  1.00  7.43              
ATOM   2127  C   SER   240      20.897  20.859  21.505  1.00  7.43              
ATOM   2128  O   SER   240      21.296  22.017  21.406  1.00  7.43              
ATOM   2129  CB  SER   240      19.419  20.184  19.533  1.00  7.43              
ATOM   2130  OG  SER   240      18.456  20.581  20.498  1.00  7.43              
ATOM   2131  H   ASP   241      19.996  19.402  22.467  1.00  7.31              
ATOM   2132  N   ASP   241      20.527  20.207  22.678  1.00  7.31              
ATOM   2133  CA  ASP   241      20.806  20.535  24.079  1.00  7.31              
ATOM   2134  C   ASP   241      22.227  20.754  24.390  1.00  7.31              
ATOM   2135  O   ASP   241      23.074  19.952  24.004  1.00  7.31              
ATOM   2136  CB  ASP   241      20.243  19.414  24.958  1.00  7.31              
ATOM   2137  CG  ASP   241      20.443  19.716  26.440  1.00  7.31              
ATOM   2138  OD1 ASP   241      20.927  20.808  26.751  1.00  7.31              
ATOM   2139  OD2 ASP   241      19.952  18.493  27.196  1.00  7.31              
ATOM   2140  H   LEU   242      21.868  22.549  25.278  1.00  7.47              
ATOM   2141  N   LEU   242      22.545  21.851  25.111  1.00  7.47              
ATOM   2142  CA  LEU   242      23.851  22.014  25.639  1.00  7.47              
ATOM   2143  C   LEU   242      23.779  22.384  27.050  1.00  7.47              
ATOM   2144  O   LEU   242      22.718  22.776  27.531  1.00  7.47              
ATOM   2145  CB  LEU   242      24.624  23.079  24.856  1.00  7.47              
ATOM   2146  CG  LEU   242      24.728  22.758  23.360  1.00  7.47              
ATOM   2147  CD1 LEU   242      23.556  23.380  22.605  1.00  7.47              
ATOM   2148  CD2 LEU   242      26.032  23.316  22.790  1.00  7.47              
ATOM   2149  H   LYS   243      25.678  21.892  27.366  1.00  7.06              
ATOM   2150  N   LYS   243      24.857  22.289  27.745  1.00  7.06              
ATOM   2151  CA  LYS   243      24.872  22.794  29.159  1.00  7.06              
ATOM   2152  C   LYS   243      24.197  21.779  30.151  1.00  7.06              
ATOM   2153  O   LYS   243      24.644  21.638  31.287  1.00  7.06              
ATOM   2154  CB  LYS   243      24.167  24.152  29.233  1.00  7.06              
ATOM   2155  CG  LYS   243      24.202  24.727  30.649  1.00  7.06              
ATOM   2156  CD  LYS   243      25.640  25.027  31.076  1.00  7.06              
ATOM   2157  CE  LYS   243      26.454  23.738  31.175  1.00  7.06              
ATOM   2158  NZ  LYS   243      25.854  22.837  32.195  1.00  7.06              
ATOM   2159  H   LEU   244      22.857  21.338  28.742  1.00  5.94              
ATOM   2160  N   LEU   244      23.204  21.166  29.650  1.00  5.94              
ATOM   2161  CA  LEU   244      22.549  20.138  30.493  1.00  5.94              
ATOM   2162  C   LEU   244      23.471  18.983  30.670  1.00  5.94              
ATOM   2163  O   LEU   244      24.293  18.711  29.798  1.00  5.94              
ATOM   2164  CB  LEU   244      21.234  19.667  29.865  1.00  5.94              
ATOM   2165  CG  LEU   244      20.602  18.492  30.620  1.00  5.94              
ATOM   2166  CD1 LEU   244      20.281  18.900  32.056  1.00  5.94              
ATOM   2167  CD2 LEU   244      19.309  18.057  29.933  1.00  5.94              
ATOM   2168  H   TRP   245      23.164  18.702  32.579  1.00  5.13              
ATOM   2169  N   TRP   245      23.400  18.281  31.718  1.00  5.13              
ATOM   2170  CA  TRP   245      23.661  16.833  31.673  1.00  5.13              
ATOM   2171  C   TRP   245      22.684  16.062  32.569  1.00  5.13              
ATOM   2172  O   TRP   245      22.217  16.596  33.574  1.00  5.13              
ATOM   2173  CB  TRP   245      25.104  16.539  32.097  1.00  5.13              
ATOM   2174  CG  TRP   245      25.333  16.837  33.553  1.00  5.13              
ATOM   2175  CD1 TRP   245      25.344  15.928  34.559  1.00  5.13              
ATOM   2176  CD2 TRP   245      25.580  18.116  34.159  1.00  5.13              
ATOM   2177  NE1 TRP   245      25.584  16.570  35.752  1.00  5.13              
ATOM   2178  CE2 TRP   245      25.736  17.923  35.544  1.00  5.13              
ATOM   2179  CE3 TRP   245      25.684  19.413  33.642  1.00  5.13              
ATOM   2180  CZ2 TRP   245      25.989  18.983  36.411  1.00  5.13              
ATOM   2181  CZ3 TRP   245      25.937  20.475  34.509  1.00  5.13              
ATOM   2182  CH2 TRP   245      26.088  20.262  35.883  1.00  5.13              
ATOM   2183  H   SER   246      22.808  14.402  31.424  1.00  4.93              
ATOM   2184  N   SER   246      22.374  14.802  32.215  1.00  4.93              
ATOM   2185  CA  SER   246      21.385  13.987  33.001  1.00  4.93              
ATOM   2186  C   SER   246      21.514  14.062  34.560  1.00  4.93              
ATOM   2187  O   SER   246      20.506  14.150  35.258  1.00  4.93              
ATOM   2188  CB  SER   246      21.510  12.534  32.538  1.00  4.93              
ATOM   2189  OG  SER   246      22.817  12.049  32.806  1.00  4.93              
ATOM   2190  H   LYS   247      23.505  13.982  34.525  1.00  4.62              
ATOM   2191  N   LYS   247      22.678  14.035  35.061  1.00  4.62              
ATOM   2192  CA  LYS   247      22.772  14.091  36.491  1.00  4.62              
ATOM   2193  C   LYS   247      22.220  15.408  37.036  1.00  4.62              
ATOM   2194  O   LYS   247      21.530  15.413  38.053  1.00  4.62              
ATOM   2195  CB  LYS   247      24.228  13.907  36.930  1.00  4.62              
ATOM   2196  CG  LYS   247      24.339  13.714  38.443  1.00  4.62              
ATOM   2197  CD  LYS   247      24.529  15.058  39.147  1.00  4.62              
ATOM   2198  CE  LYS   247      25.944  15.590  38.922  1.00  4.62              
ATOM   2199  NZ  LYS   247      26.114  16.890  39.623  1.00  4.62              
ATOM   2200  H   TYR   248      23.069  16.505  35.545  1.00  4.50              
ATOM   2201  N   TYR   248      22.512  16.572  36.357  1.00  4.50              
ATOM   2202  CA  TYR   248      22.030  17.883  36.786  1.00  4.50              
ATOM   2203  C   TYR   248      20.517  17.955  36.794  1.00  4.50              
ATOM   2204  O   TYR   248      19.930  18.464  37.746  1.00  4.50              
ATOM   2205  CB  TYR   248      22.599  18.971  35.869  1.00  4.50              
ATOM   2206  CG  TYR   248      22.142  20.358  36.274  1.00  4.50              
ATOM   2207  CD1 TYR   248      22.751  21.021  37.340  1.00  4.50              
ATOM   2208  CD2 TYR   248      21.106  20.986  35.582  1.00  4.50              
ATOM   2209  CE1 TYR   248      22.328  22.299  37.712  1.00  4.50              
ATOM   2210  CE2 TYR   248      20.681  22.264  35.952  1.00  4.50              
ATOM   2211  CZ  TYR   248      21.294  22.916  37.016  1.00  4.50              
ATOM   2212  OH  TYR   248      20.877  24.174  37.380  1.00  4.50              
ATOM   2213  H   GLU   249      20.519  16.992  35.007  1.00  4.65              
ATOM   2214  N   GLU   249      19.946  17.414  35.691  1.00  4.65              
ATOM   2215  CA  GLU   249      18.557  17.437  35.500  1.00  4.65              
ATOM   2216  C   GLU   249      17.880  16.625  36.602  1.00  4.65              
ATOM   2217  O   GLU   249      16.852  17.042  37.132  1.00  4.65              
ATOM   2218  CB  GLU   249      18.176  16.879  34.126  1.00  4.65              
ATOM   2219  CG  GLU   249      16.668  16.958  33.888  1.00  4.65              
ATOM   2220  CD  GLU   249      16.203  18.408  33.808  1.00  4.65              
ATOM   2221  OE1 GLU   249      17.052  19.280  33.604  1.00  4.65              
ATOM   2222  OE2 GLU   249      14.996  18.636  33.951  1.00  4.65              
ATOM   2223  H   LEU   250      19.267  15.164  36.479  1.00  4.51              
ATOM   2224  N   LEU   250      18.456  15.464  36.955  1.00  4.51              
ATOM   2225  CA  LEU   250      17.940  14.680  37.975  1.00  4.51              
ATOM   2226  C   LEU   250      17.974  15.389  39.248  1.00  4.51              
ATOM   2227  O   LEU   250      17.043  15.273  40.043  1.00  4.51              
ATOM   2228  CB  LEU   250      18.725  13.370  38.084  1.00  4.51              
ATOM   2229  CG  LEU   250      18.509  12.446  36.879  1.00  4.51              
ATOM   2230  CD1 LEU   250      19.422  11.227  36.980  1.00  4.51              
ATOM   2231  CD2 LEU   250      17.058  11.970  36.832  1.00  4.51              
ATOM   2232  H   GLU   251      19.779  16.257  38.843  1.00  4.25              
ATOM   2233  N   GLU   251      19.060  16.179  39.515  1.00  4.25              
ATOM   2234  CA  GLU   251      19.170  16.875  40.709  1.00  4.25              
ATOM   2235  C   GLU   251      18.045  17.915  40.870  1.00  4.25              
ATOM   2236  O   GLU   251      17.423  17.993  41.927  1.00  4.25              
ATOM   2237  CB  GLU   251      20.536  17.562  40.791  1.00  4.25              
ATOM   2238  CG  GLU   251      21.661  16.547  40.999  1.00  4.25              
ATOM   2239  CD  GLU   251      23.026  17.226  40.948  1.00  4.25              
ATOM   2240  OE1 GLU   251      24.025  16.541  41.182  1.00  4.25              
ATOM   2241  OE2 GLU   251      23.061  18.431  40.675  1.00  4.25              
ATOM   2242  H   CYS   252      18.304  18.583  39.045  1.00  4.30              
ATOM   2243  N   CYS   252      17.790  18.666  39.883  1.00  4.30              
ATOM   2244  CA  CYS   252      16.740  19.649  39.972  1.00  4.30              
ATOM   2245  C   CYS   252      15.375  18.979  40.188  1.00  4.30              
ATOM   2246  O   CYS   252      14.605  19.410  41.043  1.00  4.30              
ATOM   2247  CB  CYS   252      16.706  20.504  38.704  1.00  4.30              
ATOM   2248  SG  CYS   252      18.142  21.600  38.587  1.00  4.30              
ATOM   2249  H   LEU   253      15.898  17.573  38.741  1.00  4.41              
ATOM   2250  N   LEU   253      15.186  17.903  39.339  1.00  4.41              
ATOM   2251  CA  LEU   253      13.933  17.260  39.336  1.00  4.41              
ATOM   2252  C   LEU   253      13.667  16.496  40.705  1.00  4.41              
ATOM   2253  O   LEU   253      12.578  16.597  41.266  1.00  4.41              
ATOM   2254  CB  LEU   253      13.851  16.279  38.163  1.00  4.41              
ATOM   2255  CG  LEU   253      13.793  16.982  36.803  1.00  4.41              
ATOM   2256  CD1 LEU   253      13.891  15.957  35.675  1.00  4.41              
ATOM   2257  CD2 LEU   253      12.477  17.746  36.658  1.00  4.41              
ATOM   2258  H   ASP   254      15.506  15.707  40.709  1.00  4.24              
ATOM   2259  N   ASP   254      14.643  15.787  41.182  1.00  4.24              
ATOM   2260  CA  ASP   254      14.459  15.095  42.454  1.00  4.24              
ATOM   2261  C   ASP   254      14.308  16.077  43.632  1.00  4.24              
ATOM   2262  O   ASP   254      13.502  15.844  44.530  1.00  4.24              
ATOM   2263  CB  ASP   254      15.637  14.149  42.705  1.00  4.24              
ATOM   2264  CG  ASP   254      15.590  12.941  41.775  1.00  4.24              
ATOM   2265  OD1 ASP   254      16.623  12.283  41.622  1.00  4.24              
ATOM   2266  OD2 ASP   254      14.168  12.866  41.243  1.00  4.24              
ATOM   2267  H   SER   255      15.663  17.315  42.828  1.00  4.04              
ATOM   2268  N   SER   255      15.093  17.198  43.625  1.00  4.04              
ATOM   2269  CA  SER   255      15.134  18.187  44.672  1.00  4.04              
ATOM   2270  C   SER   255      13.650  18.851  44.679  1.00  4.04              
ATOM   2271  O   SER   255      13.086  19.090  45.745  1.00  4.04              
ATOM   2272  CB  SER   255      16.188  19.273  44.446  1.00  4.04              
ATOM   2273  OG  SER   255      15.856  20.043  43.300  1.00  4.04              
ATOM   2274  H   HIS   256      13.625  18.838  42.644  1.00  4.18              
ATOM   2275  N   HIS   256      13.123  19.095  43.454  1.00  4.18              
ATOM   2276  CA  HIS   256      11.817  19.732  43.311  1.00  4.18              
ATOM   2277  C   HIS   256      10.668  18.813  43.735  1.00  4.18              
ATOM   2278  O   HIS   256       9.770  19.242  44.457  1.00  4.18              
ATOM   2279  CB  HIS   256      11.621  20.185  41.861  1.00  4.18              
ATOM   2280  CG  HIS   256      10.419  21.063  41.671  1.00  4.18              
ATOM   2281  ND1 HIS   256      10.104  21.662  40.471  1.00  4.18              
ATOM   2282  CD2 HIS   256       9.452  21.441  42.548  1.00  4.18              
ATOM   2283  CE1 HIS   256       8.992  22.371  40.621  1.00  4.18              
ATOM   2284  NE2 HIS   256       8.576  22.252  41.875  1.00  4.18              
ATOM   2285  H   ASN   257      11.493  17.316  42.714  1.00  4.24              
ATOM   2286  N   ASN   257      10.744  17.611  43.285  1.00  4.24              
ATOM   2287  CA  ASN   257       9.696  16.658  43.634  1.00  4.24              
ATOM   2288  C   ASN   257       9.653  16.287  45.037  1.00  4.24              
ATOM   2289  O   ASN   257       8.572  16.163  45.609  1.00  4.24              
ATOM   2290  CB  ASN   257       9.863  15.409  42.763  1.00  4.24              
ATOM   2291  CG  ASN   257       9.500  15.696  41.310  1.00  4.24              
ATOM   2292  ND2 ASN   257       8.771  14.803  40.674  1.00  4.24              
ATOM   2293  OD1 ASN   257       9.875  16.721  40.757  1.00  4.24              
ATOM   2294  H   LYS   258      11.663  16.234  45.101  1.00  4.07              
ATOM   2295  N   LYS   258      10.828  16.110  45.613  1.00  4.07              
ATOM   2296  CA  LYS   258      10.904  15.731  47.028  1.00  4.07              
ATOM   2297  C   LYS   258      10.257  16.828  47.886  1.00  4.07              
ATOM   2298  O   LYS   258       9.496  16.526  48.802  1.00  4.07              
ATOM   2299  CB  LYS   258      12.355  15.507  47.463  1.00  4.07              
ATOM   2300  CG  LYS   258      12.936  14.232  46.851  1.00  4.07              
ATOM   2301  CD  LYS   258      14.390  14.039  47.281  1.00  4.07              
ATOM   2302  CE  LYS   258      14.975  12.774  46.653  1.00  4.07              
ATOM   2303  NZ  LYS   258      16.402  12.628  47.043  1.00  4.07              
ATOM   2304  H   TYR   259      11.192  18.249  46.814  1.00  4.00              
ATOM   2305  N   TYR   259      10.574  18.063  47.560  1.00  4.00              
ATOM   2306  CA  TYR   259      10.000  19.180  48.309  1.00  4.00              
ATOM   2307  C   TYR   259       8.486  19.246  48.121  1.00  4.00              
ATOM   2308  O   TYR   259       7.754  19.457  49.085  1.00  4.00              
ATOM   2309  CB  TYR   259      10.638  20.502  47.867  1.00  4.00              
ATOM   2310  CG  TYR   259      12.103  20.584  48.243  1.00  4.00              
ATOM   2311  CD1 TYR   259      12.986  21.356  47.486  1.00  4.00              
ATOM   2312  CD2 TYR   259      12.585  19.888  49.352  1.00  4.00              
ATOM   2313  CE1 TYR   259      14.336  21.431  47.833  1.00  4.00              
ATOM   2314  CE2 TYR   259      13.935  19.962  49.702  1.00  4.00              
ATOM   2315  CZ  TYR   259      14.806  20.733  48.941  1.00  4.00              
ATOM   2316  OH  TYR   259      16.135  20.806  49.284  1.00  4.00              
ATOM   2317  H   ARG   260       8.618  18.916  46.120  1.00  4.17              
ATOM   2318  N   ARG   260       7.984  19.056  46.864  1.00  4.17              
ATOM   2319  CA  ARG   260       6.548  19.050  46.590  1.00  4.17              
ATOM   2320  C   ARG   260       5.883  17.901  47.346  1.00  4.17              
ATOM   2321  O   ARG   260       4.800  18.073  47.901  1.00  4.17              
ATOM   2322  CB  ARG   260       6.277  18.918  45.089  1.00  4.17              
ATOM   2323  CG  ARG   260       6.672  20.186  44.331  1.00  4.17              
ATOM   2324  CD  ARG   260       6.591  19.960  42.822  1.00  4.17              
ATOM   2325  NE  ARG   260       5.194  19.675  42.433  1.00  4.17              
ATOM   2326  CZ  ARG   260       4.299  20.632  42.264  1.00  4.17              
ATOM   2327  NH1 ARG   260       3.063  20.335  41.916  1.00  4.17              
ATOM   2328  NH2 ARG   260       4.644  21.889  42.445  1.00  4.17              
ATOM   2329  H   ALA   261       7.405  16.589  46.870  1.00  4.17              
ATOM   2330  N   ALA   261       6.560  16.701  47.367  1.00  4.17              
ATOM   2331  CA  ALA   261       6.030  15.578  48.136  1.00  4.17              
ATOM   2332  C   ALA   261       5.978  15.728  49.660  1.00  4.17              
ATOM   2333  O   ALA   261       4.998  15.329  50.285  1.00  4.17              
ATOM   2334  CB  ALA   261       6.859  14.359  47.753  1.00  4.17              
ATOM   2335  H   LEU   262       7.816  16.626  49.554  1.00  4.04              
ATOM   2336  N   LEU   262       7.095  16.329  50.158  1.00  4.04              
ATOM   2337  CA  LEU   262       7.232  16.541  51.579  1.00  4.04              
ATOM   2338  C   LEU   262       5.990  17.515  51.909  1.00  4.04              
ATOM   2339  O   LEU   262       5.303  17.321  52.909  1.00  4.04              
ATOM   2340  CB  LEU   262       8.545  17.205  52.000  1.00  4.04              
ATOM   2341  CG  LEU   262       9.760  16.288  51.819  1.00  4.04              
ATOM   2342  CD1 LEU   262      11.050  17.064  52.075  1.00  4.04              
ATOM   2343  CD2 LEU   262       9.689  15.118  52.799  1.00  4.04              
ATOM   2344  H   HIS   263       6.291  18.532  50.102  1.00  4.31              
ATOM   2345  N   HIS   263       5.847  18.481  50.982  1.00  4.31              
ATOM   2346  CA  HIS   263       4.925  19.530  51.372  1.00  4.31              
ATOM   2347  C   HIS   263       3.507  18.791  51.137  1.00  4.31              
ATOM   2348  O   HIS   263       2.710  18.677  52.066  1.00  4.31              
ATOM   2349  CB  HIS   263       4.993  20.814  50.540  1.00  4.31              
ATOM   2350  CG  HIS   263       4.028  21.869  50.997  1.00  4.31              
ATOM   2351  ND1 HIS   263       2.668  21.786  50.794  1.00  4.31              
ATOM   2352  CD2 HIS   263       4.243  23.039  51.653  1.00  4.31              
ATOM   2353  CE1 HIS   263       2.089  22.864  51.309  1.00  4.31              
ATOM   2354  NE2 HIS   263       3.025  23.641  51.836  1.00  4.31              
ATOM   2355  H   GLY   264       3.906  17.920  49.364  1.00  4.68              
ATOM   2356  N   GLY   264       3.209  18.304  49.948  1.00  4.68              
ATOM   2357  CA  GLY   264       1.790  18.328  49.473  1.00  4.68              
ATOM   2358  C   GLY   264       1.365  17.110  48.660  1.00  4.68              
ATOM   2359  O   GLY   264       0.832  16.153  49.217  1.00  4.68              
ATOM   2360  H   SER   265       1.890  17.987  47.093  1.00  6.36              
ATOM   2361  N   SER   265       1.578  17.104  47.405  1.00  6.36              
ATOM   2362  CA  SER   265       1.427  16.006  46.428  1.00  6.36              
ATOM   2363  C   SER   265       2.220  16.151  45.022  1.00  6.36              
ATOM   2364  O   SER   265       3.344  15.671  44.895  1.00  6.36              
ATOM   2365  CB  SER   265      -0.071  15.841  46.166  1.00  6.36              
ATOM   2366  OG  SER   265      -0.716  15.335  47.326  1.00  6.36              
ATOM   2367  N   PRO   266       1.760  16.756  43.981  1.00  7.39              
ATOM   2368  CA  PRO   266       2.168  16.320  42.569  1.00  7.39              
ATOM   2369  C   PRO   266       3.651  16.372  42.375  1.00  7.39              
ATOM   2370  O   PRO   266       4.292  17.341  42.778  1.00  7.39              
ATOM   2371  CB  PRO   266       1.455  17.321  41.658  1.00  7.39              
ATOM   2372  CG  PRO   266       0.230  17.764  42.428  1.00  7.39              
ATOM   2373  CD  PRO   266       0.660  17.892  43.879  1.00  7.39              
ATOM   2374  H   ALA   267       3.707  14.531  41.529  1.00  7.10              
ATOM   2375  N   ALA   267       4.218  15.345  41.753  1.00  7.10              
ATOM   2376  CA  ALA   267       5.611  15.423  41.395  1.00  7.10              
ATOM   2377  C   ALA   267       5.924  15.881  39.941  1.00  7.10              
ATOM   2378  O   ALA   267       5.285  15.419  38.998  1.00  7.10              
ATOM   2379  CB  ALA   267       6.223  14.053  41.660  1.00  7.10              
ATOM   2380  H   MET   268       7.468  16.923  40.607  1.00  6.69              
ATOM   2381  N   MET   268       6.905  16.770  39.810  1.00  6.69              
ATOM   2382  CA  MET   268       7.186  17.509  38.587  1.00  6.69              
ATOM   2383  C   MET   268       7.811  16.692  37.464  1.00  6.69              
ATOM   2384  O   MET   268       8.641  15.823  37.722  1.00  6.69              
ATOM   2385  CB  MET   268       8.096  18.687  38.945  1.00  6.69              
ATOM   2386  CG  MET   268       7.391  19.676  39.873  1.00  6.69              
ATOM   2387  SD  MET   268       5.906  20.363  39.104  1.00  6.69              
ATOM   2388  CE  MET   268       6.692  21.534  37.983  1.00  6.69              
ATOM   2389  H   LYS   269       6.713  17.717  36.154  1.00  6.75              
ATOM   2390  N   LYS   269       7.392  17.010  36.273  1.00  6.75              
ATOM   2391  CA  LYS   269       7.923  16.329  35.101  1.00  6.75              
ATOM   2392  C   LYS   269       8.965  17.142  34.287  1.00  6.75              
ATOM   2393  O   LYS   269       8.819  18.352  34.134  1.00  6.75              
ATOM   2394  CB  LYS   269       6.745  15.933  34.205  1.00  6.75              
ATOM   2395  CG  LYS   269       6.337  14.476  34.423  1.00  6.75              
ATOM   2396  CD  LYS   269       5.547  14.325  35.724  1.00  6.75              
ATOM   2397  CE  LYS   269       6.006  13.087  36.493  1.00  6.75              
ATOM   2398  NZ  LYS   269       5.019  12.754  37.554  1.00  6.75              
ATOM   2399  H   LEU   270      10.138  15.532  33.886  1.00  6.74              
ATOM   2400  N   LEU   270       9.962  16.498  33.787  1.00  6.74              
ATOM   2401  CA  LEU   270      10.933  17.355  32.970  1.00  6.74              
ATOM   2402  C   LEU   270      10.448  17.627  31.541  1.00  6.74              
ATOM   2403  O   LEU   270      10.131  16.693  30.809  1.00  6.74              
ATOM   2404  CB  LEU   270      12.299  16.665  32.938  1.00  6.74              
ATOM   2405  CG  LEU   270      12.271  15.325  32.195  1.00  6.74              
ATOM   2406  CD1 LEU   270      13.686  14.768  32.058  1.00  6.74              
ATOM   2407  CD2 LEU   270      11.418  14.314  32.960  1.00  6.74              
ATOM   2408  H   ASN   271      10.651  19.605  31.860  1.00  6.67              
ATOM   2409  N   ASN   271      10.401  18.984  31.135  1.00  6.67              
ATOM   2410  CA  ASN   271      10.026  19.546  29.766  1.00  6.67              
ATOM   2411  C   ASN   271      11.178  20.202  29.024  1.00  6.67              
ATOM   2412  O   ASN   271      11.843  21.079  29.570  1.00  6.67              
ATOM   2413  CB  ASN   271       8.875  20.542  29.940  1.00  6.67              
ATOM   2414  CG  ASN   271       8.393  21.069  28.592  1.00  6.67              
ATOM   2415  ND2 ASN   271       7.094  21.154  28.398  1.00  6.67              
ATOM   2416  OD1 ASN   271       9.189  21.400  27.724  1.00  6.67              
ATOM   2417  H   ARG   272      10.896  19.051  27.351  1.00  6.74              
ATOM   2418  N   ARG   272      11.426  19.782  27.750  1.00  6.74              
ATOM   2419  CA  ARG   272      12.433  20.389  26.994  1.00  6.74              
ATOM   2420  C   ARG   272      12.146  21.813  26.528  1.00  6.74              
ATOM   2421  O   ARG   272      13.052  22.643  26.490  1.00  6.74              
ATOM   2422  CB  ARG   272      12.717  19.490  25.788  1.00  6.74              
ATOM   2423  CG  ARG   272      11.547  19.479  24.805  1.00  6.74              
ATOM   2424  CD  ARG   272      11.611  18.249  23.901  1.00  6.74              
ATOM   2425  NE  ARG   272      10.520  18.302  22.905  1.00  6.74              
ATOM   2426  CZ  ARG   272       9.260  18.066  23.225  1.00  6.74              
ATOM   2427  NH1 ARG   272       8.317  18.124  22.306  1.00  6.74              
ATOM   2428  NH2 ARG   272       8.945  17.770  24.468  1.00  6.74              
ATOM   2429  H   ASN   273      10.272  21.369  26.221  1.00  6.27              
ATOM   2430  N   ASN   273      10.966  22.070  26.204  1.00  6.27              
ATOM   2431  CA  ASN   273      10.610  23.399  25.808  1.00  6.27              
ATOM   2432  C   ASN   273      10.681  24.423  26.958  1.00  6.27              
ATOM   2433  O   ASN   273      11.124  25.550  26.752  1.00  6.27              
ATOM   2434  CB  ASN   273       9.204  23.384  25.201  1.00  6.27              
ATOM   2435  CG  ASN   273       9.186  22.648  23.866  1.00  6.27              
ATOM   2436  ND2 ASN   273       8.049  22.108  23.479  1.00  6.27              
ATOM   2437  OD1 ASN   273      10.195  22.563  23.179  1.00  6.27              
ATOM   2438  H   LEU   274       9.837  23.138  28.274  1.00  5.14              
ATOM   2439  N   LEU   274      10.249  24.030  28.178  1.00  5.14              
ATOM   2440  CA  LEU   274      10.379  24.892  29.360  1.00  5.14              
ATOM   2441  C   LEU   274      11.862  25.195  29.519  1.00  5.14              
ATOM   2442  O   LEU   274      12.233  26.336  29.784  1.00  5.14              
ATOM   2443  CB  LEU   274       9.840  24.228  30.631  1.00  5.14              
ATOM   2444  CG  LEU   274       8.312  24.104  30.634  1.00  5.14              
ATOM   2445  CD1 LEU   274       7.853  23.287  31.839  1.00  5.14              
ATOM   2446  CD2 LEU   274       7.669  25.488  30.707  1.00  5.14              
ATOM   2447  H   CYS   275      12.451  23.363  29.052  1.00  4.99              
ATOM   2448  N   CYS   275      12.840  24.214  29.367  1.00  4.99              
ATOM   2449  CA  CYS   275      14.252  24.296  29.598  1.00  4.99              
ATOM   2450  C   CYS   275      14.821  25.211  28.462  1.00  4.99              
ATOM   2451  O   CYS   275      15.711  26.021  28.711  1.00  4.99              
ATOM   2452  CB  CYS   275      14.941  22.930  29.561  1.00  4.99              
ATOM   2453  SG  CYS   275      14.488  21.905  30.982  1.00  4.99              
ATOM   2454  H   ASN   276      13.698  24.485  27.011  1.00  5.41              
ATOM   2455  N   ASN   276      14.382  25.168  27.211  1.00  5.41              
ATOM   2456  CA  ASN   276      14.847  26.063  26.130  1.00  5.41              
ATOM   2457  C   ASN   276      14.512  27.573  26.539  1.00  5.41              
ATOM   2458  O   ASN   276      15.314  28.471  26.291  1.00  5.41              
ATOM   2459  CB  ASN   276      14.195  25.722  24.787  1.00  5.41              
ATOM   2460  CG  ASN   276      14.757  24.426  24.213  1.00  5.41              
ATOM   2461  ND2 ASN   276      13.988  23.733  23.399  1.00  5.41              
ATOM   2462  OD1 ASN   276      15.884  24.046  24.500  1.00  5.41              
ATOM   2463  H   LEU   277      12.756  26.983  27.322  1.00  5.32              
ATOM   2464  N   LEU   277      13.343  27.756  27.148  1.00  5.32              
ATOM   2465  CA  LEU   277      12.926  29.053  27.557  1.00  5.32              
ATOM   2466  C   LEU   277      13.856  29.597  28.672  1.00  5.32              
ATOM   2467  O   LEU   277      14.251  30.760  28.631  1.00  5.32              
ATOM   2468  CB  LEU   277      11.478  29.018  28.053  1.00  5.32              
ATOM   2469  CG  LEU   277      10.478  28.672  26.943  1.00  5.32              
ATOM   2470  CD1 LEU   277       9.089  28.446  27.537  1.00  5.32              
ATOM   2471  CD2 LEU   277      10.398  29.812  25.929  1.00  5.32              
ATOM   2472  H   ALA   278      13.778  27.840  29.587  1.00  4.95              
ATOM   2473  N   ALA   278      14.155  28.752  29.581  1.00  4.95              
ATOM   2474  CA  ALA   278      15.128  29.168  30.690  1.00  4.95              
ATOM   2475  C   ALA   278      16.457  29.448  30.182  1.00  4.95              
ATOM   2476  O   ALA   278      17.121  30.363  30.664  1.00  4.95              
ATOM   2477  CB  ALA   278      15.188  28.074  31.749  1.00  4.95              
ATOM   2478  H   GLN   279      16.345  27.948  28.813  1.00  5.05              
ATOM   2479  N   GLN   279      16.909  28.675  29.172  1.00  5.05              
ATOM   2480  CA  GLN   279      18.278  28.911  28.577  1.00  5.05              
ATOM   2481  C   GLN   279      18.397  30.265  27.883  1.00  5.05              
ATOM   2482  O   GLN   279      19.433  30.918  27.979  1.00  5.05              
ATOM   2483  CB  GLN   279      18.605  27.785  27.592  1.00  5.05              
ATOM   2484  CG  GLN   279      17.606  27.743  26.435  1.00  5.05              
ATOM   2485  CD  GLN   279      18.092  28.586  25.260  1.00  5.05              
ATOM   2486  NE2 GLN   279      17.355  28.603  24.170  1.00  5.05              
ATOM   2487  OE1 GLN   279      19.132  29.224  25.332  1.00  5.05              
ATOM   2488  H   ASP   280      16.416  30.088  27.089  1.00  5.30              
ATOM   2489  N   ASP   280      17.241  30.620  27.188  1.00  5.30              
ATOM   2490  CA  ASP   280      17.323  31.986  26.543  1.00  5.30              
ATOM   2491  C   ASP   280      17.577  33.148  27.499  1.00  5.30              
ATOM   2492  O   ASP   280      18.406  34.009  27.216  1.00  5.30              
ATOM   2493  CB  ASP   280      16.025  32.221  25.764  1.00  5.30              
ATOM   2494  CG  ASP   280      16.037  31.481  24.429  1.00  5.30              
ATOM   2495  OD1 ASP   280      14.952  31.222  23.899  1.00  5.30              
ATOM   2496  OD2 ASP   280      17.497  31.243  24.084  1.00  5.30              
ATOM   2497  H   TRP   281      16.185  32.377  28.760  1.00  5.14              
ATOM   2498  N   TRP   281      16.853  33.070  28.543  1.00  5.14              
ATOM   2499  CA  TRP   281      17.094  34.180  29.510  1.00  5.14              
ATOM   2500  C   TRP   281      18.380  33.948  30.360  1.00  5.14              
ATOM   2501  O   TRP   281      19.002  34.908  30.809  1.00  5.14              
ATOM   2502  CB  TRP   281      15.880  34.341  30.430  1.00  5.14              
ATOM   2503  CG  TRP   281      16.041  35.499  31.375  1.00  5.14              
ATOM   2504  CD1 TRP   281      16.224  35.414  32.716  1.00  5.14              
ATOM   2505  CD2 TRP   281      16.034  36.900  31.055  1.00  5.14              
ATOM   2506  NE1 TRP   281      16.330  36.680  33.244  1.00  5.14              
ATOM   2507  CE2 TRP   281      16.218  37.624  32.248  1.00  5.14              
ATOM   2508  CE3 TRP   281      15.888  37.605  29.854  1.00  5.14              
ATOM   2509  CZ2 TRP   281      16.257  39.015  32.265  1.00  5.14              
ATOM   2510  CZ3 TRP   281      15.927  38.998  29.871  1.00  5.14              
ATOM   2511  CH2 TRP   281      16.110  39.699  31.066  1.00  5.14              
ATOM   2512  H   SER   282      18.307  31.892  30.263  1.00  4.87              
ATOM   2513  N   SER   282      18.770  32.708  30.568  1.00  4.87              
ATOM   2514  CA  SER   282      20.035  32.580  31.337  1.00  4.87              
ATOM   2515  C   SER   282      21.214  32.978  30.447  1.00  4.87              
ATOM   2516  O   SER   282      22.258  33.385  30.953  1.00  4.87              
ATOM   2517  CB  SER   282      20.229  31.152  31.850  1.00  4.87              
ATOM   2518  OG  SER   282      20.397  30.261  30.757  1.00  4.87              
ATOM   2519  H   ASN   283      20.176  32.457  28.821  1.00  5.04              
ATOM   2520  N   ASN   283      21.019  32.857  29.142  1.00  5.04              
ATOM   2521  CA  ASN   283      22.013  33.302  28.169  1.00  5.04              
ATOM   2522  C   ASN   283      22.289  34.709  28.369  1.00  5.04              
ATOM   2523  O   ASN   283      23.422  35.148  28.180  1.00  5.04              
ATOM   2524  CB  ASN   283      21.539  33.056  26.734  1.00  5.04              
ATOM   2525  CG  ASN   283      22.640  33.372  25.726  1.00  5.04              
ATOM   2526  ND2 ASN   283      22.657  32.685  24.603  1.00  5.04              
ATOM   2527  OD1 ASN   283      23.477  34.233  25.957  1.00  5.04              
ATOM   2528  H   LYS   284      20.371  35.061  29.024  1.00  5.16              
ATOM   2529  N   LYS   284      21.215  35.513  28.786  1.00  5.16              
ATOM   2530  CA  LYS   284      21.294  36.911  28.880  1.00  5.16              
ATOM   2531  C   LYS   284      22.235  37.540  29.867  1.00  5.16              
ATOM   2532  O   LYS   284      22.630  38.691  29.694  1.00  5.16              
ATOM   2533  CB  LYS   284      19.861  37.384  29.141  1.00  5.16              
ATOM   2534  CG  LYS   284      18.961  37.152  27.926  1.00  5.16              
ATOM   2535  CD  LYS   284      19.409  38.017  26.748  1.00  5.16              
ATOM   2536  CE  LYS   284      18.497  37.800  25.542  1.00  5.16              
ATOM   2537  NZ  LYS   284      18.932  38.665  24.414  1.00  5.16              
ATOM   2538  H   LEU   285      22.160  35.970  31.012  1.00  4.94              
ATOM   2539  N   LEU   285      22.646  36.827  30.940  1.00  4.94              
ATOM   2540  CA  LEU   285      23.629  37.146  31.904  1.00  4.94              
ATOM   2541  C   LEU   285      23.206  38.128  32.996  1.00  4.94              
ATOM   2542  O   LEU   285      23.849  38.202  34.041  1.00  4.94              
ATOM   2543  CB  LEU   285      24.848  37.690  31.154  1.00  4.94              
ATOM   2544  CG  LEU   285      25.421  36.687  30.146  1.00  4.94              
ATOM   2545  CD1 LEU   285      26.715  37.229  29.543  1.00  4.94              
ATOM   2546  CD2 LEU   285      25.721  35.357  30.836  1.00  4.94              
ATOM   2547  H   ALA   286      21.601  38.792  31.913  1.00  5.10              
ATOM   2548  N   ALA   286      22.088  38.906  32.764  1.00  5.10              
ATOM   2549  CA  ALA   286      21.597  39.900  33.753  1.00  5.10              
ATOM   2550  C   ALA   286      20.973  39.072  34.948  1.00  5.10              
ATOM   2551  O   ALA   286      20.460  37.975  34.735  1.00  5.10              
ATOM   2552  CB  ALA   286      20.556  40.845  33.165  1.00  5.10              
ATOM   2553  H   LYS   287      21.536  40.589  36.293  1.00  4.90              
ATOM   2554  N   LYS   287      21.080  39.724  36.158  1.00  4.90              
ATOM   2555  CA  LYS   287      20.443  39.045  37.325  1.00  4.90              
ATOM   2556  C   LYS   287      19.019  38.760  37.182  1.00  4.90              
ATOM   2557  O   LYS   287      18.566  37.681  37.557  1.00  4.90              
ATOM   2558  CB  LYS   287      20.685  39.912  38.564  1.00  4.90              
ATOM   2559  CG  LYS   287      22.173  40.002  38.905  1.00  4.90              
ATOM   2560  CD  LYS   287      22.393  40.870  40.144  1.00  4.90              
ATOM   2561  CE  LYS   287      23.883  40.995  40.458  1.00  4.90              
ATOM   2562  NZ  LYS   287      24.078  41.832  41.671  1.00  4.90              
ATOM   2563  H   ARG   288      18.766  40.344  35.989  1.00  5.01              
ATOM   2564  N   ARG   288      18.254  39.766  36.604  1.00  5.01              
ATOM   2565  CA  ARG   288      16.780  40.037  36.819  1.00  5.01              
ATOM   2566  C   ARG   288      15.947  38.900  36.349  1.00  5.01              
ATOM   2567  O   ARG   288      16.468  37.959  35.754  1.00  5.01              
ATOM   2568  CB  ARG   288      16.368  41.322  36.096  1.00  5.01              
ATOM   2569  CG  ARG   288      16.561  41.205  34.584  1.00  5.01              
ATOM   2570  CD  ARG   288      16.047  42.457  33.875  1.00  5.01              
ATOM   2571  NE  ARG   288      16.388  42.394  32.438  1.00  5.01              
ATOM   2572  CZ  ARG   288      16.242  43.429  31.631  1.00  5.01              
ATOM   2573  NH1 ARG   288      16.559  43.331  30.356  1.00  5.01              
ATOM   2574  NH2 ARG   288      15.776  44.566  32.104  1.00  5.01              
ATOM   2575  H   ASN   289      14.489  39.700  37.374  1.00  5.16              
ATOM   2576  N   ASN   289      14.641  39.053  36.644  1.00  5.16              
ATOM   2577  CA  ASN   289      13.534  38.417  36.044  1.00  5.16              
ATOM   2578  C   ASN   289      13.290  38.732  34.629  1.00  5.16              
ATOM   2579  O   ASN   289      13.334  39.898  34.241  1.00  5.16              
ATOM   2580  CB  ASN   289      12.295  38.751  36.880  1.00  5.16              
ATOM   2581  CG  ASN   289      11.103  37.893  36.470  1.00  5.16              
ATOM   2582  ND2 ASN   289       9.921  38.470  36.423  1.00  5.16              
ATOM   2583  OD1 ASN   289      11.244  36.709  36.195  1.00  5.16              
ATOM   2584  H   SER   290      13.034  36.760  34.145  1.00  5.29              
ATOM   2585  N   SER   290      13.010  37.680  33.787  1.00  5.29              
ATOM   2586  CA  SER   290      12.677  37.889  32.382  1.00  5.29              
ATOM   2587  C   SER   290      11.323  38.461  32.393  1.00  5.29              
ATOM   2588  O   SER   290      10.591  38.294  33.366  1.00  5.29              
ATOM   2589  CB  SER   290      12.692  36.603  31.554  1.00  5.29              
ATOM   2590  OG  SER   290      11.636  35.747  31.964  1.00  5.29              
ATOM   2591  H   ILE   291      11.512  39.213  30.583  1.00  5.55              
ATOM   2592  N   ILE   291      10.914  39.134  31.364  1.00  5.55              
ATOM   2593  CA  ILE   291       9.668  39.738  31.326  1.00  5.55              
ATOM   2594  C   ILE   291       8.615  38.771  31.346  1.00  5.55              
ATOM   2595  O   ILE   291       8.699  37.754  30.662  1.00  5.55              
ATOM   2596  CB  ILE   291       9.542  40.637  30.076  1.00  5.55              
ATOM   2597  CG1 ILE   291      10.505  41.825  30.173  1.00  5.55              
ATOM   2598  CG2 ILE   291       8.116  41.175  29.950  1.00  5.55              
ATOM   2599  CD1 ILE   291      10.573  42.602  28.862  1.00  5.55              
ATOM   2600  H   SER   292       7.649  39.914  32.700  1.00  5.69              
ATOM   2601  N   SER   292       7.576  39.095  32.153  1.00  5.69              
ATOM   2602  CA  SER   292       6.382  38.300  32.238  1.00  5.69              
ATOM   2603  C   SER   292       5.596  38.207  30.998  1.00  5.69              
ATOM   2604  O   SER   292       4.998  37.169  30.724  1.00  5.69              
ATOM   2605  CB  SER   292       5.514  38.866  33.362  1.00  5.69              
ATOM   2606  OG  SER   292       5.052  40.163  33.015  1.00  5.69              
ATOM   2607  H   HIS   293       6.152  40.057  30.514  1.00  6.06              
ATOM   2608  N   HIS   293       5.606  39.275  30.262  1.00  6.06              
ATOM   2609  CA  HIS   293       4.806  39.327  29.043  1.00  6.06              
ATOM   2610  C   HIS   293       5.297  38.367  27.879  1.00  6.06              
ATOM   2611  O   HIS   293       4.527  38.050  26.975  1.00  6.06              
ATOM   2612  CB  HIS   293       4.773  40.777  28.551  1.00  6.06              
ATOM   2613  CG  HIS   293       4.098  41.714  29.510  1.00  6.06              
ATOM   2614  ND1 HIS   293       4.738  42.271  30.596  1.00  6.06              
ATOM   2615  CD2 HIS   293       2.826  42.189  29.535  1.00  6.06              
ATOM   2616  CE1 HIS   293       3.882  43.050  31.246  1.00  6.06              
ATOM   2617  NE2 HIS   293       2.712  43.017  30.622  1.00  6.06              
ATOM   2618  H   ARG   294       7.052  37.823  28.887  1.00  6.18              
ATOM   2619  N   ARG   294       6.569  37.994  28.043  1.00  6.18              
ATOM   2620  CA  ARG   294       7.280  37.833  26.760  1.00  6.18              
ATOM   2621  C   ARG   294       8.495  36.775  26.971  1.00  6.18              
ATOM   2622  O   ARG   294       9.009  36.640  28.079  1.00  6.18              
ATOM   2623  CB  ARG   294       7.829  39.167  26.248  1.00  6.18              
ATOM   2624  CG  ARG   294       6.705  40.118  25.837  1.00  6.18              
ATOM   2625  CD  ARG   294       6.057  39.658  24.532  1.00  6.18              
ATOM   2626  NE  ARG   294       5.111  40.687  24.053  1.00  6.18              
ATOM   2627  CZ  ARG   294       3.885  40.798  24.533  1.00  6.18              
ATOM   2628  NH1 ARG   294       3.073  41.731  24.078  1.00  6.18              
ATOM   2629  NH2 ARG   294       3.473  39.972  25.471  1.00  6.18              
ATOM   2630  N   PRO   295       8.817  36.126  25.792  1.00  6.32              
ATOM   2631  CA  PRO   295       9.573  34.896  25.831  1.00  6.32              
ATOM   2632  C   PRO   295       9.113  33.914  26.798  1.00  6.32              
ATOM   2633  O   PRO   295       9.302  32.716  26.597  1.00  6.32              
ATOM   2634  CB  PRO   295      10.977  35.396  26.175  1.00  6.32              
ATOM   2635  CG  PRO   295      11.099  36.748  25.506  1.00  6.32              
ATOM   2636  CD  PRO   295      10.333  36.648  24.198  1.00  6.32              
ATOM   2637  H   GLN   296       8.431  35.260  27.987  1.00  5.67              
ATOM   2638  N   GLN   296       8.476  34.277  27.912  1.00  5.67              
ATOM   2639  CA  GLN   296       7.906  33.496  28.906  1.00  5.67              
ATOM   2640  C   GLN   296       6.422  33.745  28.948  1.00  5.67              
ATOM   2641  O   GLN   296       5.959  34.581  29.721  1.00  5.67              
ATOM   2642  CB  GLN   296       8.529  33.794  30.271  1.00  5.67              
ATOM   2643  CG  GLN   296      10.052  33.672  30.233  1.00  5.67              
ATOM   2644  CD  GLN   296      10.481  32.222  30.034  1.00  5.67              
ATOM   2645  NE2 GLN   296      11.336  31.961  29.068  1.00  5.67              
ATOM   2646  OE1 GLN   296      10.043  31.333  30.749  1.00  5.67              
ATOM   2647  H   ASN   297       6.068  32.373  27.694  1.00  5.56              
ATOM   2648  N   ASN   297       5.602  33.089  28.188  1.00  5.56              
ATOM   2649  CA  ASN   297       4.228  33.263  28.002  1.00  5.56              
ATOM   2650  C   ASN   297       3.179  32.983  29.208  1.00  5.56              
ATOM   2651  O   ASN   297       2.392  33.859  29.556  1.00  5.56              
ATOM   2652  CB  ASN   297       3.879  32.398  26.787  1.00  5.56              
ATOM   2653  CG  ASN   297       4.481  32.972  25.509  1.00  5.56              
ATOM   2654  ND2 ASN   297       4.834  32.125  24.564  1.00  5.56              
ATOM   2655  OD1 ASN   297       4.629  34.178  25.368  1.00  5.56              
ATOM   2656  H   GLU   298       3.853  31.260  29.600  1.00  5.74              
ATOM   2657  N   GLU   298       3.119  31.869  29.850  1.00  5.74              
ATOM   2658  CA  GLU   298       2.148  31.441  30.843  1.00  5.74              
ATOM   2659  C   GLU   298       2.990  30.801  31.933  1.00  5.74              
ATOM   2660  O   GLU   298       2.481  30.002  32.716  1.00  5.74              
ATOM   2661  CB  GLU   298       1.119  30.437  30.315  1.00  5.74              
ATOM   2662  CG  GLU   298       1.793  29.173  29.783  1.00  5.74              
ATOM   2663  CD  GLU   298       0.758  28.168  29.290  1.00  5.74              
ATOM   2664  OE1 GLU   298       1.147  27.224  28.597  1.00  5.74              
ATOM   2665  OE2 GLU   298      -0.422  28.351  29.611  1.00  5.74              
ATOM   2666  H   TYR   299       4.689  31.915  31.455  1.00  5.31              
ATOM   2667  N   TYR   299       4.337  31.169  31.997  1.00  5.31              
ATOM   2668  CA  TYR   299       5.194  30.479  32.837  1.00  5.31              
ATOM   2669  C   TYR   299       5.453  31.195  34.177  1.00  5.31              
ATOM   2670  O   TYR   299       5.208  32.394  34.293  1.00  5.31              
ATOM   2671  CB  TYR   299       6.520  30.240  32.107  1.00  5.31              
ATOM   2672  CG  TYR   299       6.341  29.419  30.847  1.00  5.31              
ATOM   2673  CD1 TYR   299       6.096  30.045  29.623  1.00  5.31              
ATOM   2674  CD2 TYR   299       6.419  28.027  30.897  1.00  5.31              
ATOM   2675  CE1 TYR   299       5.931  29.288  28.462  1.00  5.31              
ATOM   2676  CE2 TYR   299       6.254  27.267  29.737  1.00  5.31              
ATOM   2677  CZ  TYR   299       6.011  27.900  28.523  1.00  5.31              
ATOM   2678  OH  TYR   299       5.849  27.154  27.382  1.00  5.31              
ATOM   2679  H   GLY   300       6.084  29.504  34.938  1.00  4.98              
ATOM   2680  N   GLY   300       5.934  30.463  35.118  1.00  4.98              
ATOM   2681  CA  GLY   300       6.274  31.019  36.477  1.00  4.98              
ATOM   2682  C   GLY   300       7.798  30.861  36.566  1.00  4.98              
ATOM   2683  O   GLY   300       8.355  29.928  35.992  1.00  4.98              
ATOM   2684  H   GLU   301       7.944  32.401  37.836  1.00  4.76              
ATOM   2685  N   GLU   301       8.490  31.778  37.300  1.00  4.76              
ATOM   2686  CA  GLU   301       9.891  31.883  37.341  1.00  4.76              
ATOM   2687  C   GLU   301      10.487  31.872  38.736  1.00  4.76              
ATOM   2688  O   GLU   301       9.877  32.385  39.672  1.00  4.76              
ATOM   2689  CB  GLU   301      10.301  33.161  36.604  1.00  4.76              
ATOM   2690  CG  GLU   301       9.804  33.157  35.158  1.00  4.76              
ATOM   2691  CD  GLU   301      10.187  34.450  34.445  1.00  4.76              
ATOM   2692  OE1 GLU   301      11.386  34.690  34.280  1.00  4.76              
ATOM   2693  OE2 GLU   301       9.273  35.194  34.069  1.00  4.76              
ATOM   2694  H   ASN   302      11.977  30.751  38.060  1.00  4.46              
ATOM   2695  N   ASN   302      11.638  31.303  38.805  1.00  4.46              
ATOM   2696  CA  ASN   302      12.462  31.475  40.001  1.00  4.46              
ATOM   2697  C   ASN   302      13.969  31.773  39.689  1.00  4.46              
ATOM   2698  O   ASN   302      14.553  31.145  38.810  1.00  4.46              
ATOM   2699  CB  ASN   302      12.343  30.225  40.877  1.00  4.46              
ATOM   2700  CG  ASN   302      10.932  30.076  41.438  1.00  4.46              
ATOM   2701  ND2 ASN   302      10.221  29.042  41.040  1.00  4.46              
ATOM   2702  OD1 ASN   302      10.479  30.891  42.229  1.00  4.46              
ATOM   2703  H   ILE   303      14.126  33.142  41.129  1.00  4.40              
ATOM   2704  N   ILE   303      14.594  32.695  40.384  1.00  4.40              
ATOM   2705  CA  ILE   303      15.992  33.076  40.074  1.00  4.40              
ATOM   2706  C   ILE   303      16.912  32.910  41.205  1.00  4.40              
ATOM   2707  O   ILE   303      16.546  33.190  42.344  1.00  4.40              
ATOM   2708  CB  ILE   303      16.023  34.537  39.572  1.00  4.40              
ATOM   2709  CG1 ILE   303      15.462  34.625  38.148  1.00  4.40              
ATOM   2710  CG2 ILE   303      17.459  35.065  39.563  1.00  4.40              
ATOM   2711  CD1 ILE   303      16.329  33.860  37.154  1.00  4.40              
ATOM   2712  H   TYR   304      18.475  32.126  40.191  1.00  4.13              
ATOM   2713  N   TYR   304      18.167  32.464  41.065  1.00  4.13              
ATOM   2714  CA  TYR   304      19.119  32.473  42.226  1.00  4.13              
ATOM   2715  C   TYR   304      20.478  32.652  41.578  1.00  4.13              
ATOM   2716  O   TYR   304      20.757  32.037  40.551  1.00  4.13              
ATOM   2717  CB  TYR   304      19.103  31.186  43.057  1.00  4.13              
ATOM   2718  CG  TYR   304      20.055  31.251  44.234  1.00  4.13              
ATOM   2719  CD1 TYR   304      19.699  31.941  45.394  1.00  4.13              
ATOM   2720  CD2 TYR   304      21.298  30.622  44.169  1.00  4.13              
ATOM   2721  CE1 TYR   304      20.577  32.001  46.478  1.00  4.13              
ATOM   2722  CE2 TYR   304      22.178  30.680  45.252  1.00  4.13              
ATOM   2723  CZ  TYR   304      21.814  31.370  46.403  1.00  4.13              
ATOM   2724  OH  TYR   304      22.679  31.428  47.469  1.00  4.13              
ATOM   2725  H   TYR   305      20.969  33.949  43.016  1.00  4.12              
ATOM   2726  N   TYR   305      21.269  33.479  42.202  1.00  4.12              
ATOM   2727  CA  TYR   305      22.617  33.715  41.699  1.00  4.12              
ATOM   2728  C   TYR   305      23.787  34.077  42.733  1.00  4.12              
ATOM   2729  O   TYR   305      23.550  34.785  43.709  1.00  4.12              
ATOM   2730  CB  TYR   305      22.483  34.826  40.652  1.00  4.12              
ATOM   2731  CG  TYR   305      21.793  36.056  41.207  1.00  4.12              
ATOM   2732  CD1 TYR   305      22.467  36.915  42.076  1.00  4.12              
ATOM   2733  CD2 TYR   305      20.474  36.342  40.853  1.00  4.12              
ATOM   2734  CE1 TYR   305      21.830  38.048  42.586  1.00  4.12              
ATOM   2735  CE2 TYR   305      19.834  37.474  41.362  1.00  4.12              
ATOM   2736  CZ  TYR   305      20.515  38.323  42.227  1.00  4.12              
ATOM   2737  OH  TYR   305      19.887  39.438  42.728  1.00  4.12              
ATOM   2738  H   CYS   306      25.258  33.353  41.550  1.00  4.00              
ATOM   2739  N   CYS   306      24.985  33.585  42.470  1.00  4.00              
ATOM   2740  CA  CYS   306      25.920  33.384  43.557  1.00  4.00              
ATOM   2741  C   CYS   306      27.240  33.976  43.101  1.00  4.00              
ATOM   2742  O   CYS   306      27.558  33.933  41.915  1.00  4.00              
ATOM   2743  CB  CYS   306      26.105  31.907  43.911  1.00  4.00              
ATOM   2744  SG  CYS   306      27.351  31.671  45.202  1.00  4.00              
ATOM   2745  H   VAL   307      27.572  34.494  44.981  1.00  4.12              
ATOM   2746  N   VAL   307      27.937  34.490  44.064  1.00  4.12              
ATOM   2747  CA  VAL   307      29.251  35.059  43.819  1.00  4.12              
ATOM   2748  C   VAL   307      30.427  34.117  43.315  1.00  4.12              
ATOM   2749  O   VAL   307      31.434  34.607  42.809  1.00  4.12              
ATOM   2750  CB  VAL   307      29.662  35.765  45.130  1.00  4.12              
ATOM   2751  CG1 VAL   307      28.666  36.871  45.478  1.00  4.12              
ATOM   2752  CG2 VAL   307      29.699  34.765  46.285  1.00  4.12              
ATOM   2753  H   ASN   308      29.335  32.435  43.927  1.00  4.03              
ATOM   2754  N   ASN   308      30.150  32.807  43.513  1.00  4.03              
ATOM   2755  CA  ASN   308      31.226  31.867  43.030  1.00  4.03              
ATOM   2756  C   ASN   308      31.168  31.774  41.524  1.00  4.03              
ATOM   2757  O   ASN   308      30.134  31.409  40.968  1.00  4.03              
ATOM   2758  CB  ASN   308      31.076  30.475  43.650  1.00  4.03              
ATOM   2759  CG  ASN   308      31.356  30.505  45.149  1.00  4.03              
ATOM   2760  ND2 ASN   308      30.863  29.529  45.883  1.00  4.03              
ATOM   2761  OD1 ASN   308      32.015  31.405  45.649  1.00  4.03              
ATOM   2762  H   MET   309      33.081  32.402  41.215  1.00  4.38              
ATOM   2763  N   MET   309      32.228  32.080  40.837  1.00  4.38              
ATOM   2764  CA  MET   309      32.105  31.916  39.392  1.00  4.38              
ATOM   2765  C   MET   309      32.006  30.416  39.039  1.00  4.38              
ATOM   2766  O   MET   309      32.795  29.613  39.533  1.00  4.38              
ATOM   2767  CB  MET   309      33.298  32.545  38.667  1.00  4.38              
ATOM   2768  CG  MET   309      33.049  32.645  37.163  1.00  4.38              
ATOM   2769  SD  MET   309      34.433  33.438  36.314  1.00  4.38              
ATOM   2770  CE  MET   309      34.149  35.136  36.848  1.00  4.38              
ATOM   2771  H   GLU   310      30.225  30.589  37.996  1.00  4.60              
ATOM   2772  N   GLU   310      31.040  30.064  38.183  1.00  4.60              
ATOM   2773  CA  GLU   310      31.251  28.784  37.478  1.00  4.60              
ATOM   2774  C   GLU   310      31.273  27.635  38.535  1.00  4.60              
ATOM   2775  O   GLU   310      32.130  26.756  38.473  1.00  4.60              
ATOM   2776  CB  GLU   310      32.557  28.786  36.677  1.00  4.60              
ATOM   2777  CG  GLU   310      32.550  29.871  35.600  1.00  4.60              
ATOM   2778  CD  GLU   310      33.886  29.920  34.866  1.00  4.60              
ATOM   2779  OE1 GLU   310      34.743  29.083  35.162  1.00  4.60              
ATOM   2780  OE2 GLU   310      34.042  30.799  34.010  1.00  4.60              
ATOM   2781  H   ALA   311      29.904  28.656  39.538  1.00  4.42              
ATOM   2782  N   ALA   311      30.271  27.743  39.457  1.00  4.42              
ATOM   2783  CA  ALA   311      29.738  26.710  40.264  1.00  4.42              
ATOM   2784  C   ALA   311      28.224  26.380  39.822  1.00  4.42              
ATOM   2785  O   ALA   311      27.866  26.567  38.661  1.00  4.42              
ATOM   2786  CB  ALA   311      29.784  27.104  41.736  1.00  4.42              
ATOM   2787  H   THR   312      27.545  26.341  41.704  1.00  4.24              
ATOM   2788  N   THR   312      27.471  25.918  40.815  1.00  4.24              
ATOM   2789  CA  THR   312      26.518  24.785  40.624  1.00  4.24              
ATOM   2790  C   THR   312      25.228  25.158  41.178  1.00  4.24              
ATOM   2791  O   THR   312      25.149  26.074  41.993  1.00  4.24              
ATOM   2792  CB  THR   312      27.018  23.492  41.298  1.00  4.24              
ATOM   2793  OG1 THR   312      27.124  23.708  42.698  1.00  4.24              
ATOM   2794  CG2 THR   312      28.386  23.079  40.761  1.00  4.24              
ATOM   2795  H   ALA   313      24.195  23.815  40.053  1.00  4.23              
ATOM   2796  N   ALA   313      24.085  24.467  40.786  1.00  4.23              
ATOM   2797  CA  ALA   313      22.790  24.645  41.378  1.00  4.23              
ATOM   2798  C   ALA   313      22.144  23.446  42.090  1.00  4.23              
ATOM   2799  O   ALA   313      21.100  22.963  41.658  1.00  4.23              
ATOM   2800  CB  ALA   313      21.881  25.151  40.265  1.00  4.23              
ATOM   2801  H   GLU   314      23.662  22.917  43.250  1.00  3.83              
ATOM   2802  N   GLU   314      22.678  22.913  43.172  1.00  3.83              
ATOM   2803  CA  GLU   314      21.858  22.312  44.274  1.00  3.83              
ATOM   2804  C   GLU   314      21.391  23.404  45.264  1.00  3.83              
ATOM   2805  O   GLU   314      20.347  23.259  45.896  1.00  3.83              
ATOM   2806  CB  GLU   314      22.657  21.236  45.015  1.00  3.83              
ATOM   2807  CG  GLU   314      21.827  20.585  46.121  1.00  3.83              
ATOM   2808  CD  GLU   314      22.632  19.514  46.850  1.00  3.83              
ATOM   2809  OE1 GLU   314      22.147  19.016  47.869  1.00  3.83              
ATOM   2810  OE2 GLU   314      23.731  19.199  46.380  1.00  3.83              
ATOM   2811  H   GLN   315      23.004  24.560  44.829  1.00  3.79              
ATOM   2812  N   GLN   315      22.191  24.521  45.387  1.00  3.79              
ATOM   2813  CA  GLN   315      21.890  25.625  46.283  1.00  3.79              
ATOM   2814  C   GLN   315      20.653  26.442  45.927  1.00  3.79              
ATOM   2815  O   GLN   315      19.939  26.900  46.817  1.00  3.79              
ATOM   2816  CB  GLN   315      23.121  26.534  46.340  1.00  3.79              
ATOM   2817  CG  GLN   315      24.289  25.853  47.055  1.00  3.79              
ATOM   2818  CD  GLN   315      25.512  26.763  47.094  1.00  3.79              
ATOM   2819  NE2 GLN   315      26.130  26.914  48.246  1.00  3.79              
ATOM   2820  OE1 GLN   315      25.905  27.332  46.085  1.00  3.79              
ATOM   2821  H   CYS   316      20.944  26.212  43.935  1.00  3.97              
ATOM   2822  N   CYS   316      20.376  26.631  44.625  1.00  3.97              
ATOM   2823  CA  CYS   316      19.227  27.455  44.207  1.00  3.97              
ATOM   2824  C   CYS   316      18.012  26.746  44.817  1.00  3.97              
ATOM   2825  O   CYS   316      17.180  27.388  45.456  1.00  3.97              
ATOM   2826  CB  CYS   316      19.062  27.559  42.690  1.00  3.97              
ATOM   2827  SG  CYS   316      20.508  28.310  41.902  1.00  3.97              
ATOM   2828  H   VAL   317      18.578  24.799  44.241  1.00  3.92              
ATOM   2829  N   VAL   317      17.890  25.386  44.635  1.00  3.92              
ATOM   2830  CA  VAL   317      16.662  24.824  45.063  1.00  3.92              
ATOM   2831  C   VAL   317      16.512  24.847  46.519  1.00  3.92              
ATOM   2832  O   VAL   317      15.416  25.084  47.022  1.00  3.92              
ATOM   2833  CB  VAL   317      16.534  23.376  44.539  1.00  3.92              
ATOM   2834  CG1 VAL   317      15.303  22.697  45.138  1.00  3.92              
ATOM   2835  CG2 VAL   317      16.397  23.372  43.017  1.00  3.92              
ATOM   2836  H   LYS   318      18.552  24.424  46.839  1.00  3.72              
ATOM   2837  N   LYS   318      17.679  24.592  47.267  1.00  3.72              
ATOM   2838  CA  LYS   318      17.582  24.583  48.758  1.00  3.72              
ATOM   2839  C   LYS   318      17.239  26.007  49.214  1.00  3.72              
ATOM   2840  O   LYS   318      16.465  26.184  50.153  1.00  3.72              
ATOM   2841  CB  LYS   318      18.886  24.118  49.415  1.00  3.72              
ATOM   2842  CG  LYS   318      19.127  22.625  49.189  1.00  3.72              
ATOM   2843  CD  LYS   318      20.426  22.180  49.863  1.00  3.72              
ATOM   2844  CE  LYS   318      20.665  20.687  49.639  1.00  3.72              
ATOM   2845  NZ  LYS   318      21.948  20.279  50.270  1.00  3.72              
ATOM   2846  H   SER   319      18.421  26.854  47.816  1.00  3.78              
ATOM   2847  N   SER   319      17.798  27.040  48.559  1.00  3.78              
ATOM   2848  CA  SER   319      17.497  28.467  48.926  1.00  3.78              
ATOM   2849  C   SER   319      16.002  28.699  48.642  1.00  3.78              
ATOM   2850  O   SER   319      15.314  29.333  49.439  1.00  3.78              
ATOM   2851  CB  SER   319      18.339  29.466  48.129  1.00  3.78              
ATOM   2852  OG  SER   319      18.015  29.384  46.749  1.00  3.78              
ATOM   2853  H   TRP   320      16.112  27.708  46.927  1.00  3.99              
ATOM   2854  N   TRP   320      15.533  28.199  47.558  1.00  3.99              
ATOM   2855  CA  TRP   320      14.095  28.357  47.246  1.00  3.99              
ATOM   2856  C   TRP   320      13.244  27.616  48.275  1.00  3.99              
ATOM   2857  O   TRP   320      12.223  28.135  48.719  1.00  3.99              
ATOM   2858  CB  TRP   320      13.784  27.840  45.838  1.00  3.99              
ATOM   2859  CG  TRP   320      14.383  28.715  44.773  1.00  3.99              
ATOM   2860  CD1 TRP   320      14.666  30.036  44.893  1.00  3.99              
ATOM   2861  CD2 TRP   320      14.769  28.337  43.442  1.00  3.99              
ATOM   2862  NE1 TRP   320      15.204  30.497  43.714  1.00  3.99              
ATOM   2863  CE2 TRP   320      15.284  29.475  42.794  1.00  3.99              
ATOM   2864  CE3 TRP   320      14.723  27.125  42.742  1.00  3.99              
ATOM   2865  CZ2 TRP   320      15.745  29.429  41.481  1.00  3.99              
ATOM   2866  CZ3 TRP   320      15.185  27.078  41.428  1.00  3.99              
ATOM   2867  CH2 TRP   320      15.692  28.220  40.801  1.00  3.99              
ATOM   2868  H   TYR   321      14.477  25.998  48.290  1.00  3.91              
ATOM   2869  N   TYR   321      13.652  26.352  48.700  1.00  3.91              
ATOM   2870  CA  TYR   321      12.950  25.550  49.692  1.00  3.91              
ATOM   2871  C   TYR   321      12.969  26.078  51.038  1.00  3.91              
ATOM   2872  O   TYR   321      11.983  25.957  51.761  1.00  3.91              
ATOM   2873  CB  TYR   321      13.551  24.141  49.676  1.00  3.91              
ATOM   2874  CG  TYR   321      12.771  23.175  50.544  1.00  3.91              
ATOM   2875  CD1 TYR   321      11.426  22.910  50.276  1.00  3.91              
ATOM   2876  CD2 TYR   321      13.389  22.540  51.621  1.00  3.91              
ATOM   2877  CE1 TYR   321      10.709  22.019  51.077  1.00  3.91              
ATOM   2878  CE2 TYR   321      12.674  21.649  52.423  1.00  3.91              
ATOM   2879  CZ  TYR   321      11.335  21.391  52.148  1.00  3.91              
ATOM   2880  OH  TYR   321      10.630  20.515  52.937  1.00  3.91              
ATOM   2881  H   ASP   322      14.851  26.728  50.726  1.00  3.80              
ATOM   2882  N   ASP   322      14.090  26.663  51.351  1.00  3.80              
ATOM   2883  CA  ASP   322      14.216  27.276  52.751  1.00  3.80              
ATOM   2884  C   ASP   322      13.306  28.427  53.178  1.00  3.80              
ATOM   2885  O   ASP   322      13.344  28.848  54.332  1.00  3.80              
ATOM   2886  CB  ASP   322      15.684  27.693  52.875  1.00  3.80              
ATOM   2887  CG  ASP   322      16.601  26.477  52.970  1.00  3.80              
ATOM   2888  OD1 ASP   322      17.799  26.630  52.713  1.00  3.80              
ATOM   2889  OD2 ASP   322      15.724  25.310  53.389  1.00  3.80              
ATOM   2890  H   GLU   323      12.558  28.722  51.328  1.00  4.02              
ATOM   2891  N   GLU   323      12.455  28.973  52.277  1.00  4.02              
ATOM   2892  CA  GLU   323      11.409  29.897  52.654  1.00  4.02              
ATOM   2893  C   GLU   323      10.498  29.225  53.702  1.00  4.02              
ATOM   2894  O   GLU   323      10.008  29.892  54.611  1.00  4.02              
ATOM   2895  CB  GLU   323      10.583  30.333  51.441  1.00  4.02              
ATOM   2896  CG  GLU   323      11.429  31.122  50.441  1.00  4.02              
ATOM   2897  CD  GLU   323      11.526  32.589  50.846  1.00  4.02              
ATOM   2898  OE1 GLU   323      12.205  33.343  50.143  1.00  4.02              
ATOM   2899  OE2 GLU   323      10.919  32.949  51.861  1.00  4.02              
ATOM   2900  H   ILE   324      10.504  27.266  52.802  1.00  4.05              
ATOM   2901  N   ILE   324      10.217  27.750  53.612  1.00  4.05              
ATOM   2902  CA  ILE   324       9.517  26.993  54.717  1.00  4.05              
ATOM   2903  C   ILE   324      10.161  27.254  56.013  1.00  4.05              
ATOM   2904  O   ILE   324       9.523  27.776  56.925  1.00  4.05              
ATOM   2905  CB  ILE   324       9.506  25.476  54.424  1.00  4.05              
ATOM   2906  CG1 ILE   324       8.670  25.179  53.174  1.00  4.05              
ATOM   2907  CG2 ILE   324       8.906  24.710  55.605  1.00  4.05              
ATOM   2908  CD1 ILE   324       8.826  23.730  52.724  1.00  4.05              
ATOM   2909  H   LYS   325      12.002  26.637  55.380  1.00  3.90              
ATOM   2910  N   LYS   325      11.453  26.910  56.153  1.00  3.90              
ATOM   2911  CA  LYS   325      12.039  26.944  57.441  1.00  3.90              
ATOM   2912  C   LYS   325      12.246  28.256  57.965  1.00  3.90              
ATOM   2913  O   LYS   325      12.230  28.444  59.179  1.00  3.90              
ATOM   2914  CB  LYS   325      13.367  26.182  57.387  1.00  3.90              
ATOM   2915  CG  LYS   325      14.107  26.246  58.723  1.00  3.90              
ATOM   2916  CD  LYS   325      15.281  25.266  58.739  1.00  3.90              
ATOM   2917  CE  LYS   325      16.018  25.330  60.076  1.00  3.90              
ATOM   2918  NZ  LYS   325      15.139  24.826  61.165  1.00  3.90              
ATOM   2919  H   HIS   326      12.446  29.119  56.109  1.00  3.99              
ATOM   2920  N   HIS   326      12.459  29.319  57.076  1.00  3.99              
ATOM   2921  CA  HIS   326      12.704  30.753  57.538  1.00  3.99              
ATOM   2922  C   HIS   326      11.482  31.551  57.790  1.00  3.99              
ATOM   2923  O   HIS   326      11.409  32.268  58.785  1.00  3.99              
ATOM   2924  CB  HIS   326      13.579  31.449  56.491  1.00  3.99              
ATOM   2925  CG  HIS   326      14.973  30.897  56.422  1.00  3.99              
ATOM   2926  ND1 HIS   326      15.894  31.043  57.437  1.00  3.99              
ATOM   2927  CD2 HIS   326      15.599  30.193  55.442  1.00  3.99              
ATOM   2928  CE1 HIS   326      17.026  30.450  57.080  1.00  3.99              
ATOM   2929  NE2 HIS   326      16.872  29.925  55.871  1.00  3.99              
ATOM   2930  H   TYR   327      10.460  30.851  56.161  1.00  4.28              
ATOM   2931  N   TYR   327      10.454  31.477  56.925  1.00  4.28              
ATOM   2932  CA  TYR   327       9.266  32.369  57.131  1.00  4.28              
ATOM   2933  C   TYR   327       8.013  31.385  57.205  1.00  4.28              
ATOM   2934  O   TYR   327       7.767  30.629  56.268  1.00  4.28              
ATOM   2935  CB  TYR   327       9.067  33.385  56.001  1.00  4.28              
ATOM   2936  CG  TYR   327      10.263  34.300  55.836  1.00  4.28              
ATOM   2937  CD1 TYR   327      11.309  33.949  54.981  1.00  4.28              
ATOM   2938  CD2 TYR   327      10.330  35.504  56.537  1.00  4.28              
ATOM   2939  CE1 TYR   327      12.411  34.793  54.829  1.00  4.28              
ATOM   2940  CE2 TYR   327      11.431  36.350  56.388  1.00  4.28              
ATOM   2941  CZ  TYR   327      12.468  35.991  55.533  1.00  4.28              
ATOM   2942  OH  TYR   327      13.551  36.823  55.385  1.00  4.28              
ATOM   2943  H   ASN   328       7.389  32.283  58.824  1.00  4.37              
ATOM   2944  N   ASN   328       7.307  31.458  58.287  1.00  4.37              
ATOM   2945  CA  ASN   328       6.414  30.402  58.738  1.00  4.37              
ATOM   2946  C   ASN   328       5.042  30.534  58.101  1.00  4.37              
ATOM   2947  O   ASN   328       4.079  30.882  58.780  1.00  4.37              
ATOM   2948  CB  ASN   328       6.291  30.418  60.264  1.00  4.37              
ATOM   2949  CG  ASN   328       7.621  30.082  60.929  1.00  4.37              
ATOM   2950  ND2 ASN   328       7.946  30.749  62.018  1.00  4.37              
ATOM   2951  OD1 ASN   328       8.359  29.224  60.466  1.00  4.37              
ATOM   2952  H   PHE   329       5.832  29.998  56.353  1.00  4.58              
ATOM   2953  N   PHE   329       4.995  30.247  56.814  1.00  4.58              
ATOM   2954  CA  PHE   329       3.735  30.283  56.051  1.00  4.58              
ATOM   2955  C   PHE   329       2.848  29.094  55.966  1.00  4.58              
ATOM   2956  O   PHE   329       3.332  27.971  55.843  1.00  4.58              
ATOM   2957  CB  PHE   329       4.148  30.730  54.645  1.00  4.58              
ATOM   2958  CG  PHE   329       2.973  30.776  53.696  1.00  4.58              
ATOM   2959  CD1 PHE   329       2.121  31.878  53.683  1.00  4.58              
ATOM   2960  CD2 PHE   329       2.733  29.716  52.825  1.00  4.58              
ATOM   2961  CE1 PHE   329       1.037  31.920  52.807  1.00  4.58              
ATOM   2962  CE2 PHE   329       1.650  29.756  51.948  1.00  4.58              
ATOM   2963  CZ  PHE   329       0.804  30.858  51.940  1.00  4.58              
ATOM   2964  H   SER   330       1.090  29.796  55.324  1.00  4.73              
ATOM   2965  N   SER   330       1.511  29.230  56.014  1.00  4.73              
ATOM   2966  CA  SER   330       0.655  28.576  57.041  1.00  4.73              
ATOM   2967  C   SER   330      -0.413  27.578  56.417  1.00  4.73              
ATOM   2968  O   SER   330      -0.580  27.537  55.200  1.00  4.73              
ATOM   2969  CB  SER   330      -0.057  29.650  57.866  1.00  4.73              
ATOM   2970  OG  SER   330      -0.957  30.378  57.043  1.00  4.73              
ATOM   2971  H   LYS   331      -0.910  27.017  58.145  1.00  4.85              
ATOM   2972  N   LYS   331      -1.108  26.815  57.199  1.00  4.85              
ATOM   2973  CA  LYS   331      -2.130  25.719  56.864  1.00  4.85              
ATOM   2974  C   LYS   331      -3.202  26.136  55.778  1.00  4.85              
ATOM   2975  O   LYS   331      -3.567  25.326  54.930  1.00  4.85              
ATOM   2976  CB  LYS   331      -2.828  25.293  58.159  1.00  4.85              
ATOM   2977  CG  LYS   331      -1.876  24.542  59.091  1.00  4.85              
ATOM   2978  CD  LYS   331      -2.606  24.079  60.352  1.00  4.85              
ATOM   2979  CE  LYS   331      -1.656  23.318  61.276  1.00  4.85              
ATOM   2980  NZ  LYS   331      -2.405  22.786  62.446  1.00  4.85              
ATOM   2981  N   PRO   332      -3.671  27.447  55.859  1.00  5.26              
ATOM   2982  CA  PRO   332      -4.742  27.988  54.986  1.00  5.26              
ATOM   2983  C   PRO   332      -4.275  28.199  53.573  1.00  5.26              
ATOM   2984  O   PRO   332      -4.996  28.779  52.765  1.00  5.26              
ATOM   2985  CB  PRO   332      -5.110  29.317  55.651  1.00  5.26              
ATOM   2986  CG  PRO   332      -4.855  29.111  57.128  1.00  5.26              
ATOM   2987  CD  PRO   332      -5.414  27.741  57.472  1.00  5.26              
ATOM   2988  H   GLY   333      -2.506  27.125  53.821  1.00  5.46              
ATOM   2989  N   GLY   333      -3.026  27.715  53.225  1.00  5.46              
ATOM   2990  CA  GLY   333      -2.476  28.087  51.944  1.00  5.46              
ATOM   2991  C   GLY   333      -2.237  29.617  51.791  1.00  5.46              
ATOM   2992  O   GLY   333      -1.504  30.208  52.580  1.00  5.46              
ATOM   2993  H   PHE   334      -3.057  29.635  49.931  1.00  5.45              
ATOM   2994  N   PHE   334      -2.906  30.172  50.746  1.00  5.45              
ATOM   2995  CA  PHE   334      -3.421  31.567  50.804  1.00  5.45              
ATOM   2996  C   PHE   334      -2.121  32.428  50.587  1.00  5.45              
ATOM   2997  O   PHE   334      -1.342  32.150  49.678  1.00  5.45              
ATOM   2998  CB  PHE   334      -4.085  31.945  52.132  1.00  5.45              
ATOM   2999  CG  PHE   334      -4.746  33.304  52.070  1.00  5.45              
ATOM   3000  CD1 PHE   334      -5.692  33.582  51.086  1.00  5.45              
ATOM   3001  CD2 PHE   334      -4.413  34.288  52.998  1.00  5.45              
ATOM   3002  CE1 PHE   334      -6.301  34.835  51.031  1.00  5.45              
ATOM   3003  CE2 PHE   334      -5.022  35.541  52.943  1.00  5.45              
ATOM   3004  CZ  PHE   334      -5.965  35.813  51.960  1.00  5.45              
ATOM   3005  H   SER   335      -2.131  33.387  52.388  1.00  5.54              
ATOM   3006  N   SER   335      -1.845  33.529  51.454  1.00  5.54              
ATOM   3007  CA  SER   335      -1.230  34.728  51.105  1.00  5.54              
ATOM   3008  C   SER   335      -0.153  35.217  52.069  1.00  5.54              
ATOM   3009  O   SER   335      -0.281  35.039  53.278  1.00  5.54              
ATOM   3010  CB  SER   335      -2.319  35.793  50.959  1.00  5.54              
ATOM   3011  OG  SER   335      -3.182  35.462  49.881  1.00  5.54              
ATOM   3012  H   SER   336       0.713  36.465  50.692  1.00  5.33              
ATOM   3013  N   SER   336       0.894  35.844  51.437  1.00  5.33              
ATOM   3014  CA  SER   336       2.329  35.601  51.870  1.00  5.33              
ATOM   3015  C   SER   336       3.216  36.682  51.532  1.00  5.33              
ATOM   3016  O   SER   336       2.760  37.749  51.125  1.00  5.33              
ATOM   3017  CB  SER   336       2.831  34.301  51.239  1.00  5.33              
ATOM   3018  OG  SER   336       2.937  34.452  49.831  1.00  5.33              
ATOM   3019  H   GLN   337       5.030  36.272  52.493  1.00  5.18              
ATOM   3020  N   GLN   337       4.602  36.549  51.648  1.00  5.18              
ATOM   3021  CA  GLN   337       5.447  36.829  50.467  1.00  5.18              
ATOM   3022  C   GLN   337       6.634  35.832  50.577  1.00  5.18              
ATOM   3023  O   GLN   337       7.786  36.223  50.404  1.00  5.18              
ATOM   3024  CB  GLN   337       5.972  38.266  50.418  1.00  5.18              
ATOM   3025  CG  GLN   337       6.656  38.660  51.728  1.00  5.18              
ATOM   3026  CD  GLN   337       6.892  40.165  51.793  1.00  5.18              
ATOM   3027  NE2 GLN   337       8.132  40.588  51.916  1.00  5.18              
ATOM   3028  OE1 GLN   337       5.958  40.951  51.732  1.00  5.18              
ATOM   3029  H   THR   338       5.374  34.333  51.127  1.00  4.59              
ATOM   3030  N   THR   338       6.299  34.549  50.859  1.00  4.59              
ATOM   3031  CA  THR   338       7.312  33.447  50.767  1.00  4.59              
ATOM   3032  C   THR   338       7.872  33.327  49.395  1.00  4.59              
ATOM   3033  O   THR   338       9.081  33.181  49.233  1.00  4.59              
ATOM   3034  CB  THR   338       6.686  32.104  51.190  1.00  4.59              
ATOM   3035  OG1 THR   338       5.559  31.836  50.367  1.00  4.59              
ATOM   3036  CG2 THR   338       6.231  32.138  52.647  1.00  4.59              
ATOM   3037  H   GLY   339       6.037  33.184  48.751  1.00  4.67              
ATOM   3038  N   GLY   339       6.954  33.404  48.459  1.00  4.67              
ATOM   3039  CA  GLY   339       7.184  33.773  47.101  1.00  4.67              
ATOM   3040  C   GLY   339       7.702  32.562  46.275  1.00  4.67              
ATOM   3041  O   GLY   339       6.926  31.672  45.933  1.00  4.67              
ATOM   3042  H   HIS   340       9.536  33.312  46.384  1.00  4.36              
ATOM   3043  N   HIS   340       8.987  32.585  46.004  1.00  4.36              
ATOM   3044  CA  HIS   340       9.656  31.522  45.122  1.00  4.36              
ATOM   3045  C   HIS   340       9.192  30.104  45.442  1.00  4.36              
ATOM   3046  O   HIS   340       8.894  29.333  44.532  1.00  4.36              
ATOM   3047  CB  HIS   340      11.177  31.623  45.272  1.00  4.36              
ATOM   3048  CG  HIS   340      11.746  32.889  44.701  1.00  4.36              
ATOM   3049  ND1 HIS   340      11.682  34.104  45.347  1.00  4.36              
ATOM   3050  CD2 HIS   340      12.395  33.118  43.529  1.00  4.36              
ATOM   3051  CE1 HIS   340      12.269  35.025  44.593  1.00  4.36              
ATOM   3052  NE2 HIS   340      12.711  34.451  43.482  1.00  4.36              
ATOM   3053  H   PHE   341       9.385  30.535  47.408  1.00  4.20              
ATOM   3054  N   PHE   341       9.167  29.896  46.689  1.00  4.20              
ATOM   3055  CA  PHE   341       8.741  28.479  47.055  1.00  4.20              
ATOM   3056  C   PHE   341       7.190  28.205  46.969  1.00  4.20              
ATOM   3057  O   PHE   341       6.775  27.065  46.770  1.00  4.20              
ATOM   3058  CB  PHE   341       9.249  28.180  48.469  1.00  4.20              
ATOM   3059  CG  PHE   341       8.683  26.887  49.013  1.00  4.20              
ATOM   3060  CD1 PHE   341       9.347  25.682  48.796  1.00  4.20              
ATOM   3061  CD2 PHE   341       7.493  26.893  49.737  1.00  4.20              
ATOM   3062  CE1 PHE   341       8.824  24.491  49.299  1.00  4.20              
ATOM   3063  CE2 PHE   341       6.970  25.703  50.241  1.00  4.20              
ATOM   3064  CZ  PHE   341       7.636  24.504  50.021  1.00  4.20              
ATOM   3065  H   THR   342       6.711  30.123  47.533  1.00  4.44              
ATOM   3066  N   THR   342       6.382  29.289  47.120  1.00  4.44              
ATOM   3067  CA  THR   342       4.981  29.218  46.653  1.00  4.44              
ATOM   3068  C   THR   342       4.843  28.573  45.326  1.00  4.44              
ATOM   3069  O   THR   342       4.017  27.680  45.158  1.00  4.44              
ATOM   3070  CB  THR   342       4.376  30.634  46.608  1.00  4.44              
ATOM   3071  OG1 THR   342       4.427  31.204  47.908  1.00  4.44              
ATOM   3072  CG2 THR   342       2.922  30.602  46.143  1.00  4.44              
ATOM   3073  H   GLN   343       6.215  29.641  44.539  1.00  4.54              
ATOM   3074  N   GLN   343       5.589  28.918  44.294  1.00  4.54              
ATOM   3075  CA  GLN   343       5.602  28.393  42.929  1.00  4.54              
ATOM   3076  C   GLN   343       5.962  26.940  43.010  1.00  4.54              
ATOM   3077  O   GLN   343       5.285  26.103  42.416  1.00  4.54              
ATOM   3078  CB  GLN   343       6.599  29.132  42.032  1.00  4.54              
ATOM   3079  CG  GLN   343       6.139  30.560  41.739  1.00  4.54              
ATOM   3080  CD  GLN   343       7.126  31.276  40.822  1.00  4.54              
ATOM   3081  NE2 GLN   343       7.479  32.504  41.138  1.00  4.54              
ATOM   3082  OE1 GLN   343       7.573  30.725  39.827  1.00  4.54              
ATOM   3083  H   VAL   344       7.540  27.347  44.277  1.00  4.33              
ATOM   3084  N   VAL   344       7.057  26.647  43.777  1.00  4.33              
ATOM   3085  CA  VAL   344       7.510  25.295  43.857  1.00  4.33              
ATOM   3086  C   VAL   344       6.550  24.345  44.454  1.00  4.33              
ATOM   3087  O   VAL   344       6.430  23.215  43.987  1.00  4.33              
ATOM   3088  CB  VAL   344       8.840  25.270  44.642  1.00  4.33              
ATOM   3089  CG1 VAL   344       9.267  23.830  44.927  1.00  4.33              
ATOM   3090  CG2 VAL   344       9.946  25.952  43.838  1.00  4.33              
ATOM   3091  H   VAL   345       6.010  25.680  45.808  1.00  4.35              
ATOM   3092  N   VAL   345       5.791  24.756  45.538  1.00  4.35              
ATOM   3093  CA  VAL   345       4.752  24.009  46.286  1.00  4.35              
ATOM   3094  C   VAL   345       3.689  23.616  45.265  1.00  4.35              
ATOM   3095  O   VAL   345       3.269  22.461  45.226  1.00  4.35              
ATOM   3096  CB  VAL   345       4.113  24.831  47.427  1.00  4.35              
ATOM   3097  CG1 VAL   345       2.909  24.093  48.010  1.00  4.35              
ATOM   3098  CG2 VAL   345       5.126  25.064  48.547  1.00  4.35              
ATOM   3099  H   TRP   346       4.086  25.187  44.360  1.00  4.70              
ATOM   3100  N   TRP   346       3.329  24.572  44.514  1.00  4.70              
ATOM   3101  CA  TRP   346       2.032  24.859  43.889  1.00  4.70              
ATOM   3102  C   TRP   346       1.505  23.573  43.300  1.00  4.70              
ATOM   3103  O   TRP   346       2.166  22.962  42.463  1.00  4.70              
ATOM   3104  CB  TRP   346       2.143  25.929  42.798  1.00  4.70              
ATOM   3105  CG  TRP   346       0.794  26.359  42.294  1.00  4.70              
ATOM   3106  CD1 TRP   346       0.218  25.972  41.129  1.00  4.70              
ATOM   3107  CD2 TRP   346      -0.138  27.248  42.932  1.00  4.70              
ATOM   3108  NE1 TRP   346      -1.015  26.570  41.009  1.00  4.70              
ATOM   3109  CE2 TRP   346      -1.270  27.366  42.103  1.00  4.70              
ATOM   3110  CE3 TRP   346      -0.110  27.957  44.139  1.00  4.70              
ATOM   3111  CZ2 TRP   346      -2.356  28.164  42.450  1.00  4.70              
ATOM   3112  CZ3 TRP   346      -1.197  28.757  44.487  1.00  4.70              
ATOM   3113  CH2 TRP   346      -2.312  28.861  43.650  1.00  4.70              
ATOM   3114  H   LYS   347      -0.217  23.620  44.321  1.00  4.78              
ATOM   3115  N   LYS   347       0.337  23.115  43.680  1.00  4.78              
ATOM   3116  CA  LYS   347      -0.160  21.843  43.151  1.00  4.78              
ATOM   3117  C   LYS   347      -0.479  21.695  41.661  1.00  4.78              
ATOM   3118  O   LYS   347      -0.169  20.667  41.063  1.00  4.78              
ATOM   3119  CB  LYS   347      -1.399  21.519  43.991  1.00  4.78              
ATOM   3120  CG  LYS   347      -2.015  20.178  43.590  1.00  4.78              
ATOM   3121  CD  LYS   347      -3.261  19.884  44.426  1.00  4.78              
ATOM   3122  CE  LYS   347      -3.851  18.524  44.055  1.00  4.78              
ATOM   3123  NZ  LYS   347      -4.361  18.557  42.658  1.00  4.78              
ATOM   3124  H   ASP   348      -1.214  23.510  41.537  1.00  5.08              
ATOM   3125  N   ASP   348      -1.068  22.665  41.050  1.00  5.08              
ATOM   3126  CA  ASP   348      -1.503  22.556  39.720  1.00  5.08              
ATOM   3127  C   ASP   348      -0.326  22.615  38.768  1.00  5.08              
ATOM   3128  O   ASP   348      -0.437  22.182  37.623  1.00  5.08              
ATOM   3129  CB  ASP   348      -2.504  23.666  39.387  1.00  5.08              
ATOM   3130  CG  ASP   348      -3.839  23.439  40.090  1.00  5.08              
ATOM   3131  OD1 ASP   348      -4.615  24.395  40.187  1.00  5.08              
ATOM   3132  OD2 ASP   348      -3.857  21.981  40.516  1.00  5.08              
ATOM   3133  H   SER   349       0.871  23.471  40.269  1.00  4.99              
ATOM   3134  N   SER   349       0.842  23.184  39.325  1.00  4.99              
ATOM   3135  CA  SER   349       2.034  23.349  38.489  1.00  4.99              
ATOM   3136  C   SER   349       2.822  21.980  38.366  1.00  4.99              
ATOM   3137  O   SER   349       3.082  21.326  39.373  1.00  4.99              
ATOM   3138  CB  SER   349       2.952  24.427  39.068  1.00  4.99              
ATOM   3139  OG  SER   349       3.529  23.975  40.284  1.00  4.99              
ATOM   3140  H   LEU   350       3.301  22.365  36.506  1.00  4.97              
ATOM   3141  N   LEU   350       3.162  21.628  37.147  1.00  4.97              
ATOM   3142  CA  LEU   350       3.342  20.273  36.707  1.00  4.97              
ATOM   3143  C   LEU   350       4.648  19.961  36.105  1.00  4.97              
ATOM   3144  O   LEU   350       5.235  18.925  36.409  1.00  4.97              
ATOM   3145  CB  LEU   350       2.219  19.956  35.716  1.00  4.97              
ATOM   3146  CG  LEU   350       2.149  18.468  35.353  1.00  4.97              
ATOM   3147  CD1 LEU   350       1.791  17.641  36.586  1.00  4.97              
ATOM   3148  CD2 LEU   350       1.085  18.235  34.281  1.00  4.97              
ATOM   3149  H   GLU   351       4.644  21.702  35.340  1.00  4.90              
ATOM   3150  N   GLU   351       5.127  20.846  35.254  1.00  4.90              
ATOM   3151  CA  GLU   351       6.183  20.733  34.294  1.00  4.90              
ATOM   3152  C   GLU   351       7.240  21.705  34.764  1.00  4.90              
ATOM   3153  O   GLU   351       6.957  22.889  34.936  1.00  4.90              
ATOM   3154  CB  GLU   351       5.751  21.075  32.865  1.00  4.90              
ATOM   3155  CG  GLU   351       4.684  20.107  32.355  1.00  4.90              
ATOM   3156  CD  GLU   351       5.290  18.745  32.035  1.00  4.90              
ATOM   3157  OE1 GLU   351       4.523  17.817  31.760  1.00  4.90              
ATOM   3158  OE2 GLU   351       6.521  18.639  32.066  1.00  4.90              
ATOM   3159  H   LEU   352       8.550  20.125  34.771  1.00  4.63              
ATOM   3160  N   LEU   352       8.445  21.092  34.938  1.00  4.63              
ATOM   3161  CA  LEU   352       9.589  21.862  35.367  1.00  4.63              
ATOM   3162  C   LEU   352      10.541  21.814  34.174  1.00  4.63              
ATOM   3163  O   LEU   352      10.704  20.763  33.558  1.00  4.63              
ATOM   3164  CB  LEU   352      10.280  21.298  36.611  1.00  4.63              
ATOM   3165  CG  LEU   352      11.516  22.107  37.023  1.00  4.63              
ATOM   3166  CD1 LEU   352      11.111  23.526  37.416  1.00  4.63              
ATOM   3167  CD2 LEU   352      12.207  21.446  38.214  1.00  4.63              
ATOM   3168  H   GLY   353      10.815  23.836  34.137  1.00  4.73              
ATOM   3169  N   GLY   353      11.202  22.981  33.830  1.00  4.73              
ATOM   3170  CA  GLY   353      12.424  22.996  33.052  1.00  4.73              
ATOM   3171  C   GLY   353      13.313  24.029  33.730  1.00  4.73              
ATOM   3172  O   GLY   353      12.811  24.954  34.365  1.00  4.73              
ATOM   3173  H   VAL   354      14.922  23.140  32.946  1.00  4.52              
ATOM   3174  N   VAL   354      14.562  23.826  33.558  1.00  4.52              
ATOM   3175  CA  VAL   354      15.494  24.671  34.315  1.00  4.52              
ATOM   3176  C   VAL   354      16.749  24.988  33.498  1.00  4.52              
ATOM   3177  O   VAL   354      17.041  24.298  32.524  1.00  4.52              
ATOM   3178  CB  VAL   354      15.885  23.990  35.646  1.00  4.52              
ATOM   3179  CG1 VAL   354      14.652  23.785  36.525  1.00  4.52              
ATOM   3180  CG2 VAL   354      16.521  22.626  35.379  1.00  4.52              
ATOM   3181  H   GLY   355      17.263  26.601  34.651  1.00  4.52              
ATOM   3182  N   GLY   355      17.539  26.049  33.881  1.00  4.52              
ATOM   3183  CA  GLY   355      18.778  26.375  33.176  1.00  4.52              
ATOM   3184  C   GLY   355      19.776  26.980  34.152  1.00  4.52              
ATOM   3185  O   GLY   355      19.400  27.795  34.993  1.00  4.52              
ATOM   3186  H   ILE   356      21.254  25.859  33.388  1.00  4.29              
ATOM   3187  N   ILE   356      21.068  26.582  34.034  1.00  4.29              
ATOM   3188  CA  ILE   356      22.170  27.160  34.795  1.00  4.29              
ATOM   3189  C   ILE   356      23.056  27.766  33.740  1.00  4.29              
ATOM   3190  O   ILE   356      23.498  27.067  32.831  1.00  4.29              
ATOM   3191  CB  ILE   356      22.969  26.142  35.639  1.00  4.29              
ATOM   3192  CG1 ILE   356      24.100  26.847  36.397  1.00  4.29              
ATOM   3193  CG2 ILE   356      23.581  25.068  34.738  1.00  4.29              
ATOM   3194  CD1 ILE   356      24.622  25.994  37.548  1.00  4.29              
ATOM   3195  H   ALA   357      22.862  29.742  34.486  1.00  4.47              
ATOM   3196  N   ALA   357      23.321  29.112  33.880  1.00  4.47              
ATOM   3197  CA  ALA   357      24.385  29.593  33.039  1.00  4.47              
ATOM   3198  C   ALA   357      25.590  30.359  33.645  1.00  4.47              
ATOM   3199  O   ALA   357      25.571  30.706  34.824  1.00  4.47              
ATOM   3200  CB  ALA   357      23.690  30.449  31.987  1.00  4.47              
ATOM   3201  H   LYS   358      26.691  30.418  31.889  1.00  4.45              
ATOM   3202  N   LYS   358      26.608  30.619  32.852  1.00  4.45              
ATOM   3203  CA  LYS   358      27.742  31.310  33.559  1.00  4.45              
ATOM   3204  C   LYS   358      27.896  32.737  33.212  1.00  4.45              
ATOM   3205  O   LYS   358      27.684  33.118  32.063  1.00  4.45              
ATOM   3206  CB  LYS   358      29.037  30.550  33.258  1.00  4.45              
ATOM   3207  CG  LYS   358      28.959  29.097  33.727  1.00  4.45              
ATOM   3208  CD  LYS   358      30.246  28.347  33.384  1.00  4.45              
ATOM   3209  CE  LYS   358      30.172  26.899  33.864  1.00  4.45              
ATOM   3210  NZ  LYS   358      31.445  26.195  33.556  1.00  4.45              
ATOM   3211  H   ASN   359      28.012  33.343  35.031  1.00  4.82              
ATOM   3212  N   ASN   359      28.254  33.567  34.100  1.00  4.82              
ATOM   3213  CA  ASN   359      29.004  34.830  33.824  1.00  4.82              
ATOM   3214  C   ASN   359      29.290  35.686  35.139  1.00  4.82              
ATOM   3215  O   ASN   359      28.364  36.001  35.883  1.00  4.82              
ATOM   3216  CB  ASN   359      28.230  35.672  32.805  1.00  4.82              
ATOM   3217  CG  ASN   359      28.943  36.989  32.521  1.00  4.82              
ATOM   3218  ND2 ASN   359      28.527  37.702  31.495  1.00  4.82              
ATOM   3219  OD1 ASN   359      29.870  37.368  33.224  1.00  4.82              
ATOM   3220  H   ASN   360      31.176  35.604  34.696  1.00  4.71              
ATOM   3221  N   ASN   360      30.569  36.025  35.351  1.00  4.71              
ATOM   3222  CA  ASN   360      31.104  36.867  36.345  1.00  4.71              
ATOM   3223  C   ASN   360      30.692  36.206  37.652  1.00  4.71              
ATOM   3224  O   ASN   360      31.547  35.748  38.407  1.00  4.71              
ATOM   3225  CB  ASN   360      30.584  38.307  36.296  1.00  4.71              
ATOM   3226  CG  ASN   360      31.304  39.190  37.310  1.00  4.71              
ATOM   3227  ND2 ASN   360      31.487  40.456  36.998  1.00  4.71              
ATOM   3228  OD1 ASN   360      31.698  38.734  38.375  1.00  4.71              
ATOM   3229  H   THR   361      28.914  36.703  37.267  1.00  4.91              
ATOM   3230  N   THR   361      29.459  36.159  37.885  1.00  4.91              
ATOM   3231  CA  THR   361      28.788  35.392  38.952  1.00  4.91              
ATOM   3232  C   THR   361      28.223  34.099  38.223  1.00  4.91              
ATOM   3233  O   THR   361      28.388  33.952  37.014  1.00  4.91              
ATOM   3234  CB  THR   361      27.633  36.146  39.639  1.00  4.91              
ATOM   3235  OG1 THR   361      26.600  36.379  38.692  1.00  4.91              
ATOM   3236  CG2 THR   361      28.100  37.490  40.195  1.00  4.91              
ATOM   3237  H   THR   362      27.547  33.197  39.871  1.00  4.51              
ATOM   3238  N   THR   362      27.586  33.202  38.885  1.00  4.51              
ATOM   3239  CA  THR   362      26.897  32.159  38.142  1.00  4.51              
ATOM   3240  C   THR   362      25.426  32.569  38.337  1.00  4.51              
ATOM   3241  O   THR   362      25.040  32.975  39.431  1.00  4.51              
ATOM   3242  CB  THR   362      27.108  30.722  38.656  1.00  4.51              
ATOM   3243  OG1 THR   362      28.496  30.419  38.638  1.00  4.51              
ATOM   3244  CG2 THR   362      26.374  29.707  37.783  1.00  4.51              
ATOM   3245  H   PHE   363      25.176  32.094  36.461  1.00  4.40              
ATOM   3246  N   PHE   363      24.753  32.424  37.289  1.00  4.40              
ATOM   3247  CA  PHE   363      23.304  32.746  37.285  1.00  4.40              
ATOM   3248  C   PHE   363      22.348  31.705  36.861  1.00  4.40              
ATOM   3249  O   PHE   363      22.454  31.185  35.753  1.00  4.40              
ATOM   3250  CB  PHE   363      23.147  33.990  36.404  1.00  4.40              
ATOM   3251  CG  PHE   363      21.697  34.375  36.217  1.00  4.40              
ATOM   3252  CD1 PHE   363      20.943  34.825  37.299  1.00  4.40              
ATOM   3253  CD2 PHE   363      21.104  34.282  34.960  1.00  4.40              
ATOM   3254  CE1 PHE   363      19.606  35.180  37.124  1.00  4.40              
ATOM   3255  CE2 PHE   363      19.767  34.637  34.785  1.00  4.40              
ATOM   3256  CZ  PHE   363      19.020  35.085  35.868  1.00  4.40              
ATOM   3257  H   VAL   364      21.184  31.800  38.589  1.00  4.22              
ATOM   3258  N   VAL   364      21.358  31.354  37.726  1.00  4.22              
ATOM   3259  CA  VAL   364      20.544  30.282  37.332  1.00  4.22              
ATOM   3260  C   VAL   364      19.031  30.616  37.365  1.00  4.22              
ATOM   3261  O   VAL   364      18.590  31.396  38.207  1.00  4.22              
ATOM   3262  CB  VAL   364      20.836  29.056  38.226  1.00  4.22              
ATOM   3263  CG1 VAL   364      19.919  27.891  37.854  1.00  4.22              
ATOM   3264  CG2 VAL   364      22.286  28.605  38.053  1.00  4.22              
ATOM   3265  H   VAL   365      18.658  29.315  35.711  1.00  4.33              
ATOM   3266  N   VAL   365      18.294  29.946  36.377  1.00  4.33              
ATOM   3267  CA  VAL   365      16.813  30.248  36.378  1.00  4.33              
ATOM   3268  C   VAL   365      16.075  28.903  36.087  1.00  4.33              
ATOM   3269  O   VAL   365      16.580  28.073  35.334  1.00  4.33              
ATOM   3270  CB  VAL   365      16.415  31.310  35.328  1.00  4.33              
ATOM   3271  CG1 VAL   365      16.693  30.798  33.916  1.00  4.33              
ATOM   3272  CG2 VAL   365      14.927  31.638  35.441  1.00  4.33              
ATOM   3273  H   CYS   366      14.573  29.577  37.323  1.00  4.42              
ATOM   3274  N   CYS   366      14.897  28.844  36.747  1.00  4.42              
ATOM   3275  CA  CYS   366      14.081  27.646  36.591  1.00  4.42              
ATOM   3276  C   CYS   366      12.707  28.162  36.206  1.00  4.42              
ATOM   3277  O   CYS   366      12.266  29.187  36.722  1.00  4.42              
ATOM   3278  CB  CYS   366      13.984  26.804  37.864  1.00  4.42              
ATOM   3279  SG  CYS   366      15.597  26.162  38.376  1.00  4.42              
ATOM   3280  H   ASN   367      12.501  26.624  34.973  1.00  4.63              
ATOM   3281  N   ASN   367      12.084  27.444  35.331  1.00  4.63              
ATOM   3282  CA  ASN   367      10.754  27.832  34.862  1.00  4.63              
ATOM   3283  C   ASN   367       9.775  26.690  35.121  1.00  4.63              
ATOM   3284  O   ASN   367      10.161  25.524  35.071  1.00  4.63              
ATOM   3285  CB  ASN   367      10.766  28.190  33.373  1.00  4.63              
ATOM   3286  CG  ASN   367      11.434  29.540  33.133  1.00  4.63              
ATOM   3287  ND2 ASN   367      12.247  29.646  32.103  1.00  4.63              
ATOM   3288  OD1 ASN   367      11.220  30.489  33.875  1.00  4.63              
ATOM   3289  H   TYR   368       8.318  28.083  35.393  1.00  4.82              
ATOM   3290  N   TYR   368       8.551  27.124  35.377  1.00  4.82              
ATOM   3291  CA  TYR   368       7.518  26.138  35.640  1.00  4.82              
ATOM   3292  C   TYR   368       6.390  26.327  34.586  1.00  4.82              
ATOM   3293  O   TYR   368       6.316  27.372  33.944  1.00  4.82              
ATOM   3294  CB  TYR   368       6.941  26.278  37.053  1.00  4.82              
ATOM   3295  CG  TYR   368       7.946  25.899  38.122  1.00  4.82              
ATOM   3296  CD1 TYR   368       8.901  26.821  38.554  1.00  4.82              
ATOM   3297  CD2 TYR   368       7.925  24.624  38.687  1.00  4.82              
ATOM   3298  CE1 TYR   368       9.826  26.470  39.539  1.00  4.82              
ATOM   3299  CE2 TYR   368       8.848  24.271  39.672  1.00  4.82              
ATOM   3300  CZ  TYR   368       9.797  25.196  40.095  1.00  4.82              
ATOM   3301  OH  TYR   368      10.706  24.850  41.065  1.00  4.82              
ATOM   3302  H   SER   369       5.745  24.518  35.029  1.00  5.27              
ATOM   3303  N   SER   369       5.608  25.333  34.489  1.00  5.27              
ATOM   3304  CA  SER   369       4.459  25.395  33.546  1.00  5.27              
ATOM   3305  C   SER   369       3.136  25.351  34.273  1.00  5.27              
ATOM   3306  O   SER   369       3.101  25.087  35.473  1.00  5.27              
ATOM   3307  CB  SER   369       4.540  24.241  32.545  1.00  5.27              
ATOM   3308  OG  SER   369       3.538  24.390  31.549  1.00  5.27              
ATOM   3309  N   PRO   370       1.990  25.603  33.568  1.00  5.38              
ATOM   3310  CA  PRO   370       1.054  26.658  33.907  1.00  5.38              
ATOM   3311  C   PRO   370       1.551  27.545  34.983  1.00  5.38              
ATOM   3312  O   PRO   370       1.442  28.764  34.876  1.00  5.38              
ATOM   3313  CB  PRO   370      -0.192  25.891  34.353  1.00  5.38              
ATOM   3314  CG  PRO   370      -0.152  24.582  33.595  1.00  5.38              
ATOM   3315  CD  PRO   370       0.237  24.925  32.168  1.00  5.38              
ATOM   3316  H   ALA   371       2.013  25.914  35.958  1.00  5.20              
ATOM   3317  N   ALA   371       2.086  26.898  35.982  1.00  5.20              
ATOM   3318  CA  ALA   371       2.788  27.551  37.131  1.00  5.20              
ATOM   3319  C   ALA   371       1.795  28.074  38.047  1.00  5.20              
ATOM   3320  O   ALA   371       0.599  27.972  37.783  1.00  5.20              
ATOM   3321  CB  ALA   371       3.708  28.669  36.656  1.00  5.20              
ATOM   3322  H   GLY   372       3.241  28.955  39.229  1.00  4.94              
ATOM   3323  N   GLY   372       2.304  28.655  39.148  1.00  4.94              
ATOM   3324  CA  GLY   372       1.431  28.836  40.231  1.00  4.94              
ATOM   3325  C   GLY   372       1.509  30.170  40.800  1.00  4.94              
ATOM   3326  O   GLY   372       1.463  31.156  40.068  1.00  4.94              
ATOM   3327  H   ASN   373       1.656  29.382  42.615  1.00  4.90              
ATOM   3328  N   ASN   373       1.632  30.210  42.078  1.00  4.90              
ATOM   3329  CA  ASN   373       1.744  31.506  42.754  1.00  4.90              
ATOM   3330  C   ASN   373       0.627  32.433  42.504  1.00  4.90              
ATOM   3331  O   ASN   373       0.839  33.637  42.386  1.00  4.90              
ATOM   3332  CB  ASN   373       3.070  32.155  42.345  1.00  4.90              
ATOM   3333  CG  ASN   373       3.410  33.335  43.249  1.00  4.90              
ATOM   3334  ND2 ASN   373       4.602  33.880  43.122  1.00  4.90              
ATOM   3335  OD1 ASN   373       2.602  33.758  44.064  1.00  4.90              
ATOM   3336  H   VAL   374      -0.682  30.820  42.510  1.00  5.16              
ATOM   3337  N   VAL   374      -0.548  31.796  42.442  1.00  5.16              
ATOM   3338  CA  VAL   374      -1.661  32.628  42.269  1.00  5.16              
ATOM   3339  C   VAL   374      -1.906  33.268  43.690  1.00  5.16              
ATOM   3340  O   VAL   374      -1.883  32.562  44.696  1.00  5.16              
ATOM   3341  CB  VAL   374      -2.932  31.891  41.793  1.00  5.16              
ATOM   3342  CG1 VAL   374      -4.102  32.866  41.666  1.00  5.16              
ATOM   3343  CG2 VAL   374      -2.692  31.244  40.429  1.00  5.16              
ATOM   3344  H   MET   375      -2.181  35.121  42.904  1.00  5.24              
ATOM   3345  N   MET   375      -2.143  34.592  43.736  1.00  5.24              
ATOM   3346  CA  MET   375      -2.360  35.291  45.076  1.00  5.24              
ATOM   3347  C   MET   375      -3.754  34.743  45.550  1.00  5.24              
ATOM   3348  O   MET   375      -4.589  34.386  44.722  1.00  5.24              
ATOM   3349  CB  MET   375      -2.401  36.819  44.989  1.00  5.24              
ATOM   3350  CG  MET   375      -1.091  37.382  44.441  1.00  5.24              
ATOM   3351  SD  MET   375      -1.157  39.182  44.286  1.00  5.24              
ATOM   3352  CE  MET   375      -1.032  39.614  46.031  1.00  5.24              
ATOM   3353  H   SER   376      -3.112  34.958  47.439  1.00  5.25              
ATOM   3354  N   SER   376      -3.918  34.721  46.921  1.00  5.25              
ATOM   3355  CA  SER   376      -5.191  34.379  47.655  1.00  5.25              
ATOM   3356  C   SER   376      -5.684  32.964  47.258  1.00  5.25              
ATOM   3357  O   SER   376      -6.885  32.704  47.271  1.00  5.25              
ATOM   3358  CB  SER   376      -6.280  35.411  47.357  1.00  5.25              
ATOM   3359  OG  SER   376      -5.867  36.696  47.797  1.00  5.25              
ATOM   3360  H   GLN   377      -3.842  32.312  46.886  1.00  5.10              
ATOM   3361  N   GLN   377      -4.797  32.066  46.920  1.00  5.10              
ATOM   3362  CA  GLN   377      -5.192  30.707  46.596  1.00  5.10              
ATOM   3363  C   GLN   377      -4.291  29.670  47.355  1.00  5.10              
ATOM   3364  O   GLN   377      -3.136  29.961  47.657  1.00  5.10              
ATOM   3365  CB  GLN   377      -5.110  30.470  45.087  1.00  5.10              
ATOM   3366  CG  GLN   377      -6.108  31.343  44.325  1.00  5.10              
ATOM   3367  CD  GLN   377      -7.540  30.885  44.576  1.00  5.10              
ATOM   3368  NE2 GLN   377      -8.482  31.803  44.612  1.00  5.10              
ATOM   3369  OE1 GLN   377      -7.803  29.702  44.738  1.00  5.10              
ATOM   3370  H   TYR   378      -5.828  28.389  47.301  1.00  4.91              
ATOM   3371  N   TYR   378      -4.899  28.454  47.627  1.00  4.91              
ATOM   3372  CA  TYR   378      -4.276  27.261  48.353  1.00  4.91              
ATOM   3373  C   TYR   378      -2.968  26.707  47.606  1.00  4.91              
ATOM   3374  O   TYR   378      -2.975  26.548  46.387  1.00  4.91              
ATOM   3375  CB  TYR   378      -5.313  26.141  48.488  1.00  4.91              
ATOM   3376  CG  TYR   378      -6.379  26.467  49.514  1.00  4.91              
ATOM   3377  CD1 TYR   378      -7.687  26.741  49.114  1.00  4.91              
ATOM   3378  CD2 TYR   378      -6.061  26.495  50.873  1.00  4.91              
ATOM   3379  CE1 TYR   378      -8.668  27.042  50.061  1.00  4.91              
ATOM   3380  CE2 TYR   378      -7.040  26.795  51.822  1.00  4.91              
ATOM   3381  CZ  TYR   378      -8.341  27.067  51.413  1.00  4.91              
ATOM   3382  OH  TYR   378      -9.305  27.363  52.346  1.00  4.91              
ATOM   3383  H   LYS   379      -1.782  26.601  49.239  1.00  4.64              
ATOM   3384  N   LYS   379      -1.839  26.397  48.275  1.00  4.64              
ATOM   3385  CA  LYS   379      -0.679  25.752  47.598  1.00  4.64              
ATOM   3386  C   LYS   379      -0.952  24.232  47.273  1.00  4.64              
ATOM   3387  O   LYS   379      -0.256  23.644  46.449  1.00  4.64              
ATOM   3388  CB  LYS   379       0.571  25.888  48.473  1.00  4.64              
ATOM   3389  CG  LYS   379       1.157  27.298  48.402  1.00  4.64              
ATOM   3390  CD  LYS   379       2.303  27.460  49.400  1.00  4.64              
ATOM   3391  CE  LYS   379       2.974  28.823  49.236  1.00  4.64              
ATOM   3392  NZ  LYS   379       4.062  28.977  50.238  1.00  4.64              
ATOM   3393  H   ASP   380      -2.406  24.100  48.514  1.00  4.63              
ATOM   3394  N   ASP   380      -1.896  23.583  47.846  1.00  4.63              
ATOM   3395  CA  ASP   380      -2.243  22.259  47.603  1.00  4.63              
ATOM   3396  C   ASP   380      -3.716  21.998  48.118  1.00  4.63              
ATOM   3397  O   ASP   380      -4.162  22.643  49.064  1.00  4.63              
ATOM   3398  CB  ASP   380      -1.268  21.296  48.288  1.00  4.63              
ATOM   3399  CG  ASP   380      -1.288  19.922  47.626  1.00  4.63              
ATOM   3400  OD1 ASP   380      -0.301  19.578  46.969  1.00  4.63              
ATOM   3401  OD2 ASP   380      -2.626  19.295  47.980  1.00  4.63              
ATOM   3402  H   GLN   381      -4.027  20.648  46.792  1.00  4.83              
ATOM   3403  N   GLN   381      -4.442  21.114  47.557  1.00  4.83              
ATOM   3404  CA  GLN   381      -5.780  20.760  47.956  1.00  4.83              
ATOM   3405  C   GLN   381      -5.573  19.996  49.272  1.00  4.83              
ATOM   3406  O   GLN   381      -4.880  18.981  49.293  1.00  4.83              
ATOM   3407  CB  GLN   381      -6.524  19.880  46.948  1.00  4.83              
ATOM   3408  CG  GLN   381      -7.939  19.552  47.426  1.00  4.83              
ATOM   3409  CD  GLN   381      -8.673  18.685  46.409  1.00  4.83              
ATOM   3410  NE2 GLN   381      -9.926  18.984  46.136  1.00  4.83              
ATOM   3411  OE1 GLN   381      -8.115  17.743  45.865  1.00  4.83              
ATOM   3412  H   VAL   382      -6.745  21.290  50.347  1.00  4.72              
ATOM   3413  N   VAL   382      -6.173  20.487  50.313  1.00  4.72              
ATOM   3414  CA  VAL   382      -5.951  19.756  51.485  1.00  4.72              
ATOM   3415  C   VAL   382      -6.704  18.432  51.544  1.00  4.72              
ATOM   3416  O   VAL   382      -7.852  18.357  51.114  1.00  4.72              
ATOM   3417  CB  VAL   382      -6.319  20.631  52.704  1.00  4.72              
ATOM   3418  CG1 VAL   382      -6.238  19.815  53.993  1.00  4.72              
ATOM   3419  CG2 VAL   382      -5.359  21.814  52.818  1.00  4.72              
ATOM   3420  N   PRO   383      -6.133  17.287  52.082  1.00  4.73              
ATOM   3421  CA  PRO   383      -6.707  15.883  51.900  1.00  4.73              
ATOM   3422  C   PRO   383      -5.961  14.840  52.571  1.00  4.73              
ATOM   3423  O   PRO   383      -4.960  15.121  53.226  1.00  4.73              
ATOM   3424  CB  PRO   383      -6.666  15.704  50.381  1.00  4.73              
ATOM   3425  CG  PRO   383      -5.412  16.417  49.925  1.00  4.73              
ATOM   3426  CD  PRO   383      -4.347  16.119  50.966  1.00  4.73              
ATOM   3427  H   ARG   384      -7.362  13.640  51.908  1.00  4.76              
ATOM   3428  N   ARG   384      -6.489  13.628  52.370  1.00  4.76              
ATOM   3429  CA  ARG   384      -5.904  12.342  52.759  1.00  4.76              
ATOM   3430  C   ARG   384      -5.558  11.394  51.630  1.00  4.76              
ATOM   3431  O   ARG   384      -6.312  11.282  50.666  1.00  4.76              
ATOM   3432  CB  ARG   384      -6.877  11.668  53.730  1.00  4.76              
ATOM   3433  CG  ARG   384      -6.984  12.439  55.046  1.00  4.76              
ATOM   3434  CD  ARG   384      -5.691  12.316  55.851  1.00  4.76              
ATOM   3435  NE  ARG   384      -5.783  13.142  57.074  1.00  4.76              
ATOM   3436  CZ  ARG   384      -5.602  14.450  57.057  1.00  4.76              
ATOM   3437  NH1 ARG   384      -5.693  15.150  58.171  1.00  4.76              
ATOM   3438  NH2 ARG   384      -5.329  15.058  55.923  1.00  4.76              
ATOM   3439  N   PRO   385      -4.391  10.739  51.833  1.00  4.66              
ATOM   3440  CA  PRO   385      -3.495  10.555  50.604  1.00  4.66              
ATOM   3441  C   PRO   385      -3.986   9.728  49.479  1.00  4.66              
ATOM   3442  O   PRO   385      -4.565   8.667  49.701  1.00  4.66              
ATOM   3443  CB  PRO   385      -2.263   9.926  51.257  1.00  4.66              
ATOM   3444  CG  PRO   385      -2.330  10.331  52.714  1.00  4.66              
ATOM   3445  CD  PRO   385      -3.803  10.362  53.083  1.00  4.66              
ATOM   3446  H   GLY   386      -3.420  11.128  48.126  1.00  4.89              
ATOM   3447  N   GLY   386      -3.751  10.205  48.237  1.00  4.89              
ATOM   3448  CA  GLY   386      -3.977   9.372  47.041  1.00  4.89              
ATOM   3449  C   GLY   386      -5.527   9.315  46.772  1.00  4.89              
ATOM   3450  O   GLY   386      -5.977   8.546  45.925  1.00  4.89              
ATOM   3451  H   ALA   387      -5.814  10.746  48.258  1.00  5.01              
ATOM   3452  N   ALA   387      -6.256  10.199  47.566  1.00  5.01              
ATOM   3453  CA  ALA   387      -7.697  10.323  47.372  1.00  5.01              
ATOM   3454  C   ALA   387      -8.218  10.962  46.128  1.00  5.01              
ATOM   3455  O   ALA   387      -9.245  10.540  45.602  1.00  5.01              
ATOM   3456  CB  ALA   387      -8.209  11.064  48.600  1.00  5.01              
ATOM   3457  H   LYS   388      -6.577  12.314  46.090  1.00  5.13              
ATOM   3458  N   LYS   388      -7.426  12.019  45.683  1.00  5.13              
ATOM   3459  CA  LYS   388      -7.946  12.734  44.482  1.00  5.13              
ATOM   3460  C   LYS   388      -6.946  12.905  43.295  1.00  5.13              
ATOM   3461  O   LYS   388      -6.914  13.958  42.662  1.00  5.13              
ATOM   3462  CB  LYS   388      -8.454  14.102  44.946  1.00  5.13              
ATOM   3463  CG  LYS   388      -9.693  13.971  45.833  1.00  5.13              
ATOM   3464  CD  LYS   388     -10.174  15.347  46.297  1.00  5.13              
ATOM   3465  CE  LYS   388     -11.447  15.219  47.132  1.00  5.13              
ATOM   3466  NZ  LYS   388     -11.828  16.547  47.681  1.00  5.13              
ATOM   3467  N   PRO   389      -6.123  11.805  43.014  1.00  5.15              
ATOM   3468  CA  PRO   389      -5.229  11.722  41.842  1.00  5.15              
ATOM   3469  C   PRO   389      -6.127  11.639  40.695  1.00  5.15              
ATOM   3470  O   PRO   389      -7.287  11.262  40.846  1.00  5.15              
ATOM   3471  CB  PRO   389      -4.402  10.444  41.992  1.00  5.15              
ATOM   3472  CG  PRO   389      -5.267   9.496  42.793  1.00  5.15              
ATOM   3473  CD  PRO   389      -6.690   9.697  42.302  1.00  5.15              
ATOM   3474  H   THR   390      -4.757  12.302  39.522  1.00  5.46              
ATOM   3475  N   THR   390      -5.682  11.959  39.527  1.00  5.46              
ATOM   3476  CA  THR   390      -6.397  11.856  38.293  1.00  5.46              
ATOM   3477  C   THR   390      -6.700  10.281  38.177  1.00  5.46              
ATOM   3478  O   THR   390      -5.972   9.469  38.744  1.00  5.46              
ATOM   3479  CB  THR   390      -5.616  12.326  37.052  1.00  5.46              
ATOM   3480  OG1 THR   390      -4.404  11.590  36.957  1.00  5.46              
ATOM   3481  CG2 THR   390      -5.279  13.813  37.138  1.00  5.46              
ATOM   3482  H   ALA   391      -8.263  10.602  36.955  1.00  5.71              
ATOM   3483  N   ALA   391      -7.727   9.946  37.462  1.00  5.71              
ATOM   3484  CA  ALA   391      -8.109   8.472  37.409  1.00  5.71              
ATOM   3485  C   ALA   391      -7.134   7.450  36.956  1.00  5.71              
ATOM   3486  O   ALA   391      -7.075   6.361  37.522  1.00  5.71              
ATOM   3487  CB  ALA   391      -9.361   8.429  36.542  1.00  5.71              
ATOM   3488  H   SER   392      -6.447   8.619  35.550  1.00  5.75              
ATOM   3489  N   SER   392      -6.369   7.734  35.981  1.00  5.75              
ATOM   3490  CA  SER   392      -5.348   6.758  35.472  1.00  5.75              
ATOM   3491  C   SER   392      -4.057   6.865  36.238  1.00  5.75              
ATOM   3492  O   SER   392      -3.175   6.024  36.081  1.00  5.75              
ATOM   3493  CB  SER   392      -5.088   6.993  33.982  1.00  5.75              
ATOM   3494  OG  SER   392      -4.505   8.272  33.785  1.00  5.75              
ATOM   3495  H   LYS   393      -4.612   8.397  37.362  1.00  5.49              
ATOM   3496  N   LYS   393      -3.832   7.852  37.102  1.00  5.49              
ATOM   3497  CA  LYS   393      -2.468   8.172  37.699  1.00  5.49              
ATOM   3498  C   LYS   393      -2.377   7.398  39.062  1.00  5.49              
ATOM   3499  O   LYS   393      -3.343   7.371  39.821  1.00  5.49              
ATOM   3500  CB  LYS   393      -2.266   9.673  37.930  1.00  5.49              
ATOM   3501  CG  LYS   393      -0.785  10.027  38.066  1.00  5.49              
ATOM   3502  CD  LYS   393      -0.072   9.896  36.719  1.00  5.49              
ATOM   3503  CE  LYS   393       1.391  10.318  36.840  1.00  5.49              
ATOM   3504  NZ  LYS   393       2.089  10.104  35.545  1.00  5.49              
ATOM   3505  H   HIS   394      -0.439   6.814  38.673  1.00  5.38              
ATOM   3506  N   HIS   394      -1.146   6.758  39.359  1.00  5.38              
ATOM   3507  CA  HIS   394      -0.878   6.035  40.611  1.00  5.38              
ATOM   3508  C   HIS   394      -0.241   6.886  41.695  1.00  5.38              
ATOM   3509  O   HIS   394       0.553   7.775  41.394  1.00  5.38              
ATOM   3510  CB  HIS   394       0.010   4.826  40.300  1.00  5.38              
ATOM   3511  CG  HIS   394      -0.636   3.838  39.374  1.00  5.38              
ATOM   3512  ND1 HIS   394      -1.621   2.960  39.774  1.00  5.38              
ATOM   3513  CD2 HIS   394      -0.428   3.596  38.053  1.00  5.38              
ATOM   3514  CE1 HIS   394      -1.987   2.221  38.735  1.00  5.38              
ATOM   3515  NE2 HIS   394      -1.277   2.588  37.676  1.00  5.38              
ATOM   3516  H   LYS   395      -1.194   5.997  43.209  1.00  5.15              
ATOM   3517  N   LYS   395      -0.514   6.699  43.074  1.00  5.15              
ATOM   3518  CA  LYS   395       0.046   7.365  44.220  1.00  5.15              
ATOM   3519  C   LYS   395       0.392   6.441  45.383  1.00  5.15              
ATOM   3520  O   LYS   395      -0.238   5.399  45.550  1.00  5.15              
ATOM   3521  CB  LYS   395      -0.936   8.447  44.679  1.00  5.15              
ATOM   3522  CG  LYS   395      -1.143   9.512  43.602  1.00  5.15              
ATOM   3523  CD  LYS   395      -2.161  10.556  44.062  1.00  5.15              
ATOM   3524  CE  LYS   395      -1.520  11.542  45.038  1.00  5.15              
ATOM   3525  NZ  LYS   395      -2.520  12.556  45.465  1.00  5.15              
ATOM   3526  H   ASN   396       1.779   7.675  45.738  1.00  5.09              
ATOM   3527  N   ASN   396       1.343   6.868  46.104  1.00  5.09              
ATOM   3528  CA  ASN   396       1.823   6.305  47.364  1.00  5.09              
ATOM   3529  C   ASN   396       1.737   7.204  48.638  1.00  5.09              
ATOM   3530  O   ASN   396       2.069   8.386  48.582  1.00  5.09              
ATOM   3531  CB  ASN   396       3.269   5.858  47.131  1.00  5.09              
ATOM   3532  CG  ASN   396       3.342   4.736  46.100  1.00  5.09              
ATOM   3533  ND2 ASN   396       4.199   4.869  45.110  1.00  5.09              
ATOM   3534  OD1 ASN   396       2.626   3.748  46.193  1.00  5.09              
ATOM   3535  H   ASN   397       1.238   5.624  49.741  1.00  4.92              
ATOM   3536  N   ASN   397       1.298   6.609  49.751  1.00  4.92              
ATOM   3537  CA  ASN   397       0.926   7.312  50.924  1.00  4.92              
ATOM   3538  C   ASN   397       2.031   7.616  51.999  1.00  4.92              
ATOM   3539  O   ASN   397       1.786   8.370  52.938  1.00  4.92              
ATOM   3540  CB  ASN   397      -0.223   6.523  51.557  1.00  4.92              
ATOM   3541  CG  ASN   397       0.246   5.153  52.037  1.00  4.92              
ATOM   3542  ND2 ASN   397      -0.368   4.625  53.075  1.00  4.92              
ATOM   3543  OD1 ASN   397       1.162   4.568  51.475  1.00  4.92              
ATOM   3544  H   THR   398       3.180   6.271  51.308  1.00  4.83              
ATOM   3545  N   THR   398       3.195   7.074  51.882  1.00  4.83              
ATOM   3546  CA  THR   398       4.480   7.512  52.484  1.00  4.83              
ATOM   3547  C   THR   398       4.800   8.923  52.024  1.00  4.83              
ATOM   3548  O   THR   398       5.179   9.764  52.836  1.00  4.83              
ATOM   3549  CB  THR   398       5.636   6.567  52.103  1.00  4.83              
ATOM   3550  OG1 THR   398       5.336   5.256  52.559  1.00  4.83              
ATOM   3551  CG2 THR   398       6.951   7.017  52.736  1.00  4.83              
ATOM   3552  H   ALA   399       4.308   8.462  50.148  1.00  4.73              
ATOM   3553  N   ALA   399       4.643   9.192  50.722  1.00  4.73              
ATOM   3554  CA  ALA   399       4.933  10.478  50.130  1.00  4.73              
ATOM   3555  C   ALA   399       3.883  11.196  49.357  1.00  4.73              
ATOM   3556  O   ALA   399       4.160  12.233  48.757  1.00  4.73              
ATOM   3557  CB  ALA   399       6.164  10.249  49.262  1.00  4.73              
ATOM   3558  H   ASN   400       2.642   9.648  49.759  1.00  4.81              
ATOM   3559  N   ASN   400       2.686  10.577  49.427  1.00  4.81              
ATOM   3560  CA  ASN   400       1.494  11.228  49.038  1.00  4.81              
ATOM   3561  C   ASN   400       1.550  11.850  47.660  1.00  4.81              
ATOM   3562  O   ASN   400       1.182  13.010  47.492  1.00  4.81              
ATOM   3563  CB  ASN   400       1.147  12.293  50.083  1.00  4.81              
ATOM   3564  CG  ASN   400      -0.280  12.799  49.904  1.00  4.81              
ATOM   3565  ND2 ASN   400      -0.539  14.039  50.264  1.00  4.81              
ATOM   3566  OD1 ASN   400      -1.151  12.077  49.440  1.00  4.81              
ATOM   3567  H   SER   401       2.113  10.152  46.876  1.00  4.95              
ATOM   3568  N   SER   401       1.983  11.117  46.714  1.00  4.95              
ATOM   3569  CA  SER   401       2.277  11.650  45.438  1.00  4.95              
ATOM   3570  C   SER   401       1.900  10.833  44.398  1.00  4.95              
ATOM   3571  O   SER   401       2.018   9.614  44.498  1.00  4.95              
ATOM   3572  CB  SER   401       3.777  11.940  45.354  1.00  4.95              
ATOM   3573  OG  SER   401       4.103  12.450  44.070  1.00  4.95              
ATOM   3574  H   ALA   402       1.012  12.345  43.335  1.00  5.24              
ATOM   3575  N   ALA   402       1.390  11.439  43.236  1.00  5.24              
ATOM   3576  CA  ALA   402       1.398  10.789  41.882  1.00  5.24              
ATOM   3577  C   ALA   402       2.791  10.284  41.658  1.00  5.24              
ATOM   3578  O   ALA   402       3.756  10.995  41.928  1.00  5.24              
ATOM   3579  CB  ALA   402       1.001  11.754  40.772  1.00  5.24              
ATOM   3580  H   GLY   403       2.473   8.321  41.437  1.00  5.36              
ATOM   3581  N   GLY   403       3.044   9.078  41.164  1.00  5.36              
ATOM   3582  CA  GLY   403       4.139   8.844  40.225  1.00  5.36              
ATOM   3583  C   GLY   403       4.282   7.533  39.416  1.00  5.36              
ATOM   3584  O   GLY   403       4.442   6.463  39.999  1.00  5.36              
ATOM   3585  H   SER   404       3.514   8.323  37.727  1.00  5.64              
ATOM   3586  N   SER   404       4.216   7.751  38.120  1.00  5.64              
ATOM   3587  CA  SER   404       5.203   7.137  37.245  1.00  5.64              
ATOM   3588  C   SER   404       6.270   8.255  37.156  1.00  5.64              
ATOM   3589  O   SER   404       6.593   8.881  38.163  1.00  5.64              
ATOM   3590  CB  SER   404       4.704   6.781  35.844  1.00  5.64              
ATOM   3591  OG  SER   404       4.186   7.938  35.204  1.00  5.64              
ATOM   3592  H   SER   405       7.203   7.737  35.350  1.00  5.53              
ATOM   3593  N   SER   405       6.797   8.473  35.867  1.00  5.53              
ATOM   3594  CA  SER   405       6.739   9.792  35.287  1.00  5.53              
ATOM   3595  C   SER   405       6.070   9.809  34.028  1.00  5.53              
ATOM   3596  O   SER   405       6.608   9.319  33.037  1.00  5.53              
ATOM   3597  CB  SER   405       8.157  10.345  35.130  1.00  5.53              
ATOM   3598  OG  SER   405       8.116  11.628  34.525  1.00  5.53              
ATOM   3599  H   SER   406       4.410  10.830  34.639  1.00  6.78              
ATOM   3600  N   SER   406       4.886  10.352  33.919  1.00  6.78              
ATOM   3601  CA  SER   406       4.245  10.217  32.591  1.00  6.78              
ATOM   3602  C   SER   406       4.416  11.312  31.600  1.00  6.78              
ATOM   3603  O   SER   406       3.573  12.203  31.514  1.00  6.78              
ATOM   3604  CB  SER   406       2.757   9.986  32.858  1.00  6.78              
ATOM   3605  OG  SER   406       2.063   9.815  31.631  1.00  6.78              
ATOM   3606  H   SER   407       6.348  10.914  31.332  1.00  7.63              
ATOM   3607  N   SER   407       5.546  11.213  30.840  1.00  7.63              
ATOM   3608  CA  SER   407       5.645  11.489  29.471  1.00  7.63              
ATOM   3609  C   SER   407       4.937  10.615  28.440  1.00  7.63              
ATOM   3610  O   SER   407       4.345  11.132  27.495  1.00  7.63              
ATOM   3611  CB  SER   407       7.148  11.518  29.182  1.00  7.63              
ATOM   3612  OG  SER   407       7.755  12.599  29.874  1.00  7.63              
ATOM   3613  H   ILE   408       5.359   8.980  29.369  1.00  9.03              
ATOM   3614  N   ILE   408       4.940   9.326  28.545  1.00  9.03              
ATOM   3615  CA  ILE   408       4.400   8.403  27.592  1.00  9.03              
ATOM   3616  C   ILE   408       3.065   8.056  28.257  1.00  9.03              
ATOM   3617  O   ILE   408       2.729   8.621  29.295  1.00  9.03              
ATOM   3618  CB  ILE   408       5.224   7.118  27.353  1.00  9.03              
ATOM   3619  CG1 ILE   408       5.467   6.384  28.676  1.00  9.03              
ATOM   3620  CG2 ILE   408       6.579   7.464  26.732  1.00  9.03              
ATOM   3621  CD1 ILE   408       6.174   5.050  28.458  1.00  9.03              
ATOM   3622  H   VAL   409       2.654   6.529  27.066  1.00 10.71              
ATOM   3623  N   VAL   409       2.305   7.172  27.729  1.00 10.71              
ATOM   3624  CA  VAL   409       0.845   7.104  28.128  1.00 10.71              
ATOM   3625  C   VAL   409       0.140   8.533  28.099  1.00 10.71              
ATOM   3626  O   VAL   409       0.108   9.183  27.056  1.00 10.71              
ATOM   3627  CB  VAL   409       0.709   6.474  29.532  1.00 10.71              
ATOM   3628  CG1 VAL   409      -0.757   6.184  29.850  1.00 10.71              
ATOM   3629  CG2 VAL   409       1.489   5.162  29.604  1.00 10.71              
ATOM   3630  H   GLN   410      -0.100   8.773  30.070  1.00 11.90              
ATOM   3631  N   GLN   410      -0.401   9.028  29.166  1.00 11.90              
ATOM   3632  CA  GLN   410      -1.499  10.009  29.020  1.00 11.90              
ATOM   3633  C   GLN   410      -1.313  11.048  30.042  1.00 11.90              
ATOM   3634  O   GLN   410      -0.344  11.003  30.797  1.00 11.90              
ATOM   3635  CB  GLN   410      -2.876   9.359  29.175  1.00 11.90              
ATOM   3636  CG  GLN   410      -3.038   8.708  30.549  1.00 11.90              
ATOM   3637  CD  GLN   410      -4.418   8.075  30.697  1.00 11.90              
ATOM   3638  NE2 GLN   410      -4.494   6.892  31.268  1.00 11.90              
ATOM   3639  OE1 GLN   410      -5.420   8.650  30.296  1.00 11.90              
ATOM   3640  H   ALA   411      -2.902  12.141  29.242  1.00 11.38              
ATOM   3641  N   ALA   411      -2.329  12.019  30.036  1.00 11.38              
ATOM   3642  CA  ALA   411      -2.550  12.861  31.217  1.00 11.38              
ATOM   3643  C   ALA   411      -1.490  13.904  31.625  1.00 11.38              
ATOM   3644  O   ALA   411      -1.690  15.099  31.418  1.00 11.38              
ATOM   3645  CB  ALA   411      -2.802  11.888  32.362  1.00 11.38              
ATOM   3646  H   THR   412      -0.278  12.475  32.248  1.00 13.09              
ATOM   3647  N   THR   412      -0.450  13.442  32.158  1.00 13.09              
ATOM   3648  CA  THR   412       0.546  14.399  32.660  1.00 13.09              
ATOM   3649  C   THR   412       1.153  15.090  31.407  1.00 13.09              
ATOM   3650  O   THR   412       1.592  16.235  31.487  1.00 13.09              
ATOM   3651  CB  THR   412       1.669  13.737  33.481  1.00 13.09              
ATOM   3652  OG1 THR   412       1.088  12.909  34.480  1.00 13.09              
ATOM   3653  CG2 THR   412       2.550  14.782  34.162  1.00 13.09              
ATOM   3654  H   THR   413       0.823  13.512  30.310  1.00 13.98              
ATOM   3655  N   THR   413       1.168  14.437  30.326  1.00 13.98              
ATOM   3656  CA  THR   413       1.659  14.999  29.154  1.00 13.98              
ATOM   3657  C   THR   413       0.803  15.910  28.368  1.00 13.98              
ATOM   3658  O   THR   413       1.283  16.922  27.860  1.00 13.98              
ATOM   3659  CB  THR   413       2.109  13.819  28.271  1.00 13.98              
ATOM   3660  OG1 THR   413       3.124  13.090  28.948  1.00 13.98              
ATOM   3661  CG2 THR   413       2.666  14.306  26.935  1.00 13.98              
ATOM   3662  H   ILE   414      -0.800  14.703  28.578  1.00 13.29              
ATOM   3663  N   ILE   414      -0.470  15.577  28.258  1.00 13.29              
ATOM   3664  CA  ILE   414      -1.431  16.539  27.645  1.00 13.29              
ATOM   3665  C   ILE   414      -2.171  17.405  28.609  1.00 13.29              
ATOM   3666  O   ILE   414      -3.116  18.089  28.223  1.00 13.29              
ATOM   3667  CB  ILE   414      -2.427  15.742  26.773  1.00 13.29              
ATOM   3668  CG1 ILE   414      -1.697  15.075  25.602  1.00 13.29              
ATOM   3669  CG2 ILE   414      -3.503  16.672  26.210  1.00 13.29              
ATOM   3670  CD1 ILE   414      -0.673  14.054  26.086  1.00 13.29              
ATOM   3671  H   LYS   415      -1.007  16.729  30.020  1.00 14.13              
ATOM   3672  N   LYS   415      -1.732  17.386  29.896  1.00 14.13              
ATOM   3673  CA  LYS   415      -2.181  18.179  31.038  1.00 14.13              
ATOM   3674  C   LYS   415      -1.875  19.651  30.800  1.00 14.13              
ATOM   3675  O   LYS   415      -2.151  20.485  31.660  1.00 14.13              
ATOM   3676  CB  LYS   415      -1.510  17.703  32.330  1.00 14.13              
ATOM   3677  CG  LYS   415      -2.152  18.339  33.564  1.00 14.13              
ATOM   3678  CD  LYS   415      -1.709  17.616  34.837  1.00 14.13              
ATOM   3679  CE  LYS   415      -2.375  18.233  36.066  1.00 14.13              
ATOM   3680  NZ  LYS   415      -1.944  17.511  37.293  1.00 14.13              
ATOM   3681  H   ASP   416      -1.648  19.241  28.866  1.00 16.01              
ATOM   3682  N   ASP   416      -1.280  19.872  29.530  1.00 16.01              
ATOM   3683  CA  ASP   416      -0.322  20.795  29.132  1.00 16.01              
ATOM   3684  C   ASP   416      -0.884  21.699  27.970  1.00 16.01              
ATOM   3685  O   ASP   416      -1.693  22.590  28.219  1.00 16.01              
ATOM   3686  CB  ASP   416       0.958  20.088  28.675  1.00 16.01              
ATOM   3687  CG  ASP   416       1.734  19.522  29.861  1.00 16.01              
ATOM   3688  OD1 ASP   416       2.603  18.674  29.636  1.00 16.01              
ATOM   3689  OD2 ASP   416       1.185  20.210  31.099  1.00 16.01              
ATOM   3690  H   GLN   417      -0.506  20.395  26.525  1.00 16.54              
ATOM   3691  N   GLN   417      -0.368  21.353  26.717  1.00 16.54              
ATOM   3692  CA  GLN   417       0.292  22.180  25.739  1.00 16.54              
ATOM   3693  C   GLN   417      -0.278  22.014  24.328  1.00 16.54              
ATOM   3694  O   GLN   417       0.254  21.240  23.535  1.00 16.54              
ATOM   3695  CB  GLN   417       1.790  21.865  25.741  1.00 16.54              
ATOM   3696  CG  GLN   417       2.431  22.191  27.090  1.00 16.54              
ATOM   3697  CD  GLN   417       2.197  23.649  27.469  1.00 16.54              
ATOM   3698  NE2 GLN   417       2.089  23.942  28.748  1.00 16.54              
ATOM   3699  OE1 GLN   417       2.112  24.517  26.612  1.00 16.54              
ATOM   3700  N   PRO   418      -1.297  22.643  23.890  1.00 16.05              
ATOM   3701  CA  PRO   418      -1.584  22.752  22.434  1.00 16.05              
ATOM   3702  C   PRO   418      -0.560  23.671  21.779  1.00 16.05              
ATOM   3703  O   PRO   418      -0.032  24.568  22.432  1.00 16.05              
ATOM   3704  CB  PRO   418      -2.992  23.346  22.353  1.00 16.05              
ATOM   3705  CG  PRO   418      -3.245  23.967  23.709  1.00 16.05              
ATOM   3706  CD  PRO   418      -2.560  23.069  24.725  1.00 16.05              
ATOM   3707  H   THR   419      -0.593  22.860  19.865  1.00 15.69              
ATOM   3708  N   THR   419      -0.166  23.559  20.416  1.00 15.69              
ATOM   3709  CA  THR   419       0.854  24.452  19.797  1.00 15.69              
ATOM   3710  C   THR   419       2.201  24.268  20.504  1.00 15.69              
ATOM   3711  O   THR   419       3.232  24.152  19.845  1.00 15.69              
ATOM   3712  CB  THR   419       0.428  25.931  19.870  1.00 15.69              
ATOM   3713  OG1 THR   419      -0.888  26.063  19.352  1.00 15.69              
ATOM   3714  CG2 THR   419       1.366  26.820  19.057  1.00 15.69              
ATOM   3715  H   PHE   420       1.410  24.296  22.355  1.00 14.10              
ATOM   3716  N   PHE   420       2.255  24.226  21.849  1.00 14.10              
ATOM   3717  CA  PHE   420       3.473  24.082  22.554  1.00 14.10              
ATOM   3718  C   PHE   420       4.118  22.713  22.334  1.00 14.10              
ATOM   3719  O   PHE   420       5.342  22.597  22.359  1.00 14.10              
ATOM   3720  CB  PHE   420       3.230  24.312  24.049  1.00 14.10              
ATOM   3721  CG  PHE   420       4.523  24.400  24.828  1.00 14.10              
ATOM   3722  CD1 PHE   420       5.318  25.540  24.746  1.00 14.10              
ATOM   3723  CD2 PHE   420       4.928  23.339  25.636  1.00 14.10              
ATOM   3724  CE1 PHE   420       6.510  25.620  25.465  1.00 14.10              
ATOM   3725  CE2 PHE   420       6.120  23.418  26.355  1.00 14.10              
ATOM   3726  CZ  PHE   420       6.909  24.558  26.269  1.00 14.10              
ATOM   3727  H   GLU   421       2.309  21.882  22.090  1.00 15.16              
ATOM   3728  N   GLU   421       3.284  21.726  22.121  1.00 15.16              
ATOM   3729  CA  GLU   421       3.792  20.385  21.923  1.00 15.16              
ATOM   3730  C   GLU   421       3.971  19.469  20.603  1.00 15.16              
ATOM   3731  O   GLU   421       4.746  18.515  20.616  1.00 15.16              
ATOM   3732  CB  GLU   421       2.907  19.667  22.946  1.00 15.16              
ATOM   3733  CG  GLU   421       3.264  18.184  23.051  1.00 15.16              
ATOM   3734  CD  GLU   421       4.682  17.999  23.578  1.00 15.16              
ATOM   3735  OE1 GLU   421       5.064  16.853  23.831  1.00 15.16              
ATOM   3736  OE2 GLU   421       5.379  19.009  23.727  1.00 15.16              
ATOM   3737  H   GLU   422       2.505  20.323  19.317  1.00 15.27              
ATOM   3738  N   GLU   422       3.280  19.722  19.431  1.00 15.27              
ATOM   3739  CA  GLU   422       3.821  18.969  18.226  1.00 15.27              
ATOM   3740  C   GLU   422       3.599  17.395  18.204  1.00 15.27              
ATOM   3741  O   GLU   422       4.543  16.643  17.969  1.00 15.27              
ATOM   3742  CB  GLU   422       5.315  19.291  18.122  1.00 15.27              
ATOM   3743  CG  GLU   422       5.553  20.792  17.953  1.00 15.27              
ATOM   3744  CD  GLU   422       7.041  21.119  18.012  1.00 15.27              
ATOM   3745  OE1 GLU   422       7.841  20.181  18.074  1.00 15.27              
ATOM   3746  OE2 GLU   422       7.372  22.310  17.995  1.00 15.27              
ATOM   3747  H   ILE   423       1.925  17.011  19.269  1.00 14.77              
ATOM   3748  N   ILE   423       2.412  16.837  18.428  1.00 14.77              
ATOM   3749  CA  ILE   423       1.804  15.949  17.410  1.00 14.77              
ATOM   3750  C   ILE   423       1.024  16.824  16.459  1.00 14.77              
ATOM   3751  O   ILE   423       0.781  16.433  15.320  1.00 14.77              
ATOM   3752  CB  ILE   423       0.877  14.879  18.030  1.00 14.77              
ATOM   3753  CG1 ILE   423       1.683  13.921  18.915  1.00 14.77              
ATOM   3754  CG2 ILE   423       0.193  14.066  16.929  1.00 14.77              
ATOM   3755  CD1 ILE   423       0.773  13.002  19.722  1.00 14.77              
ATOM   3756  H   CYS   424       1.069  18.459  17.569  1.00 14.18              
ATOM   3757  N   CYS   424       0.550  18.106  16.808  1.00 14.18              
ATOM   3758  CA  CYS   424      -0.525  18.922  16.233  1.00 14.18              
ATOM   3759  C   CYS   424      -1.273  19.737  17.316  1.00 14.18              
ATOM   3760  O   CYS   424      -0.666  20.163  18.296  1.00 14.18              
ATOM   3761  CB  CYS   424      -1.511  18.025  15.482  1.00 14.18              
ATOM   3762  SG  CYS   424      -2.834  18.980  14.699  1.00 14.18              
ATOM   3763  H   LEU   425      -2.912  20.129  16.271  1.00 12.92              
ATOM   3764  N   LEU   425      -2.535  19.948  17.166  1.00 12.92              
ATOM   3765  CA  LEU   425      -3.451  19.917  18.355  1.00 12.92              
ATOM   3766  C   LEU   425      -4.331  18.684  18.219  1.00 12.92              
ATOM   3767  O   LEU   425      -5.399  18.620  18.823  1.00 12.92              
ATOM   3768  CB  LEU   425      -4.321  21.174  18.446  1.00 12.92              
ATOM   3769  CG  LEU   425      -3.506  22.441  18.730  1.00 12.92              
ATOM   3770  CD1 LEU   425      -2.546  22.720  17.576  1.00 12.92              
ATOM   3771  CD2 LEU   425      -4.437  23.642  18.895  1.00 12.92              
ATOM   3772  H   ASP   426      -3.756  17.830  16.511  1.00 12.17              
ATOM   3773  N   ASP   426      -3.960  17.670  17.464  1.00 12.17              
ATOM   3774  CA  ASP   426      -3.838  16.284  18.015  1.00 12.17              
ATOM   3775  C   ASP   426      -2.801  15.950  19.123  1.00 12.17              
ATOM   3776  O   ASP   426      -2.756  14.821  19.605  1.00 12.17              
ATOM   3777  CB  ASP   426      -3.602  15.395  16.790  1.00 12.17              
ATOM   3778  CG  ASP   426      -4.825  15.370  15.878  1.00 12.17              
ATOM   3779  OD1 ASP   426      -4.648  15.162  14.673  1.00 12.17              
ATOM   3780  OD2 ASP   426      -6.028  15.629  16.767  1.00 12.17              
ATOM   3781  H   SER   427      -2.075  17.692  18.883  1.00 12.01              
ATOM   3782  N   SER   427      -2.028  16.915  19.489  1.00 12.01              
ATOM   3783  CA  SER   427      -1.128  16.968  20.669  1.00 12.01              
ATOM   3784  C   SER   427      -2.024  16.679  21.802  1.00 12.01              
ATOM   3785  O   SER   427      -1.615  16.025  22.759  1.00 12.01              
ATOM   3786  CB  SER   427      -0.447  18.321  20.878  1.00 12.01              
ATOM   3787  OG  SER   427       0.448  18.586  19.808  1.00 12.01              
ATOM   3788  H   HIS   428      -3.591  17.649  20.968  1.00 11.62              
ATOM   3789  N   HIS   428      -3.315  17.142  21.768  1.00 11.62              
ATOM   3790  CA  HIS   428      -4.264  16.922  22.822  1.00 11.62              
ATOM   3791  C   HIS   428      -4.536  15.339  23.035  1.00 11.62              
ATOM   3792  O   HIS   428      -4.988  14.930  24.102  1.00 11.62              
ATOM   3793  CB  HIS   428      -5.579  17.645  22.517  1.00 11.62              
ATOM   3794  CG  HIS   428      -5.499  19.131  22.717  1.00 11.62              
ATOM   3795  ND1 HIS   428      -5.268  19.716  23.943  1.00 11.62              
ATOM   3796  CD2 HIS   428      -5.623  20.151  21.828  1.00 11.62              
ATOM   3797  CE1 HIS   428      -5.254  21.034  23.795  1.00 11.62              
ATOM   3798  NE2 HIS   428      -5.467  21.324  22.519  1.00 11.62              
ATOM   3799  H   ASN   429      -4.068  15.079  21.140  1.00 10.46              
ATOM   3800  N   ASN   429      -4.224  14.597  21.987  1.00 10.46              
ATOM   3801  CA  ASN   429      -4.100  13.190  22.013  1.00 10.46              
ATOM   3802  C   ASN   429      -5.440  12.395  22.310  1.00 10.46              
ATOM   3803  O   ASN   429      -5.392  11.243  22.735  1.00 10.46              
ATOM   3804  CB  ASN   429      -3.029  12.823  23.044  1.00 10.46              
ATOM   3805  CG  ASN   429      -1.628  13.079  22.500  1.00 10.46              
ATOM   3806  ND2 ASN   429      -0.617  12.970  23.338  1.00 10.46              
ATOM   3807  OD1 ASN   429      -1.451  13.374  21.327  1.00 10.46              
ATOM   3808  H   ASN   430      -6.835  13.855  21.731  1.00  9.54              
ATOM   3809  N   ASN   430      -6.637  12.961  22.098  1.00  9.54              
ATOM   3810  CA  ASN   430      -7.787  12.048  22.491  1.00  9.54              
ATOM   3811  C   ASN   430      -7.719  11.821  24.012  1.00  9.54              
ATOM   3812  O   ASN   430      -8.475  11.013  24.549  1.00  9.54              
ATOM   3813  CB  ASN   430      -7.737  10.706  21.755  1.00  9.54              
ATOM   3814  CG  ASN   430      -8.071  10.874  20.276  1.00  9.54              
ATOM   3815  ND2 ASN   430      -7.542  10.016  19.428  1.00  9.54              
ATOM   3816  OD1 ASN   430      -8.804  11.776  19.894  1.00  9.54              
ATOM   3817  H   PHE   431      -6.030  12.817  24.042  1.00  9.01              
ATOM   3818  N   PHE   431      -6.761  12.601  24.670  1.00  9.01              
ATOM   3819  CA  PHE   431      -6.695  13.116  26.079  1.00  9.01              
ATOM   3820  C   PHE   431      -6.861  14.703  26.346  1.00  9.01              
ATOM   3821  O   PHE   431      -7.298  15.434  25.461  1.00  9.01              
ATOM   3822  CB  PHE   431      -5.356  12.627  26.641  1.00  9.01              
ATOM   3823  CG  PHE   431      -5.159  11.143  26.430  1.00  9.01              
ATOM   3824  CD1 PHE   431      -4.339  10.681  25.403  1.00  9.01              
ATOM   3825  CD2 PHE   431      -5.796  10.226  27.263  1.00  9.01              
ATOM   3826  CE1 PHE   431      -4.158   9.312  25.209  1.00  9.01              
ATOM   3827  CE2 PHE   431      -5.616   8.857  27.070  1.00  9.01              
ATOM   3828  CZ  PHE   431      -4.797   8.402  26.044  1.00  9.01              
ATOM   3829  H   ARG   432      -5.984  14.348  28.124  1.00  9.70              
ATOM   3830  N   ARG   432      -6.449  15.073  27.643  1.00  9.70              
ATOM   3831  CA  ARG   432      -6.637  16.380  28.312  1.00  9.70              
ATOM   3832  C   ARG   432      -8.211  16.496  28.664  1.00  9.70              
ATOM   3833  O   ARG   432      -8.570  16.721  29.817  1.00  9.70              
ATOM   3834  CB  ARG   432      -6.207  17.558  27.435  1.00  9.70              
ATOM   3835  CG  ARG   432      -6.467  18.898  28.124  1.00  9.70              
ATOM   3836  CD  ARG   432      -6.020  20.059  27.236  1.00  9.70              
ATOM   3837  NE  ARG   432      -6.680  21.306  27.674  1.00  9.70              
ATOM   3838  CZ  ARG   432      -7.902  21.630  27.291  1.00  9.70              
ATOM   3839  NH1 ARG   432      -8.454  22.754  27.703  1.00  9.70              
ATOM   3840  NH2 ARG   432      -8.572  20.827  26.492  1.00  9.70              
ATOM   3841  H   ALA   433      -8.635  16.669  26.865  1.00  9.95              
ATOM   3842  N   ALA   433      -9.026  16.339  27.709  1.00  9.95              
ATOM   3843  CA  ALA   433     -10.347  15.782  27.699  1.00  9.95              
ATOM   3844  C   ALA   433     -10.433  14.334  28.430  1.00  9.95              
ATOM   3845  O   ALA   433     -11.242  14.148  29.337  1.00  9.95              
ATOM   3846  CB  ALA   433     -10.830  15.675  26.258  1.00  9.95              
ATOM   3847  H   ILE   434      -8.683  13.250  27.717  1.00  9.83              
ATOM   3848  N   ILE   434      -9.601  13.235  28.080  1.00  9.83              
ATOM   3849  CA  ILE   434     -10.281  11.897  28.328  1.00  9.83              
ATOM   3850  C   ILE   434     -10.887  11.634  29.678  1.00  9.83              
ATOM   3851  O   ILE   434     -12.022  11.170  29.765  1.00  9.83              
ATOM   3852  CB  ILE   434      -9.238  10.808  27.993  1.00  9.83              
ATOM   3853  CG1 ILE   434      -9.446   9.576  28.881  1.00  9.83              
ATOM   3854  CG2 ILE   434      -7.822  11.339  28.222  1.00  9.83              
ATOM   3855  CD1 ILE   434      -8.485   8.450  28.514  1.00  9.83              
ATOM   3856  H   HIS   435      -9.228  12.322  30.634  1.00 10.06              
ATOM   3857  N   HIS   435     -10.134  11.937  30.702  1.00 10.06              
ATOM   3858  CA  HIS   435     -10.693  11.684  32.001  1.00 10.06              
ATOM   3859  C   HIS   435     -10.589  12.885  32.935  1.00 10.06              
ATOM   3860  O   HIS   435     -10.712  12.734  34.149  1.00 10.06              
ATOM   3861  CB  HIS   435     -10.000  10.470  32.627  1.00 10.06              
ATOM   3862  CG  HIS   435      -8.523  10.659  32.811  1.00 10.06              
ATOM   3863  ND1 HIS   435      -7.611  10.524  31.786  1.00 10.06              
ATOM   3864  CD2 HIS   435      -7.803  10.977  33.918  1.00 10.06              
ATOM   3865  CE1 HIS   435      -6.393  10.752  32.261  1.00 10.06              
ATOM   3866  NE2 HIS   435      -6.483  11.029  33.555  1.00 10.06              
ATOM   3867  H   GLY   436     -10.271  14.102  31.361  1.00 10.91              
ATOM   3868  N   GLY   436     -10.373  14.041  32.341  1.00 10.91              
ATOM   3869  CA  GLY   436     -10.286  15.269  33.151  1.00 10.91              
ATOM   3870  C   GLY   436     -11.368  16.225  32.667  1.00 10.91              
ATOM   3871  O   GLY   436     -11.580  16.357  31.464  1.00 10.91              
ATOM   3872  H   ALA   437     -11.734  16.609  34.572  1.00 11.19              
ATOM   3873  N   ALA   437     -12.036  16.892  33.676  1.00 11.19              
ATOM   3874  CA  ALA   437     -13.024  17.858  33.568  1.00 11.19              
ATOM   3875  C   ALA   437     -12.384  19.172  33.019  1.00 11.19              
ATOM   3876  O   ALA   437     -11.164  19.317  33.036  1.00 11.19              
ATOM   3877  CB  ALA   437     -13.694  18.119  34.911  1.00 11.19              
ATOM   3878  N   PRO   438     -13.214  20.094  32.554  1.00 11.16              
ATOM   3879  CA  PRO   438     -12.687  21.314  31.882  1.00 11.16              
ATOM   3880  C   PRO   438     -12.022  22.235  32.953  1.00 11.16              
ATOM   3881  O   PRO   438     -12.531  23.317  33.238  1.00 11.16              
ATOM   3882  CB  PRO   438     -13.909  21.988  31.255  1.00 11.16              
ATOM   3883  CG  PRO   438     -15.075  21.615  32.145  1.00 11.16              
ATOM   3884  CD  PRO   438     -14.588  21.773  33.576  1.00 11.16              
ATOM   3885  H   ALA   439     -10.491  20.956  33.163  1.00 10.74              
ATOM   3886  N   ALA   439     -10.901  21.784  33.510  1.00 10.74              
ATOM   3887  CA  ALA   439     -10.257  22.491  34.626  1.00 10.74              
ATOM   3888  C   ALA   439      -9.954  23.808  34.155  1.00 10.74              
ATOM   3889  O   ALA   439     -10.250  24.789  34.833  1.00 10.74              
ATOM   3890  CB  ALA   439      -8.987  21.795  35.101  1.00 10.74              
ATOM   3891  H   MET   440      -9.235  23.260  32.312  1.00 10.00              
ATOM   3892  N   MET   440      -9.320  24.040  32.911  1.00 10.00              
ATOM   3893  CA  MET   440      -8.802  25.331  32.477  1.00 10.00              
ATOM   3894  C   MET   440      -8.535  25.182  30.919  1.00 10.00              
ATOM   3895  O   MET   440      -8.601  24.078  30.385  1.00 10.00              
ATOM   3896  CB  MET   440      -7.510  25.731  33.193  1.00 10.00              
ATOM   3897  CG  MET   440      -6.358  24.794  32.833  1.00 10.00              
ATOM   3898  SD  MET   440      -4.826  25.279  33.660  1.00 10.00              
ATOM   3899  CE  MET   440      -4.429  26.735  32.675  1.00 10.00              
ATOM   3900  H   SER   441      -9.001  26.904  30.400  1.00 10.96              
ATOM   3901  N   SER   441      -8.252  26.268  30.308  1.00 10.96              
ATOM   3902  CA  SER   441      -7.016  26.683  29.524  1.00 10.96              
ATOM   3903  C   SER   441      -7.272  27.160  28.095  1.00 10.96              
ATOM   3904  O   SER   441      -8.094  26.579  27.389  1.00 10.96              
ATOM   3905  CB  SER   441      -6.046  25.499  29.511  1.00 10.96              
ATOM   3906  OG  SER   441      -6.617  24.410  28.801  1.00 10.96              
ATOM   3907  H   ILE   442      -6.198  28.863  28.378  1.00 11.19              
ATOM   3908  N   ILE   442      -6.523  28.265  27.662  1.00 11.19              
ATOM   3909  CA  ILE   442      -6.219  28.560  26.345  1.00 11.19              
ATOM   3910  C   ILE   442      -4.980  29.551  26.299  1.00 11.19              
ATOM   3911  O   ILE   442      -4.060  29.351  25.510  1.00 11.19              
ATOM   3912  CB  ILE   442      -7.426  29.182  25.608  1.00 11.19              
ATOM   3913  CG1 ILE   442      -8.560  28.159  25.482  1.00 11.19              
ATOM   3914  CG2 ILE   442      -7.017  29.631  24.203  1.00 11.19              
ATOM   3915  CD1 ILE   442      -9.837  28.799  24.948  1.00 11.19              
ATOM   3916  H   ASN   443      -5.113  30.480  28.162  1.00 11.95              
ATOM   3917  N   ASN   443      -5.030  30.593  27.185  1.00 11.95              
ATOM   3918  CA  ASN   443      -4.954  31.900  26.644  1.00 11.95              
ATOM   3919  C   ASN   443      -3.735  32.318  25.828  1.00 11.95              
ATOM   3920  O   ASN   443      -3.832  33.211  24.989  1.00 11.95              
ATOM   3921  CB  ASN   443      -5.144  32.849  27.831  1.00 11.95              
ATOM   3922  CG  ASN   443      -6.580  32.810  28.345  1.00 11.95              
ATOM   3923  ND2 ASN   443      -6.786  33.121  29.608  1.00 11.95              
ATOM   3924  OD1 ASN   443      -7.505  32.502  27.607  1.00 11.95              
ATOM   3925  H   LYS   444      -2.542  30.979  26.776  1.00 12.52              
ATOM   3926  N   LYS   444      -2.579  31.666  26.067  1.00 12.52              
ATOM   3927  CA  LYS   444      -1.428  31.942  25.325  1.00 12.52              
ATOM   3928  C   LYS   444      -0.960  30.911  24.226  1.00 12.52              
ATOM   3929  O   LYS   444       0.190  30.950  23.794  1.00 12.52              
ATOM   3930  CB  LYS   444      -0.312  32.166  26.350  1.00 12.52              
ATOM   3931  CG  LYS   444      -0.618  33.350  27.267  1.00 12.52              
ATOM   3932  CD  LYS   444      -0.634  34.658  26.474  1.00 12.52              
ATOM   3933  CE  LYS   444      -0.982  35.836  27.383  1.00 12.52              
ATOM   3934  NZ  LYS   444      -1.064  37.087  26.583  1.00 12.52              
ATOM   3935  H   ASN   445      -2.781  29.945  24.330  1.00 12.69              
ATOM   3936  N   ASN   445      -1.915  30.087  23.879  1.00 12.69              
ATOM   3937  CA  ASN   445      -1.617  29.353  22.725  1.00 12.69              
ATOM   3938  C   ASN   445      -1.732  30.243  21.391  1.00 12.69              
ATOM   3939  O   ASN   445      -0.720  30.549  20.765  1.00 12.69              
ATOM   3940  CB  ASN   445      -2.541  28.135  22.627  1.00 12.69              
ATOM   3941  CG  ASN   445      -2.249  27.130  23.736  1.00 12.69              
ATOM   3942  ND2 ASN   445      -3.233  26.817  24.554  1.00 12.69              
ATOM   3943  OD1 ASN   445      -1.139  26.632  23.859  1.00 12.69              
ATOM   3944  H   LEU   446      -3.691  30.699  21.766  1.00 12.51              
ATOM   3945  N   LEU   446      -2.998  30.596  21.071  1.00 12.51              
ATOM   3946  CA  LEU   446      -3.342  30.829  19.700  1.00 12.51              
ATOM   3947  C   LEU   446      -2.568  32.188  19.347  1.00 12.51              
ATOM   3948  O   LEU   446      -2.091  32.352  18.227  1.00 12.51              
ATOM   3949  CB  LEU   446      -4.843  31.002  19.452  1.00 12.51              
ATOM   3950  CG  LEU   446      -5.634  29.706  19.667  1.00 12.51              
ATOM   3951  CD1 LEU   446      -7.132  29.978  19.557  1.00 12.51              
ATOM   3952  CD2 LEU   446      -5.246  28.669  18.613  1.00 12.51              
ATOM   3953  H   SER   447      -2.857  32.891  21.304  1.00 12.55              
ATOM   3954  N   SER   447      -2.513  33.068  20.396  1.00 12.55              
ATOM   3955  CA  SER   447      -1.878  34.371  20.104  1.00 12.55              
ATOM   3956  C   SER   447      -0.286  34.272  20.227  1.00 12.55              
ATOM   3957  O   SER   447       0.386  33.919  19.261  1.00 12.55              
ATOM   3958  CB  SER   447      -2.407  35.447  21.054  1.00 12.55              
ATOM   3959  OG  SER   447      -1.933  35.209  22.371  1.00 12.55              
ATOM   3960  H   VAL   448       0.130  35.350  21.935  1.00 12.72              
ATOM   3961  N   VAL   448       0.420  34.566  21.410  1.00 12.72              
ATOM   3962  CA  VAL   448       1.519  33.785  21.875  1.00 12.72              
ATOM   3963  C   VAL   448       1.736  32.371  21.150  1.00 12.72              
ATOM   3964  O   VAL   448       2.142  32.329  19.990  1.00 12.72              
ATOM   3965  CB  VAL   448       1.349  33.579  23.397  1.00 12.72              
ATOM   3966  CG1 VAL   448       2.445  32.664  23.940  1.00 12.72              
ATOM   3967  CG2 VAL   448       1.431  34.919  24.127  1.00 12.72              
ATOM   3968  H   PHE   449       0.764  30.929  22.419  1.00 12.60              
ATOM   3969  N   PHE   449       1.479  31.143  21.773  1.00 12.60              
ATOM   3970  CA  PHE   449       2.425  30.084  21.366  1.00 12.60              
ATOM   3971  C   PHE   449       2.418  29.924  19.849  1.00 12.60              
ATOM   3972  O   PHE   449       3.431  29.548  19.264  1.00 12.60              
ATOM   3973  CB  PHE   449       2.068  28.753  22.035  1.00 12.60              
ATOM   3974  CG  PHE   449       2.443  28.734  23.500  1.00 12.60              
ATOM   3975  CD1 PHE   449       1.455  28.675  24.479  1.00 12.60              
ATOM   3976  CD2 PHE   449       3.783  28.775  23.880  1.00 12.60              
ATOM   3977  CE1 PHE   449       1.803  28.658  25.829  1.00 12.60              
ATOM   3978  CE2 PHE   449       4.131  28.758  25.230  1.00 12.60              
ATOM   3979  CZ  PHE   449       3.141  28.699  26.202  1.00 12.60              
ATOM   3980  H   ALA   450       0.483  30.535  19.680  1.00 12.41              
ATOM   3981  N   ALA   450       1.260  30.215  19.162  1.00 12.41              
ATOM   3982  CA  ALA   450       1.144  30.076  17.730  1.00 12.41              
ATOM   3983  C   ALA   450       2.036  31.122  17.098  1.00 12.41              
ATOM   3984  O   ALA   450       2.727  30.835  16.123  1.00 12.41              
ATOM   3985  CB  ALA   450      -0.293  30.250  17.254  1.00 12.41              
ATOM   3986  H   SER   451       1.618  32.769  18.372  1.00 12.77              
ATOM   3987  N   SER   451       2.099  32.396  17.595  1.00 12.77              
ATOM   3988  CA  SER   451       2.975  33.221  16.869  1.00 12.77              
ATOM   3989  C   SER   451       4.497  32.657  16.932  1.00 12.77              
ATOM   3990  O   SER   451       5.190  32.639  15.917  1.00 12.77              
ATOM   3991  CB  SER   451       2.929  34.652  17.410  1.00 12.77              
ATOM   3992  OG  SER   451       3.406  34.683  18.747  1.00 12.77              
ATOM   3993  H   ASP   452       4.244  32.261  18.849  1.00 13.15              
ATOM   3994  N   ASP   452       4.893  32.237  18.106  1.00 13.15              
ATOM   3995  CA  ASP   452       6.196  31.753  18.344  1.00 13.15              
ATOM   3996  C   ASP   452       6.482  30.516  17.665  1.00 13.15              
ATOM   3997  O   ASP   452       7.552  30.367  17.080  1.00 13.15              
ATOM   3998  CB  ASP   452       6.399  31.584  19.853  1.00 13.15              
ATOM   3999  CG  ASP   452       6.360  32.928  20.573  1.00 13.15              
ATOM   4000  OD1 ASP   452       6.217  32.926  21.800  1.00 13.15              
ATOM   4001  OD2 ASP   452       6.520  33.993  19.502  1.00 13.15              
ATOM   4002  H   TRP   453       4.714  29.743  18.154  1.00 13.19              
ATOM   4003  N   TRP   453       5.572  29.583  17.691  1.00 13.19              
ATOM   4004  CA  TRP   453       5.802  28.296  17.039  1.00 13.19              
ATOM   4005  C   TRP   453       6.074  28.417  15.456  1.00 13.19              
ATOM   4006  O   TRP   453       6.992  27.785  14.938  1.00 13.19              
ATOM   4007  CB  TRP   453       4.600  27.382  17.296  1.00 13.19              
ATOM   4008  CG  TRP   453       4.767  26.037  16.646  1.00 13.19              
ATOM   4009  CD1 TRP   453       5.421  24.973  17.175  1.00 13.19              
ATOM   4010  CD2 TRP   453       4.280  25.617  15.362  1.00 13.19              
ATOM   4011  NE1 TRP   453       5.365  23.919  16.292  1.00 13.19              
ATOM   4012  CE2 TRP   453       4.669  24.279  15.161  1.00 13.19              
ATOM   4013  CE3 TRP   453       3.544  26.263  14.361  1.00 13.19              
ATOM   4014  CZ2 TRP   453       4.342  23.585  13.999  1.00 13.19              
ATOM   4015  CZ3 TRP   453       3.217  25.568  13.198  1.00 13.19              
ATOM   4016  CH2 TRP   453       3.613  24.240  13.017  1.00 13.19              
ATOM   4017  H   ALA   454       4.494  29.678  15.390  1.00 13.62              
ATOM   4018  N   ALA   454       5.209  29.254  14.858  1.00 13.62              
ATOM   4019  CA  ALA   454       5.309  29.552  13.432  1.00 13.62              
ATOM   4020  C   ALA   454       6.489  30.305  13.145  1.00 13.62              
ATOM   4021  O   ALA   454       7.170  30.031  12.160  1.00 13.62              
ATOM   4022  CB  ALA   454       4.072  30.313  12.969  1.00 13.62              
ATOM   4023  H   GLN   455       6.344  31.555  14.724  1.00 14.31              
ATOM   4024  N   GLN   455       6.934  31.370  13.955  1.00 14.31              
ATOM   4025  CA  GLN   455       8.152  32.191  13.763  1.00 14.31              
ATOM   4026  C   GLN   455       9.246  31.102  13.826  1.00 14.31              
ATOM   4027  O   GLN   455      10.197  31.139  13.049  1.00 14.31              
ATOM   4028  CB  GLN   455       8.407  33.256  14.832  1.00 14.31              
ATOM   4029  CG  GLN   455       7.362  34.370  14.776  1.00 14.31              
ATOM   4030  CD  GLN   455       7.599  35.400  15.876  1.00 14.31              
ATOM   4031  NE2 GLN   455       6.566  35.776  16.599  1.00 14.31              
ATOM   4032  OE1 GLN   455       8.714  35.859  16.078  1.00 14.31              
ATOM   4033  H   VAL   456       8.343  30.132  15.120  1.00 14.82              
ATOM   4034  N   VAL   456       9.211  30.151  14.650  1.00 14.82              
ATOM   4035  CA  VAL   456      10.266  29.094  14.986  1.00 14.82              
ATOM   4036  C   VAL   456      10.490  28.226  13.751  1.00 14.82              
ATOM   4037  O   VAL   456      11.631  28.018  13.343  1.00 14.82              
ATOM   4038  CB  VAL   456       9.847  28.214  16.185  1.00 14.82              
ATOM   4039  CG1 VAL   456      10.835  27.064  16.375  1.00 14.82              
ATOM   4040  CG2 VAL   456       9.815  29.043  17.468  1.00 14.82              
ATOM   4041  H   ARG   457       8.579  27.979  13.586  1.00 15.36              
ATOM   4042  N   ARG   457       9.458  27.759  13.195  1.00 15.36              
ATOM   4043  CA  ARG   457       9.518  26.916  12.003  1.00 15.36              
ATOM   4044  C   ARG   457       9.966  27.716  10.784  1.00 15.36              
ATOM   4045  O   ARG   457      10.731  27.213   9.964  1.00 15.36              
ATOM   4046  CB  ARG   457       8.153  26.276  11.738  1.00 15.36              
ATOM   4047  CG  ARG   457       7.673  25.454  12.935  1.00 15.36              
ATOM   4048  CD  ARG   457       8.546  24.214  13.124  1.00 15.36              
ATOM   4049  NE  ARG   457       8.101  23.467  14.319  1.00 15.36              
ATOM   4050  CZ  ARG   457       8.681  22.345  14.706  1.00 15.36              
ATOM   4051  NH1 ARG   457       8.254  21.710  15.779  1.00 15.36              
ATOM   4052  NH2 ARG   457       9.692  21.860  14.017  1.00 15.36              
ATOM   4053  H   THR   458       8.973  29.244  11.356  1.00 15.92              
ATOM   4054  N   THR   458       9.548  28.898  10.632  1.00 15.92              
ATOM   4055  CA  THR   458       9.852  29.748   9.505  1.00 15.92              
ATOM   4056  C   THR   458      11.340  29.979   9.546  1.00 15.92              
ATOM   4057  O   THR   458      12.005  29.899   8.515  1.00 15.92              
ATOM   4058  CB  THR   458       9.116  31.101   9.544  1.00 15.92              
ATOM   4059  OG1 THR   458       7.714  30.870   9.512  1.00 15.92              
ATOM   4060  CG2 THR   458       9.496  31.974   8.350  1.00 15.92              
ATOM   4061  H   THR   459      11.221  30.274  11.655  1.00 16.15              
ATOM   4062  N   THR   459      11.770  30.261  10.835  1.00 16.15              
ATOM   4063  CA  THR   459      13.259  30.571  10.931  1.00 16.15              
ATOM   4064  C   THR   459      14.270  29.341  10.818  1.00 16.15              
ATOM   4065  O   THR   459      15.307  29.454  10.168  1.00 16.15              
ATOM   4066  CB  THR   459      13.491  31.312  12.262  1.00 16.15              
ATOM   4067  OG1 THR   459      13.052  30.490  13.335  1.00 16.15              
ATOM   4068  CG2 THR   459      12.720  32.629  12.306  1.00 16.15              
ATOM   4069  H   LYS   460      13.016  28.313  11.886  1.00 16.57              
ATOM   4070  N   LYS   460      13.902  28.218  11.462  1.00 16.57              
ATOM   4071  CA  LYS   460      14.651  26.905  11.595  1.00 16.57              
ATOM   4072  C   LYS   460      14.660  26.382  10.171  1.00 16.57              
ATOM   4073  O   LYS   460      13.741  26.665   9.405  1.00 16.57              
ATOM   4074  CB  LYS   460      13.990  25.885  12.527  1.00 16.57              
ATOM   4075  CG  LYS   460      14.076  26.323  13.990  1.00 16.57              
ATOM   4076  CD  LYS   460      13.466  25.263  14.908  1.00 16.57              
ATOM   4077  CE  LYS   460      13.922  25.473  16.351  1.00 16.57              
ATOM   4078  NZ  LYS   460      13.087  24.656  17.271  1.00 16.57              
ATOM   4079  H   ILE   461      16.568  26.063   9.692  1.00 16.81              
ATOM   4080  N   ILE   461      15.716  25.566   9.722  1.00 16.81              
ATOM   4081  CA  ILE   461      15.695  24.170   9.328  1.00 16.81              
ATOM   4082  C   ILE   461      16.748  23.509  10.244  1.00 16.81              
ATOM   4083  O   ILE   461      17.614  22.781   9.763  1.00 16.81              
ATOM   4084  CB  ILE   461      16.049  23.920   7.845  1.00 16.81              
ATOM   4085  CG1 ILE   461      15.076  24.673   6.930  1.00 16.81              
ATOM   4086  CG2 ILE   461      15.963  22.427   7.523  1.00 16.81              
ATOM   4087  CD1 ILE   461      15.630  24.813   5.516  1.00 16.81              
ATOM   4088  H   SER   462      16.168  24.624  11.906  1.00 16.96              
ATOM   4089  N   SER   462      16.630  23.797  11.630  1.00 16.96              
ATOM   4090  CA  SER   462      17.174  22.892  12.668  1.00 16.96              
ATOM   4091  C   SER   462      18.469  23.535  13.050  1.00 16.96              
ATOM   4092  O   SER   462      18.986  24.367  12.308  1.00 16.96              
ATOM   4093  CB  SER   462      17.426  21.463  12.184  1.00 16.96              
ATOM   4094  OG  SER   462      17.967  20.680  13.238  1.00 16.96              
ATOM   4095  H   TYR   463      18.901  22.321  14.732  1.00 17.06              
ATOM   4096  N   TYR   463      19.055  23.162  14.239  1.00 17.06              
ATOM   4097  CA  TYR   463      20.035  24.190  14.803  1.00 17.06              
ATOM   4098  C   TYR   463      21.099  23.703  15.681  1.00 17.06              
ATOM   4099  O   TYR   463      21.028  22.578  16.170  1.00 17.06              
ATOM   4100  CB  TYR   463      19.196  25.244  15.534  1.00 17.06              
ATOM   4101  CG  TYR   463      18.456  24.664  16.723  1.00 17.06              
ATOM   4102  CD1 TYR   463      19.043  24.660  17.989  1.00 17.06              
ATOM   4103  CD2 TYR   463      17.179  24.126  16.562  1.00 17.06              
ATOM   4104  CE1 TYR   463      18.361  24.126  19.083  1.00 17.06              
ATOM   4105  CE2 TYR   463      16.494  23.591  17.654  1.00 17.06              
ATOM   4106  CZ  TYR   463      17.087  23.593  18.912  1.00 17.06              
ATOM   4107  OH  TYR   463      16.415  23.066  19.988  1.00 17.06              
ATOM   4108  H   SER   464      21.992  25.547  15.416  1.00 18.11              
ATOM   4109  N   SER   464      22.125  24.673  15.854  1.00 18.11              
ATOM   4110  CA  SER   464      23.351  24.443  16.645  1.00 18.11              
ATOM   4111  C   SER   464      23.581  25.758  17.334  1.00 18.11              
ATOM   4112  O   SER   464      22.805  26.693  17.152  1.00 18.11              
ATOM   4113  CB  SER   464      24.577  24.074  15.807  1.00 18.11              
ATOM   4114  OG  SER   464      24.946  25.166  14.977  1.00 18.11              
ATOM   4115  H   THR   465      24.828  24.952  18.626  1.00 18.91              
ATOM   4116  N   THR   465      24.706  25.807  18.147  1.00 18.91              
ATOM   4117  CA  THR   465      25.661  26.884  18.361  1.00 18.91              
ATOM   4118  C   THR   465      25.214  28.078  19.370  1.00 18.91              
ATOM   4119  O   THR   465      24.144  28.009  19.970  1.00 18.91              
ATOM   4120  CB  THR   465      26.011  27.475  16.982  1.00 18.91              
ATOM   4121  OG1 THR   465      26.580  26.457  16.170  1.00 18.91              
ATOM   4122  CG2 THR   465      27.013  28.620  17.106  1.00 18.91              
ATOM   4123  H   GLN   466      26.930  29.057  19.145  1.00 19.70              
ATOM   4124  N   GLN   466      26.008  29.071  19.499  1.00 19.70              
ATOM   4125  CA  GLN   466      25.523  30.276  20.197  1.00 19.70              
ATOM   4126  C   GLN   466      24.338  30.813  19.443  1.00 19.70              
ATOM   4127  O   GLN   466      24.357  30.858  18.215  1.00 19.70              
ATOM   4128  CB  GLN   466      26.609  31.350  20.301  1.00 19.70              
ATOM   4129  CG  GLN   466      27.753  30.905  21.212  1.00 19.70              
ATOM   4130  CD  GLN   466      28.837  31.974  21.293  1.00 19.70              
ATOM   4131  NE2 GLN   466      29.163  32.431  22.484  1.00 19.70              
ATOM   4132  OE1 GLN   466      29.384  32.393  20.283  1.00 19.70              
ATOM   4133  H   THR   467      23.335  31.324  21.052  1.00 20.02              
ATOM   4134  N   THR   467      23.264  31.248  20.071  1.00 20.02              
ATOM   4135  CA  THR   467      22.021  31.615  19.418  1.00 20.02              
ATOM   4136  C   THR   467      21.491  30.591  18.575  1.00 20.02              
ATOM   4137  O   THR   467      21.405  30.773  17.363  1.00 20.02              
ATOM   4138  CB  THR   467      22.235  32.902  18.597  1.00 20.02              
ATOM   4139  OG1 THR   467      22.645  33.947  19.469  1.00 20.02              
ATOM   4140  CG2 THR   467      20.951  33.330  17.890  1.00 20.02              
ATOM   4141  H   THR   468      21.263  29.661  20.209  1.00 20.06              
ATOM   4142  N   THR   468      21.131  29.512  19.242  1.00 20.06              
ATOM   4143  CA  THR   468      20.613  28.260  18.794  1.00 20.06              
ATOM   4144  C   THR   468      19.318  28.557  18.079  1.00 20.06              
ATOM   4145  O   THR   468      19.111  28.092  16.960  1.00 20.06              
ATOM   4146  CB  THR   468      20.355  27.267  19.943  1.00 20.06              
ATOM   4147  OG1 THR   468      19.403  27.826  20.837  1.00 20.06              
ATOM   4148  CG2 THR   468      21.637  26.969  20.717  1.00 20.06              
ATOM   4149  H   LYS   469      19.059  29.932  19.308  1.00 20.09              
ATOM   4150  N   LYS   469      18.533  29.309  18.752  1.00 20.09              
ATOM   4151  CA  LYS   469      17.115  29.364  18.799  1.00 20.09              
ATOM   4152  C   LYS   469      16.563  30.746  18.640  1.00 20.09              
ATOM   4153  O   LYS   469      17.225  31.718  18.996  1.00 20.09              
ATOM   4154  CB  LYS   469      16.639  28.753  20.120  1.00 20.09              
ATOM   4155  CG  LYS   469      15.119  28.590  20.148  1.00 20.09              
ATOM   4156  CD  LYS   469      14.654  28.085  21.515  1.00 20.09              
ATOM   4157  CE  LYS   469      13.128  28.028  21.578  1.00 20.09              
ATOM   4158  NZ  LYS   469      12.695  27.501  22.900  1.00 20.09              
ATOM   4159  H   THR   470      14.931  29.872  18.227  1.00 19.88              
ATOM   4160  N   THR   470      15.372  30.749  18.119  1.00 19.88              
ATOM   4161  CA  THR   470      14.680  31.796  17.461  1.00 19.88              
ATOM   4162  C   THR   470      14.246  32.685  18.620  1.00 19.88              
ATOM   4163  O   THR   470      13.643  32.201  19.575  1.00 19.88              
ATOM   4164  CB  THR   470      13.443  31.358  16.653  1.00 19.88              
ATOM   4165  OG1 THR   470      13.845  30.430  15.654  1.00 19.88              
ATOM   4166  CG2 THR   470      12.772  32.549  15.974  1.00 19.88              
ATOM   4167  H   ILE   471      15.000  34.331  17.683  1.00 19.65              
ATOM   4168  N   ILE   471      14.565  33.960  18.487  1.00 19.65              
ATOM   4169  CA  ILE   471      14.235  34.881  19.639  1.00 19.65              
ATOM   4170  C   ILE   471      13.479  36.091  19.150  1.00 19.65              
ATOM   4171  O   ILE   471      13.550  36.427  17.970  1.00 19.65              
ATOM   4172  CB  ILE   471      15.517  35.318  20.382  1.00 19.65              
ATOM   4173  CG1 ILE   471      16.444  36.092  19.437  1.00 19.65              
ATOM   4174  CG2 ILE   471      16.269  34.095  20.909  1.00 19.65              
ATOM   4175  CD1 ILE   471      17.617  36.715  20.187  1.00 19.65              
ATOM   4176  H   ILE   472      13.012  36.584  21.119  1.00 20.32              
ATOM   4177  N   ILE   472      12.775  36.693  20.167  1.00 20.32              
ATOM   4178  CA  ILE   472      11.589  37.563  19.792  1.00 20.32              
ATOM   4179  C   ILE   472      11.933  39.030  20.055  1.00 20.32              
ATOM   4180  O   ILE   472      11.551  39.901  19.276  1.00 20.32              
ATOM   4181  CB  ILE   472      10.321  37.164  20.580  1.00 20.32              
ATOM   4182  CG1 ILE   472       9.897  35.735  20.223  1.00 20.32              
ATOM   4183  CG2 ILE   472       9.167  38.112  20.245  1.00 20.32              
ATOM   4184  CD1 ILE   472       8.829  35.210  21.177  1.00 20.32              
ATOM   4185  H   ASN   473      12.888  38.401  21.582  1.00 21.55              
ATOM   4186  N   ASN   473      12.658  39.260  21.154  1.00 21.55              
ATOM   4187  CA  ASN   473      13.132  40.534  21.772  1.00 21.55              
ATOM   4188  C   ASN   473      13.793  40.471  23.071  1.00 21.55              
ATOM   4189  O   ASN   473      13.946  39.370  23.628  1.00 21.55              
ATOM   4190  CB  ASN   473      11.916  41.462  21.844  1.00 21.55              
ATOM   4191  CG  ASN   473      12.336  42.905  22.101  1.00 21.55              
ATOM   4192  ND2 ASN   473      11.742  43.849  21.402  1.00 21.55              
ATOM   4193  OD1 ASN   473      13.196  43.173  22.929  1.00 21.55              
TER
|||
ATOM      1  H   MET     1      32.430  35.341  29.450  1.00 15.37              
ATOM      2  N   MET     1      32.647  34.444  29.100  1.00 15.37              
ATOM      3  CA  MET     1      33.757  33.749  29.744  1.00 15.37              
ATOM      4  C   MET     1      33.482  33.537  31.229  1.00 15.37              
ATOM      5  O   MET     1      32.915  34.411  31.881  1.00 15.37              
ATOM      6  CB  MET     1      35.056  34.537  29.560  1.00 15.37              
ATOM      7  CG  MET     1      35.429  34.665  28.084  1.00 15.37              
ATOM      8  SD  MET     1      36.920  35.660  27.860  1.00 15.37              
ATOM      9  CE  MET     1      36.252  37.268  28.326  1.00 15.37              
ATOM     10  H   PHE     2      33.733  31.509  31.253  1.00 14.37              
ATOM     11  N   PHE     2      33.912  32.342  31.750  1.00 14.37              
ATOM     12  CA  PHE     2      34.639  32.276  33.038  1.00 14.37              
ATOM     13  C   PHE     2      36.155  32.073  32.602  1.00 14.37              
ATOM     14  O   PHE     2      36.499  31.044  32.025  1.00 14.37              
ATOM     15  CB  PHE     2      34.198  31.124  33.947  1.00 14.37              
ATOM     16  CG  PHE     2      32.788  31.312  34.459  1.00 14.37              
ATOM     17  CD1 PHE     2      31.700  30.900  33.694  1.00 14.37              
ATOM     18  CD2 PHE     2      32.568  31.900  35.703  1.00 14.37              
ATOM     19  CE1 PHE     2      30.401  31.074  34.168  1.00 14.37              
ATOM     20  CE2 PHE     2      31.268  32.075  36.177  1.00 14.37              
ATOM     21  CZ  PHE     2      30.187  31.662  35.409  1.00 14.37              
ATOM     22  H   LYS     3      36.667  34.056  33.097  1.00 14.21              
ATOM     23  N   LYS     3      36.958  33.126  32.943  1.00 14.21              
ATOM     24  CA  LYS     3      38.437  32.771  33.092  1.00 14.21              
ATOM     25  C   LYS     3      38.635  32.127  34.510  1.00 14.21              
ATOM     26  O   LYS     3      38.259  32.724  35.517  1.00 14.21              
ATOM     27  CB  LYS     3      39.341  33.999  32.940  1.00 14.21              
ATOM     28  CG  LYS     3      39.318  34.540  31.510  1.00 14.21              
ATOM     29  CD  LYS     3      40.257  35.738  31.369  1.00 14.21              
ATOM     30  CE  LYS     3      40.295  36.228  29.922  1.00 14.21              
ATOM     31  NZ  LYS     3      41.220  37.386  29.802  1.00 14.21              
ATOM     32  H   LEU     4      38.976  30.272  33.743  1.00 13.47              
ATOM     33  N   LEU     4      39.231  30.940  34.423  1.00 13.47              
ATOM     34  CA  LEU     4      40.313  30.621  35.380  1.00 13.47              
ATOM     35  C   LEU     4      41.556  31.156  34.821  1.00 13.47              
ATOM     36  O   LEU     4      41.832  30.967  33.638  1.00 13.47              
ATOM     37  CB  LEU     4      40.450  29.115  35.617  1.00 13.47              
ATOM     38  CG  LEU     4      41.485  28.775  36.696  1.00 13.47              
ATOM     39  CD1 LEU     4      41.095  29.423  38.023  1.00 13.47              
ATOM     40  CD2 LEU     4      41.565  27.262  36.894  1.00 13.47              
ATOM     41  H   LYS     5      42.392  31.676  36.528  1.00 12.73              
ATOM     42  N   LYS     5      42.457  31.870  35.563  1.00 12.73              
ATOM     43  CA  LYS     5      43.414  32.796  35.111  1.00 12.73              
ATOM     44  C   LYS     5      44.435  31.994  34.396  1.00 12.73              
ATOM     45  O   LYS     5      44.695  30.852  34.770  1.00 12.73              
ATOM     46  CB  LYS     5      44.067  33.591  36.246  1.00 12.73              
ATOM     47  CG  LYS     5      43.061  34.512  36.938  1.00 12.73              
ATOM     48  CD  LYS     5      43.749  35.350  38.017  1.00 12.73              
ATOM     49  CE  LYS     5      42.750  36.295  38.684  1.00 12.73              
ATOM     50  NZ  LYS     5      43.425  37.071  39.758  1.00 12.73              
ATOM     51  H   LEU     6      45.556  33.374  33.430  1.00 11.43              
ATOM     52  N   LEU     6      45.087  32.510  33.341  1.00 11.43              
ATOM     53  CA  LEU     6      45.120  31.792  32.029  1.00 11.43              
ATOM     54  C   LEU     6      46.395  30.916  31.831  1.00 11.43              
ATOM     55  O   LEU     6      46.289  29.708  31.634  1.00 11.43              
ATOM     56  CB  LEU     6      45.009  32.819  30.899  1.00 11.43              
ATOM     57  CG  LEU     6      43.619  33.461  30.814  1.00 11.43              
ATOM     58  CD1 LEU     6      43.607  34.551  29.745  1.00 11.43              
ATOM     59  CD2 LEU     6      42.572  32.408  30.453  1.00 11.43              
ATOM     60  H   GLN     7      47.547  32.561  32.051  1.00 11.12              
ATOM     61  N   GLN     7      47.585  31.586  31.901  1.00 11.12              
ATOM     62  CA  GLN     7      48.893  30.931  31.768  1.00 11.12              
ATOM     63  C   GLN     7      48.954  29.881  32.872  1.00 11.12              
ATOM     64  O   GLN     7      49.402  28.762  32.635  1.00 11.12              
ATOM     65  CB  GLN     7      50.066  31.905  31.903  1.00 11.12              
ATOM     66  CG  GLN     7      51.408  31.196  31.722  1.00 11.12              
ATOM     67  CD  GLN     7      52.567  32.183  31.823  1.00 11.12              
ATOM     68  NE2 GLN     7      53.577  31.867  32.605  1.00 11.12              
ATOM     69  OE1 GLN     7      52.555  33.233  31.196  1.00 11.12              
ATOM     70  H   GLN     8      48.053  31.179  33.938  1.00 10.70              
ATOM     71  N   GLN     8      48.503  30.301  33.974  1.00 10.70              
ATOM     72  CA  GLN     8      48.597  29.598  35.253  1.00 10.70              
ATOM     73  C   GLN     8      47.775  28.349  35.136  1.00 10.70              
ATOM     74  O   GLN     8      48.252  27.265  35.463  1.00 10.70              
ATOM     75  CB  GLN     8      48.096  30.449  36.423  1.00 10.70              
ATOM     76  CG  GLN     8      49.017  31.640  36.687  1.00 10.70              
ATOM     77  CD  GLN     8      48.490  32.497  37.833  1.00 10.70              
ATOM     78  NE2 GLN     8      49.367  33.025  38.660  1.00 10.70              
ATOM     79  OE1 GLN     8      47.291  32.686  37.977  1.00 10.70              
ATOM     80  H   PHE     9      46.157  29.406  34.381  1.00 10.07              
ATOM     81  N   PHE     9      46.476  28.507  34.636  1.00 10.07              
ATOM     82  CA  PHE     9      45.583  27.363  34.482  1.00 10.07              
ATOM     83  C   PHE     9      46.233  26.460  33.527  1.00 10.07              
ATOM     84  O   PHE     9      46.312  25.258  33.770  1.00 10.07              
ATOM     85  CB  PHE     9      44.195  27.759  33.967  1.00 10.07              
ATOM     86  CG  PHE     9      43.300  26.557  33.764  1.00 10.07              
ATOM     87  CD1 PHE     9      42.693  25.938  34.855  1.00 10.07              
ATOM     88  CD2 PHE     9      43.076  26.059  32.483  1.00 10.07              
ATOM     89  CE1 PHE     9      41.869  24.830  34.666  1.00 10.07              
ATOM     90  CE2 PHE     9      42.252  24.951  32.293  1.00 10.07              
ATOM     91  CZ  PHE     9      41.649  24.338  33.385  1.00 10.07              
ATOM     92  H   VAL    10      46.822  28.001  32.263  1.00  9.90              
ATOM     93  N   VAL    10      46.742  27.023  32.375  1.00  9.90              
ATOM     94  CA  VAL    10      47.196  26.111  31.255  1.00  9.90              
ATOM     95  C   VAL    10      48.387  25.377  31.776  1.00  9.90              
ATOM     96  O   VAL    10      48.479  24.161  31.619  1.00  9.90              
ATOM     97  CB  VAL    10      47.564  26.867  29.959  1.00  9.90              
ATOM     98  CG1 VAL    10      48.147  25.906  28.925  1.00  9.90              
ATOM     99  CG2 VAL    10      46.324  27.529  29.360  1.00  9.90              
ATOM    100  H   LEU    11      49.110  27.051  32.647  1.00  9.97              
ATOM    101  N   LEU    11      49.281  26.112  32.395  1.00  9.97              
ATOM    102  CA  LEU    11      50.572  25.509  32.722  1.00  9.97              
ATOM    103  C   LEU    11      50.731  24.829  34.085  1.00  9.97              
ATOM    104  O   LEU    11      51.752  24.196  34.343  1.00  9.97              
ATOM    105  CB  LEU    11      51.615  26.619  32.565  1.00  9.97              
ATOM    106  CG  LEU    11      51.703  27.154  31.131  1.00  9.97              
ATOM    107  CD1 LEU    11      52.686  28.320  31.063  1.00  9.97              
ATOM    108  CD2 LEU    11      52.182  26.053  30.185  1.00  9.97              
ATOM    109  H   GLN    12      49.103  25.712  34.915  1.00  9.76              
ATOM    110  N   GLN    12      49.733  24.952  34.939  1.00  9.76              
ATOM    111  CA  GLN    12      49.556  23.884  35.984  1.00  9.76              
ATOM    112  C   GLN    12      48.783  22.627  35.591  1.00  9.76              
ATOM    113  O   GLN    12      49.072  21.544  36.094  1.00  9.76              
ATOM    114  CB  GLN    12      48.892  24.555  37.189  1.00  9.76              
ATOM    115  CG  GLN    12      49.718  25.735  37.701  1.00  9.76              
ATOM    116  CD  GLN    12      51.077  25.271  38.214  1.00  9.76              
ATOM    117  NE2 GLN    12      51.368  25.498  39.477  1.00  9.76              
ATOM    118  OE1 GLN    12      51.870  24.707  37.473  1.00  9.76              
ATOM    119  H   LEU    13      47.586  23.653  34.320  1.00  9.35              
ATOM    120  N   LEU    13      47.796  22.760  34.683  1.00  9.35              
ATOM    121  CA  LEU    13      47.030  21.602  34.220  1.00  9.35              
ATOM    122  C   LEU    13      47.816  20.704  33.406  1.00  9.35              
ATOM    123  O   LEU    13      47.437  19.549  33.222  1.00  9.35              
ATOM    124  CB  LEU    13      45.806  22.085  33.437  1.00  9.35              
ATOM    125  CG  LEU    13      44.824  20.953  33.112  1.00  9.35              
ATOM    126  CD1 LEU    13      44.333  20.296  34.400  1.00  9.35              
ATOM    127  CD2 LEU    13      43.618  21.502  32.351  1.00  9.35              
ATOM    128  H   CYS    14      49.174  22.026  32.923  1.00  9.74              
ATOM    129  N   CYS    14      48.969  21.065  32.828  1.00  9.74              
ATOM    130  CA  CYS    14      49.875  20.231  32.133  1.00  9.74              
ATOM    131  C   CYS    14      50.081  18.974  33.088  1.00  9.74              
ATOM    132  O   CYS    14      50.219  17.851  32.607  1.00  9.74              
ATOM    133  CB  CYS    14      51.223  20.896  31.849  1.00  9.74              
ATOM    134  SG  CYS    14      51.062  22.296  30.713  1.00  9.74              
ATOM    135  H   LEU    15      49.777  20.201  34.737  1.00 10.25              
ATOM    136  N   LEU    15      50.068  19.333  34.368  1.00 10.25              
ATOM    137  CA  LEU    15      50.546  18.277  35.290  1.00 10.25              
ATOM    138  C   LEU    15      49.429  17.164  35.426  1.00 10.25              
ATOM    139  O   LEU    15      49.712  15.982  35.243  1.00 10.25              
ATOM    140  CB  LEU    15      50.880  18.854  36.668  1.00 10.25              
ATOM    141  CG  LEU    15      51.378  17.790  37.654  1.00 10.25              
ATOM    142  CD1 LEU    15      52.648  17.131  37.120  1.00 10.25              
ATOM    143  CD2 LEU    15      51.689  18.428  39.007  1.00 10.25              
ATOM    144  H   LEU    16      48.059  18.519  35.693  1.00 10.46              
ATOM    145  N   LEU    16      48.278  17.557  35.715  1.00 10.46              
ATOM    146  CA  LEU    16      47.268  16.621  36.075  1.00 10.46              
ATOM    147  C   LEU    16      47.024  15.841  34.670  1.00 10.46              
ATOM    148  O   LEU    16      46.739  14.646  34.670  1.00 10.46              
ATOM    149  CB  LEU    16      45.958  17.243  36.565  1.00 10.46              
ATOM    150  CG  LEU    16      46.128  18.046  37.859  1.00 10.46              
ATOM    151  CD1 LEU    16      44.820  18.748  38.219  1.00 10.46              
ATOM    152  CD2 LEU    16      46.519  17.119  39.009  1.00 10.46              
ATOM    153  H   ALA    17      47.320  17.508  33.601  1.00 10.20              
ATOM    154  N   ALA    17      47.149  16.546  33.462  1.00 10.20              
ATOM    155  CA  ALA    17      47.065  16.054  32.174  1.00 10.20              
ATOM    156  C   ALA    17      48.113  15.131  31.695  1.00 10.20              
ATOM    157  O   ALA    17      47.810  14.159  31.006  1.00 10.20              
ATOM    158  CB  ALA    17      46.984  17.276  31.267  1.00 10.20              
ATOM    159  H   VAL    18      49.513  16.245  32.578  1.00 10.98              
ATOM    160  N   VAL    18      49.286  15.435  32.061  1.00 10.98              
ATOM    161  CA  VAL    18      50.345  14.513  31.684  1.00 10.98              
ATOM    162  C   VAL    18      50.192  13.082  32.052  1.00 10.98              
ATOM    163  O   VAL    18      50.151  12.221  31.175  1.00 10.98              
ATOM    164  CB  VAL    18      51.658  15.075  32.273  1.00 10.98              
ATOM    165  CG1 VAL    18      52.788  14.057  32.130  1.00 10.98              
ATOM    166  CG2 VAL    18      52.063  16.355  31.542  1.00 10.98              
ATOM    167  H   CYS    19      49.948  13.719  33.828  1.00 11.57              
ATOM    168  N   CYS    19      50.104  12.863  33.362  1.00 11.57              
ATOM    169  CA  CYS    19      50.194  11.645  34.132  1.00 11.57              
ATOM    170  C   CYS    19      48.645  11.388  34.472  1.00 11.57              
ATOM    171  O   CYS    19      48.332  10.591  35.353  1.00 11.57              
ATOM    172  CB  CYS    19      51.002  11.746  35.427  1.00 11.57              
ATOM    173  SG  CYS    19      52.758  12.046  35.107  1.00 11.57              
ATOM    174  H   LEU    20      47.807  13.007  33.881  1.00 11.49              
ATOM    175  N   LEU    20      47.758  12.024  33.801  1.00 11.49              
ATOM    176  CA  LEU    20      46.693  11.410  32.933  1.00 11.49              
ATOM    177  C   LEU    20      45.617  10.821  33.834  1.00 11.49              
ATOM    178  O   LEU    20      44.903   9.908  33.426  1.00 11.49              
ATOM    179  CB  LEU    20      47.268  10.322  32.022  1.00 11.49              
ATOM    180  CG  LEU    20      47.525  10.816  30.594  1.00 11.49              
ATOM    181  CD1 LEU    20      48.372   9.801  29.830  1.00 11.49              
ATOM    182  CD2 LEU    20      46.202  11.007  29.854  1.00 11.49              
ATOM    183  H   ASN    21      46.269  11.912  35.394  1.00 10.71              
ATOM    184  N   ASN    21      45.488  11.373  35.121  1.00 10.71              
ATOM    185  CA  ASN    21      44.314  11.226  36.080  1.00 10.71              
ATOM    186  C   ASN    21      45.011  10.936  37.507  1.00 10.71              
ATOM    187  O   ASN    21      44.509  11.375  38.539  1.00 10.71              
ATOM    188  CB  ASN    21      43.348  10.091  35.725  1.00 10.71              
ATOM    189  CG  ASN    21      42.548  10.420  34.469  1.00 10.71              
ATOM    190  ND2 ASN    21      42.421   9.476  33.560  1.00 10.71              
ATOM    191  OD1 ASN    21      42.043  11.523  34.314  1.00 10.71              
ATOM    192  H   ILE    22      46.105   9.333  37.063  1.00  9.43              
ATOM    193  N   ILE    22      46.210  10.179  37.562  1.00  9.43              
ATOM    194  CA  ILE    22      47.550  10.487  38.244  1.00  9.43              
ATOM    195  C   ILE    22      47.383  10.070  39.791  1.00  9.43              
ATOM    196  O   ILE    22      46.300  10.212  40.354  1.00  9.43              
ATOM    197  CB  ILE    22      47.959  11.972  38.134  1.00  9.43              
ATOM    198  CG1 ILE    22      49.387  12.174  38.655  1.00  9.43              
ATOM    199  CG2 ILE    22      47.012  12.847  38.957  1.00  9.43              
ATOM    200  CD1 ILE    22      49.887  13.590  38.392  1.00  9.43              
ATOM    201  H   ALA    23      48.913   8.816  39.982  1.00  8.21              
ATOM    202  N   ALA    23      48.474   9.567  40.449  1.00  8.21              
ATOM    203  CA  ALA    23      49.035  10.046  41.764  1.00  8.21              
ATOM    204  C   ALA    23      50.017  11.315  41.800  1.00  8.21              
ATOM    205  O   ALA    23      50.939  11.404  40.992  1.00  8.21              
ATOM    206  CB  ALA    23      49.721   8.830  42.373  1.00  8.21              
ATOM    207  H   LEU    24      49.195  11.898  43.543  1.00  6.75              
ATOM    208  N   LEU    24      49.709  12.145  42.737  1.00  6.75              
ATOM    209  CA  LEU    24      50.167  13.535  42.574  1.00  6.75              
ATOM    210  C   LEU    24      51.155  13.632  43.701  1.00  6.75              
ATOM    211  O   LEU    24      50.781  13.488  44.863  1.00  6.75              
ATOM    212  CB  LEU    24      49.086  14.608  42.730  1.00  6.75              
ATOM    213  CG  LEU    24      47.993  14.511  41.659  1.00  6.75              
ATOM    214  CD1 LEU    24      46.846  15.464  41.990  1.00  6.75              
ATOM    215  CD2 LEU    24      48.560  14.882  40.290  1.00  6.75              
ATOM    216  H   ALA    25      52.521  14.289  42.371  1.00  6.01              
ATOM    217  N   ALA    25      52.383  13.884  43.260  1.00  6.01              
ATOM    218  CA  ALA    25      53.531  13.572  44.079  1.00  6.01              
ATOM    219  C   ALA    25      53.670  14.754  45.087  1.00  6.01              
ATOM    220  O   ALA    25      54.633  14.803  45.849  1.00  6.01              
ATOM    221  CB  ALA    25      54.811  13.418  43.267  1.00  6.01              
ATOM    222  H   CYS    26      52.186  15.646  44.118  1.00  5.59              
ATOM    223  N   CYS    26      52.622  15.661  45.003  1.00  5.59              
ATOM    224  CA  CYS    26      52.121  16.590  46.043  1.00  5.59              
ATOM    225  C   CYS    26      53.072  17.865  46.299  1.00  5.59              
ATOM    226  O   CYS    26      52.762  18.706  47.140  1.00  5.59              
ATOM    227  CB  CYS    26      51.932  15.810  47.346  1.00  5.59              
ATOM    228  SG  CYS    26      50.485  14.725  47.282  1.00  5.59              
ATOM    229  H   ARG    27      54.083  17.502  44.554  1.00  6.49              
ATOM    230  N   ARG    27      54.183  17.842  45.475  1.00  6.49              
ATOM    231  CA  ARG    27      55.438  18.289  45.907  1.00  6.49              
ATOM    232  C   ARG    27      55.428  19.675  46.273  1.00  6.49              
ATOM    233  O   ARG    27      56.091  20.063  47.232  1.00  6.49              
ATOM    234  CB  ARG    27      56.475  18.045  44.808  1.00  6.49              
ATOM    235  CG  ARG    27      57.874  18.484  45.244  1.00  6.49              
ATOM    236  CD  ARG    27      58.366  17.635  46.416  1.00  6.49              
ATOM    237  NE  ARG    27      59.731  18.053  46.797  1.00  6.49              
ATOM    238  CZ  ARG    27      60.340  17.580  47.869  1.00  6.49              
ATOM    239  NH1 ARG    27      61.559  17.979  48.174  1.00  6.49              
ATOM    240  NH2 ARG    27      59.727  16.706  48.638  1.00  6.49              
ATOM    241  H   GLY    28      53.959  20.093  45.067  1.00  6.16              
ATOM    242  N   GLY    28      54.697  20.512  45.571  1.00  6.16              
ATOM    243  CA  GLY    28      54.888  21.958  45.489  1.00  6.16              
ATOM    244  C   GLY    28      55.617  22.522  44.290  1.00  6.16              
ATOM    245  O   GLY    28      56.024  23.682  44.305  1.00  6.16              
ATOM    246  H   LYS    29      56.009  20.746  43.473  1.00  5.92              
ATOM    247  N   LYS    29      55.765  21.677  43.256  1.00  5.92              
ATOM    248  CA  LYS    29      55.588  22.046  41.911  1.00  5.92              
ATOM    249  C   LYS    29      56.515  23.187  41.675  1.00  5.92              
ATOM    250  O   LYS    29      57.731  23.013  41.719  1.00  5.92              
ATOM    251  CB  LYS    29      54.148  22.459  41.589  1.00  5.92              
ATOM    252  CG  LYS    29      53.981  22.806  40.109  1.00  5.92              
ATOM    253  CD  LYS    29      54.245  21.581  39.233  1.00  5.92              
ATOM    254  CE  LYS    29      54.077  21.929  37.755  1.00  5.92              
ATOM    255  NZ  LYS    29      54.372  20.736  36.917  1.00  5.92              
ATOM    256  H   LEU    30      55.186  24.541  40.770  1.00  6.03              
ATOM    257  N   LEU    30      55.919  24.414  41.419  1.00  6.03              
ATOM    258  CA  LEU    30      56.444  25.625  42.204  1.00  6.03              
ATOM    259  C   LEU    30      55.338  26.248  42.964  1.00  6.03              
ATOM    260  O   LEU    30      54.171  26.009  42.662  1.00  6.03              
ATOM    261  CB  LEU    30      57.078  26.652  41.262  1.00  6.03              
ATOM    262  CG  LEU    30      58.429  26.192  40.704  1.00  6.03              
ATOM    263  CD1 LEU    30      58.942  27.194  39.672  1.00  6.03              
ATOM    264  CD2 LEU    30      59.456  26.080  41.830  1.00  6.03              
ATOM    265  H   LEU    31      56.172  27.838  43.669  1.00  5.62              
ATOM    266  N   LEU    31      55.623  27.077  43.973  1.00  5.62              
ATOM    267  CA  LEU    31      55.228  26.988  45.414  1.00  5.62              
ATOM    268  C   LEU    31      56.312  27.237  46.448  1.00  5.62              
ATOM    269  O   LEU    31      57.440  27.571  46.090  1.00  5.62              
ATOM    270  CB  LEU    31      54.614  25.601  45.621  1.00  5.62              
ATOM    271  CG  LEU    31      54.180  25.353  47.070  1.00  5.62              
ATOM    272  CD1 LEU    31      53.106  26.359  47.478  1.00  5.62              
ATOM    273  CD2 LEU    31      53.612  23.942  47.219  1.00  5.62              
ATOM    274  H   ALA    32      55.009  26.849  47.871  1.00  5.06              
ATOM    275  N   ALA    32      55.961  27.065  47.726  1.00  5.06              
ATOM    276  CA  ALA    32      56.805  27.160  48.815  1.00  5.06              
ATOM    277  C   ALA    32      56.351  26.239  49.959  1.00  5.06              
ATOM    278  O   ALA    32      55.210  25.782  49.965  1.00  5.06              
ATOM    279  CB  ALA    32      56.873  28.604  49.296  1.00  5.06              
ATOM    280  H   GLY    33      57.979  26.690  50.714  1.00  4.18              
ATOM    281  N   GLY    33      57.244  26.040  50.825  1.00  4.18              
ATOM    282  CA  GLY    33      57.322  25.071  51.869  1.00  4.18              
ATOM    283  C   GLY    33      58.185  23.882  51.651  1.00  4.18              
ATOM    284  O   GLY    33      58.306  23.406  50.525  1.00  4.18              
ATOM    285  H   ILE    34      58.580  23.810  53.599  1.00  3.81              
ATOM    286  N   ILE    34      58.758  23.419  52.710  1.00  3.81              
ATOM    287  CA  ILE    34      59.730  22.237  52.591  1.00  3.81              
ATOM    288  C   ILE    34      58.836  21.129  52.095  1.00  3.81              
ATOM    289  O   ILE    34      59.327  20.093  51.653  1.00  3.81              
ATOM    290  CB  ILE    34      60.416  21.817  53.910  1.00  3.81              
ATOM    291  CG1 ILE    34      59.369  21.393  54.946  1.00  3.81              
ATOM    292  CG2 ILE    34      61.225  22.983  54.483  1.00  3.81              
ATOM    293  CD1 ILE    34      60.014  20.718  56.152  1.00  3.81              
ATOM    294  H   THR    35      57.196  21.381  53.023  1.00  3.73              
ATOM    295  N   THR    35      57.527  21.220  52.108  1.00  3.73              
ATOM    296  CA  THR    35      56.526  21.117  50.961  1.00  3.73              
ATOM    297  C   THR    35      55.381  20.097  51.093  1.00  3.73              
ATOM    298  O   THR    35      54.264  20.466  51.447  1.00  3.73              
ATOM    299  CB  THR    35      57.333  20.828  49.681  1.00  3.73              
ATOM    300  OG1 THR    35      56.463  20.885  48.559  1.00  3.73              
ATOM    301  CG2 THR    35      57.978  19.445  49.731  1.00  3.73              
ATOM    302  H   GLU    36      56.507  18.607  50.458  1.00  3.72              
ATOM    303  N   GLU    36      55.617  18.823  50.828  1.00  3.72              
ATOM    304  CA  GLU    36      54.678  17.770  51.045  1.00  3.72              
ATOM    305  C   GLU    36      54.360  17.698  52.571  1.00  3.72              
ATOM    306  O   GLU    36      53.232  17.390  52.951  1.00  3.72              
ATOM    307  CB  GLU    36      55.215  16.422  50.555  1.00  3.72              
ATOM    308  CG  GLU    36      55.297  16.374  49.029  1.00  3.72              
ATOM    309  CD  GLU    36      55.781  15.009  48.551  1.00  3.72              
ATOM    310  OE1 GLU    36      55.084  14.023  48.807  1.00  3.72              
ATOM    311  OE2 GLU    36      56.849  14.960  47.931  1.00  3.72              
ATOM    312  H   GLU    37      56.226  18.218  52.939  1.00  3.51              
ATOM    313  N   GLU    37      55.343  17.984  53.312  1.00  3.51              
ATOM    314  CA  GLU    37      55.161  17.970  54.763  1.00  3.51              
ATOM    315  C   GLU    37      54.054  19.027  55.139  1.00  3.51              
ATOM    316  O   GLU    37      53.157  18.728  55.924  1.00  3.51              
ATOM    317  CB  GLU    37      56.465  18.288  55.500  1.00  3.51              
ATOM    318  CG  GLU    37      56.277  18.235  57.017  1.00  3.51              
ATOM    319  CD  GLU    37      57.597  18.482  57.740  1.00  3.51              
ATOM    320  OE1 GLU    37      57.556  18.922  58.892  1.00  3.51              
ATOM    321  OE2 GLU    37      58.644  18.229  57.132  1.00  3.51              
ATOM    322  H   GLU    38      54.979  20.364  53.902  1.00  3.37              
ATOM    323  N   GLU    38      54.231  20.179  54.520  1.00  3.37              
ATOM    324  CA  GLU    38      53.240  21.229  54.781  1.00  3.37              
ATOM    325  C   GLU    38      51.839  20.951  54.323  1.00  3.37              
ATOM    326  O   GLU    38      50.886  21.265  55.032  1.00  3.37              
ATOM    327  CB  GLU    38      53.758  22.519  54.138  1.00  3.37              
ATOM    328  CG  GLU    38      52.843  23.705  54.448  1.00  3.37              
ATOM    329  CD  GLU    38      53.381  24.988  53.824  1.00  3.37              
ATOM    330  OE1 GLU    38      52.579  25.889  53.564  1.00  3.37              
ATOM    331  OE2 GLU    38      54.597  25.060  53.610  1.00  3.37              
ATOM    332  H   LYS    39      52.539  20.126  52.632  1.00  3.45              
ATOM    333  N   LYS    39      51.734  20.362  53.151  1.00  3.45              
ATOM    334  CA  LYS    39      50.459  20.058  52.625  1.00  3.45              
ATOM    335  C   LYS    39      49.794  19.010  53.515  1.00  3.45              
ATOM    336  O   LYS    39      48.599  19.100  53.786  1.00  3.45              
ATOM    337  CB  LYS    39      50.557  19.543  51.185  1.00  3.45              
ATOM    338  CG  LYS    39      50.989  20.649  50.221  1.00  3.45              
ATOM    339  CD  LYS    39      49.895  21.709  50.088  1.00  3.45              
ATOM    340  CE  LYS    39      50.222  22.682  48.957  1.00  3.45              
ATOM    341  NZ  LYS    39      51.370  23.544  49.346  1.00  3.45              
ATOM    342  H   ASP    40      51.518  17.956  53.733  1.00  3.44              
ATOM    343  N   ASP    40      50.568  17.985  53.999  1.00  3.44              
ATOM    344  CA  ASP    40      50.042  16.949  54.886  1.00  3.44              
ATOM    345  C   ASP    40      49.586  17.541  56.218  1.00  3.44              
ATOM    346  O   ASP    40      48.547  17.149  56.743  1.00  3.44              
ATOM    347  CB  ASP    40      51.100  15.868  55.127  1.00  3.44              
ATOM    348  CG  ASP    40      51.314  15.012  53.881  1.00  3.44              
ATOM    349  OD1 ASP    40      52.348  14.341  53.807  1.00  3.44              
ATOM    350  OD2 ASP    40      50.100  15.233  52.996  1.00  3.44              
ATOM    351  H   ILE    41      51.187  18.772  56.300  1.00  3.24              
ATOM    352  N   ILE    41      50.362  18.499  56.768  1.00  3.24              
ATOM    353  CA  ILE    41      50.013  19.142  58.031  1.00  3.24              
ATOM    354  C   ILE    41      48.689  19.896  57.920  1.00  3.24              
ATOM    355  O   ILE    41      47.838  19.780  58.799  1.00  3.24              
ATOM    356  CB  ILE    41      51.136  20.103  58.481  1.00  3.24              
ATOM    357  CG1 ILE    41      52.394  19.314  58.863  1.00  3.24              
ATOM    358  CG2 ILE    41      50.685  20.917  59.696  1.00  3.24              
ATOM    359  CD1 ILE    41      53.602  20.229  59.032  1.00  3.24              
ATOM    360  H   ILE    42      49.202  20.688  56.129  1.00  3.19              
ATOM    361  N   ILE    42      48.504  20.673  56.827  1.00  3.19              
ATOM    362  CA  ILE    42      47.293  21.489  56.651  1.00  3.19              
ATOM    363  C   ILE    42      46.142  20.479  56.476  1.00  3.19              
ATOM    364  O   ILE    42      45.083  20.641  57.078  1.00  3.19              
ATOM    365  CB  ILE    42      47.356  22.440  55.434  1.00  3.19              
ATOM    366  CG1 ILE    42      48.474  23.472  55.620  1.00  3.19              
ATOM    367  CG2 ILE    42      46.029  23.183  55.271  1.00  3.19              
ATOM    368  CD1 ILE    42      48.255  24.319  56.869  1.00  3.19              
ATOM    369  H   LEU    43      47.204  19.309  55.254  1.00  3.29              
ATOM    370  N   LEU    43      46.321  19.437  55.675  1.00  3.29              
ATOM    371  CA  LEU    43      45.238  18.464  55.398  1.00  3.29              
ATOM    372  C   LEU    43      44.866  17.675  56.651  1.00  3.29              
ATOM    373  O   LEU    43      43.685  17.496  56.938  1.00  3.29              
ATOM    374  CB  LEU    43      45.665  17.506  54.282  1.00  3.29              
ATOM    375  CG  LEU    43      44.572  16.496  53.916  1.00  3.29              
ATOM    376  CD1 LEU    43      43.312  17.226  53.457  1.00  3.29              
ATOM    377  CD2 LEU    43      45.051  15.587  52.785  1.00  3.29              
ATOM    378  H   LYS    44      46.805  17.442  57.095  1.00  3.29              
ATOM    379  N   LYS    44      45.872  17.242  57.350  1.00  3.29              
ATOM    380  CA  LYS    44      45.614  16.441  58.543  1.00  3.29              
ATOM    381  C   LYS    44      44.892  17.218  59.631  1.00  3.29              
ATOM    382  O   LYS    44      43.976  16.691  60.260  1.00  3.29              
ATOM    383  CB  LYS    44      46.940  15.891  59.079  1.00  3.29              
ATOM    384  CG  LYS    44      47.508  14.806  58.165  1.00  3.29              
ATOM    385  CD  LYS    44      48.841  14.286  58.706  1.00  3.29              
ATOM    386  CE  LYS    44      49.417  13.214  57.781  1.00  3.29              
ATOM    387  NZ  LYS    44      50.693  12.695  58.340  1.00  3.29              
ATOM    388  H   GLU    45      46.023  18.839  59.287  1.00  3.12              
ATOM    389  N   GLU    45      45.300  18.458  59.840  1.00  3.12              
ATOM    390  CA  GLU    45      44.691  19.279  60.881  1.00  3.12              
ATOM    391  C   GLU    45      43.238  19.552  60.596  1.00  3.12              
ATOM    392  O   GLU    45      42.407  19.475  61.499  1.00  3.12              
ATOM    393  CB  GLU    45      45.456  20.598  61.024  1.00  3.12              
ATOM    394  CG  GLU    45      44.837  21.491  62.100  1.00  3.12              
ATOM    395  CD  GLU    45      44.927  20.833  63.473  1.00  3.12              
ATOM    396  OE1 GLU    45      44.686  21.525  64.466  1.00  3.12              
ATOM    397  OE2 GLU    45      45.237  19.638  63.521  1.00  3.12              
ATOM    398  H   HIS    46      43.683  19.862  58.633  1.00  3.10              
ATOM    399  N   HIS    46      42.997  19.855  59.343  1.00  3.10              
ATOM    400  CA  HIS    46      41.589  20.201  58.998  1.00  3.10              
ATOM    401  C   HIS    46      40.722  18.947  59.192  1.00  3.10              
ATOM    402  O   HIS    46      39.624  19.036  59.736  1.00  3.10              
ATOM    403  CB  HIS    46      41.463  20.709  57.559  1.00  3.10              
ATOM    404  CG  HIS    46      42.088  22.058  57.349  1.00  3.10              
ATOM    405  ND1 HIS    46      42.389  22.565  56.103  1.00  3.10              
ATOM    406  CD2 HIS    46      42.468  23.006  58.245  1.00  3.10              
ATOM    407  CE1 HIS    46      42.928  23.768  56.247  1.00  3.10              
ATOM    408  NE2 HIS    46      42.988  24.060  57.540  1.00  3.10              
ATOM    409  H   ASN    47      42.085  17.768  58.266  1.00  3.26              
ATOM    410  N   ASN    47      41.224  17.755  58.749  1.00  3.26              
ATOM    411  CA  ASN    47      40.558  16.503  58.959  1.00  3.26              
ATOM    412  C   ASN    47      40.347  16.066  60.363  1.00  3.26              
ATOM    413  O   ASN    47      39.248  15.649  60.720  1.00  3.26              
ATOM    414  CB  ASN    47      41.346  15.440  58.188  1.00  3.26              
ATOM    415  CG  ASN    47      40.598  14.112  58.157  1.00  3.26              
ATOM    416  ND2 ASN    47      41.286  13.016  58.403  1.00  3.26              
ATOM    417  OD1 ASN    47      39.401  14.069  57.911  1.00  3.26              
ATOM    418  H   ARG    48      42.269  16.558  60.742  1.00  3.28              
ATOM    419  N   ARG    48      41.433  16.190  61.115  1.00  3.28              
ATOM    420  CA  ARG    48      41.396  15.783  62.517  1.00  3.28              
ATOM    421  C   ARG    48      40.342  16.596  63.247  1.00  3.28              
ATOM    422  O   ARG    48      39.588  16.050  64.049  1.00  3.28              
ATOM    423  CB  ARG    48      42.760  15.971  63.186  1.00  3.28              
ATOM    424  CG  ARG    48      42.761  15.446  64.622  1.00  3.28              
ATOM    425  CD  ARG    48      44.114  15.694  65.287  1.00  3.28              
ATOM    426  NE  ARG    48      44.359  17.147  65.396  1.00  3.28              
ATOM    427  CZ  ARG    48      43.848  17.878  66.370  1.00  3.28              
ATOM    428  NH1 ARG    48      44.091  19.172  66.431  1.00  3.28              
ATOM    429  NH2 ARG    48      43.091  17.311  67.286  1.00  3.28              
ATOM    430  H   LEU    49      40.963  18.353  62.266  1.00  3.15              
ATOM    431  N   LEU    49      40.318  17.982  62.915  1.00  3.15              
ATOM    432  CA  LEU    49      39.357  18.848  63.516  1.00  3.15              
ATOM    433  C   LEU    49      37.921  18.591  63.068  1.00  3.15              
ATOM    434  O   LEU    49      37.010  18.585  63.893  1.00  3.15              
ATOM    435  CB  LEU    49      39.749  20.297  63.212  1.00  3.15              
ATOM    436  CG  LEU    49      38.743  21.313  63.764  1.00  3.15              
ATOM    437  CD1 LEU    49      39.262  22.734  63.557  1.00  3.15              
ATOM    438  CD2 LEU    49      37.401  21.172  63.046  1.00  3.15              
ATOM    439  H   ARG    50      38.509  18.383  61.162  1.00  3.18              
ATOM    440  N   ARG    50      37.752  18.380  61.794  1.00  3.18              
ATOM    441  CA  ARG    50      36.463  18.141  61.314  1.00  3.18              
ATOM    442  C   ARG    50      35.806  16.861  61.962  1.00  3.18              
ATOM    443  O   ARG    50      34.626  16.879  62.304  1.00  3.18              
ATOM    444  CB  ARG    50      36.502  17.996  59.790  1.00  3.18              
ATOM    445  CG  ARG    50      35.097  17.897  59.197  1.00  3.18              
ATOM    446  CD  ARG    50      35.152  17.914  57.670  1.00  3.18              
ATOM    447  NE  ARG    50      35.782  19.169  57.207  1.00  3.18              
ATOM    448  CZ  ARG    50      36.973  19.192  56.636  1.00  3.18              
ATOM    449  NH1 ARG    50      37.499  20.333  56.237  1.00  3.18              
ATOM    450  NH2 ARG    50      37.638  18.069  56.464  1.00  3.18              
ATOM    451  H   GLN    51      37.609  15.884  61.807  1.00  3.38              
ATOM    452  N   GLN    51      36.671  15.782  62.097  1.00  3.38              
ATOM    453  CA  GLN    51      36.228  14.496  62.662  1.00  3.38              
ATOM    454  C   GLN    51      35.779  14.635  64.113  1.00  3.38              
ATOM    455  O   GLN    51      34.778  14.042  64.508  1.00  3.38              
ATOM    456  CB  GLN    51      37.354  13.466  62.556  1.00  3.38              
ATOM    457  CG  GLN    51      37.636  13.088  61.102  1.00  3.38              
ATOM    458  CD  GLN    51      38.903  12.248  60.989  1.00  3.38              
ATOM    459  NE2 GLN    51      38.876  11.198  60.196  1.00  3.38              
ATOM    460  OE1 GLN    51      39.911  12.541  61.616  1.00  3.38              
ATOM    461  H   THR    52      37.407  15.930  64.460  1.00  3.38              
ATOM    462  N   THR    52      36.618  15.476  64.843  1.00  3.38              
ATOM    463  CA  THR    52      36.285  15.686  66.256  1.00  3.38              
ATOM    464  C   THR    52      34.936  16.359  66.320  1.00  3.38              
ATOM    465  O   THR    52      34.128  16.039  67.189  1.00  3.38              
ATOM    466  CB  THR    52      37.330  16.551  66.985  1.00  3.38              
ATOM    467  OG1 THR    52      37.427  17.811  66.335  1.00  3.38              
ATOM    468  CG2 THR    52      38.706  15.888  66.974  1.00  3.38              
ATOM    469  H   VAL    53      35.334  17.514  64.743  1.00  3.31              
ATOM    470  N   VAL    53      34.634  17.304  65.407  1.00  3.31              
ATOM    471  CA  VAL    53      33.311  18.040  65.345  1.00  3.31              
ATOM    472  C   VAL    53      32.198  17.066  65.115  1.00  3.31              
ATOM    473  O   VAL    53      31.159  17.152  65.767  1.00  3.31              
ATOM    474  CB  VAL    53      33.314  19.114  64.234  1.00  3.31              
ATOM    475  CG1 VAL    53      31.919  19.716  64.067  1.00  3.31              
ATOM    476  CG2 VAL    53      34.288  20.237  64.582  1.00  3.31              
ATOM    477  H   ALA    54      33.389  16.107  63.683  1.00  3.48              
ATOM    478  N   ALA    54      32.504  16.104  64.121  1.00  3.48              
ATOM    479  CA  ALA    54      31.521  15.096  63.734  1.00  3.48              
ATOM    480  C   ALA    54      31.171  14.062  64.836  1.00  3.48              
ATOM    481  O   ALA    54      30.010  13.687  64.983  1.00  3.48              
ATOM    482  CB  ALA    54      32.041  14.387  62.490  1.00  3.48              
ATOM    483  H   THR    55      33.175  14.017  65.426  1.00  4.00              
ATOM    484  N   THR    55      32.272  13.652  65.586  1.00  4.00              
ATOM    485  CA  THR    55      32.075  12.641  66.658  1.00  4.00              
ATOM    486  C   THR    55      31.193  13.273  67.748  1.00  4.00              
ATOM    487  O   THR    55      30.493  12.560  68.464  1.00  4.00              
ATOM    488  CB  THR    55      33.406  12.172  67.276  1.00  4.00              
ATOM    489  OG1 THR    55      34.084  13.292  67.828  1.00  4.00              
ATOM    490  CG2 THR    55      34.307  11.523  66.227  1.00  4.00              
ATOM    491  H   GLY    56      31.719  15.004  67.074  1.00  3.92              
ATOM    492  N   GLY    56      31.254  14.565  67.826  1.00  3.92              
ATOM    493  CA  GLY    56      30.720  15.359  68.866  1.00  3.92              
ATOM    494  C   GLY    56      31.739  15.720  70.007  1.00  3.92              
ATOM    495  O   GLY    56      31.361  16.341  70.998  1.00  3.92              
ATOM    496  H   ARG    57      33.458  14.730  69.246  1.00  3.92              
ATOM    497  N   ARG    57      33.108  15.353  69.926  1.00  3.92              
ATOM    498  CA  ARG    57      33.983  15.909  70.853  1.00  3.92              
ATOM    499  C   ARG    57      34.764  17.043  70.365  1.00  3.92              
ATOM    500  O   ARG    57      35.949  16.895  70.074  1.00  3.92              
ATOM    501  CB  ARG    57      34.917  14.803  71.349  1.00  3.92              
ATOM    502  CG  ARG    57      34.136  13.622  71.926  1.00  3.92              
ATOM    503  CD  ARG    57      35.027  12.386  72.035  1.00  3.92              
ATOM    504  NE  ARG    57      35.443  11.948  70.686  1.00  3.92              
ATOM    505  CZ  ARG    57      36.396  12.560  70.008  1.00  3.92              
ATOM    506  NH1 ARG    57      36.737  12.137  68.807  1.00  3.92              
ATOM    507  NH2 ARG    57      37.010  13.598  70.535  1.00  3.92              
ATOM    508  H   TYR    58      33.263  18.317  70.529  1.00  3.73              
ATOM    509  N   TYR    58      34.203  18.269  70.231  1.00  3.73              
ATOM    510  CA  TYR    58      34.832  19.440  69.722  1.00  3.73              
ATOM    511  C   TYR    58      34.962  20.334  71.072  1.00  3.73              
ATOM    512  O   TYR    58      34.392  19.982  72.102  1.00  3.73              
ATOM    513  CB  TYR    58      34.033  20.207  68.663  1.00  3.73              
ATOM    514  CG  TYR    58      34.862  21.279  67.984  1.00  3.73              
ATOM    515  CD1 TYR    58      36.158  21.000  67.547  1.00  3.73              
ATOM    516  CD2 TYR    58      34.337  22.557  67.790  1.00  3.73              
ATOM    517  CE1 TYR    58      36.921  21.988  66.922  1.00  3.73              
ATOM    518  CE2 TYR    58      35.098  23.547  67.165  1.00  3.73              
ATOM    519  CZ  TYR    58      36.388  23.258  66.733  1.00  3.73              
ATOM    520  OH  TYR    58      37.138  24.231  66.118  1.00  3.73              
ATOM    521  N   PRO    59      35.643  21.408  71.089  1.00  3.87              
ATOM    522  CA  PRO    59      35.246  22.390  72.182  1.00  3.87              
ATOM    523  C   PRO    59      33.721  22.700  71.864  1.00  3.87              
ATOM    524  O   PRO    59      32.954  23.014  72.771  1.00  3.87              
ATOM    525  CB  PRO    59      36.109  23.643  72.025  1.00  3.87              
ATOM    526  CG  PRO    59      37.368  23.178  71.325  1.00  3.87              
ATOM    527  CD  PRO    59      37.788  21.890  72.011  1.00  3.87              
ATOM    528  H   GLY    60      33.944  21.864  70.196  1.00  4.04              
ATOM    529  N   GLY    60      33.423  22.580  70.632  1.00  4.04              
ATOM    530  CA  GLY    60      32.441  23.347  69.834  1.00  4.04              
ATOM    531  C   GLY    60      31.168  22.557  69.822  1.00  4.04              
ATOM    532  O   GLY    60      30.625  22.246  70.880  1.00  4.04              
ATOM    533  H   GLN    61      31.536  22.234  67.974  1.00  3.84              
ATOM    534  N   GLN    61      30.774  22.274  68.599  1.00  3.84              
ATOM    535  CA  GLN    61      29.444  22.029  68.105  1.00  3.84              
ATOM    536  C   GLN    61      29.178  20.470  68.009  1.00  3.84              
ATOM    537  O   GLN    61      30.120  19.690  67.893  1.00  3.84              
ATOM    538  CB  GLN    61      29.242  22.682  66.736  1.00  3.84              
ATOM    539  CG  GLN    61      30.430  22.422  65.808  1.00  3.84              
ATOM    540  CD  GLN    61      30.131  22.894  64.389  1.00  3.84              
ATOM    541  NE2 GLN    61      29.001  22.506  63.838  1.00  3.84              
ATOM    542  OE1 GLN    61      30.918  23.609  63.786  1.00  3.84              
ATOM    543  N   PRO    62      27.893  19.992  68.047  1.00  3.69              
ATOM    544  CA  PRO    62      27.482  18.671  68.639  1.00  3.69              
ATOM    545  C   PRO    62      26.774  17.661  67.836  1.00  3.69              
ATOM    546  O   PRO    62      26.214  16.716  68.388  1.00  3.69              
ATOM    547  CB  PRO    62      26.604  19.184  69.782  1.00  3.69              
ATOM    548  CG  PRO    62      25.919  20.418  69.240  1.00  3.69              
ATOM    549  CD  PRO    62      26.905  21.073  68.288  1.00  3.69              
ATOM    550  H   GLY    63      26.529  18.636  66.201  1.00  3.53              
ATOM    551  N   GLY    63      26.736  17.746  66.575  1.00  3.53              
ATOM    552  CA  GLY    63      26.985  16.595  65.639  1.00  3.53              
ATOM    553  C   GLY    63      26.758  16.899  64.213  1.00  3.53              
ATOM    554  O   GLY    63      26.521  18.052  63.859  1.00  3.53              
ATOM    555  H   ALA    64      26.939  15.060  63.956  1.00  3.43              
ATOM    556  N   ALA    64      26.825  15.888  63.431  1.00  3.43              
ATOM    557  CA  ALA    64      26.756  15.805  61.986  1.00  3.43              
ATOM    558  C   ALA    64      26.328  14.401  61.457  1.00  3.43              
ATOM    559  O   ALA    64      26.346  13.428  62.208  1.00  3.43              
ATOM    560  CB  ALA    64      28.111  16.196  61.410  1.00  3.43              
ATOM    561  H   GLU    65      26.404  15.111  59.589  1.00  3.46              
ATOM    562  N   GLU    65      25.978  14.432  60.165  1.00  3.46              
ATOM    563  CA  GLU    65      24.987  13.491  59.571  1.00  3.46              
ATOM    564  C   GLU    65      25.725  12.356  58.726  1.00  3.46              
ATOM    565  O   GLU    65      25.067  11.497  58.142  1.00  3.46              
ATOM    566  CB  GLU    65      23.993  14.246  58.684  1.00  3.46              
ATOM    567  CG  GLU    65      24.623  14.640  57.347  1.00  3.46              
ATOM    568  CD  GLU    65      25.159  16.066  57.396  1.00  3.46              
ATOM    569  OE1 GLU    65      25.383  16.566  58.501  1.00  3.46              
ATOM    570  OE2 GLU    65      25.343  16.650  56.321  1.00  3.46              
ATOM    571  H   ASN    66      27.651  12.433  59.450  1.00  3.67              
ATOM    572  N   ASN    66      27.132  12.289  58.623  1.00  3.67              
ATOM    573  CA  ASN    66      27.847  12.015  57.361  1.00  3.67              
ATOM    574  C   ASN    66      28.788  13.112  57.319  1.00  3.67              
ATOM    575  O   ASN    66      28.394  14.253  57.088  1.00  3.67              
ATOM    576  CB  ASN    66      26.980  12.015  56.099  1.00  3.67              
ATOM    577  CG  ASN    66      26.351  13.384  55.861  1.00  3.67              
ATOM    578  ND2 ASN    66      27.024  14.247  55.129  1.00  3.67              
ATOM    579  OD1 ASN    66      25.259  13.667  56.334  1.00  3.67              
ATOM    580  H   MET    67      30.403  11.855  57.853  1.00  3.68              
ATOM    581  N   MET    67      30.141  12.758  57.552  1.00  3.68              
ATOM    582  CA  MET    67      31.167  13.759  57.336  1.00  3.68              
ATOM    583  C   MET    67      31.913  13.355  56.135  1.00  3.68              
ATOM    584  O   MET    67      32.486  12.269  56.102  1.00  3.68              
ATOM    585  CB  MET    67      32.121  13.884  58.526  1.00  3.68              
ATOM    586  CG  MET    67      33.206  14.928  58.266  1.00  3.68              
ATOM    587  SD  MET    67      34.392  15.004  59.627  1.00  3.68              
ATOM    588  CE  MET    67      34.726  13.242  59.803  1.00  3.68              
ATOM    589  H   ARG    68      31.359  15.078  55.281  1.00  3.41              
ATOM    590  N   ARG    68      31.912  14.281  55.099  1.00  3.41              
ATOM    591  CA  ARG    68      32.641  14.181  53.800  1.00  3.41              
ATOM    592  C   ARG    68      34.074  14.561  54.227  1.00  3.41              
ATOM    593  O   ARG    68      34.322  15.705  54.604  1.00  3.41              
ATOM    594  CB  ARG    68      32.151  15.129  52.702  1.00  3.41              
ATOM    595  CG  ARG    68      33.003  15.014  51.438  1.00  3.41              
ATOM    596  CD  ARG    68      32.653  13.745  50.663  1.00  3.41              
ATOM    597  NE  ARG    68      31.265  13.832  50.162  1.00  3.41              
ATOM    598  CZ  ARG    68      30.973  14.338  48.977  1.00  3.41              
ATOM    599  NH1 ARG    68      29.721  14.397  48.568  1.00  3.41              
ATOM    600  NH2 ARG    68      31.937  14.785  48.201  1.00  3.41              
ATOM    601  H   GLU    69      34.772  12.695  53.860  1.00  3.48              
ATOM    602  N   GLU    69      35.052  13.591  54.165  1.00  3.48              
ATOM    603  CA  GLU    69      36.504  13.829  54.529  1.00  3.48              
ATOM    604  C   GLU    69      37.155  14.578  53.300  1.00  3.48              
ATOM    605  O   GLU    69      37.035  14.120  52.166  1.00  3.48              
ATOM    606  CB  GLU    69      37.265  12.532  54.817  1.00  3.48              
ATOM    607  CG  GLU    69      38.711  12.811  55.230  1.00  3.48              
ATOM    608  CD  GLU    69      39.373  11.553  55.783  1.00  3.48              
ATOM    609  OE1 GLU    69      40.237  11.001  55.096  1.00  3.48              
ATOM    610  OE2 GLU    69      39.010  11.151  56.894  1.00  3.48              
ATOM    611  H   ILE    70      37.863  16.101  54.599  1.00  3.40              
ATOM    612  N   ILE    70      37.820  15.719  53.689  1.00  3.40              
ATOM    613  CA  ILE    70      38.508  16.379  52.620  1.00  3.40              
ATOM    614  C   ILE    70      39.690  15.518  51.983  1.00  3.40              
ATOM    615  O   ILE    70      40.427  14.851  52.707  1.00  3.40              
ATOM    616  CB  ILE    70      39.050  17.734  53.127  1.00  3.40              
ATOM    617  CG1 ILE    70      39.933  17.528  54.363  1.00  3.40              
ATOM    618  CG2 ILE    70      37.893  18.662  53.504  1.00  3.40              
ATOM    619  CD1 ILE    70      40.611  18.825  54.792  1.00  3.40              
ATOM    620  H   VAL    71      39.134  15.993  50.147  1.00  3.58              
ATOM    621  N   VAL    71      39.830  15.564  50.700  1.00  3.58              
ATOM    622  CA  VAL    71      41.011  14.992  50.049  1.00  3.58              
ATOM    623  C   VAL    71      41.790  16.161  49.480  1.00  3.58              
ATOM    624  O   VAL    71      41.195  17.156  49.069  1.00  3.58              
ATOM    625  CB  VAL    71      40.664  13.989  48.926  1.00  3.58              
ATOM    626  CG1 VAL    71      41.928  13.555  48.185  1.00  3.58              
ATOM    627  CG2 VAL    71      39.995  12.746  49.510  1.00  3.58              
ATOM    628  H   TRP    72      43.621  15.283  49.709  1.00  3.59              
ATOM    629  N   TRP    72      43.130  16.091  49.426  1.00  3.59              
ATOM    630  CA  TRP    72      43.881  17.249  48.928  1.00  3.59              
ATOM    631  C   TRP    72      44.046  17.312  47.382  1.00  3.59              
ATOM    632  O   TRP    72      44.488  16.342  46.770  1.00  3.59              
ATOM    633  CB  TRP    72      45.256  17.256  49.603  1.00  3.59              
ATOM    634  CG  TRP    72      46.077  18.447  49.195  1.00  3.59              
ATOM    635  CD1 TRP    72      45.987  19.694  49.720  1.00  3.59              
ATOM    636  CD2 TRP    72      47.100  18.504  48.187  1.00  3.59              
ATOM    637  NE1 TRP    72      46.895  20.518  49.097  1.00  3.59              
ATOM    638  CE2 TRP    72      47.600  19.818  48.144  1.00  3.59              
ATOM    639  CE3 TRP    72      47.636  17.549  47.315  1.00  3.59              
ATOM    640  CZ2 TRP    72      48.610  20.192  47.261  1.00  3.59              
ATOM    641  CZ3 TRP    72      48.647  17.922  46.431  1.00  3.59              
ATOM    642  CH2 TRP    72      49.130  19.233  46.403  1.00  3.59              
ATOM    643  H   ASP    73      43.364  19.194  47.333  1.00  3.73              
ATOM    644  N   ASP    73      43.691  18.482  46.733  1.00  3.73              
ATOM    645  CA  ASP    73      43.763  18.737  45.293  1.00  3.73              
ATOM    646  C   ASP    73      45.045  19.523  44.974  1.00  3.73              
ATOM    647  O   ASP    73      45.255  20.606  45.515  1.00  3.73              
ATOM    648  CB  ASP    73      42.536  19.513  44.806  1.00  3.73              
ATOM    649  CG  ASP    73      42.470  19.549  43.282  1.00  3.73              
ATOM    650  OD1 ASP    73      41.358  19.617  42.748  1.00  3.73              
ATOM    651  OD2 ASP    73      43.906  19.487  42.790  1.00  3.73              
ATOM    652  H   ASN    74      45.693  18.036  43.765  1.00  3.81              
ATOM    653  N   ASN    74      45.879  18.951  44.084  1.00  3.81              
ATOM    654  CA  ASN    74      47.084  19.679  43.565  1.00  3.81              
ATOM    655  C   ASN    74      46.772  20.928  42.746  1.00  3.81              
ATOM    656  O   ASN    74      47.391  21.970  42.952  1.00  3.81              
ATOM    657  CB  ASN    74      47.925  18.702  42.737  1.00  3.81              
ATOM    658  CG  ASN    74      49.235  19.342  42.291  1.00  3.81              
ATOM    659  ND2 ASN    74      49.735  18.968  41.131  1.00  3.81              
ATOM    660  OD1 ASN    74      49.801  20.173  42.987  1.00  3.81              
ATOM    661  H   GLU    75      45.343  19.953  41.731  1.00  3.90              
ATOM    662  N   GLU    75      45.822  20.809  41.844  1.00  3.90              
ATOM    663  CA  GLU    75      45.461  21.945  41.000  1.00  3.90              
ATOM    664  C   GLU    75      44.906  23.112  41.814  1.00  3.90              
ATOM    665  O   GLU    75      45.258  24.262  41.563  1.00  3.90              
ATOM    666  CB  GLU    75      44.441  21.505  39.946  1.00  3.90              
ATOM    667  CG  GLU    75      44.097  22.647  38.989  1.00  3.90              
ATOM    668  CD  GLU    75      43.119  22.183  37.915  1.00  3.90              
ATOM    669  OE1 GLU    75      42.728  23.012  37.088  1.00  3.90              
ATOM    670  OE2 GLU    75      42.767  20.998  37.927  1.00  3.90              
ATOM    671  H   LEU    76      43.752  21.785  42.957  1.00  3.66              
ATOM    672  N   LEU    76      44.043  22.712  42.779  1.00  3.66              
ATOM    673  CA  LEU    76      43.506  23.835  43.642  1.00  3.66              
ATOM    674  C   LEU    76      44.641  24.521  44.427  1.00  3.66              
ATOM    675  O   LEU    76      44.643  25.741  44.568  1.00  3.66              
ATOM    676  CB  LEU    76      42.449  23.299  44.611  1.00  3.66              
ATOM    677  CG  LEU    76      41.138  22.920  43.911  1.00  3.66              
ATOM    678  CD1 LEU    76      40.195  22.232  44.895  1.00  3.66              
ATOM    679  CD2 LEU    76      40.450  24.170  43.365  1.00  3.66              
ATOM    680  H   ALA    77      45.548  22.757  44.773  1.00  3.56              
ATOM    681  N   ALA    77      45.599  23.731  44.924  1.00  3.56              
ATOM    682  CA  ALA    77      46.738  24.286  45.692  1.00  3.56              
ATOM    683  C   ALA    77      47.598  25.187  44.855  1.00  3.56              
ATOM    684  O   ALA    77      48.006  26.251  45.314  1.00  3.56              
ATOM    685  CB  ALA    77      47.570  23.146  46.266  1.00  3.56              
ATOM    686  H   GLN    78      47.483  23.903  43.277  1.00  3.78              
ATOM    687  N   GLN    78      47.884  24.754  43.573  1.00  3.78              
ATOM    688  CA  GLN    78      48.696  25.459  42.700  1.00  3.78              
ATOM    689  C   GLN    78      48.108  26.799  42.309  1.00  3.78              
ATOM    690  O   GLN    78      48.812  27.806  42.313  1.00  3.78              
ATOM    691  CB  GLN    78      48.957  24.615  41.450  1.00  3.78              
ATOM    692  CG  GLN    78      49.789  23.374  41.773  1.00  3.78              
ATOM    693  CD  GLN    78      49.943  22.482  40.546  1.00  3.78              
ATOM    694  NE2 GLN    78      51.024  21.737  40.458  1.00  3.78              
ATOM    695  OE1 GLN    78      49.088  22.462  39.672  1.00  3.78              
ATOM    696  H   ARG    79      46.338  25.875  42.048  1.00  3.81              
ATOM    697  N   ARG    79      46.850  26.717  42.005  1.00  3.81              
ATOM    698  CA  ARG    79      46.176  27.942  41.585  1.00  3.81              
ATOM    699  C   ARG    79      46.178  28.988  42.697  1.00  3.81              
ATOM    700  O   ARG    79      46.455  30.158  42.443  1.00  3.81              
ATOM    701  CB  ARG    79      44.738  27.633  41.158  1.00  3.81              
ATOM    702  CG  ARG    79      44.696  26.836  39.854  1.00  3.81              
ATOM    703  CD  ARG    79      43.255  26.646  39.383  1.00  3.81              
ATOM    704  NE  ARG    79      42.556  25.704  40.282  1.00  3.81              
ATOM    705  CZ  ARG    79      41.510  24.998  39.890  1.00  3.81              
ATOM    706  NH1 ARG    79      40.915  24.169  40.724  1.00  3.81              
ATOM    707  NH2 ARG    79      41.060  25.124  38.659  1.00  3.81              
ATOM    708  H   ALA    80      45.655  27.596  44.036  1.00  3.56              
ATOM    709  N   ALA    80      45.879  28.546  43.891  1.00  3.56              
ATOM    710  CA  ALA    80      45.877  29.462  45.030  1.00  3.56              
ATOM    711  C   ALA    80      47.259  29.997  45.360  1.00  3.56              
ATOM    712  O   ALA    80      47.393  31.149  45.767  1.00  3.56              
ATOM    713  CB  ALA    80      45.282  28.753  46.240  1.00  3.56              
ATOM    714  H   GLN    81      48.089  28.144  44.851  1.00  3.58              
ATOM    715  N   GLN    81      48.245  29.074  45.143  1.00  3.58              
ATOM    716  CA  GLN    81      49.677  29.552  45.376  1.00  3.58              
ATOM    717  C   GLN    81      50.056  30.633  44.423  1.00  3.58              
ATOM    718  O   GLN    81      50.702  31.603  44.816  1.00  3.58              
ATOM    719  CB  GLN    81      50.650  28.377  45.252  1.00  3.58              
ATOM    720  CG  GLN    81      52.098  28.821  45.467  1.00  3.58              
ATOM    721  CD  GLN    81      52.287  29.418  46.857  1.00  3.58              
ATOM    722  NE2 GLN    81      52.928  30.563  46.953  1.00  3.58              
ATOM    723  OE1 GLN    81      51.857  28.848  47.850  1.00  3.58              
ATOM    724  H   GLN    82      49.073  29.574  43.065  1.00  3.83              
ATOM    725  N   GLN    82      49.608  30.396  43.175  1.00  3.83              
ATOM    726  CA  GLN    82      49.862  31.291  41.960  1.00  3.83              
ATOM    727  C   GLN    82      49.416  32.671  42.286  1.00  3.83              
ATOM    728  O   GLN    82      50.096  33.636  41.944  1.00  3.83              
ATOM    729  CB  GLN    82      49.128  30.780  40.718  1.00  3.83              
ATOM    730  CG  GLN    82      49.676  29.430  40.256  1.00  3.83              
ATOM    731  CD  GLN    82      51.164  29.523  39.934  1.00  3.83              
ATOM    732  NE2 GLN    82      51.956  28.588  40.413  1.00  3.83              
ATOM    733  OE1 GLN    82      51.604  30.438  39.253  1.00  3.83              
ATOM    734  H   TRP    83      47.765  31.980  43.308  1.00  3.73              
ATOM    735  N   TRP    83      48.209  32.803  42.992  1.00  3.73              
ATOM    736  CA  TRP    83      47.600  34.093  43.275  1.00  3.73              
ATOM    737  C   TRP    83      48.179  34.857  44.412  1.00  3.73              
ATOM    738  O   TRP    83      48.315  36.076  44.331  1.00  3.73              
ATOM    739  CB  TRP    83      46.105  33.859  43.509  1.00  3.73              
ATOM    740  CG  TRP    83      45.409  35.102  43.987  1.00  3.73              
ATOM    741  CD1 TRP    83      45.002  36.137  43.210  1.00  3.73              
ATOM    742  CD2 TRP    83      45.043  35.439  45.335  1.00  3.73              
ATOM    743  NE1 TRP    83      44.405  37.093  43.999  1.00  3.73              
ATOM    744  CE2 TRP    83      44.412  36.697  45.317  1.00  3.73              
ATOM    745  CE3 TRP    83      45.196  34.779  46.560  1.00  3.73
[truncated: 4,804,477 more chars]
