# Supplementary material for: Major SCP/TAPS protein expansion in Lucilia cuprina is associated with novel tandem array organisation and domain architecture
Source: Parasit Vectors. 2020 Nov 27;13:598. doi: 10.1186/s13071-020-04476-6 (PMC7694928; doi:10.1186/s13071-020-04476-6)
Supplement: Supplementary file 6 — Additional file 6: Data S4. A:L. cuprina SCP/TAPS best-predicted protein models in .pdb file format, produced with program I-TASSER and B: accompanying summary statists indicating accuracy of the predicted models. C-score is a confidence score ranging [-5,2]. TM-score and RMSD measure the similarity to the native structure. TM-score ranging [0,1] with a value >0.5 implying the model has correct topology. [file 13071_2020_4476_MOESM6_ESM.zip › Additional file 6B.xlsx]

## Sheet: Sheet1
==================================================================
| Estimated accuracy of L. cuprina SCP/TAPS predicted protein models |
==================================================================
L. cuprina Protein	C-score TM-score RMSD (A)
LCSc0-DD1	-2.46 0.43+-0.14 13.2+-4.1
LCSc2-SD1	-0.41 0.66+-0.13 6.9+-4.1
LCSc2-SD2	-0.39 0.66+-0.13 6.8+-4.1
LCSc2-SD3	-0.63 0.63+-0.13 6.6+-4.0
LCSc8-SD4	0.59 0.79+-0.09 4.3+-2.8
LCSc19-SD5	-2.39 0.43+-0.14 12.7+-4.3
LCSc31-SD6	0.26 0.75+-0.11 5.3+-3.4
LCSc31-SD7	1.43 0.91+-0.06 2.9+-2.1
LCSc31-SD8	0.32 0.76+-0.10 5.1+-3.3
LCSc31-SD9	0.32 0.76+-0.10 5.2+-3.3
LCSc31-SD10	-3.09 0.37+-0.12 14.3+-3.8
LCSc49-SD11	0.49 0.78+-0.10 4.8+-3.2
LCSc49-SD12	0.34 0.76+-0.10 5.2+-3.3
LCSc49-SD13	0.25 0.75+-0.11 5.3+-3.4
LCSc49-SD14	0.49 0.78+-0.10 4.8+-3.1
LCSc49-SD15	0.43 0.77+-0.10 4.9+-3.2
LCSc49-SD16	0.31 0.75+-0.10 5.2+-3.3
LCSc49-SD17	0.33 0.76+-0.10 5.2+-3.3
LCSc49-SD18	0.38 0.76+-0.10 5.1+-3.3
LCSc49-SD19	0.39 0.77+-0.10 5.0+-3.3
LCSc49-SD20	0.38 0.76+-0.10 5.0+-3.3
LCSc49-SD21	0.30 0.75+-0.10 5.2+-3.3
LCSc49-SD22	0.15 0.73+-0.11 5.5+-3.5
LCSc49-SD23	0.99 0.85+-0.08 3.8+-2.6
LCSc49-SD24	0.75 0.81+-0.09 4.3+-2.9
LCSc49-SD25	0.75 0.81+-0.09 4.3+-2.9
LCSc49-SD26	0.57 0.79+-0.09 4.6+-3.1
