# Supplementary material for: Major SCP/TAPS protein expansion in Lucilia cuprina is associated with novel tandem array organisation and domain architecture
Source: Parasit Vectors. 2020 Nov 27;13:598. doi: 10.1186/s13071-020-04476-6 (PMC7694928; doi:10.1186/s13071-020-04476-6)
Supplement: Supplementary file 7 — Additional file 7: Table S2. List of arthropod genomes with their respective number of predicted SCP/TAPS proteins as well as the largest number of SCP/TAPS genes clustered together in a tandem array. [file 13071_2020_4476_MOESM7_ESM.xlsx]

## Sheet: Sheet1
Species	Number of predicted SCP/TAPS proteins	Largest number of genes in an array
Anopheles albimanus	17	2
Musca domestica	37	12
Aedes aegypti	27	4
Aedes albopictus	32	5
Drosophila melanogaster	26	3
Glossina austeni	17	2
Glossina brevipalpis	21	1
Glossina fuscipes,	16	2
Glossina pallidipes	16	3
Glossina palpalis	16	3
Lucilia cuprina	27	16
Stomoxys calcitrans	25	5
