# Supplementary material for: Major SCP/TAPS protein expansion in Lucilia cuprina is associated with novel tandem array organisation and domain architecture
Source: Parasit Vectors. 2020 Nov 27;13:598. doi: 10.1186/s13071-020-04476-6 (PMC7694928; doi:10.1186/s13071-020-04476-6)
Supplement: Supplementary file 8 — Additional file 8: Data S5. Output files loaded into IGV to manually determine SCP/TAPS gene models A: Mapped CAP transcripts using BLAT B: Gene prediction tool GeneMark C: Gene prediction tool Exonerate. [file 13071_2020_4476_MOESM8_ESM.zip]

Archive with 3 entries (3 files):
- Additional file 8A
- Additional file 8B
- Additional file 8C.gff
