# Supplementary material for: Major SCP/TAPS protein expansion in Lucilia cuprina is associated with novel tandem array organisation and domain architecture
Source: Parasit Vectors. 2020 Nov 27;13:598. doi: 10.1186/s13071-020-04476-6 (PMC7694928; doi:10.1186/s13071-020-04476-6)
Supplement: Supplementary file 8 — Additional file 8: Data S5. Output files loaded into IGV to manually determine SCP/TAPS gene models A: Mapped CAP transcripts using BLAT B: Gene prediction tool GeneMark C: Gene prediction tool Exonerate. [file 13071_2020_4476_MOESM8_ESM.zip › Additional file 8A]

730	44	0	0	0	0	3	4395	-	Gene.61240	774	0	774	xfSc0000049	876306	632369	637538	4	256,258,137,123,	0,256,514,651,	632369,632689,637214,637415,
451	8	0	0	0	0	1	64	-	Gene.61241	459	0	459	xfSc0000049	876306	637057	637580	2	294,165,	0,294,	637057,637415,
417	9	0	0	0	0	1	66	+	Gene.60155	426	0	426	xfSc0000049	876306	661554	662046	2	36,390,	0,36,	661554,661656,
473	10	0	0	0	0	1	64	-	Gene.61242	483	0	483	xfSc0000049	876306	632459	633006	2	166,317,	0,166,	632459,632689,
664	17	0	0	0	0	2	128	+	Gene.60156	681	0	681	xfSc0000049	876306	661554	662363	3	36,395,250,	0,36,431,	661554,661656,662113,
658	23	0	0	0	0	2	127	-	Gene.60157	681	0	681	xfSc0000049	876306	657186	657994	3	250,395,36,	0,250,645,	657186,657498,657958,
418	14	0	0	0	0	1	63	+	Gene.60158	432	0	432	xfSc0000049	876306	651008	651503	2	344,88,	0,344,	651008,651415,
659	22	0	0	0	0	2	135	+	Gene.60159	681	0	681	xfSc0000049	876306	654369	655185	3	36,395,250,	0,36,431,	654369,654478,654935,
330	3	0	0	0	0	1	64	+	Gene.47437	333	0	333	xfSc0000049	876306	641233	641630	2	123,210,	0,123,	641233,641420,
336	0	0	0	0	0	1	54	+	Gene.10794	336	0	336	Sc0000008	11667253	5452607	5452997	2	147,189,	0,147,	5452607,5452808,
559	11	0	0	0	0	1	59	-	Gene.47438	582	12	582	xfSc0000049	876306	636644	637273	2	253,317,	0,253,	636644,636956,
467	1	0	0	0	0	2	10916	+	Gene.52992	468	0	468	xfSc0000019	2215931	1114321	1125705	3	94,201,173,	0,94,295,	1114321,1125262,1125532,
790	2	0	0	1	6	5	11463	+	Gene.52993	798	0	798	xfSc0000019	2215931	1114321	1126576	7	94,201,161,98,141,24,73,	0,94,295,456,554,695,725,	1114321,1125262,1125532,1125762,1126142,1126479,1126503,
546	0	0	0	0	0	1	60	-	Gene.28120	546	0	546	xfSc0000049	876306	619724	620330	2	187,359,	0,187,	619724,619971,
357	0	0	0	0	0	0	0	+	Gene.28121	357	0	357	xfSc0000049	876306	629773	630130	1	357,	0,	629773,
357	0	0	0	0	0	0	0	-	Gene.28122	357	0	357	xfSc0000049	876306	632685	633042	1	357,	0,	632685,
357	0	0	0	0	0	0	0	-	Gene.28123	357	0	357	xfSc0000049	876306	636952	637309	1	357,	0,	636952,
357	0	0	0	0	0	0	0	+	Gene.28124	357	0	357	xfSc0000049	876306	639275	639632	1	357,	0,	639275,
363	0	0	0	0	0	0	0	+	Gene.28125	363	0	363	xfSc0000049	876306	641483	641846	1	363,	0,	641483,
774	0	0	0	0	0	2	1620	+	Gene.28126	774	0	774	xfSc0000049	876306	647820	650214	3	123,395,256,	0,123,518,	647820,649490,649958,
759	0	0	0	0	0	2	135	+	Gene.28128	759	0	759	xfSc0000049	876306	654291	655185	3	114,395,250,	0,114,509,	654291,654478,654935,
354	0	0	0	0	0	0	0	-	Gene.28129	354	0	354	xfSc0000049	876306	657506	657860	1	354,	0,	657506,
1263	0	0	0	0	0	4	11267	+	Gene.25790	1263	0	1263	xfSc0000019	2215931	1114321	1126851	5	94,201,161,98,709,	0,94,295,456,554,	1114321,1125262,1125532,1125762,1126142,
774	6	0	0	0	0	2	279	-	Gene.44416	780	0	780	xfSc0000049	876306	612174	613233	3	268,392,120,	0,268,660,	612174,612667,613113,
764	7	0	0	0	0	2	126	-	Gene.44417	771	0	771	xfSc0000049	876306	619652	620549	3	259,392,120,	0,259,651,	619652,619971,620429,
765	12	0	0	0	0	2	629	+	Gene.44418	777	0	777	xfSc0000049	876306	613829	615235	3	126,395,256,	0,126,521,	613829,614513,614979,
641	10	0	0	0	0	3	175	+	Gene.52908	651	0	651	Sc0000008	11667253	5452601	5453427	4	153,279,125,94,	0,153,432,557,	5452601,5452808,5453152,5453333,
500	9	0	0	0	0	1	72	+	Gene.44419	513	0	509	xfSc0000049	876306	650771	651352	2	114,395,	0,114,	650771,650957,
758	13	0	0	0	0	2	125	-	Gene.46036	771	0	771	Sc0000031	2116045	1768245	1769141	3	253,386,132,	0,253,639,	1768245,1768564,1769009,
1431	0	0	0	0	0	4	3115	+	Gene.115	1431	0	1431	Sc0000000	29020012	2020885	2025431	5	276,230,349,227,349,	0,276,506,855,1082,	2020885,2024096,2024390,2024801,2025082,
459	0	0	0	0	0	1	51	+	Gene.35042	459	0	459	Sc0000002	16489591	8674485	8674995	2	165,294,	0,165,	8674485,8674701,
294	4	0	0	0	0	1	1547	+	Gene.60161	303	0	298	xfSc0000049	876306	647820	649665	2	123,175,	0,123,	647820,649490,
485	4	0	0	0	0	1	55	-	Gene.61235	489	0	489	xfSc0000049	876306	618006	618550	2	345,144,	0,345,	618006,618406,
308	7	0	0	0	0	1	1547	+	Gene.60162	315	0	315	xfSc0000049	876306	647820	649682	2	123,192,	0,123,	647820,649490,
581	1	0	0	0	0	2	14248	+	Gene.47440	582	0	582	xfSc0000049	876306	625112	639942	3	86,243,253,	0,86,329,	625112,639385,639689,
858	0	0	0	0	0	3	4922	-	Gene.4196	858	0	858	Sc0000002	16489591	2583943	2589723	4	253,245,150,210,	0,253,498,648,	2583943,2584263,2587913,2589513,
756	12	0	0	0	0	2	117	-	Gene.61236	768	0	768	xfSc0000049	876306	617647	618532	3	250,392,126,	0,250,642,	617647,617959,618406,
440	10	0	0	0	0	1	52	+	Gene.47441	450	0	450	xfSc0000049	876306	624871	625373	2	123,327,	0,123,	624871,625046,
435	0	0	0	0	0	2	15873	-	Gene.4197	435	0	435	Sc0000002	16489591	2591886	2608194	3	117,150,168,	0,117,267,	2591886,2604259,2608026,
673	54	0	0	2	47	4	173	+	Gene.61237	774	0	774	xfSc0000049	876306	629544	630444	6	123,265,30,3,50,256,	0,123,434,464,468,518,	629544,629731,630042,630073,630076,630188,
451	11	0	0	0	0	1	63	+	Gene.58022	462	0	462	xfSc0000049	876306	651140	651665	2	212,250,	0,212,	651140,651415,
297	6	0	0	0	0	1	69	-	Gene.47442	303	0	303	xfSc0000049	876306	632904	633276	2	180,123,	0,180,	632904,633153,
397	5	0	0	0	0	1	57	+	Gene.61238	402	0	402	xfSc0000049	876306	639053	639512	2	123,279,	0,123,	639053,639233,
450	6	0	0	0	0	1	64	+	Gene.61239	456	0	456	xfSc0000049	876306	629544	630064	2	123,333,	0,123,	629544,629731,
304	8	0	0	0	0	1	62	+	Gene.58024	312	0	312	xfSc0000049	876306	654811	655185	2	62,250,	0,62,	654811,654935,
548	7	0	0	0	0	1	73	+	Gene.50802	555	0	555	xfSc0000049	876306	649586	650214	2	299,256,	0,299,	649586,649958,
449	13	0	0	0	0	1	63	+	Gene.58025	462	0	462	xfSc0000049	876306	651140	651665	2	212,250,	0,212,	651140,651415,
1123	17	0	0	0	0	1	2790	-	Gene.53495	1140	0	1140	Sc0000031	2116045	1769459	1773389	2	286,854,	0,286,	1769459,1772535,
528	12	0	0	0	0	1	61	-	Gene.59266	540	0	540	Sc0000031	2116045	1764519	1765120	2	414,126,	0,414,	1764519,1764994,
699	24	0	0	0	0	2	3815	-	Gene.59267	723	0	723	Sc0000031	2116045	1760549	1765087	3	241,389,93,	0,241,630,	1760549,1760863,1764994,
741	15	0	0	0	0	2	122	-	Gene.59268	756	0	756	Sc0000031	2116045	1764242	1765120	3	241,389,126,	0,241,630,	1764242,1764544,1764994,
513	0	0	0	0	0	1	66	+	Gene.52108	513	0	513	xfSc0000049	876306	641555	642134	2	257,256,	0,257,	641555,641878,
774	0	0	0	0	0	2	119	+	Gene.28114	774	0	774	xfSc0000049	876306	610059	610952	3	123,395,256,	0,123,518,	610059,610236,610696,
510	0	0	0	0	0	1	71	+	Gene.28115	510	0	510	xfSc0000049	876306	614654	615235	2	254,256,	0,254,	614654,614979,
803	12	0	0	1	4	5	15954	-	Gene.44963	819	0	819	Sc0000002	16489591	2591425	2608194	6	253,134,114,150,99,65,	0,253,387,501,651,754,	2591425,2591746,2591889,2604259,2608026,2608129,
693	0	0	0	0	0	2	279	-	Gene.28117	693	0	693	xfSc0000049	876306	612261	613233	3	181,392,120,	0,181,573,	612261,612667,613113,
363	0	0	0	0	0	0	0	-	Gene.28118	363	0	363	xfSc0000049	876306	617955	618318	1	363,	0,	617955,
363	0	0	0	0	0	0	0	-	Gene.28119	363	0	363	xfSc0000049	876306	619967	620330	1	363,	0,	619967,
860	11	0	0	0	0	2	2999	+	Gene.59602	873	0	871	Sc0000000	29020012	2020885	2024755	3	276,231,364,	0,276,507,	2020885,2024096,2024391,
1411	20	0	0	0	0	4	3115	+	Gene.59603	1431	0	1431	Sc0000000	29020012	2020885	2025431	5	276,231,348,227,349,	0,276,507,855,1082,	2020885,2024096,2024391,2024801,2025082,
1468	26	0	0	0	0	5	7185	+	Gene.59604	1494	0	1494	Sc0000000	29020012	2020885	2029564	6	276,231,348,227,292,120,	0,276,507,855,1082,1374,	2020885,2024096,2024391,2024801,2025082,2029444,
743	7	0	0	0	0	2	123	-	Gene.37433	750	0	750	Sc0000031	2116045	1757091	1757964	3	235,389,126,	0,235,624,	1757091,1757396,1757838,
430	2	0	0	0	0	1	2935	+	Gene.59605	432	0	432	Sc0000000	29020012	2020978	2024345	2	183,249,	0,183,	2020978,2024096,
361	20	0	0	0	0	1	72	+	Gene.44421	381	0	381	xfSc0000049	876306	650771	651224	2	114,267,	0,114,	650771,650957,
960	0	0	0	0	0	5	11463	+	Gene.25788	960	0	960	xfSc0000019	2215931	1114321	1126744	6	94,201,161,98,141,265,	0,94,295,456,554,695,	1114321,1125262,1125532,1125762,1126142,1126479,
1095	0	0	0	0	0	5	11435	+	Gene.25789	1095	0	1095	xfSc0000019	2215931	1114321	1126851	6	94,201,161,98,169,372,	0,94,295,456,554,723,	1114321,1125262,1125532,1125762,1126142,1126479,
657	0	0	0	0	0	2	123	-	Gene.20392	657	0	657	Sc0000031	2116045	1757184	1757964	3	142,389,126,	0,142,531,	1757184,1757396,1757838,
755	1	0	0	0	0	2	3815	-	Gene.20393	756	0	756	Sc0000031	2116045	1760549	1765120	3	241,389,126,	0,241,630,	1760549,1764544,1764994,
732	0	0	0	0	0	2	122	-	Gene.20394	732	0	732	Sc0000031	2116045	1764266	1765120	3	217,389,126,	0,217,606,	1764266,1764544,1764994,
762	0	0	0	0	0	2	125	-	Gene.20395	762	0	762	Sc0000031	2116045	1768254	1769141	3	244,386,132,	0,244,630,	1768254,1768564,1769009,
1077	0	0	0	0	0	1	2790	-	Gene.20396	1077	0	1077	Sc0000031	2116045	1769522	1773389	2	223,854,	0,223,	1769522,1772535,
303	0	0	0	0	0	2	1062	+	Gene.34226	303	0	303	xfSc0000023	2065423	218702	220067	3	77,25,201,	0,77,102,	218702,218782,219866,
