# Supplementary material for: Major SCP/TAPS protein expansion in Lucilia cuprina is associated with novel tandem array organisation and domain architecture
Source: Parasit Vectors. 2020 Nov 27;13:598. doi: 10.1186/s13071-020-04476-6 (PMC7694928; doi:10.1186/s13071-020-04476-6)
Supplement: Supplementary file 8 — Additional file 8: Data S5. Output files loaded into IGV to manually determine SCP/TAPS gene models A: Mapped CAP transcripts using BLAT B: Gene prediction tool GeneMark C: Gene prediction tool Exonerate. [file 13071_2020_4476_MOESM8_ESM.zip › Additional file 8B]

Sc0000000	GeneMark.hmm	exon	2433	2473	0	+	.	gene_id "1_g"; transcript_id "1_t";
Sc0000000	GeneMark.hmm	start_codon	2433	2435	.	+	0	gene_id "1_g"; transcript_id "1_t";
Sc0000000	GeneMark.hmm	CDS	2433	2473	.	+	0	gene_id "1_g"; transcript_id "1_t";
Sc0000000	GeneMark.hmm	exon	2509	2586	0	+	.	gene_id "1_g"; transcript_id "1_t";
Sc0000000	GeneMark.hmm	CDS	2509	2586	.	+	1	gene_id "1_g"; transcript_id "1_t";
Sc0000000	GeneMark.hmm	exon	2721	2910	0	+	.	gene_id "1_g"; transcript_id "1_t";
Sc0000000	GeneMark.hmm	CDS	2721	2910	.	+	1	gene_id "1_g"; transcript_id "1_t";
Sc0000000	GeneMark.hmm	stop_codon	2908	2910	.	+	0	gene_id "1_g"; transcript_id "1_t";
Sc0000000	GeneMark.hmm	exon	3102	3177	0	+	.	gene_id "2_g"; transcript_id "2_t";
Sc0000000	GeneMark.hmm	start_codon	3102	3104	.	+	0	gene_id "2_g"; transcript_id "2_t";
Sc0000000	GeneMark.hmm	CDS	3102	3177	.	+	0	gene_id "2_g"; transcript_id "2_t";
Sc0000000	GeneMark.hmm	exon	5778	5872	0	+	.	gene_id "2_g"; transcript_id "2_t";
Sc0000000	GeneMark.hmm	CDS	5778	5872	.	+	2	gene_id "2_g"; transcript_id "2_t";
Sc0000000	GeneMark.hmm	exon	7709	7890	0	+	.	gene_id "2_g"; transcript_id "2_t";
Sc0000000	GeneMark.hmm	CDS	7709	7890	.	+	0	gene_id "2_g"; transcript_id "2_t";
Sc0000000	GeneMark.hmm	exon	7967	8174	0	+	.	gene_id "2_g"; transcript_id "2_t";
Sc0000000	GeneMark.hmm	CDS	7967	8174	.	+	1	gene_id "2_g"; transcript_id "2_t";
Sc0000000	GeneMark.hmm	exon	8499	8562	0	+	.	gene_id "2_g"; transcript_id "2_t";
Sc0000000	GeneMark.hmm	CDS	8499	8562	.	+	0	gene_id "2_g"; transcript_id "2_t";
Sc0000000	GeneMark.hmm	exon	8633	8663	0	+	.	gene_id "2_g"; transcript_id "2_t";
Sc0000000	GeneMark.hmm	CDS	8633	8663	.	+	2	gene_id "2_g"; transcript_id "2_t";
Sc0000000	GeneMark.hmm	exon	8731	8809	0	+	.	gene_id "2_g"; transcript_id "2_t";
Sc0000000	GeneMark.hmm	CDS	8731	8809	.	+	1	gene_id "2_g"; transcript_id "2_t";
Sc0000000	GeneMark.hmm	exon	8866	8927	0	+	.	gene_id "2_g"; transcript_id "2_t";
Sc0000000	GeneMark.hmm	CDS	8866	8927	.	+	0	gene_id "2_g"; transcript_id "2_t";
Sc0000000	GeneMark.hmm	exon	8955	9078	0	+	.	gene_id "2_g"; transcript_id "2_t";
Sc0000000	GeneMark.hmm	CDS	8955	9078	.	+	1	gene_id "2_g"; transcript_id "2_t";
Sc0000000	GeneMark.hmm	stop_codon	9076	9078	.	+	0	gene_id "2_g"; transcript_id "2_t";
Sc0000000	GeneMark.hmm	exon	13360	13728	0	+	.	gene_id "3_g"; transcript_id "3_t";
Sc0000000	GeneMark.hmm	start_codon	13360	13362	.	+	0	gene_id "3_g"; transcript_id "3_t";
Sc0000000	GeneMark.hmm	CDS	13360	13728	.	+	0	gene_id "3_g"; transcript_id "3_t";
Sc0000000	GeneMark.hmm	stop_codon	13726	13728	.	+	0	gene_id "3_g"; transcript_id "3_t";
Sc0000000	GeneMark.hmm	exon	17505	17544	0	-	.	gene_id "4_g"; transcript_id "4_t";
Sc0000000	GeneMark.hmm	stop_codon	17505	17507	.	-	0	gene_id "4_g"; transcript_id "4_t";
Sc0000000	GeneMark.hmm	CDS	17505	17544	.	-	1	gene_id "4_g"; transcript_id "4_t";
Sc0000000	GeneMark.hmm	exon	17603	17691	0	-	.	gene_id "4_g"; transcript_id "4_t";
Sc0000000	GeneMark.hmm	CDS	17603	17691	.	-	0	gene_id "4_g"; transcript_id "4_t";
Sc0000000	GeneMark.hmm	exon	19147	19278	0	-	.	gene_id "4_g"; transcript_id "4_t";
Sc0000000	GeneMark.hmm	CDS	19147	19278	.	-	0	gene_id "4_g"; transcript_id "4_t";
Sc0000000	GeneMark.hmm	exon	19526	19555	0	-	.	gene_id "4_g"; transcript_id "4_t";
Sc0000000	GeneMark.hmm	CDS	19526	19555	.	-	0	gene_id "4_g"; transcript_id "4_t";
Sc0000000	GeneMark.hmm	exon	20064	20129	0	-	.	gene_id "4_g"; transcript_id "4_t";
Sc0000000	GeneMark.hmm	CDS	20064	20129	.	-	0	gene_id "4_g"; transcript_id "4_t";
Sc0000000	GeneMark.hmm	exon	24483	24563	0	-	.	gene_id "4_g"; transcript_id "4_t";
Sc0000000	GeneMark.hmm	CDS	24483	24563	.	-	0	gene_id "4_g"; transcript_id "4_t";
Sc0000000	GeneMark.hmm	exon	24994	25167	0	-	.	gene_id "4_g"; transcript_id "4_t";
Sc0000000	GeneMark.hmm	CDS	24994	25167	.	-	0	gene_id "4_g"; transcript_id "4_t";
Sc0000000	GeneMark.hmm	start_codon	25165	25167	.	-	0	gene_id "4_g"; transcript_id "4_t";
Sc0000000	GeneMark.hmm	exon	42664	43172	0	+	.	gene_id "5_g"; transcript_id "5_t";
Sc0000000	GeneMark.hmm	start_codon	42664	42666	.	+	0	gene_id "5_g"; transcript_id "5_t";
Sc0000000	GeneMark.hmm	CDS	42664	43172	.	+	0	gene_id "5_g"; transcript_id "5_t";
Sc0000000	GeneMark.hmm	exon	43243	44095	0	+	.	gene_id "5_g"; transcript_id "5_t";
Sc0000000	GeneMark.hmm	CDS	43243	44095	.	+	1	gene_id "5_g"; transcript_id "5_t";
Sc0000000	GeneMark.hmm	stop_codon	44093	44095	.	+	0	gene_id "5_g"; transcript_id "5_t";
Sc0000000	GeneMark.hmm	exon	50750	50961	0	+	.	gene_id "6_g"; transcript_id "6_t";
Sc0000000	GeneMark.hmm	start_codon	50750	50752	.	+	0	gene_id "6_g"; transcript_id "6_t";
Sc0000000	GeneMark.hmm	CDS	50750	50961	.	+	0	gene_id "6_g"; transcript_id "6_t";
Sc0000000	GeneMark.hmm	exon	52059	52233	0	+	.	gene_id "6_g"; transcript_id "6_t";
Sc0000000	GeneMark.hmm	CDS	52059	52233	.	+	1	gene_id "6_g"; transcript_id "6_t";
Sc0000000	GeneMark.hmm	exon	52282	52401	0	+	.	gene_id "6_g"; transcript_id "6_t";
Sc0000000	GeneMark.hmm	CDS	52282	52401	.	+	0	gene_id "6_g"; transcript_id "6_t";
Sc0000000	GeneMark.hmm	stop_codon	52399	52401	.	+	0	gene_id "6_g"; transcript_id "6_t";
Sc0000000	GeneMark.hmm	exon	52997	53091	0	+	.	gene_id "7_g"; transcript_id "7_t";
Sc0000000	GeneMark.hmm	start_codon	52997	52999	.	+	0	gene_id "7_g"; transcript_id "7_t";
Sc0000000	GeneMark.hmm	CDS	52997	53091	.	+	0	gene_id "7_g"; transcript_id "7_t";
Sc0000000	GeneMark.hmm	exon	53138	53287	0	+	.	gene_id "7_g"; transcript_id "7_t";
Sc0000000	GeneMark.hmm	CDS	53138	53287	.	+	1	gene_id "7_g"; transcript_id "7_t";
Sc0000000	GeneMark.hmm	exon	53428	53644	0	+	.	gene_id "7_g"; transcript_id "7_t";
Sc0000000	GeneMark.hmm	CDS	53428	53644	.	+	1	gene_id "7_g"; transcript_id "7_t";
Sc0000000	GeneMark.hmm	stop_codon	53642	53644	.	+	0	gene_id "7_g"; transcript_id "7_t";
Sc0000000	GeneMark.hmm	exon	54872	55315	0	-	.	gene_id "8_g"; transcript_id "8_t";
Sc0000000	GeneMark.hmm	stop_codon	54872	54874	.	-	0	gene_id "8_g"; transcript_id "8_t";
Sc0000000	GeneMark.hmm	CDS	54872	55315	.	-	0	gene_id "8_g"; transcript_id "8_t";
Sc0000000	GeneMark.hmm	exon	56003	56086	0	-	.	gene_id "8_g"; transcript_id "8_t";
Sc0000000	GeneMark.hmm	CDS	56003	56086	.	-	0	gene_id "8_g"; transcript_id "8_t";
Sc0000000	GeneMark.hmm	exon	59240	59281	0	-	.	gene_id "8_g"; transcript_id "8_t";
Sc0000000	GeneMark.hmm	CDS	59240	59281	.	-	0	gene_id "8_g"; transcript_id "8_t";
Sc0000000	GeneMark.hmm	exon	59431	59448	0	-	.	gene_id "8_g"; transcript_id "8_t";
Sc0000000	GeneMark.hmm	CDS	59431	59448	.	-	0	gene_id "8_g"; transcript_id "8_t";
Sc0000000	GeneMark.hmm	exon	59830	59847	0	-	.	gene_id "8_g"; transcript_id "8_t";
Sc0000000	GeneMark.hmm	CDS	59830	59847	.	-	0	gene_id "8_g"; transcript_id "8_t";
Sc0000000	GeneMark.hmm	exon	59926	59943	0	-	.	gene_id "8_g"; transcript_id "8_t";
Sc0000000	GeneMark.hmm	CDS	59926	59943	.	-	0	gene_id "8_g"; transcript_id "8_t";
Sc0000000	GeneMark.hmm	exon	60087	60173	0	-	.	gene_id "8_g"; transcript_id "8_t";
Sc0000000	GeneMark.hmm	CDS	60087	60173	.	-	0	gene_id "8_g"; transcript_id "8_t";
Sc0000000	GeneMark.hmm	exon	60294	60308	0	-	.	gene_id "8_g"; transcript_id "8_t";
Sc0000000	GeneMark.hmm	CDS	60294	60308	.	-	0	gene_id "8_g"; transcript_id "8_t";
Sc0000000	GeneMark.hmm	start_codon	60306	60308	.	-	0	gene_id "8_g"; transcript_id "8_t";
Sc0000000	GeneMark.hmm	exon	64964	65078	0	-	.	gene_id "9_g"; transcript_id "9_t";
Sc0000000	GeneMark.hmm	stop_codon	64964	64966	.	-	0	gene_id "9_g"; transcript_id "9_t";
Sc0000000	GeneMark.hmm	CDS	64964	65078	.	-	1	gene_id "9_g"; transcript_id "9_t";
Sc0000000	GeneMark.hmm	exon	65369	66636	0	-	.	gene_id "9_g"; transcript_id "9_t";
Sc0000000	GeneMark.hmm	CDS	65369	66636	.	-	0	gene_id "9_g"; transcript_id "9_t";
Sc0000000	GeneMark.hmm	exon	71387	71416	0	-	.	gene_id "9_g"; transcript_id "9_t";
Sc0000000	GeneMark.hmm	CDS	71387	71416	.	-	0	gene_id "9_g"; transcript_id "9_t";
Sc0000000	GeneMark.hmm	start_codon	71414	71416	.	-	0	gene_id "9_g"; transcript_id "9_t";
Sc0000000	GeneMark.hmm	exon	87595	87632	0	+	.	gene_id "10_g"; transcript_id "10_t";
Sc0000000	GeneMark.hmm	start_codon	87595	87597	.	+	0	gene_id "10_g"; transcript_id "10_t";
Sc0000000	GeneMark.hmm	CDS	87595	87632	.	+	0	gene_id "10_g"; transcript_id "10_t";
Sc0000000	GeneMark.hmm	exon	87667	87833	0	+	.	gene_id "10_g"; transcript_id "10_t";
Sc0000000	GeneMark.hmm	CDS	87667	87833	.	+	1	gene_id "10_g"; transcript_id "10_t";
Sc0000000	GeneMark.hmm	exon	88226	88251	0	+	.	gene_id "10_g"; transcript_id "10_t";
Sc0000000	GeneMark.hmm	CDS	88226	88251	.	+	2	gene_id "10_g"; transcript_id "10_t";
Sc0000000	GeneMark.hmm	exon	88319	88396	0	+	.	gene_id "10_g"; transcript_id "10_t";
Sc0000000	GeneMark.hmm	CDS	88319	88396	.	+	0	gene_id "10_g"; transcript_id "10_t";
Sc0000000	GeneMark.hmm	exon	88664	88760	0	+	.	gene_id "10_g"; transcript_id "10_t";
Sc0000000	GeneMark.hmm	CDS	88664	88760	.	+	0	gene_id "10_g"; transcript_id "10_t";
Sc0000000	GeneMark.hmm	exon	88829	88950	0	+	.	gene_id "10_g"; transcript_id "10_t";
Sc0000000	GeneMark.hmm	CDS	88829	88950	.	+	2	gene_id "10_g"; transcript_id "10_t";
Sc0000000	GeneMark.hmm	exon	89007	89142	0	+	.	gene_id "10_g"; transcript_id "10_t";
Sc0000000	GeneMark.hmm	CDS	89007	89142	.	+	0	gene_id "10_g"; transcript_id "10_t";
Sc0000000	GeneMark.hmm	exon	89213	89268	0	+	.	gene_id "10_g"; transcript_id "10_t";
Sc0000000	GeneMark.hmm	CDS	89213	89268	.	+	2	gene_id "10_g"; transcript_id "10_t";
Sc0000000	GeneMark.hmm	exon	90347	90430	0	+	.	gene_id "10_g"; transcript_id "10_t";
Sc0000000	GeneMark.hmm	CDS	90347	90430	.	+	0	gene_id "10_g"; transcript_id "10_t";
Sc0000000	GeneMark.hmm	stop_codon	90428	90430	.	+	0	gene_id "10_g"; transcript_id "10_t";
Sc0000000	GeneMark.hmm	exon	93700	93729	0	+	.	gene_id "11_g"; transcript_id "11_t";
Sc0000000	GeneMark.hmm	start_codon	93700	93702	.	+	0	gene_id "11_g"; transcript_id "11_t";
Sc0000000	GeneMark.hmm	CDS	93700	93729	.	+	0	gene_id "11_g"; transcript_id "11_t";
Sc0000000	GeneMark.hmm	exon	93908	94040	0	+	.	gene_id "11_g"; transcript_id "11_t";
Sc0000000	GeneMark.hmm	CDS	93908	94040	.	+	0	gene_id "11_g"; transcript_id "11_t";
Sc0000000	GeneMark.hmm	exon	94173	94275	0	+	.	gene_id "11_g"; transcript_id "11_t";
Sc0000000	GeneMark.hmm	CDS	94173	94275	.	+	2	gene_id "11_g"; transcript_id "11_t";
Sc0000000	GeneMark.hmm	exon	94366	94463	0	+	.	gene_id "11_g"; transcript_id "11_t";
Sc0000000	GeneMark.hmm	CDS	94366	94463	.	+	1	gene_id "11_g"; transcript_id "11_t";
Sc0000000	GeneMark.hmm	exon	94529	94616	0	+	.	gene_id "11_g"; transcript_id "11_t";
Sc0000000	GeneMark.hmm	CDS	94529	94616	.	+	2	gene_id "11_g"; transcript_id "11_t";
Sc0000000	GeneMark.hmm	exon	94890	95016	0	+	.	gene_id "11_g"; transcript_id "11_t";
Sc0000000	GeneMark.hmm	CDS	94890	95016	.	+	1	gene_id "11_g"; transcript_id "11_t";
Sc0000000	GeneMark.hmm	stop_codon	95014	95016	.	+	0	gene_id "11_g"; transcript_id "11_t";
Sc0000000	GeneMark.hmm	exon	95554	95688	0	-	.	gene_id "12_g"; transcript_id "12_t";
Sc0000000	GeneMark.hmm	stop_codon	95554	95556	.	-	0	gene_id "12_g"; transcript_id "12_t";
Sc0000000	GeneMark.hmm	CDS	95554	95688	.	-	0	gene_id "12_g"; transcript_id "12_t";
Sc0000000	GeneMark.hmm	exon	95900	96046	0	-	.	gene_id "12_g"; transcript_id "12_t";
Sc0000000	GeneMark.hmm	CDS	95900	96046	.	-	0	gene_id "12_g"; transcript_id "12_t";
Sc0000000	GeneMark.hmm	exon	96239	96391	0	-	.	gene_id "12_g"; transcript_id "12_t";
Sc0000000	GeneMark.hmm	CDS	96239	96391	.	-	0	gene_id "12_g"; transcript_id "12_t";
Sc0000000	GeneMark.hmm	exon	96743	96845	0	-	.	gene_id "12_g"; transcript_id "12_t";
Sc0000000	GeneMark.hmm	CDS	96743	96845	.	-	1	gene_id "12_g"; transcript_id "12_t";
Sc0000000	GeneMark.hmm	exon	96920	96951	0	-	.	gene_id "12_g"; transcript_id "12_t";
Sc0000000	GeneMark.hmm	CDS	96920	96951	.	-	0	gene_id "12_g"; transcript_id "12_t";
Sc0000000	GeneMark.hmm	exon	97019	97138	0	-	.	gene_id "12_g"; transcript_id "12_t";
Sc0000000	GeneMark.hmm	CDS	97019	97138	.	-	0	gene_id "12_g"; transcript_id "12_t";
Sc0000000	GeneMark.hmm	start_codon	97136	97138	.	-	0	gene_id "12_g"; transcript_id "12_t";
Sc0000000	GeneMark.hmm	exon	97196	97248	0	+	.	gene_id "13_g"; transcript_id "13_t";
Sc0000000	GeneMark.hmm	start_codon	97196	97198	.	+	0	gene_id "13_g"; transcript_id "13_t";
Sc0000000	GeneMark.hmm	CDS	97196	97248	.	+	0	gene_id "13_g"; transcript_id "13_t";
Sc0000000	GeneMark.hmm	exon	98044	98089	0	+	.	gene_id "13_g"; transcript_id "13_t";
Sc0000000	GeneMark.hmm	CDS	98044	98089	.	+	1	gene_id "13_g"; transcript_id "13_t";
Sc0000000	GeneMark.hmm	exon	98144	98248	0	+	.	gene_id "13_g"; transcript_id "13_t";
Sc0000000	GeneMark.hmm	CDS	98144	98248	.	+	0	gene_id "13_g"; transcript_id "13_t";
Sc0000000	GeneMark.hmm	exon	98327	98431	0	+	.	gene_id "13_g"; transcript_id "13_t";
Sc0000000	GeneMark.hmm	CDS	98327	98431	.	+	0	gene_id "13_g"; transcript_id "13_t";
Sc0000000	GeneMark.hmm	exon	98475	98489	0	+	.	gene_id "13_g"; transcript_id "13_t";
Sc0000000	GeneMark.hmm	CDS	98475	98489	.	+	0	gene_id "13_g"; transcript_id "13_t";
Sc0000000	GeneMark.hmm	stop_codon	98487	98489	.	+	0	gene_id "13_g"; transcript_id "13_t";
Sc0000000	GeneMark.hmm	exon	99500	99607	0	-	.	gene_id "14_g"; transcript_id "14_t";
Sc0000000	GeneMark.hmm	stop_codon	99500	99502	.	-	0	gene_id "14_g"; transcript_id "14_t";
Sc0000000	GeneMark.hmm	CDS	99500	99607	.	-	0	gene_id "14_g"; transcript_id "14_t";
Sc0000000	GeneMark.hmm	exon	99644	99702	0	-	.	gene_id "14_g"; transcript_id "14_t";
Sc0000000	GeneMark.hmm	CDS	99644	99702	.	-	2	gene_id "14_g"; transcript_id "14_t";
Sc0000000	GeneMark.hmm	exon	99774	99963	0	-	.	gene_id "14_g"; transcript_id "14_t";
Sc0000000	GeneMark.hmm	CDS	99774	99963	.	-	0	gene_id "14_g"; transcript_id "14_t";
Sc0000000	GeneMark.hmm	exon	100096	100137	0	-	.	gene_id "14_g"; transcript_id "14_t";
Sc0000000	GeneMark.hmm	CDS	100096	100137	.	-	0	gene_id "14_g"; transcript_id "14_t";
Sc0000000	GeneMark.hmm	exon	104482	104528	0	-	.	gene_id "14_g"; transcript_id "14_t";
Sc0000000	GeneMark.hmm	CDS	104482	104528	.	-	2	gene_id "14_g"; transcript_id "14_t";
Sc0000000	GeneMark.hmm	exon	104922	105522	0	-	.	gene_id "14_g"; transcript_id "14_t";
Sc0000000	GeneMark.hmm	CDS	104922	105522	.	-	0	gene_id "14_g"; transcript_id "14_t";
Sc0000000	GeneMark.hmm	start_codon	105520	105522	.	-	0	gene_id "14_g"; transcript_id "14_t";
Sc0000000	GeneMark.hmm	exon	112299	112370	0	-	.	gene_id "15_g"; transcript_id "15_t";
Sc0000000	GeneMark.hmm	stop_codon	112299	112301	.	-	0	gene_id "15_g"; transcript_id "15_t";
Sc0000000	GeneMark.hmm	CDS	112299	112370	.	-	0	gene_id "15_g"; transcript_id "15_t";
Sc0000000	GeneMark.hmm	exon	112448	112627	0	-	.	gene_id "15_g"; transcript_id "15_t";
Sc0000000	GeneMark.hmm	CDS	112448	112627	.	-	0	gene_id "15_g"; transcript_id "15_t";
Sc0000000	GeneMark.hmm	exon	113119	113222	0	-	.	gene_id "15_g"; transcript_id "15_t";
Sc0000000	GeneMark.hmm	CDS	113119	113222	.	-	2	gene_id "15_g"; transcript_id "15_t";
Sc0000000	GeneMark.hmm	exon	113276	113369	0	-	.	gene_id "15_g"; transcript_id "15_t";
Sc0000000	GeneMark.hmm	CDS	113276	113369	.	-	0	gene_id "15_g"; transcript_id "15_t";
Sc0000000	GeneMark.hmm	start_codon	113367	113369	.	-	0	gene_id "15_g"; transcript_id "15_t";
Sc0000000	GeneMark.hmm	exon	118388	118421	0	+	.	gene_id "16_g"; transcript_id "16_t";
Sc0000000	GeneMark.hmm	start_codon	118388	118390	.	+	0	gene_id "16_g"; transcript_id "16_t";
Sc0000000	GeneMark.hmm	CDS	118388	118421	.	+	0	gene_id "16_g"; transcript_id "16_t";
Sc0000000	GeneMark.hmm	exon	118511	118565	0	+	.	gene_id "16_g"; transcript_id "16_t";
Sc0000000	GeneMark.hmm	CDS	118511	118565	.	+	2	gene_id "16_g"; transcript_id "16_t";
Sc0000000	GeneMark.hmm	exon	118804	118925	0	+	.	gene_id "16_g"; transcript_id "16_t";
Sc0000000	GeneMark.hmm	CDS	118804	118925	.	+	1	gene_id "16_g"; transcript_id "16_t";
Sc0000000	GeneMark.hmm	exon	119507	119592	0	+	.	gene_id "16_g"; transcript_id "16_t";
Sc0000000	GeneMark.hmm	CDS	119507	119592	.	+	2	gene_id "16_g"; transcript_id "16_t";
Sc0000000	GeneMark.hmm	exon	119841	119943	0	+	.	gene_id "16_g"; transcript_id "16_t";
Sc0000000	GeneMark.hmm	CDS	119841	119943	.	+	0	gene_id "16_g"; transcript_id "16_t";
Sc0000000	GeneMark.hmm	exon	120029	120111	0	+	.	gene_id "16_g"; transcript_id "16_t";
Sc0000000	GeneMark.hmm	CDS	120029	120111	.	+	2	gene_id "16_g"; transcript_id "16_t";
Sc0000000	GeneMark.hmm	stop_codon	120109	120111	.	+	0	gene_id "16_g"; transcript_id "16_t";
Sc0000000	GeneMark.hmm	exon	148847	148886	0	+	.	gene_id "17_g"; transcript_id "17_t";
Sc0000000	GeneMark.hmm	start_codon	148847	148849	.	+	0	gene_id "17_g"; transcript_id "17_t";
Sc0000000	GeneMark.hmm	CDS	148847	148886	.	+	0	gene_id "17_g"; transcript_id "17_t";
Sc0000000	GeneMark.hmm	exon	148954	149017	0	+	.	gene_id "17_g"; transcript_id "17_t";
Sc0000000	GeneMark.hmm	CDS	148954	149017	.	+	2	gene_id "17_g"; transcript_id "17_t";
Sc0000000	GeneMark.hmm	exon	151990	152320	0	+	.	gene_id "17_g"; transcript_id "17_t";
Sc0000000	GeneMark.hmm	CDS	151990	152320	.	+	1	gene_id "17_g"; transcript_id "17_t";
Sc0000000	GeneMark.hmm	stop_codon	152318	152320	.	+	0	gene_id "17_g"; transcript_id "17_t";
Sc0000000	GeneMark.hmm	exon	154966	155129	0	-	.	gene_id "18_g"; transcript_id "18_t";
Sc0000000	GeneMark.hmm	stop_codon	154966	154968	.	-	0	gene_id "18_g"; transcript_id "18_t";
Sc0000000	GeneMark.hmm	CDS	154966	155129	.	-	2	gene_id "18_g"; transcript_id "18_t";
Sc0000000	GeneMark.hmm	exon	156260	156332	0	-	.	gene_id "18_g"; transcript_id "18_t";
Sc0000000	GeneMark.hmm	CDS	156260	156332	.	-	0	gene_id "18_g"; transcript_id "18_t";
Sc0000000	GeneMark.hmm	exon	156391	156488	0	-	.	gene_id "18_g"; transcript_id "18_t";
Sc0000000	GeneMark.hmm	CDS	156391	156488	.	-	2	gene_id "18_g"; transcript_id "18_t";
Sc0000000	GeneMark.hmm	exon	156519	156582	0	-	.	gene_id "18_g"; transcript_id "18_t";
Sc0000000	GeneMark.hmm	CDS	156519	156582	.	-	0	gene_id "18_g"; transcript_id "18_t";
Sc0000000	GeneMark.hmm	start_codon	156580	156582	.	-	0	gene_id "18_g"; transcript_id "18_t";
Sc0000000	GeneMark.hmm	exon	170227	170293	0	-	.	gene_id "19_g"; transcript_id "19_t";
Sc0000000	GeneMark.hmm	stop_codon	170227	170229	.	-	0	gene_id "19_g"; transcript_id "19_t";
Sc0000000	GeneMark.hmm	CDS	170227	170293	.	-	1	gene_id "19_g"; transcript_id "19_t";
Sc0000000	GeneMark.hmm	exon	170465	170564	0	-	.	gene_id "19_g"; transcript_id "19_t";
Sc0000000	GeneMark.hmm	CDS	170465	170564	.	-	2	gene_id "19_g"; transcript_id "19_t";
Sc0000000	GeneMark.hmm	exon	176703	176826	0	-	.	gene_id "19_g"; transcript_id "19_t";
Sc0000000	GeneMark.hmm	CDS	176703	176826	.	-	0	gene_id "19_g"; transcript_id "19_t";
Sc0000000	GeneMark.hmm	exon	177033	177110	0	-	.	gene_id "19_g"; transcript_id "19_t";
Sc0000000	GeneMark.hmm	CDS	177033	177110	.	-	0	gene_id "19_g"; transcript_id "19_t";
Sc0000000	GeneMark.hmm	exon	177153	177523	0	-	.	gene_id "19_g"; transcript_id "19_t";
Sc0000000	GeneMark.hmm	CDS	177153	177523	.	-	2	gene_id "19_g"; transcript_id "19_t";
Sc0000000	GeneMark.hmm	exon	177549	177663	0	-	.	gene_id "19_g"; transcript_id "19_t";
Sc0000000	GeneMark.hmm	CDS	177549	177663	.	-	0	gene_id "19_g"; transcript_id "19_t";
Sc0000000	GeneMark.hmm	exon	177755	177879	0	-	.	gene_id "19_g"; transcript_id "19_t";
Sc0000000	GeneMark.hmm	CDS	177755	177879	.	-	2	gene_id "19_g"; transcript_id "19_t";
Sc0000000	GeneMark.hmm	exon	178001	178010	0	-	.	gene_id "19_g"; transcript_id "19_t";
Sc0000000	GeneMark.hmm	CDS	178001	178010	.	-	0	gene_id "19_g"; transcript_id "19_t";
Sc0000000	GeneMark.hmm	exon	178072	178215	0	-	.	gene_id "19_g"; transcript_id "19_t";
Sc0000000	GeneMark.hmm	CDS	178072	178215	.	-	0	gene_id "19_g"; transcript_id "19_t";
Sc0000000	GeneMark.hmm	exon	181060	181119	0	-	.	gene_id "19_g"; transcript_id "19_t";
Sc0000000	GeneMark.hmm	CDS	181060	181119	.	-	0	gene_id "19_g"; transcript_id "19_t";
Sc0000000	GeneMark.hmm	start_codon	181117	181119	.	-	0	gene_id "19_g"; transcript_id "19_t";
Sc0000000	GeneMark.hmm	exon	181514	181525	0	+	.	gene_id "20_g"; transcript_id "20_t";
Sc0000000	GeneMark.hmm	start_codon	181514	181516	.	+	0	gene_id "20_g"; transcript_id "20_t";
Sc0000000	GeneMark.hmm	CDS	181514	181525	.	+	0	gene_id "20_g"; transcript_id "20_t";
Sc0000000	GeneMark.hmm	exon	181716	181731	0	+	.	gene_id "20_g"; transcript_id "20_t";
Sc0000000	GeneMark.hmm	CDS	181716	181731	.	+	0	gene_id "20_g"; transcript_id "20_t";
Sc0000000	GeneMark.hmm	exon	181844	181971	0	+	.	gene_id "20_g"; transcript_id "20_t";
Sc0000000	GeneMark.hmm	CDS	181844	181971	.	+	2	gene_id "20_g"; transcript_id "20_t";
Sc0000000	GeneMark.hmm	exon	182036	182090	0	+	.	gene_id "20_g"; transcript_id "20_t";
Sc0000000	GeneMark.hmm	CDS	182036	182090	.	+	0	gene_id "20_g"; transcript_id "20_t";
Sc0000000	GeneMark.hmm	exon	185809	186026	0	+	.	gene_id "20_g"; transcript_id "20_t";
Sc0000000	GeneMark.hmm	CDS	185809	186026	.	+	2	gene_id "20_g"; transcript_id "20_t";
Sc0000000	GeneMark.hmm	stop_codon	186024	186026	.	+	0	gene_id "20_g"; transcript_id "20_t";
Sc0000000	GeneMark.hmm	exon	197323	197399	0	+	.	gene_id "21_g"; transcript_id "21_t";
Sc0000000	GeneMark.hmm	start_codon	197323	197325	.	+	0	gene_id "21_g"; transcript_id "21_t";
Sc0000000	GeneMark.hmm	CDS	197323	197399	.	+	0	gene_id "21_g"; transcript_id "21_t";
Sc0000000	GeneMark.hmm	exon	197420	197456	0	+	.	gene_id "21_g"; transcript_id "21_t";
Sc0000000	GeneMark.hmm	CDS	197420	197456	.	+	1	gene_id "21_g"; transcript_id "21_t";
Sc0000000	GeneMark.hmm	exon	197531	197659	0	+	.	gene_id "21_g"; transcript_id "21_t";
Sc0000000	GeneMark.hmm	CDS	197531	197659	.	+	0	gene_id "21_g"; transcript_id "21_t";
Sc0000000	GeneMark.hmm	exon	197702	197708	0	+	.	gene_id "21_g"; transcript_id "21_t";
Sc0000000	GeneMark.hmm	CDS	197702	197708	.	+	0	gene_id "21_g"; transcript_id "21_t";
Sc0000000	GeneMark.hmm	exon	197768	197826	0	+	.	gene_id "21_g"; transcript_id "21_t";
Sc0000000	GeneMark.hmm	CDS	197768	197826	.	+	2	gene_id "21_g"; transcript_id "21_t";
Sc0000000	GeneMark.hmm	exon	197869	197886	0	+	.	gene_id "21_g"; transcript_id "21_t";
Sc0000000	GeneMark.hmm	CDS	197869	197886	.	+	0	gene_id "21_g"; transcript_id "21_t";
Sc0000000	GeneMark.hmm	stop_codon	197884	197886	.	+	0	gene_id "21_g"; transcript_id "21_t";
Sc0000000	GeneMark.hmm	exon	198031	198101	0	-	.	gene_id "22_g"; transcript_id "22_t";
Sc0000000	GeneMark.hmm	stop_codon	198031	198033	.	-	0	gene_id "22_g"; transcript_id "22_t";
Sc0000000	GeneMark.hmm	CDS	198031	198101	.	-	2	gene_id "22_g"; transcript_id "22_t";
Sc0000000	GeneMark.hmm	exon	198189	198294	0	-	.	gene_id "22_g"; transcript_id "22_t";
Sc0000000	GeneMark.hmm	CDS	198189	198294	.	-	0	gene_id "22_g"; transcript_id "22_t";
Sc0000000	GeneMark.hmm	exon	198316	198386	0	-	.	gene_id "22_g"; transcript_id "22_t";
Sc0000000	GeneMark.hmm	CDS	198316	198386	.	-	2	gene_id "22_g"; transcript_id "22_t";
Sc0000000	GeneMark.hmm	exon	198451	198517	0	-	.	gene_id "22_g"; transcript_id "22_t";
Sc0000000	GeneMark.hmm	CDS	198451	198517	.	-	0	gene_id "22_g"; transcript_id "22_t";
Sc0000000	GeneMark.hmm	exon	198714	198776	0	-	.	gene_id "22_g"; transcript_id "22_t";
Sc0000000	GeneMark.hmm	CDS	198714	198776	.	-	0	gene_id "22_g"; transcript_id "22_t";
Sc0000000	GeneMark.hmm	exon	198832	198891	0	-	.	gene_id "22_g"; transcript_id "22_t";
Sc0000000	GeneMark.hmm	CDS	198832	198891	.	-	0	gene_id "22_g"; transcript_id "22_t";
Sc0000000	GeneMark.hmm	start_codon	198889	198891	.	-	0	gene_id "22_g"; transcript_id "22_t";
Sc0000000	GeneMark.hmm	exon	212315	212362	0	+	.	gene_id "23_g"; transcript_id "23_t";
Sc0000000	GeneMark.hmm	start_codon	212315	212317	.	+	0	gene_id "23_g"; transcript_id "23_t";
Sc0000000	GeneMark.hmm	CDS	212315	212362	.	+	0	gene_id "23_g"; transcript_id "23_t";
Sc0000000	GeneMark.hmm	exon	214303	214497	0	+	.	gene_id "23_g"; transcript_id "23_t";
Sc0000000	GeneMark.hmm	CDS	214303	214497	.	+	0	gene_id "23_g"; transcript_id "23_t";
Sc0000000	GeneMark.hmm	exon	218475	220923	0	+	.	gene_id "23_g"; transcript_id "23_t";
Sc0000000	GeneMark.hmm	CDS	218475	220923	.	+	0	gene_id "23_g"; transcript_id "23_t";
Sc0000000	GeneMark.hmm	exon	220992	221080	0	+	.	gene_id "23_g"; transcript_id "23_t";
Sc0000000	GeneMark.hmm	CDS	220992	221080	.	+	2	gene_id "23_g"; transcript_id "23_t";
Sc0000000	GeneMark.hmm	stop_codon	221078	221080	.	+	0	gene_id "23_g"; transcript_id "23_t";
Sc0000000	GeneMark.hmm	exon	221404	221454	0	+	.	gene_id "24_g"; transcript_id "24_t";
Sc0000000	GeneMark.hmm	start_codon	221404	221406	.	+	0	gene_id "24_g"; transcript_id "24_t";
Sc0000000	GeneMark.hmm	CDS	221404	221454	.	+	0	gene_id "24_g"; transcript_id "24_t";
Sc0000000	GeneMark.hmm	exon	221485	221526	0	+	.	gene_id "24_g"; transcript_id "24_t";
Sc0000000	GeneMark.hmm	CDS	221485	221526	.	+	0	gene_id "24_g"; transcript_id "24_t";
Sc0000000	GeneMark.hmm	exon	221557	221574	0	+	.	gene_id "24_g"; transcript_id "24_t";
Sc0000000	GeneMark.hmm	CDS	221557	221574	.	+	0	gene_id "24_g"; transcript_id "24_t";
Sc0000000	GeneMark.hmm	exon	221629	221670	0	+	.	gene_id "24_g"; transcript_id "24_t";
Sc0000000	GeneMark.hmm	CDS	221629	221670	.	+	0	gene_id "24_g"; transcript_id "24_t";
Sc0000000	GeneMark.hmm	exon	223649	223870	0	+	.	gene_id "24_g"; transcript_id "24_t";
Sc0000000	GeneMark.hmm	CDS	223649	223870	.	+	0	gene_id "24_g"; transcript_id "24_t";
Sc0000000	GeneMark.hmm	stop_codon	223868	223870	.	+	0	gene_id "24_g"; transcript_id "24_t";
Sc0000000	GeneMark.hmm	exon	233443	233459	0	+	.	gene_id "25_g"; transcript_id "25_t";
Sc0000000	GeneMark.hmm	start_codon	233443	233445	.	+	0	gene_id "25_g"; transcript_id "25_t";
Sc0000000	GeneMark.hmm	CDS	233443	233459	.	+	0	gene_id "25_g"; transcript_id "25_t";
Sc0000000	GeneMark.hmm	exon	236416	236526	0	+	.	gene_id "25_g"; transcript_id "25_t";
Sc0000000	GeneMark.hmm	CDS	236416	236526	.	+	1	gene_id "25_g"; transcript_id "25_t";
Sc0000000	GeneMark.hmm	exon	236786	236847	0	+	.	gene_id "25_g"; transcript_id "25_t";
Sc0000000	GeneMark.hmm	CDS	236786	236847	.	+	1	gene_id "25_g"; transcript_id "25_t";
Sc0000000	GeneMark.hmm	exon	238546	238679	0	+	.	gene_id "25_g"; transcript_id "25_t";
Sc0000000	GeneMark.hmm	CDS	238546	238679	.	+	2	gene_id "25_g"; transcript_id "25_t";
Sc0000000	GeneMark.hmm	exon	238749	238826	0	+	.	gene_id "25_g"; transcript_id "25_t";
Sc0000000	GeneMark.hmm	CDS	238749	238826	.	+	0	gene_id "25_g"; transcript_id "25_t";
Sc0000000	GeneMark.hmm	stop_codon	238824	238826	.	+	0	gene_id "25_g"; transcript_id "25_t";
Sc0000000	GeneMark.hmm	exon	248569	248625	0	-	.	gene_id "26_g"; transcript_id "26_t";
Sc0000000	GeneMark.hmm	stop_codon	248569	248571	.	-	0	gene_id "26_g"; transcript_id "26_t";
Sc0000000	GeneMark.hmm	CDS	248569	248625	.	-	0	gene_id "26_g"; transcript_id "26_t";
Sc0000000	GeneMark.hmm	exon	248688	248770	0	-	.	gene_id "26_g"; transcript_id "26_t";
Sc0000000	GeneMark.hmm	CDS	248688	248770	.	-	2	gene_id "26_g"; transcript_id "26_t";
Sc0000000	GeneMark.hmm	exon	248832	248941	0	-	.	gene_id "26_g"; transcript_id "26_t";
Sc0000000	GeneMark.hmm	CDS	248832	248941	.	-	1	gene_id "26_g"; transcript_id "26_t";
Sc0000000	GeneMark.hmm	exon	250587	250696	0	-	.	gene_id "26_g"; transcript_id "26_t";
Sc0000000	GeneMark.hmm	CDS	250587	250696	.	-	0	gene_id "26_g"; transcript_id "26_t";
Sc0000000	GeneMark.hmm	exon	250751	250820	0	-	.	gene_id "26_g"; transcript_id "26_t";
Sc0000000	GeneMark.hmm	CDS	250751	250820	.	-	1	gene_id "26_g"; transcript_id "26_t";
Sc0000000	GeneMark.hmm	exon	254721	254779	0	-	.	gene_id "26_g"; transcript_id "26_t";
Sc0000000	GeneMark.hmm	CDS	254721	254779	.	-	0	gene_id "26_g"; transcript_id "26_t";
Sc0000000	GeneMark.hmm	exon	254853	255011	0	-	.	gene_id "26_g"; transcript_id "26_t";
Sc0000000	GeneMark.hmm	CDS	254853	255011	.	-	0	gene_id "26_g"; transcript_id "26_t";
Sc0000000	GeneMark.hmm	start_codon	255009	255011	.	-	0	gene_id "26_g"; transcript_id "26_t";
Sc0000000	GeneMark.hmm	exon	261870	262013	0	-	.	gene_id "27_g"; transcript_id "27_t";
Sc0000000	GeneMark.hmm	stop_codon	261870	261872	.	-	0	gene_id "27_g"; transcript_id "27_t";
Sc0000000	GeneMark.hmm	CDS	261870	262013	.	-	0	gene_id "27_g"; transcript_id "27_t";
Sc0000000	GeneMark.hmm	exon	262096	262248	0	-	.	gene_id "27_g"; transcript_id "27_t";
Sc0000000	GeneMark.hmm	CDS	262096	262248	.	-	0	gene_id "27_g"; transcript_id "27_t";
Sc0000000	GeneMark.hmm	exon	262307	262373	0	-	.	gene_id "27_g"; transcript_id "27_t";
Sc0000000	GeneMark.hmm	CDS	262307	262373	.	-	1	gene_id "27_g"; transcript_id "27_t";
Sc0000000	GeneMark.hmm	exon	262651	262870	0	-	.	gene_id "27_g"; transcript_id "27_t";
Sc0000000	GeneMark.hmm	CDS	262651	262870	.	-	2	gene_id "27_g"; transcript_id "27_t";
Sc0000000	GeneMark.hmm	exon	262958	263006	0	-	.	gene_id "27_g"; transcript_id "27_t";
Sc0000000	GeneMark.hmm	CDS	262958	263006	.	-	0	gene_id "27_g"; transcript_id "27_t";
Sc0000000	GeneMark.hmm	exon	263162	263400	0	-	.	gene_id "27_g"; transcript_id "27_t";
Sc0000000	GeneMark.hmm	CDS	263162	263400	.	-	2	gene_id "27_g"; transcript_id "27_t";
Sc0000000	GeneMark.hmm	exon	269320	269372	0	-	.	gene_id "27_g"; transcript_id "27_t";
Sc0000000	GeneMark.hmm	CDS	269320	269372	.	-	1	gene_id "27_g"; transcript_id "27_t";
Sc0000000	GeneMark.hmm	exon	269432	269478	0	-	.	gene_id "27_g"; transcript_id "27_t";
Sc0000000	GeneMark.hmm	CDS	269432	269478	.	-	0	gene_id "27_g"; transcript_id "27_t";
Sc0000000	GeneMark.hmm	start_codon	269476	269478	.	-	0	gene_id "27_g"; transcript_id "27_t";
Sc0000000	GeneMark.hmm	exon	277333	277472	0	-	.	gene_id "28_g"; transcript_id "28_t";
Sc0000000	GeneMark.hmm	stop_codon	277333	277335	.	-	0	gene_id "28_g"; transcript_id "28_t";
Sc0000000	GeneMark.hmm	CDS	277333	277472	.	-	2	gene_id "28_g"; transcript_id "28_t";
Sc0000000	GeneMark.hmm	exon	277617	277713	0	-	.	gene_id "28_g"; transcript_id "28_t";
Sc0000000	GeneMark.hmm	CDS	277617	277713	.	-	0	gene_id "28_g"; transcript_id "28_t";
Sc0000000	GeneMark.hmm	exon	284090	284131	0	-	.	gene_id "28_g"; transcript_id "28_t";
Sc0000000	GeneMark.hmm	CDS	284090	284131	.	-	0	gene_id "28_g"; transcript_id "28_t";
Sc0000000	GeneMark.hmm	exon	291789	291830	0	-	.	gene_id "28_g"; transcript_id "28_t";
Sc0000000	GeneMark.hmm	CDS	291789	291830	.	-	0	gene_id "28_g"; transcript_id "28_t";
Sc0000000	GeneMark.hmm	start_codon	291828	291830	.	-	0	gene_id "28_g"; transcript_id "28_t";
Sc0000000	GeneMark.hmm	exon	298199	298350	0	+	.	gene_id "29_g"; transcript_id "29_t";
Sc0000000	GeneMark.hmm	start_codon	298199	298201	.	+	0	gene_id "29_g"; transcript_id "29_t";
Sc0000000	GeneMark.hmm	CDS	298199	298350	.	+	0	gene_id "29_g"; transcript_id "29_t";
Sc0000000	GeneMark.hmm	exon	298438	298562	0	+	.	gene_id "29_g"; transcript_id "29_t";
Sc0000000	GeneMark.hmm	CDS	298438	298562	.	+	1	gene_id "29_g"; transcript_id "29_t";
Sc0000000	GeneMark.hmm	exon	302675	302733	0	+	.	gene_id "29_g"; transcript_id "29_t";
Sc0000000	GeneMark.hmm	CDS	302675	302733	.	+	2	gene_id "29_g"; transcript_id "29_t";
Sc0000000	GeneMark.hmm	stop_codon	302731	302733	.	+	0	gene_id "29_g"; transcript_id "29_t";
Sc0000000	GeneMark.hmm	exon	325025	325109	0	-	.	gene_id "30_g"; transcript_id "30_t";
Sc0000000	GeneMark.hmm	stop_codon	325025	325027	.	-	0	gene_id "30_g"; transcript_id "30_t";
Sc0000000	GeneMark.hmm	CDS	325025	325109	.	-	1	gene_id "30_g"; transcript_id "30_t";
Sc0000000	GeneMark.hmm	exon	325168	325244	0	-	.	gene_id "30_g"; transcript_id "30_t";
Sc0000000	GeneMark.hmm	CDS	325168	325244	.	-	0	gene_id "30_g"; transcript_id "30_t";
Sc0000000	GeneMark.hmm	exon	332472	332546	0	-	.	gene_id "30_g"; transcript_id "30_t";
Sc0000000	GeneMark.hmm	CDS	332472	332546	.	-	0	gene_id "30_g"; transcript_id "30_t";
Sc0000000	GeneMark.hmm	exon	332842	332964	0	-	.	gene_id "30_g"; transcript_id "30_t";
Sc0000000	GeneMark.hmm	CDS	332842	332964	.	-	0	gene_id "30_g"; transcript_id "30_t";
Sc0000000	GeneMark.hmm	exon	333026	333082	0	-	.	gene_id "30_g"; transcript_id "30_t";
Sc0000000	GeneMark.hmm	CDS	333026	333082	.	-	0	gene_id "30_g"; transcript_id "30_t";
Sc0000000	GeneMark.hmm	start_codon	333080	333082	.	-	0	gene_id "30_g"; transcript_id "30_t";
Sc0000000	GeneMark.hmm	exon	335320	335418	0	+	.	gene_id "31_g"; transcript_id "31_t";
Sc0000000	GeneMark.hmm	start_codon	335320	335322	.	+	0	gene_id "31_g"; transcript_id "31_t";
Sc0000000	GeneMark.hmm	CDS	335320	335418	.	+	0	gene_id "31_g"; transcript_id "31_t";
Sc0000000	GeneMark.hmm	exon	335642	335670	0	+	.	gene_id "31_g"; transcript_id "31_t";
Sc0000000	GeneMark.hmm	CDS	335642	335670	.	+	0	gene_id "31_g"; transcript_id "31_t";
Sc0000000	GeneMark.hmm	exon	339240	339442	0	+	.	gene_id "31_g"; transcript_id "31_t";
Sc0000000	GeneMark.hmm	CDS	339240	339442	.	+	1	gene_id "31_g"; transcript_id "31_t";
Sc0000000	GeneMark.hmm	exon	340159	340213	0	+	.	gene_id "31_g"; transcript_id "31_t";
Sc0000000	GeneMark.hmm	CDS	340159	340213	.	+	2	gene_id "31_g"; transcript_id "31_t";
Sc0000000	GeneMark.hmm	exon	340308	340366	0	+	.	gene_id "31_g"; transcript_id "31_t";
Sc0000000	GeneMark.hmm	CDS	340308	340366	.	+	1	gene_id "31_g"; transcript_id "31_t";
Sc0000000	GeneMark.hmm	exon	340390	340461	0	+	.	gene_id "31_g"; transcript_id "31_t";
Sc0000000	GeneMark.hmm	CDS	340390	340461	.	+	2	gene_id "31_g"; transcript_id "31_t";
Sc0000000	GeneMark.hmm	exon	340516	340604	0	+	.	gene_id "31_g"; transcript_id "31_t";
Sc0000000	GeneMark.hmm	CDS	340516	340604	.	+	2	gene_id "31_g"; transcript_id "31_t";
Sc0000000	GeneMark.hmm	stop_codon	340602	340604	.	+	0	gene_id "31_g"; transcript_id "31_t";
Sc0000000	GeneMark.hmm	exon	340705	340786	0	+	.	gene_id "32_g"; transcript_id "32_t";
Sc0000000	GeneMark.hmm	start_codon	340705	340707	.	+	0	gene_id "32_g"; transcript_id "32_t";
Sc0000000	GeneMark.hmm	CDS	340705	340786	.	+	0	gene_id "32_g"; transcript_id "32_t";
Sc0000000	GeneMark.hmm	exon	340848	341067	0	+	.	gene_id "32_g"; transcript_id "32_t";
Sc0000000	GeneMark.hmm	CDS	340848	341067	.	+	2	gene_id "32_g"; transcript_id "32_t";
Sc0000000	GeneMark.hmm	exon	342627	342721	0	+	.	gene_id "32_g"; transcript_id "32_t";
Sc0000000	GeneMark.hmm	CDS	342627	342721	.	+	1	gene_id "32_g"; transcript_id "32_t";
Sc0000000	GeneMark.hmm	exon	342747	342862	0	+	.	gene_id "32_g"; transcript_id "32_t";
Sc0000000	GeneMark.hmm	CDS	342747	342862	.	+	2	gene_id "32_g"; transcript_id "32_t";
Sc0000000	GeneMark.hmm	stop_codon	342860	342862	.	+	0	gene_id "32_g"; transcript_id "32_t";
Sc0000000	GeneMark.hmm	exon	342885	342941	0	-	.	gene_id "33_g"; transcript_id "33_t";
Sc0000000	GeneMark.hmm	stop_codon	342885	342887	.	-	0	gene_id "33_g"; transcript_id "33_t";
Sc0000000	GeneMark.hmm	CDS	342885	342941	.	-	0	gene_id "33_g"; transcript_id "33_t";
Sc0000000	GeneMark.hmm	exon	344230	344260	0	-	.	gene_id "33_g"; transcript_id "33_t";
Sc0000000	GeneMark.hmm	CDS	344230	344260	.	-	1	gene_id "33_g"; transcript_id "33_t";
Sc0000000	GeneMark.hmm	exon	344318	344391	0	-	.	gene_id "33_g"; transcript_id "33_t";
Sc0000000	GeneMark.hmm	CDS	344318	344391	.	-	0	gene_id "33_g"; transcript_id "33_t";
Sc0000000	GeneMark.hmm	exon	345145	345249	0	-	.	gene_id "33_g"; transcript_id "33_t";
Sc0000000	GeneMark.hmm	CDS	345145	345249	.	-	0	gene_id "33_g"; transcript_id "33_t";
Sc0000000	GeneMark.hmm	exon	345332	345476	0	-	.	gene_id "33_g"; transcript_id "33_t";
Sc0000000	GeneMark.hmm	CDS	345332	345476	.	-	1	gene_id "33_g"; transcript_id "33_t";
Sc0000000	GeneMark.hmm	exon	346571	346674	0	-	.	gene_id "33_g"; transcript_id "33_t";
Sc0000000	GeneMark.hmm	CDS	346571	346674	.	-	0	gene_id "33_g"; transcript_id "33_t";
Sc0000000	GeneMark.hmm	exon	346737	346887	0	-	.	gene_id "33_g"; transcript_id "33_t";
Sc0000000	GeneMark.hmm	CDS	346737	346887	.	-	1	gene_id "33_g"; transcript_id "33_t";
Sc0000000	GeneMark.hmm	exon	347006	347046	0	-	.	gene_id "33_g"; transcript_id "33_t";
Sc0000000	GeneMark.hmm	CDS	347006	347046	.	-	0	gene_id "33_g"; transcript_id "33_t";
Sc0000000	GeneMark.hmm	exon	347075	347105	0	-	.	gene_id "33_g"; transcript_id "33_t";
Sc0000000	GeneMark.hmm	CDS	347075	347105	.	-	1	gene_id "33_g"; transcript_id "33_t";
Sc0000000	GeneMark.hmm	exon	347166	347212	0	-	.	gene_id "33_g"; transcript_id "33_t";
Sc0000000	GeneMark.hmm	CDS	347166	347212	.	-	0	gene_id "33_g"; transcript_id "33_t";
Sc0000000	GeneMark.hmm	start_codon	347210	347212	.	-	0	gene_id "33_g"; transcript_id "33_t";
Sc0000000	GeneMark.hmm	exon	379874	379907	0	+	.	gene_id "34_g"; transcript_id "34_t";
Sc0000000	GeneMark.hmm	start_codon	379874	379876	.	+	0	gene_id "34_g"; transcript_id "34_t";
Sc0000000	GeneMark.hmm	CDS	379874	379907	.	+	0	gene_id "34_g"; transcript_id "34_t";
Sc0000000	GeneMark.hmm	exon	380522	380661	0	+	.	gene_id "34_g"; transcript_id "34_t";
Sc0000000	GeneMark.hmm	CDS	380522	380661	.	+	2	gene_id "34_g"; transcript_id "34_t";
Sc0000000	GeneMark.hmm	exon	380704	380727	0	+	.	gene_id "34_g"; transcript_id "34_t";
Sc0000000	GeneMark.hmm	CDS	380704	380727	.	+	0	gene_id "34_g"; transcript_id "34_t";
Sc0000000	GeneMark.hmm	exon	380782	380919	0	+	.	gene_id "34_g"; transcript_id "34_t";
Sc0000000	GeneMark.hmm	CDS	380782	380919	.	+	0	gene_id "34_g"; transcript_id "34_t";
Sc0000000	GeneMark.hmm	exon	380950	380985	0	+	.	gene_id "34_g"; transcript_id "34_t";
Sc0000000	GeneMark.hmm	CDS	380950	380985	.	+	0	gene_id "34_g"; transcript_id "34_t";
Sc0000000	GeneMark.hmm	stop_codon	380983	380985	.	+	0	gene_id "34_g"; transcript_id "34_t";
Sc0000000	GeneMark.hmm	exon	383107	383199	0	+	.	gene_id "35_g"; transcript_id "35_t";
Sc0000000	GeneMark.hmm	start_codon	383107	383109	.	+	0	gene_id "35_g"; transcript_id "35_t";
Sc0000000	GeneMark.hmm	CDS	383107	383199	.	+	0	gene_id "35_g"; transcript_id "35_t";
Sc0000000	GeneMark.hmm	exon	384887	384961	0	+	.	gene_id "35_g"; transcript_id "35_t";
Sc0000000	GeneMark.hmm	CDS	384887	384961	.	+	0	gene_id "35_g"; transcript_id "35_t";
Sc0000000	GeneMark.hmm	exon	385017	385073	0	+	.	gene_id "35_g"; transcript_id "35_t";
Sc0000000	GeneMark.hmm	CDS	385017	385073	.	+	0	gene_id "35_g"; transcript_id "35_t";
Sc0000000	GeneMark.hmm	exon	385122	385207	0	+	.	gene_id "35_g"; transcript_id "35_t";
Sc0000000	GeneMark.hmm	CDS	385122	385207	.	+	0	gene_id "35_g"; transcript_id "35_t";
Sc0000000	GeneMark.hmm	exon	385278	385438	0	+	.	gene_id "35_g"; transcript_id "35_t";
Sc0000000	GeneMark.hmm	CDS	385278	385438	.	+	1	gene_id "35_g"; transcript_id "35_t";
Sc0000000	GeneMark.hmm	exon	385509	385631	0	+	.	gene_id "35_g"; transcript_id "35_t";
Sc0000000	GeneMark.hmm	CDS	385509	385631	.	+	2	gene_id "35_g"; transcript_id "35_t";
Sc0000000	GeneMark.hmm	exon	385785	385918	0	+	.	gene_id "35_g"; transcript_id "35_t";
Sc0000000	GeneMark.hmm	CDS	385785	385918	.	+	2	gene_id "35_g"; transcript_id "35_t";
Sc0000000	GeneMark.hmm	exon	385986	386101	0	+	.	gene_id "35_g"; transcript_id "35_t";
Sc0000000	GeneMark.hmm	CDS	385986	386101	.	+	0	gene_id "35_g"; transcript_id "35_t";
Sc0000000	GeneMark.hmm	exon	386140	386174	0	+	.	gene_id "35_g"; transcript_id "35_t";
Sc0000000	GeneMark.hmm	CDS	386140	386174	.	+	1	gene_id "35_g"; transcript_id "35_t";
Sc0000000	GeneMark.hmm	exon	386268	386656	0	+	.	gene_id "35_g"; transcript_id "35_t";
Sc0000000	GeneMark.hmm	CDS	386268	386656	.	+	2	gene_id "35_g"; transcript_id "35_t";
Sc0000000	GeneMark.hmm	exon	387395	387433	0	+	.	gene_id "35_g"; transcript_id "35_t";
Sc0000000	GeneMark.hmm	CDS	387395	387433	.	+	0	gene_id "35_g"; transcript_id "35_t";
Sc0000000	GeneMark.hmm	exon	387501	387626	0	+	.	gene_id "35_g"; transcript_id "35_t";
Sc0000000	GeneMark.hmm	CDS	387501	387626	.	+	0	gene_id "35_g"; transcript_id "35_t";
Sc0000000	GeneMark.hmm	stop_codon	387624	387626	.	+	0	gene_id "35_g"; transcript_id "35_t";
Sc0000000	GeneMark.hmm	exon	393132	393152	0	+	.	gene_id "36_g"; transcript_id "36_t";
Sc0000000	GeneMark.hmm	start_codon	393132	393134	.	+	0	gene_id "36_g"; transcript_id "36_t";
Sc0000000	GeneMark.hmm	CDS	393132	393152	.	+	0	gene_id "36_g"; transcript_id "36_t";
Sc0000000	GeneMark.hmm	exon	393418	393480	0	+	.	gene_id "36_g"; transcript_id "36_t";
Sc0000000	GeneMark.hmm	CDS	393418	393480	.	+	0	gene_id "36_g"; transcript_id "36_t";
Sc0000000	GeneMark.hmm	exon	393558	393634	0	+	.	gene_id "36_g"; transcript_id "36_t";
Sc0000000	GeneMark.hmm	CDS	393558	393634	.	+	0	gene_id "36_g"; transcript_id "36_t";
Sc0000000	GeneMark.hmm	exon	393744	393924	0	+	.	gene_id "36_g"; transcript_id "36_t";
Sc0000000	GeneMark.hmm	CDS	393744	393924	.	+	1	gene_id "36_g"; transcript_id "36_t";
Sc0000000	GeneMark.hmm	exon	393956	394018	0	+	.	gene_id "36_g"; transcript_id "36_t";
Sc0000000	GeneMark.hmm	CDS	393956	394018	.	+	0	gene_id "36_g"; transcript_id "36_t";
Sc0000000	GeneMark.hmm	stop_codon	394016	394018	.	+	0	gene_id "36_g"; transcript_id "36_t";
Sc0000000	GeneMark.hmm	exon	400025	400052	0	+	.	gene_id "37_g"; transcript_id "37_t";
Sc0000000	GeneMark.hmm	start_codon	400025	400027	.	+	0	gene_id "37_g"; transcript_id "37_t";
Sc0000000	GeneMark.hmm	CDS	400025	400052	.	+	0	gene_id "37_g"; transcript_id "37_t";
Sc0000000	GeneMark.hmm	exon	400128	400225	0	+	.	gene_id "37_g"; transcript_id "37_t";
Sc0000000	GeneMark.hmm	CDS	400128	400225	.	+	2	gene_id "37_g"; transcript_id "37_t";
Sc0000000	GeneMark.hmm	exon	400288	400305	0	+	.	gene_id "37_g"; transcript_id "37_t";
Sc0000000	GeneMark.hmm	CDS	400288	400305	.	+	0	gene_id "37_g"; transcript_id "37_t";
Sc0000000	GeneMark.hmm	exon	400366	400457	0	+	.	gene_id "37_g"; transcript_id "37_t";
Sc0000000	GeneMark.hmm	CDS	400366	400457	.	+	0	gene_id "37_g"; transcript_id "37_t";
Sc0000000	GeneMark.hmm	exon	402997	403078	0	+	.	gene_id "37_g"; transcript_id "37_t";
Sc0000000	GeneMark.hmm	CDS	402997	403078	.	+	1	gene_id "37_g"; transcript_id "37_t";
Sc0000000	GeneMark.hmm	stop_codon	403076	403078	.	+	0	gene_id "37_g"; transcript_id "37_t";
Sc0000000	GeneMark.hmm	exon	403706	403782	0	-	.	gene_id "38_g"; transcript_id "38_t";
Sc0000000	GeneMark.hmm	stop_codon	403706	403708	.	-	0	gene_id "38_g"; transcript_id "38_t";
Sc0000000	GeneMark.hmm	CDS	403706	403782	.	-	2	gene_id "38_g"; transcript_id "38_t";
Sc0000000	GeneMark.hmm	exon	404277	404599	0	-	.	gene_id "38_g"; transcript_id "38_t";
Sc0000000	GeneMark.hmm	CDS	404277	404599	.	-	1	gene_id "38_g"; transcript_id "38_t";
Sc0000000	GeneMark.hmm	exon	405027	405154	0	-	.	gene_id "38_g"; transcript_id "38_t";
Sc0000000	GeneMark.hmm	CDS	405027	405154	.	-	0	gene_id "38_g"; transcript_id "38_t";
Sc0000000	GeneMark.hmm	exon	405216	405324	0	-	.	gene_id "38_g"; transcript_id "38_t";
Sc0000000	GeneMark.hmm	CDS	405216	405324	.	-	1	gene_id "38_g"; transcript_id "38_t";
Sc0000000	GeneMark.hmm	exon	405811	405890	0	-	.	gene_id "38_g"; transcript_id "38_t";
Sc0000000	GeneMark.hmm	CDS	405811	405890	.	-	0	gene_id "38_g"; transcript_id "38_t";
Sc0000000	GeneMark.hmm	exon	405937	406010	0	-	.	gene_id "38_g"; transcript_id "38_t";
Sc0000000	GeneMark.hmm	CDS	405937	406010	.	-	2	gene_id "38_g"; transcript_id "38_t";
Sc0000000	GeneMark.hmm	exon	406082	406139	0	-	.	gene_id "38_g"; transcript_id "38_t";
Sc0000000	GeneMark.hmm	CDS	406082	406139	.	-	0	gene_id "38_g"; transcript_id "38_t";
Sc0000000	GeneMark.hmm	start_codon	406137	406139	.	-	0	gene_id "38_g"; transcript_id "38_t";
Sc0000000	GeneMark.hmm	exon	425340	425365	0	-	.	gene_id "39_g"; transcript_id "39_t";
Sc0000000	GeneMark.hmm	stop_codon	425340	425342	.	-	0	gene_id "39_g"; transcript_id "39_t";
Sc0000000	GeneMark.hmm	CDS	425340	425365	.	-	2	gene_id "39_g"; transcript_id "39_t";
Sc0000000	GeneMark.hmm	exon	425434	425542	0	-	.	gene_id "39_g"; transcript_id "39_t";
Sc0000000	GeneMark.hmm	CDS	425434	425542	.	-	0	gene_id "39_g"; transcript_id "39_t";
Sc0000000	GeneMark.hmm	exon	425603	425698	0	-	.	gene_id "39_g"; transcript_id "39_t";
Sc0000000	GeneMark.hmm	CDS	425603	425698	.	-	0	gene_id "39_g"; transcript_id "39_t";
Sc0000000	GeneMark.hmm	exon	425905	425976	0	-	.	gene_id "39_g"; transcript_id "39_t";
Sc0000000	GeneMark.hmm	CDS	425905	425976	.	-	0	gene_id "39_g"; transcript_id "39_t";
Sc0000000	GeneMark.hmm	start_codon	425974	425976	.	-	0	gene_id "39_g"; transcript_id "39_t";
Sc0000000	GeneMark.hmm	exon	430514	430518	0	+	.	gene_id "40_g"; transcript_id "40_t";
Sc0000000	GeneMark.hmm	start_codon	430514	430516	.	+	0	gene_id "40_g"; transcript_id "40_t";
Sc0000000	GeneMark.hmm	CDS	430514	430518	.	+	0	gene_id "40_g"; transcript_id "40_t";
Sc0000000	GeneMark.hmm	exon	430558	430729	0	+	.	gene_id "40_g"; transcript_id "40_t";
Sc0000000	GeneMark.hmm	CDS	430558	430729	.	+	1	gene_id "40_g"; transcript_id "40_t";
Sc0000000	GeneMark.hmm	exon	431217	431291	0	+	.	gene_id "40_g"; transcript_id "40_t";
Sc0000000	GeneMark.hmm	CDS	431217	431291	.	+	0	gene_id "40_g"; transcript_id "40_t";
Sc0000000	GeneMark.hmm	exon	431337	431666	0	+	.	gene_id "40_g"; transcript_id "40_t";
Sc0000000	GeneMark.hmm	CDS	431337	431666	.	+	0	gene_id "40_g"; transcript_id "40_t";
Sc0000000	GeneMark.hmm	stop_codon	431664	431666	.	+	0	gene_id "40_g"; transcript_id "40_t";
Sc0000000	GeneMark.hmm	exon	431697	431792	0	-	.	gene_id "41_g"; transcript_id "41_t";
Sc0000000	GeneMark.hmm	stop_codon	431697	431699	.	-	0	gene_id "41_g"; transcript_id "41_t";
Sc0000000	GeneMark.hmm	CDS	431697	431792	.	-	0	gene_id "41_g"; transcript_id "41_t";
Sc0000000	GeneMark.hmm	exon	431859	431864	0	-	.	gene_id "41_g"; transcript_id "41_t";
Sc0000000	GeneMark.hmm	CDS	431859	431864	.	-	0	gene_id "41_g"; transcript_id "41_t";
Sc0000000	GeneMark.hmm	exon	431931	431936	0	-	.	gene_id "41_g"; transcript_id "41_t";
Sc0000000	GeneMark.hmm	CDS	431931	431936	.	-	0	gene_id "41_g"; transcript_id "41_t";
Sc0000000	GeneMark.hmm	exon	432079	432108	0	-	.	gene_id "41_g"; transcript_id "41_t";
Sc0000000	GeneMark.hmm	CDS	432079	432108	.	-	0	gene_id "41_g"; transcript_id "41_t";
Sc0000000	GeneMark.hmm	exon	432175	432180	0	-	.	gene_id "41_g"; transcript_id "41_t";
Sc0000000	GeneMark.hmm	CDS	432175	432180	.	-	0	gene_id "41_g"; transcript_id "41_t";
Sc0000000	GeneMark.hmm	exon	432247	432252	0	-	.	gene_id "41_g"; transcript_id "41_t";
Sc0000000	GeneMark.hmm	CDS	432247	432252	.	-	0	gene_id "41_g"; transcript_id "41_t";
Sc0000000	GeneMark.hmm	exon	432418	432447	0	-	.	gene_id "41_g"; transcript_id "41_t";
Sc0000000	GeneMark.hmm	CDS	432418	432447	.	-	0	gene_id "41_g"; transcript_id "41_t";
Sc0000000	GeneMark.hmm	exon	432514	432519	0	-	.	gene_id "41_g"; transcript_id "41_t";
Sc0000000	GeneMark.hmm	CDS	432514	432519	.	-	0	gene_id "41_g"; transcript_id "41_t";
Sc0000000	GeneMark.hmm	exon	432545	432559	0	-	.	gene_id "41_g"; transcript_id "41_t";
Sc0000000	GeneMark.hmm	CDS	432545	432559	.	-	0	gene_id "41_g"; transcript_id "41_t";
Sc0000000	GeneMark.hmm	exon	432626	432631	0	-	.	gene_id "41_g"; transcript_id "41_t";
Sc0000000	GeneMark.hmm	CDS	432626	432631	.	-	0	gene_id "41_g"; transcript_id "41_t";
Sc0000000	GeneMark.hmm	exon	432690	432695	0	-	.	gene_id "41_g"; transcript_id "41_t";
Sc0000000	GeneMark.hmm	CDS	432690	432695	.	-	0	gene_id "41_g"; transcript_id "41_t";
Sc0000000	GeneMark.hmm	exon	432721	432735	0	-	.	gene_id "41_g"; transcript_id "41_t";
Sc0000000	GeneMark.hmm	CDS	432721	432735	.	-	0	gene_id "41_g"; transcript_id "41_t";
Sc0000000	GeneMark.hmm	exon	432802	432807	0	-	.	gene_id "41_g"; transcript_id "41_t";
Sc0000000	GeneMark.hmm	CDS	432802	432807	.	-	0	gene_id "41_g"; transcript_id "41_t";
Sc0000000	GeneMark.hmm	exon	432905	432940	0	-	.	gene_id "41_g"; transcript_id "41_t";
Sc0000000	GeneMark.hmm	CDS	432905	432940	.	-	0	gene_id "41_g"; transcript_id "41_t";
Sc0000000	GeneMark.hmm	exon	433007	433060	0	-	.	gene_id "41_g"; transcript_id "41_t";
Sc0000000	GeneMark.hmm	CDS	433007	433060	.	-	0	gene_id "41_g"; transcript_id "41_t";
Sc0000000	GeneMark.hmm	exon	434024	434032	0	-	.	gene_id "41_g"; transcript_id "41_t";
Sc0000000	GeneMark.hmm	CDS	434024	434032	.	-	0	gene_id "41_g"; transcript_id "41_t";
Sc0000000	GeneMark.hmm	start_codon	434030	434032	.	-	0	gene_id "41_g"; transcript_id "41_t";
Sc0000000	GeneMark.hmm	exon	440739	440765	0	+	.	gene_id "42_g"; transcript_id "42_t";
Sc0000000	GeneMark.hmm	start_codon	440739	440741	.	+	0	gene_id "42_g"; transcript_id "42_t";
Sc0000000	GeneMark.hmm	CDS	440739	440765	.	+	0	gene_id "42_g"; transcript_id "42_t";
Sc0000000	GeneMark.hmm	exon	450008	450073	0	+	.	gene_id "42_g"; transcript_id "42_t";
Sc0000000	GeneMark.hmm	CDS	450008	450073	.	+	0	gene_id "42_g"; transcript_id "42_t";
Sc0000000	GeneMark.hmm	exon	450142	450183	0	+	.	gene_id "42_g"; transcript_id "42_t";
Sc0000000	GeneMark.hmm	CDS	450142	450183	.	+	0	gene_id "42_g"; transcript_id "42_t";
Sc0000000	GeneMark.hmm	exon	450244	450285	0	+	.	gene_id "42_g"; transcript_id "42_t";
Sc0000000	GeneMark.hmm	CDS	450244	450285	.	+	0	gene_id "42_g"; transcript_id "42_t";
Sc0000000	GeneMark.hmm	exon	450418	450459	0	+	.	gene_id "42_g"; transcript_id "42_t";
Sc0000000	GeneMark.hmm	CDS	450418	450459	.	+	0	gene_id "42_g"; transcript_id "42_t";
Sc0000000	GeneMark.hmm	exon	451771	451908	0	+	.	gene_id "42_g"; transcript_id "42_t";
Sc0000000	GeneMark.hmm	CDS	451771	451908	.	+	0	gene_id "42_g"; transcript_id "42_t";
Sc0000000	GeneMark.hmm	exon	451967	452054	0	+	.	gene_id "42_g"; transcript_id "42_t";
Sc0000000	GeneMark.hmm	CDS	451967	452054	.	+	0	gene_id "42_g"; transcript_id "42_t";
Sc0000000	GeneMark.hmm	exon	452137	452187	0	+	.	gene_id "42_g"; transcript_id "42_t";
Sc0000000	GeneMark.hmm	CDS	452137	452187	.	+	2	gene_id "42_g"; transcript_id "42_t";
Sc0000000	GeneMark.hmm	exon	454529	454686	0	+	.	gene_id "42_g"; transcript_id "42_t";
Sc0000000	GeneMark.hmm	CDS	454529	454686	.	+	2	gene_id "42_g"; transcript_id "42_t";
Sc0000000	GeneMark.hmm	stop_codon	454684	454686	.	+	0	gene_id "42_g"; transcript_id "42_t";
Sc0000000	GeneMark.hmm	exon	472567	473602	0	+	.	gene_id "43_g"; transcript_id "43_t";
Sc0000000	GeneMark.hmm	start_codon	472567	472569	.	+	0	gene_id "43_g"; transcript_id "43_t";
Sc0000000	GeneMark.hmm	CDS	472567	473602	.	+	0	gene_id "43_g"; transcript_id "43_t";
Sc0000000	GeneMark.hmm	exon	475681	475733	0	+	.	gene_id "43_g"; transcript_id "43_t";
Sc0000000	GeneMark.hmm	CDS	475681	475733	.	+	2	gene_id "43_g"; transcript_id "43_t";
Sc0000000	GeneMark.hmm	stop_codon	475731	475733	.	+	0	gene_id "43_g"; transcript_id "43_t";
Sc0000000	GeneMark.hmm	exon	494893	496704	0	+	.	gene_id "44_g"; transcript_id "44_t";
Sc0000000	GeneMark.hmm	start_codon	494893	494895	.	+	0	gene_id "44_g"; transcript_id "44_t";
Sc0000000	GeneMark.hmm	CDS	494893	496704	.	+	0	gene_id "44_g"; transcript_id "44_t";
Sc0000000	GeneMark.hmm	stop_codon	496702	496704	.	+	0	gene_id "44_g"; transcript_id "44_t";
Sc0000000	GeneMark.hmm	exon	512056	512094	0	+	.	gene_id "45_g"; transcript_id "45_t";
Sc0000000	GeneMark.hmm	start_codon	512056	512058	.	+	0	gene_id "45_g"; transcript_id "45_t";
Sc0000000	GeneMark.hmm	CDS	512056	512094	.	+	0	gene_id "45_g"; transcript_id "45_t";
Sc0000000	GeneMark.hmm	exon	513660	513765	0	+	.	gene_id "45_g"; transcript_id "45_t";
Sc0000000	GeneMark.hmm	CDS	513660	513765	.	+	0	gene_id "45_g"; transcript_id "45_t";
Sc0000000	GeneMark.hmm	exon	513907	513946	0	+	.	gene_id "45_g"; transcript_id "45_t";
Sc0000000	GeneMark.hmm	CDS	513907	513946	.	+	2	gene_id "45_g"; transcript_id "45_t";
Sc0000000	GeneMark.hmm	exon	518116	518160	0	+	.	gene_id "45_g"; transcript_id "45_t";
Sc0000000	GeneMark.hmm	CDS	518116	518160	.	+	1	gene_id "45_g"; transcript_id "45_t";
Sc0000000	GeneMark.hmm	exon	518181	518207	0	+	.	gene_id "45_g"; transcript_id "45_t";
Sc0000000	GeneMark.hmm	CDS	518181	518207	.	+	1	gene_id "45_g"; transcript_id "45_t";
Sc0000000	GeneMark.hmm	exon	518662	518709	0	+	.	gene_id "45_g"; transcript_id "45_t";
Sc0000000	GeneMark.hmm	CDS	518662	518709	.	+	1	gene_id "45_g"; transcript_id "45_t";
Sc0000000	GeneMark.hmm	exon	518868	518894	0	+	.	gene_id "45_g"; transcript_id "45_t";
Sc0000000	GeneMark.hmm	CDS	518868	518894	.	+	1	gene_id "45_g"; transcript_id "45_t";
Sc0000000	GeneMark.hmm	exon	518984	519010	0	+	.	gene_id "45_g"; transcript_id "45_t";
Sc0000000	GeneMark.hmm	CDS	518984	519010	.	+	1	gene_id "45_g"; transcript_id "45_t";
Sc0000000	GeneMark.hmm	exon	519077	519126	0	+	.	gene_id "45_g"; transcript_id "45_t";
Sc0000000	GeneMark.hmm	CDS	519077	519126	.	+	1	gene_id "45_g"; transcript_id "45_t";
Sc0000000	GeneMark.hmm	exon	521068	521186	0	+	.	gene_id "45_g"; transcript_id "45_t";
Sc0000000	GeneMark.hmm	CDS	521068	521186	.	+	2	gene_id "45_g"; transcript_id "45_t";
Sc0000000	GeneMark.hmm	exon	521374	521484	0	+	.	gene_id "45_g"; transcript_id "45_t";
Sc0000000	GeneMark.hmm	CDS	521374	521484	.	+	0	gene_id "45_g"; transcript_id "45_t";
Sc0000000	GeneMark.hmm	stop_codon	521482	521484	.	+	0	gene_id "45_g"; transcript_id "45_t";
Sc0000000	GeneMark.hmm	exon	523317	523417	0	+	.	gene_id "46_g"; transcript_id "46_t";
Sc0000000	GeneMark.hmm	start_codon	523317	523319	.	+	0	gene_id "46_g"; transcript_id "46_t";
Sc0000000	GeneMark.hmm	CDS	523317	523417	.	+	0	gene_id "46_g"; transcript_id "46_t";
Sc0000000	GeneMark.hmm	exon	523498	523581	0	+	.	gene_id "46_g"; transcript_id "46_t";
Sc0000000	GeneMark.hmm	CDS	523498	523581	.	+	1	gene_id "46_g"; transcript_id "46_t";
Sc0000000	GeneMark.hmm	exon	523636	523706	0	+	.	gene_id "46_g"; transcript_id "46_t";
Sc0000000	GeneMark.hmm	CDS	523636	523706	.	+	1	gene_id "46_g"; transcript_id "46_t";
Sc0000000	GeneMark.hmm	exon	530572	530652	0	+	.	gene_id "46_g"; transcript_id "46_t";
Sc0000000	GeneMark.hmm	CDS	530572	530652	.	+	2	gene_id "46_g"; transcript_id "46_t";
Sc0000000	GeneMark.hmm	exon	534072	534160	0	+	.	gene_id "46_g"; transcript_id "46_t";
Sc0000000	GeneMark.hmm	CDS	534072	534160	.	+	2	gene_id "46_g"; transcript_id "46_t";
Sc0000000	GeneMark.hmm	stop_codon	534158	534160	.	+	0	gene_id "46_g"; transcript_id "46_t";
Sc0000000	GeneMark.hmm	exon	541469	541504	0	-	.	gene_id "47_g"; transcript_id "47_t";
Sc0000000	GeneMark.hmm	stop_codon	541469	541471	.	-	0	gene_id "47_g"; transcript_id "47_t";
Sc0000000	GeneMark.hmm	CDS	541469	541504	.	-	0	gene_id "47_g"; transcript_id "47_t";
Sc0000000	GeneMark.hmm	exon	541571	541624	0	-	.	gene_id "47_g"; transcript_id "47_t";
Sc0000000	GeneMark.hmm	CDS	541571	541624	.	-	0	gene_id "47_g"; transcript_id "47_t";
Sc0000000	GeneMark.hmm	exon	541691	541696	0	-	.	gene_id "47_g"; transcript_id "47_t";
Sc0000000	GeneMark.hmm	CDS	541691	541696	.	-	0	gene_id "47_g"; transcript_id "47_t";
Sc0000000	GeneMark.hmm	exon	541763	541768	0	-	.	gene_id "47_g"; transcript_id "47_t";
Sc0000000	GeneMark.hmm	CDS	541763	541768	.	-	0	gene_id "47_g"; transcript_id "47_t";
Sc0000000	GeneMark.hmm	exon	541835	541840	0	-	.	gene_id "47_g"; transcript_id "47_t";
Sc0000000	GeneMark.hmm	CDS	541835	541840	.	-	0	gene_id "47_g"; transcript_id "47_t";
Sc0000000	GeneMark.hmm	exon	542293	542316	0	-	.	gene_id "47_g"; transcript_id "47_t";
Sc0000000	GeneMark.hmm	CDS	542293	542316	.	-	0	gene_id "47_g"; transcript_id "47_t";
Sc0000000	GeneMark.hmm	exon	542400	542423	0	-	.	gene_id "47_g"; transcript_id "47_t";
Sc0000000	GeneMark.hmm	CDS	542400	542423	.	-	0	gene_id "47_g"; transcript_id "47_t";
Sc0000000	GeneMark.hmm	exon	548837	548866	0	-	.	gene_id "47_g"; transcript_id "47_t";
Sc0000000	GeneMark.hmm	CDS	548837	548866	.	-	0	gene_id "47_g"; transcript_id "47_t";
Sc0000000	GeneMark.hmm	exon	548931	548936	0	-	.	gene_id "47_g"; transcript_id "47_t";
Sc0000000	GeneMark.hmm	CDS	548931	548936	.	-	0	gene_id "47_g"; transcript_id "47_t";
Sc0000000	GeneMark.hmm	exon	549044	549061	0	-	.	gene_id "47_g"; transcript_id "47_t";
Sc0000000	GeneMark.hmm	CDS	549044	549061	.	-	0	gene_id "47_g"; transcript_id "47_t";
Sc0000000	GeneMark.hmm	exon	549129	549275	0	-	.	gene_id "47_g"; transcript_id "47_t";
Sc0000000	GeneMark.hmm	CDS	549129	549275	.	-	0	gene_id "47_g"; transcript_id "47_t";
Sc0000000	GeneMark.hmm	exon	549867	549887	0	-	.	gene_id "47_g"; transcript_id "47_t";
Sc0000000	GeneMark.hmm	CDS	549867	549887	.	-	0	gene_id "47_g"; transcript_id "47_t";
Sc0000000	GeneMark.hmm	start_codon	549885	549887	.	-	0	gene_id "47_g"; transcript_id "47_t";
Sc0000000	GeneMark.hmm	exon	551059	551211	0	-	.	gene_id "48_g"; transcript_id "48_t";
Sc0000000	GeneMark.hmm	stop_codon	551059	551061	.	-	0	gene_id "48_g"; transcript_id "48_t";
Sc0000000	GeneMark.hmm	CDS	551059	551211	.	-	0	gene_id "48_g"; transcript_id "48_t";
Sc0000000	GeneMark.hmm	exon	551332	551418	0	-	.	gene_id "48_g"; transcript_id "48_t";
Sc0000000	GeneMark.hmm	CDS	551332	551418	.	-	0	gene_id "48_g"; transcript_id "48_t";
Sc0000000	GeneMark.hmm	exon	551461	551506	0	-	.	gene_id "48_g"; transcript_id "48_t";
Sc0000000	GeneMark.hmm	CDS	551461	551506	.	-	1	gene_id "48_g"; transcript_id "48_t";
Sc0000000	GeneMark.hmm	exon	551585	551703	0	-	.	gene_id "48_g"; transcript_id "48_t";
Sc0000000	GeneMark.hmm	CDS	551585	551703	.	-	0	gene_id "48_g"; transcript_id "48_t";
Sc0000000	GeneMark.hmm	exon	551771	551938	0	-	.	gene_id "48_g"; transcript_id "48_t";
Sc0000000	GeneMark.hmm	CDS	551771	551938	.	-	0	gene_id "48_g"; transcript_id "48_t";
Sc0000000	GeneMark.hmm	exon	551964	552041	0	-	.	gene_id "48_g"; transcript_id "48_t";
Sc0000000	GeneMark.hmm	CDS	551964	552041	.	-	0	gene_id "48_g"; transcript_id "48_t";
Sc0000000	GeneMark.hmm	exon	552082	552135	0	-	.	gene_id "48_g"; transcript_id "48_t";
Sc0000000	GeneMark.hmm	CDS	552082	552135	.	-	0	gene_id "48_g"; transcript_id "48_t";
Sc0000000	GeneMark.hmm	exon	553243	553284	0	-	.	gene_id "48_g"; transcript_id "48_t";
Sc0000000	GeneMark.hmm	CDS	553243	553284	.	-	0	gene_id "48_g"; transcript_id "48_t";
Sc0000000	GeneMark.hmm	exon	553351	553356	0	-	.	gene_id "48_g"; transcript_id "48_t";
Sc0000000	GeneMark.hmm	CDS	553351	553356	.	-	0	gene_id "48_g"; transcript_id "48_t";
Sc0000000	GeneMark.hmm	exon	553417	553674	0	-	.	gene_id "48_g"; transcript_id "48_t";
Sc0000000	GeneMark.hmm	CDS	553417	553674	.	-	0	gene_id "48_g"; transcript_id "48_t";
Sc0000000	GeneMark.hmm	exon	553734	553816	0	-	.	gene_id "48_g"; transcript_id "48_t";
Sc0000000	GeneMark.hmm	CDS	553734	553816	.	-	2	gene_id "48_g"; transcript_id "48_t";
Sc0000000	GeneMark.hmm	exon	553845	553935	0	-	.	gene_id "48_g"; transcript_id "48_t";
Sc0000000	GeneMark.hmm	CDS	553845	553935	.	-	0	gene_id "48_g"; transcript_id "48_t";
Sc0000000	GeneMark.hmm	exon	553966	554043	0	-	.	gene_id "48_g"; transcript_id "48_t";
Sc0000000	GeneMark.hmm	CDS	553966	554043	.	-	0	gene_id "48_g"; transcript_id "48_t";
Sc0000000	GeneMark.hmm	exon	554093	554158	0	-	.	gene_id "48_g"; transcript_id "48_t";
Sc0000000	GeneMark.hmm	CDS	554093	554158	.	-	0	gene_id "48_g"; transcript_id "48_t";
Sc0000000	GeneMark.hmm	exon	554236	554265	0	-	.	gene_id "48_g"; transcript_id "48_t";
Sc0000000	GeneMark.hmm	CDS	554236	554265	.	-	0	gene_id "48_g"; transcript_id "48_t";
Sc0000000	GeneMark.hmm	exon	554336	554562	0	-	.	gene_id "48_g"; transcript_id "48_t";
Sc0000000	GeneMark.hmm	CDS	554336	554562	.	-	2	gene_id "48_g"; transcript_id "48_t";
Sc0000000	GeneMark.hmm	exon	555154	555258	0	-	.	gene_id "48_g"; transcript_id "48_t";
Sc0000000	GeneMark.hmm	CDS	555154	555258	.	-	2	gene_id "48_g"; transcript_id "48_t";
Sc0000000	GeneMark.hmm	exon	558049	558067	0	-	.	gene_id "48_g"; transcript_id "48_t";
Sc0000000	GeneMark.hmm	CDS	558049	558067	.	-	0	gene_id "48_g"; transcript_id "48_t";
Sc0000000	GeneMark.hmm	start_codon	558065	558067	.	-	0	gene_id "48_g"; transcript_id "48_t";
Sc0000000	GeneMark.hmm	exon	577715	577758	0	+	.	gene_id "49_g"; transcript_id "49_t";
Sc0000000	GeneMark.hmm	start_codon	577715	577717	.	+	0	gene_id "49_g"; transcript_id "49_t";
Sc0000000	GeneMark.hmm	CDS	577715	577758	.	+	0	gene_id "49_g"; transcript_id "49_t";
Sc0000000	GeneMark.hmm	exon	577901	578020	0	+	.	gene_id "49_g"; transcript_id "49_t";
Sc0000000	GeneMark.hmm	CDS	577901	578020	.	+	1	gene_id "49_g"; transcript_id "49_t";
Sc0000000	GeneMark.hmm	exon	578421	578511	0	+	.	gene_id "49_g"; transcript_id "49_t";
Sc0000000	GeneMark.hmm	CDS	578421	578511	.	+	1	gene_id "49_g"; transcript_id "49_t";
Sc0000000	GeneMark.hmm	exon	578781	578910	0	+	.	gene_id "49_g"; transcript_id "49_t";
Sc0000000	GeneMark.hmm	CDS	578781	578910	.	+	0	gene_id "49_g"; transcript_id "49_t";
Sc0000000	GeneMark.hmm	exon	580461	580540	0	+	.	gene_id "49_g"; transcript_id "49_t";
Sc0000000	GeneMark.hmm	CDS	580461	580540	.	+	2	gene_id "49_g"; transcript_id "49_t";
Sc0000000	GeneMark.hmm	stop_codon	580538	580540	.	+	0	gene_id "49_g"; transcript_id "49_t";
Sc0000000	GeneMark.hmm	exon	580816	580897	0	+	.	gene_id "50_g"; transcript_id "50_t";
Sc0000000	GeneMark.hmm	start_codon	580816	580818	.	+	0	gene_id "50_g"; transcript_id "50_t";
Sc0000000	GeneMark.hmm	CDS	580816	580897	.	+	0	gene_id "50_g"; transcript_id "50_t";
Sc0000000	GeneMark.hmm	exon	585859	585889	0	+	.	gene_id "50_g"; transcript_id "50_t";
Sc0000000	GeneMark.hmm	CDS	585859	585889	.	+	2	gene_id "50_g"; transcript_id "50_t";
Sc0000000	GeneMark.hmm	exon	586000	586121	0	+	.	gene_id "50_g"; transcript_id "50_t";
Sc0000000	GeneMark.hmm	CDS	586000	586121	.	+	1	gene_id "50_g"; transcript_id "50_t";
Sc0000000	GeneMark.hmm	exon	586217	586305	0	+	.	gene_id "50_g"; transcript_id "50_t";
Sc0000000	GeneMark.hmm	CDS	586217	586305	.	+	2	gene_id "50_g"; transcript_id "50_t";
Sc0000000	GeneMark.hmm	stop_codon	586303	586305	.	+	0	gene_id "50_g"; transcript_id "50_t";
Sc0000000	GeneMark.hmm	exon	586583	586612	0	-	.	gene_id "51_g"; transcript_id "51_t";
Sc0000000	GeneMark.hmm	stop_codon	586583	586585	.	-	0	gene_id "51_g"; transcript_id "51_t";
Sc0000000	GeneMark.hmm	CDS	586583	586612	.	-	0	gene_id "51_g"; transcript_id "51_t";
Sc0000000	GeneMark.hmm	exon	586717	586818	0	-	.	gene_id "51_g"; transcript_id "51_t";
Sc0000000	GeneMark.hmm	CDS	586717	586818	.	-	0	gene_id "51_g"; transcript_id "51_t";
Sc0000000	GeneMark.hmm	exon	586865	586918	0	-	.	gene_id "51_g"; transcript_id "51_t";
Sc0000000	GeneMark.hmm	CDS	586865	586918	.	-	0	gene_id "51_g"; transcript_id "51_t";
Sc0000000	GeneMark.hmm	exon	587007	587228	0	-	.	gene_id "51_g"; transcript_id "51_t";
Sc0000000	GeneMark.hmm	CDS	587007	587228	.	-	0	gene_id "51_g"; transcript_id "51_t";
Sc0000000	GeneMark.hmm	exon	587438	587635	0	-	.	gene_id "51_g"; transcript_id "51_t";
Sc0000000	GeneMark.hmm	CDS	587438	587635	.	-	0	gene_id "51_g"; transcript_id "51_t";
Sc0000000	GeneMark.hmm	exon	587694	587723	0	-	.	gene_id "51_g"; transcript_id "51_t";
Sc0000000	GeneMark.hmm	CDS	587694	587723	.	-	0	gene_id "51_g"; transcript_id "51_t";
Sc0000000	GeneMark.hmm	exon	587774	587827	0	-	.	gene_id "51_g"; transcript_id "51_t";
Sc0000000	GeneMark.hmm	CDS	587774	587827	.	-	0	gene_id "51_g"; transcript_id "51_t";
Sc0000000	GeneMark.hmm	start_codon	587825	587827	.	-	0	gene_id "51_g"; transcript_id "51_t";
Sc0000000	GeneMark.hmm	exon	631046	631061	0	+	.	gene_id "52_g"; transcript_id "52_t";
Sc0000000	GeneMark.hmm	start_codon	631046	631048	.	+	0	gene_id "52_g"; transcript_id "52_t";
Sc0000000	GeneMark.hmm	CDS	631046	631061	.	+	0	gene_id "52_g"; transcript_id "52_t";
Sc0000000	GeneMark.hmm	exon	639124	639314	0	+	.	gene_id "52_g"; transcript_id "52_t";
Sc0000000	GeneMark.hmm	CDS	639124	639314	.	+	2	gene_id "52_g"; transcript_id "52_t";
Sc0000000	GeneMark.hmm	exon	646791	646813	0	+	.	gene_id "52_g"; transcript_id "52_t";
Sc0000000	GeneMark.hmm	CDS	646791	646813	.	+	0	gene_id "52_g"; transcript_id "52_t";
Sc0000000	GeneMark.hmm	exon	648934	649060	0	+	.	gene_id "52_g"; transcript_id "52_t";
Sc0000000	GeneMark.hmm	CDS	648934	649060	.	+	1	gene_id "52_g"; transcript_id "52_t";
Sc0000000	GeneMark.hmm	stop_codon	649058	649060	.	+	0	gene_id "52_g"; transcript_id "52_t";
Sc0000000	GeneMark.hmm	exon	662326	662449	0	-	.	gene_id "53_g"; transcript_id "53_t";
Sc0000000	GeneMark.hmm	stop_codon	662326	662328	.	-	0	gene_id "53_g"; transcript_id "53_t";
Sc0000000	GeneMark.hmm	CDS	662326	662449	.	-	1	gene_id "53_g"; transcript_id "53_t";
Sc0000000	GeneMark.hmm	exon	662811	662945	0	-	.	gene_id "53_g"; transcript_id "53_t";
Sc0000000	GeneMark.hmm	CDS	662811	662945	.	-	1	gene_id "53_g"; transcript_id "53_t";
Sc0000000	GeneMark.hmm	exon	664974	665059	0	-	.	gene_id "53_g"; transcript_id "53_t";
Sc0000000	GeneMark.hmm	CDS	664974	665059	.	-	0	gene_id "53_g"; transcript_id "53_t";
Sc0000000	GeneMark.hmm	start_codon	665057	665059	.	-	0	gene_id "53_g"; transcript_id "53_t";
Sc0000000	GeneMark.hmm	exon	673769	673833	0	-	.	gene_id "54_g"; transcript_id "54_t";
Sc0000000	GeneMark.hmm	stop_codon	673769	673771	.	-	0	gene_id "54_g"; transcript_id "54_t";
Sc0000000	GeneMark.hmm	CDS	673769	673833	.	-	2	gene_id "54_g"; transcript_id "54_t";
Sc0000000	GeneMark.hmm	exon	673893	673956	0	-	.	gene_id "54_g"; transcript_id "54_t";
Sc0000000	GeneMark.hmm	CDS	673893	673956	.	-	0	gene_id "54_g"; transcript_id "54_t";
Sc0000000	GeneMark.hmm	exon	674005	674193	0	-	.	gene_id "54_g"; transcript_id "54_t";
Sc0000000	GeneMark.hmm	CDS	674005	674193	.	-	0	gene_id "54_g"; transcript_id "54_t";
Sc0000000	GeneMark.hmm	exon	681487	681603	0	-	.	gene_id "54_g"; transcript_id "54_t";
Sc0000000	GeneMark.hmm	CDS	681487	681603	.	-	0	gene_id "54_g"; transcript_id "54_t";
Sc0000000	GeneMark.hmm	start_codon	681601	681603	.	-	0	gene_id "54_g"; transcript_id "54_t";
Sc0000000	GeneMark.hmm	exon	681877	681948	0	+	.	gene_id "55_g"; transcript_id "55_t";
Sc0000000	GeneMark.hmm	start_codon	681877	681879	.	+	0	gene_id "55_g"; transcript_id "55_t";
Sc0000000	GeneMark.hmm	CDS	681877	681948	.	+	0	gene_id "55_g"; transcript_id "55_t";
Sc0000000	GeneMark.hmm	exon	682021	682333	0	+	.	gene_id "55_g"; transcript_id "55_t";
Sc0000000	GeneMark.hmm	CDS	682021	682333	.	+	0	gene_id "55_g"; transcript_id "55_t";
Sc0000000	GeneMark.hmm	exon	682480	685478	0	+	.	gene_id "55_g"; transcript_id "55_t";
Sc0000000	GeneMark.hmm	CDS	682480	685478	.	+	2	gene_id "55_g"; transcript_id "55_t";
Sc0000000	GeneMark.hmm	exon	685582	686595	0	+	.	gene_id "55_g"; transcript_id "55_t";
Sc0000000	GeneMark.hmm	CDS	685582	686595	.	+	0	gene_id "55_g"; transcript_id "55_t";
Sc0000000	GeneMark.hmm	stop_codon	686593	686595	.	+	0	gene_id "55_g"; transcript_id "55_t";
Sc0000000	GeneMark.hmm	exon	689828	690125	0	-	.	gene_id "56_g"; transcript_id "56_t";
Sc0000000	GeneMark.hmm	stop_codon	689828	689830	.	-	0	gene_id "56_g"; transcript_id "56_t";
Sc0000000	GeneMark.hmm	CDS	689828	690125	.	-	1	gene_id "56_g"; transcript_id "56_t";
Sc0000000	GeneMark.hmm	exon	693110	693159	0	-	.	gene_id "56_g"; transcript_id "56_t";
Sc0000000	GeneMark.hmm	CDS	693110	693159	.	-	0	gene_id "56_g"; transcript_id "56_t";
Sc0000000	GeneMark.hmm	start_codon	693157	693159	.	-	0	gene_id "56_g"; transcript_id "56_t";
Sc0000000	GeneMark.hmm	exon	696770	697000	0	-	.	gene_id "57_g"; transcript_id "57_t";
Sc0000000	GeneMark.hmm	stop_codon	696770	696772	.	-	0	gene_id "57_g"; transcript_id "57_t";
Sc0000000	GeneMark.hmm	CDS	696770	697000	.	-	0	gene_id "57_g"; transcript_id "57_t";
Sc0000000	GeneMark.hmm	exon	697041	697114	0	-	.	gene_id "57_g"; transcript_id "57_t";
Sc0000000	GeneMark.hmm	CDS	697041	697114	.	-	2	gene_id "57_g"; transcript_id "57_t";
Sc0000000	GeneMark.hmm	exon	697198	697371	0	-	.	gene_id "57_g"; transcript_id "57_t";
Sc0000000	GeneMark.hmm	CDS	697198	697371	.	-	2	gene_id "57_g"; transcript_id "57_t";
Sc0000000	GeneMark.hmm	exon	697441	697536	0	-	.	gene_id "57_g"; transcript_id "57_t";
Sc0000000	GeneMark.hmm	CDS	697441	697536	.	-	2	gene_id "57_g"; transcript_id "57_t";
Sc0000000	GeneMark.hmm	exon	697566	697640	0	-	.	gene_id "57_g"; transcript_id "57_t";
Sc0000000	GeneMark.hmm	CDS	697566	697640	.	-	2	gene_id "57_g"; transcript_id "57_t";
Sc0000000	GeneMark.hmm	exon	697799	697843	0	-	.	gene_id "57_g"; transcript_id "57_t";
Sc0000000	GeneMark.hmm	CDS	697799	697843	.	-	2	gene_id "57_g"; transcript_id "57_t";
Sc0000000	GeneMark.hmm	exon	697973	698270	0	-	.	gene_id "57_g"; transcript_id "57_t";
Sc0000000	GeneMark.hmm	CDS	697973	698270	.	-	0	gene_id "57_g"; transcript_id "57_t";
Sc0000000	GeneMark.hmm	exon	698343	698625	0	-	.	gene_id "57_g"; transcript_id "57_t";
Sc0000000	GeneMark.hmm	CDS	698343	698625	.	-	1	gene_id "57_g"; transcript_id "57_t";
Sc0000000	GeneMark.hmm	exon	698683	698843	0	-	.	gene_id "57_g"; transcript_id "57_t";
Sc0000000	GeneMark.hmm	CDS	698683	698843	.	-	0	gene_id "57_g"; transcript_id "57_t";
Sc0000000	GeneMark.hmm	exon	699023	699058	0	-	.	gene_id "57_g"; transcript_id "57_t";
Sc0000000	GeneMark.hmm	CDS	699023	699058	.	-	0	gene_id "57_g"; transcript_id "57_t";
Sc0000000	GeneMark.hmm	exon	699122	699223	0	-	.	gene_id "57_g"; transcript_id "57_t";
Sc0000000	GeneMark.hmm	CDS	699122	699223	.	-	0	gene_id "57_g"; transcript_id "57_t";
Sc0000000	GeneMark.hmm	exon	699292	699421	0	-	.	gene_id "57_g"; transcript_id "57_t";
Sc0000000	GeneMark.hmm	CDS	699292	699421	.	-	1	gene_id "57_g"; transcript_id "57_t";
Sc0000000	GeneMark.hmm	exon	699493	699590	0	-	.	gene_id "57_g"; transcript_id "57_t";
Sc0000000	GeneMark.hmm	CDS	699493	699590	.	-	0	gene_id "57_g"; transcript_id "57_t";
Sc0000000	GeneMark.hmm	exon	699612	699704	0	-	.	gene_id "57_g"; transcript_id "57_t";
Sc0000000	GeneMark.hmm	CDS	699612	699704	.	-	0	gene_id "57_g"; transcript_id "57_t";
Sc0000000	GeneMark.hmm	start_codon	699702	699704	.	-	0	gene_id "57_g"; transcript_id "57_t";
Sc0000000	GeneMark.hmm	exon	699741	699870	0	-	.	gene_id "58_g"; transcript_id "58_t";
Sc0000000	GeneMark.hmm	stop_codon	699741	699743	.	-	0	gene_id "58_g"; transcript_id "58_t";
Sc0000000	GeneMark.hmm	CDS	699741	699870	.	-	1	gene_id "58_g"; transcript_id "58_t";
Sc0000000	GeneMark.hmm	exon	699911	700004	0	-	.	gene_id "58_g"; transcript_id "58_t";
Sc0000000	GeneMark.hmm	CDS	699911	700004	.	-	2	gene_id "58_g"; transcript_id "58_t";
Sc0000000	GeneMark.hmm	exon	700116	700217	0	-	.	gene_id "58_g"; transcript_id "58_t";
Sc0000000	GeneMark.hmm	CDS	700116	700217	.	-	2	gene_id "58_g"; transcript_id "58_t";
Sc0000000	GeneMark.hmm	exon	700367	700545	0	-	.	gene_id "58_g"; transcript_id "58_t";
Sc0000000	GeneMark.hmm	CDS	700367	700545	.	-	1	gene_id "58_g"; transcript_id "58_t";
Sc0000000	GeneMark.hmm	exon	700644	700743	0	-	.	gene_id "58_g"; transcript_id "58_t";
Sc0000000	GeneMark.hmm	CDS	700644	700743	.	-	2	gene_id "58_g"; transcript_id "58_t";
Sc0000000	GeneMark.hmm	exon	700780	700842	0	-	.	gene_id "58_g"; transcript_id "58_t";
Sc0000000	GeneMark.hmm	CDS	700780	700842	.	-	2	gene_id "58_g"; transcript_id "58_t";
Sc0000000	GeneMark.hmm	exon	700991	701310	0	-	.	gene_id "58_g"; transcript_id "58_t";
Sc0000000	GeneMark.hmm	CDS	700991	701310	.	-	1	gene_id "58_g"; transcript_id "58_t";
Sc0000000	GeneMark.hmm	exon	701717	701821	0	-	.	gene_id "58_g"; transcript_id "58_t";
Sc0000000	GeneMark.hmm	CDS	701717	701821	.	-	1	gene_id "58_g"; transcript_id "58_t";
Sc0000000	GeneMark.hmm	exon	705204	705274	0	-	.	gene_id "58_g"; transcript_id "58_t";
Sc0000000	GeneMark.hmm	CDS	705204	705274	.	-	0	gene_id "58_g"; transcript_id "58_t";
Sc0000000	GeneMark.hmm	start_codon	705272	705274	.	-	0	gene_id "58_g"; transcript_id "58_t";
Sc0000000	GeneMark.hmm	exon	709481	709598	0	-	.	gene_id "59_g"; transcript_id "59_t";
Sc0000000	GeneMark.hmm	stop_codon	709481	709483	.	-	0	gene_id "59_g"; transcript_id "59_t";
Sc0000000	GeneMark.hmm	CDS	709481	709598	.	-	1	gene_id "59_g"; transcript_id "59_t";
Sc0000000	GeneMark.hmm	exon	709663	709821	0	-	.	gene_id "59_g"; transcript_id "59_t";
Sc0000000	GeneMark.hmm	CDS	709663	709821	.	-	1	gene_id "59_g"; transcript_id "59_t";
Sc0000000	GeneMark.hmm	exon	709882	710165	0	-	.	gene_id "59_g"; transcript_id "59_t";
Sc0000000	GeneMark.hmm	CDS	709882	710165	.	-	0	gene_id "59_g"; transcript_id "59_t";
Sc0000000	GeneMark.hmm	exon	710203	710331	0	-	.	gene_id "59_g"; transcript_id "59_t";
Sc0000000	GeneMark.hmm	CDS	710203	710331	.	-	0	gene_id "59_g"; transcript_id "59_t";
Sc0000000	GeneMark.hmm	start_codon	710329	710331	.	-	0	gene_id "59_g"; transcript_id "59_t";
Sc0000000	GeneMark.hmm	exon	710429	710675	0	-	.	gene_id "60_g"; transcript_id "60_t";
Sc0000000	GeneMark.hmm	stop_codon	710429	710431	.	-	0	gene_id "60_g"; transcript_id "60_t";
Sc0000000	GeneMark.hmm	CDS	710429	710675	.	-	1	gene_id "60_g"; transcript_id "60_t";
Sc0000000	GeneMark.hmm	exon	710836	710877	0	-	.	gene_id "60_g"; transcript_id "60_t";
Sc0000000	GeneMark.hmm	CDS	710836	710877	.	-	1	gene_id "60_g"; transcript_id "60_t";
Sc0000000	GeneMark.hmm	exon	710960	711117	0	-	.	gene_id "60_g"; transcript_id "60_t";
Sc0000000	GeneMark.hmm	CDS	710960	711117	.	-	0	gene_id "60_g"; transcript_id "60_t";
Sc0000000	GeneMark.hmm	exon	711291	711452	0	-	.	gene_id "60_g"; transcript_id "60_t";
Sc0000000	GeneMark.hmm	CDS	711291	711452	.	-	0	gene_id "60_g"; transcript_id "60_t";
Sc0000000	GeneMark.hmm	exon	711537	711670	0	-	.	gene_id "60_g"; transcript_id "60_t";
Sc0000000	GeneMark.hmm	CDS	711537	711670	.	-	2	gene_id "60_g"; transcript_id "60_t";
Sc0000000	GeneMark.hmm	exon	711711	711876	0	-	.	gene_id "60_g"; transcript_id "60_t";
Sc0000000	GeneMark.hmm	CDS	711711	711876	.	-	0	gene_id "60_g"; transcript_id "60_t";
Sc0000000	GeneMark.hmm	exon	711946	712048	0	-	.	gene_id "60_g"; transcript_id "60_t";
Sc0000000	GeneMark.hmm	CDS	711946	712048	.	-	1	gene_id "60_g"; transcript_id "60_t";
Sc0000000	GeneMark.hmm	exon	712119	712232	0	-	.	gene_id "60_g"; transcript_id "60_t";
Sc0000000	GeneMark.hmm	CDS	712119	712232	.	-	1	gene_id "60_g"; transcript_id "60_t";
Sc0000000	GeneMark.hmm	exon	712255	712375	0	-	.	gene_id "60_g"; transcript_id "60_t";
Sc0000000	GeneMark.hmm	CDS	712255	712375	.	-	2	gene_id "60_g"; transcript_id "60_t";
Sc0000000	GeneMark.hmm	exon	712519	712636	0	-	.	gene_id "60_g"; transcript_id "60_t";
Sc0000000	GeneMark.hmm	CDS	712519	712636	.	-	0	gene_id "60_g"; transcript_id "60_t";
Sc0000000	GeneMark.hmm	start_codon	712634	712636	.	-	0	gene_id "60_g"; transcript_id "60_t";
Sc0000000	GeneMark.hmm	exon	712808	712892	0	+	.	gene_id "61_g"; transcript_id "61_t";
Sc0000000	GeneMark.hmm	start_codon	712808	712810	.	+	0	gene_id "61_g"; transcript_id "61_t";
Sc0000000	GeneMark.hmm	CDS	712808	712892	.	+	0	gene_id "61_g"; transcript_id "61_t";
Sc0000000	GeneMark.hmm	exon	713069	713153	0	+	.	gene_id "61_g"; transcript_id "61_t";
Sc0000000	GeneMark.hmm	CDS	713069	713153	.	+	2	gene_id "61_g"; transcript_id "61_t";
Sc0000000	GeneMark.hmm	exon	713192	713260	0	+	.	gene_id "61_g"; transcript_id "61_t";
Sc0000000	GeneMark.hmm	CDS	713192	713260	.	+	1	gene_id "61_g"; transcript_id "61_t";
Sc0000000	GeneMark.hmm	exon	713983	714045	0	+	.	gene_id "61_g"; transcript_id "61_t";
Sc0000000	GeneMark.hmm	CDS	713983	714045	.	+	1	gene_id "61_g"; transcript_id "61_t";
Sc0000000	GeneMark.hmm	exon	714122	714241	0	+	.	gene_id "61_g"; transcript_id "61_t";
Sc0000000	GeneMark.hmm	CDS	714122	714241	.	+	1	gene_id "61_g"; transcript_id "61_t";
Sc0000000	GeneMark.hmm	exon	714304	714338	0	+	.	gene_id "61_g"; transcript_id "61_t";
Sc0000000	GeneMark.hmm	CDS	714304	714338	.	+	1	gene_id "61_g"; transcript_id "61_t";
Sc0000000	GeneMark.hmm	exon	714413	714562	0	+	.	gene_id "61_g"; transcript_id "61_t";
Sc0000000	GeneMark.hmm	CDS	714413	714562	.	+	2	gene_id "61_g"; transcript_id "61_t";
Sc0000000	GeneMark.hmm	exon	714955	715076	0	+	.	gene_id "61_g"; transcript_id "61_t";
Sc0000000	GeneMark.hmm	CDS	714955	715076	.	+	2	gene_id "61_g"; transcript_id "61_t";
Sc0000000	GeneMark.hmm	stop_codon	715074	715076	.	+	0	gene_id "61_g"; transcript_id "61_t";
Sc0000000	GeneMark.hmm	exon	727222	727352	0	-	.	gene_id "62_g"; transcript_id "62_t";
Sc0000000	GeneMark.hmm	stop_codon	727222	727224	.	-	0	gene_id "62_g"; transcript_id "62_t";
Sc0000000	GeneMark.hmm	CDS	727222	727352	.	-	2	gene_id "62_g"; transcript_id "62_t";
Sc0000000	GeneMark.hmm	exon	727425	727586	0	-	.	gene_id "62_g"; transcript_id "62_t";
Sc0000000	GeneMark.hmm	CDS	727425	727586	.	-	2	gene_id "62_g"; transcript_id "62_t";
Sc0000000	GeneMark.hmm	exon	727663	728323	0	-	.	gene_id "62_g"; transcript_id "62_t";
Sc0000000	GeneMark.hmm	CDS	727663	728323	.	-	0	gene_id "62_g"; transcript_id "62_t";
Sc0000000	GeneMark.hmm	start_codon	728321	728323	.	-	0	gene_id "62_g"; transcript_id "62_t";
Sc0000000	GeneMark.hmm	exon	732319	732407	0	-	.	gene_id "63_g"; transcript_id "63_t";
Sc0000000	GeneMark.hmm	stop_codon	732319	732321	.	-	0	gene_id "63_g"; transcript_id "63_t";
Sc0000000	GeneMark.hmm	CDS	732319	732407	.	-	2	gene_id "63_g"; transcript_id "63_t";
Sc0000000	GeneMark.hmm	exon	732899	733109	0	-	.	gene_id "63_g"; transcript_id "63_t";
Sc0000000	GeneMark.hmm	CDS	732899	733109	.	-	0	gene_id "63_g"; transcript_id "63_t";
Sc0000000	GeneMark.hmm	exon	734031	734159	0	-	.	gene_id "63_g"; transcript_id "63_t";
Sc0000000	GeneMark.hmm	CDS	734031	734159	.	-	0	gene_id "63_g"; transcript_id "63_t";
Sc0000000	GeneMark.hmm	start_codon	734157	734159	.	-	0	gene_id "63_g"; transcript_id "63_t";
Sc0000000	GeneMark.hmm	exon	741311	741358	0	+	.	gene_id "64_g"; transcript_id "64_t";
Sc0000000	GeneMark.hmm	start_codon	741311	741313	.	+	0	gene_id "64_g"; transcript_id "64_t";
Sc0000000	GeneMark.hmm	CDS	741311	741358	.	+	0	gene_id "64_g"; transcript_id "64_t";
Sc0000000	GeneMark.hmm	exon	741422	743083	0	+	.	gene_id "64_g"; transcript_id "64_t";
Sc0000000	GeneMark.hmm	CDS	741422	743083	.	+	0	gene_id "64_g"; transcript_id "64_t";
Sc0000000	GeneMark.hmm	stop_codon	743081	743083	.	+	0	gene_id "64_g"; transcript_id "64_t";
Sc0000000	GeneMark.hmm	exon	743265	743292	0	+	.	gene_id "65_g"; transcript_id "65_t";
Sc0000000	GeneMark.hmm	start_codon	743265	743267	.	+	0	gene_id "65_g"; transcript_id "65_t";
Sc0000000	GeneMark.hmm	CDS	743265	743292	.	+	0	gene_id "65_g"; transcript_id "65_t";
Sc0000000	GeneMark.hmm	exon	743353	743463	0	+	.	gene_id "65_g"; transcript_id "65_t";
Sc0000000	GeneMark.hmm	CDS	743353	743463	.	+	2	gene_id "65_g"; transcript_id "65_t";
Sc0000000	GeneMark.hmm	exon	743530	743603	0	+	.	gene_id "65_g"; transcript_id "65_t";
Sc0000000	GeneMark.hmm	CDS	743530	743603	.	+	2	gene_id "65_g"; transcript_id "65_t";
Sc0000000	GeneMark.hmm	exon	743668	743745	0	+	.	gene_id "65_g"; transcript_id "65_t";
Sc0000000	GeneMark.hmm	CDS	743668	743745	.	+	0	gene_id "65_g"; transcript_id "65_t";
Sc0000000	GeneMark.hmm	exon	743813	744046	0	+	.	gene_id "65_g"; transcript_id "65_t";
Sc0000000	GeneMark.hmm	CDS	743813	744046	.	+	0	gene_id "65_g"; transcript_id "65_t";
Sc0000000	GeneMark.hmm	exon	744108	744131	0	+	.	gene_id "65_g"; transcript_id "65_t";
Sc0000000	GeneMark.hmm	CDS	744108	744131	.	+	0	gene_id "65_g"; transcript_id "65_t";
Sc0000000	GeneMark.hmm	stop_codon	744129	744131	.	+	0	gene_id "65_g"; transcript_id "65_t";
Sc0000000	GeneMark.hmm	exon	750703	750876	0	-	.	gene_id "66_g"; transcript_id "66_t";
Sc0000000	GeneMark.hmm	stop_codon	750703	750705	.	-	0	gene_id "66_g"; transcript_id "66_t";
Sc0000000	GeneMark.hmm	CDS	750703	750876	.	-	0	gene_id "66_g"; transcript_id "66_t";
Sc0000000	GeneMark.hmm	exon	750927	751103	0	-	.	gene_id "66_g"; transcript_id "66_t";
Sc0000000	GeneMark.hmm	CDS	750927	751103	.	-	0	gene_id "66_g"; transcript_id "66_t";
Sc0000000	GeneMark.hmm	exon	751201	751293	0	-	.	gene_id "66_g"; transcript_id "66_t";
Sc0000000	GeneMark.hmm	CDS	751201	751293	.	-	0	gene_id "66_g"; transcript_id "66_t";
Sc0000000	GeneMark.hmm	start_codon	751291	751293	.	-	0	gene_id "66_g"; transcript_id "66_t";
Sc0000000	GeneMark.hmm	exon	759067	759107	0	+	.	gene_id "67_g"; transcript_id "67_t";
Sc0000000	GeneMark.hmm	start_codon	759067	759069	.	+	0	gene_id "67_g"; transcript_id "67_t";
Sc0000000	GeneMark.hmm	CDS	759067	759107	.	+	0	gene_id "67_g"; transcript_id "67_t";
Sc0000000	GeneMark.hmm	exon	759208	759234	0	+	.	gene_id "67_g"; transcript_id "67_t";
Sc0000000	GeneMark.hmm	CDS	759208	759234	.	+	1	gene_id "67_g"; transcript_id "67_t";
Sc0000000	GeneMark.hmm	exon	759272	759389	0	+	.	gene_id "67_g"; transcript_id "67_t";
Sc0000000	GeneMark.hmm	CDS	759272	759389	.	+	1	gene_id "67_g"; transcript_id "67_t";
Sc0000000	GeneMark.hmm	exon	759477	759550	0	+	.	gene_id "67_g"; transcript_id "67_t";
Sc0000000	GeneMark.hmm	CDS	759477	759550	.	+	0	gene_id "67_g"; transcript_id "67_t";
Sc0000000	GeneMark.hmm	exon	759646	759708	0	+	.	gene_id "67_g"; transcript_id "67_t";
Sc0000000	GeneMark.hmm	CDS	759646	759708	.	+	1	gene_id "67_g"; transcript_id "67_t";
Sc0000000	GeneMark.hmm	exon	759918	760072	0	+	.	gene_id "67_g"; transcript_id "67_t";
Sc0000000	GeneMark.hmm	CDS	759918	760072	.	+	1	gene_id "67_g"; transcript_id "67_t";
Sc0000000	GeneMark.hmm	exon	760601	760656	0	+	.	gene_id "67_g"; transcript_id "67_t";
Sc0000000	GeneMark.hmm	CDS	760601	760656	.	+	2	gene_id "67_g"; transcript_id "67_t";
Sc0000000	GeneMark.hmm	exon	763053	763130	0	+	.	gene_id "67_g"; transcript_id "67_t";
Sc0000000	GeneMark.hmm	CDS	763053	763130	.	+	0	gene_id "67_g"; transcript_id "67_t";
Sc0000000	GeneMark.hmm	exon	763838	763966	0	+	.	gene_id "67_g"; transcript_id "67_t";
Sc0000000	GeneMark.hmm	CDS	763838	763966	.	+	0	gene_id "67_g"; transcript_id "67_t";
Sc0000000	GeneMark.hmm	exon	764030	764074	0	+	.	gene_id "67_g"; transcript_id "67_t";
Sc0000000	GeneMark.hmm	CDS	764030	764074	.	+	0	gene_id "67_g"; transcript_id "67_t";
Sc0000000	GeneMark.hmm	exon	764100	764131	0	+	.	gene_id "67_g"; transcript_id "67_t";
Sc0000000	GeneMark.hmm	CDS	764100	764131	.	+	0	gene_id "67_g"; transcript_id "67_t";
Sc0000000	GeneMark.hmm	exon	764240	764295	0	+	.	gene_id "67_g"; transcript_id "67_t";
Sc0000000	GeneMark.hmm	CDS	764240	764295	.	+	1	gene_id "67_g"; transcript_id "67_t";
Sc0000000	GeneMark.hmm	exon	764951	765037	0	+	.	gene_id "67_g"; transcript_id "67_t";
Sc0000000	GeneMark.hmm	CDS	764951	765037	.	+	2	gene_id "67_g"; transcript_id "67_t";
Sc0000000	GeneMark.hmm	exon	766012	766092	0	+	.	gene_id "67_g"; transcript_id "67_t";
Sc0000000	GeneMark.hmm	CDS	766012	766092	.	+	2	gene_id "67_g"; transcript_id "67_t";
Sc0000000	GeneMark.hmm	exon	766156	766292	0	+	.	gene_id "67_g"; transcript_id "67_t";
Sc0000000	GeneMark.hmm	CDS	766156	766292	.	+	2	gene_id "67_g"; transcript_id "67_t";
Sc0000000	GeneMark.hmm	stop_codon	766290	766292	.	+	0	gene_id "67_g"; transcript_id "67_t";
Sc0000000	GeneMark.hmm	exon	777298	778504	0	-	.	gene_id "68_g"; transcript_id "68_t";
Sc0000000	GeneMark.hmm	stop_codon	777298	777300	.	-	0	gene_id "68_g"; transcript_id "68_t";
Sc0000000	GeneMark.hmm	CDS	777298	778504	.	-	1	gene_id "68_g"; transcript_id "68_t";
Sc0000000	GeneMark.hmm	exon	783886	784023	0	-	.	gene_id "68_g"; transcript_id "68_t";
Sc0000000	GeneMark.hmm	CDS	783886	784023	.	-	1	gene_id "68_g"; transcript_id "68_t";
Sc0000000	GeneMark.hmm	exon	784079	784382	0	-	.	gene_id "68_g"; transcript_id "68_t";
Sc0000000	GeneMark.hmm	CDS	784079	784382	.	-	2	gene_id "68_g"; transcript_id "68_t";
Sc0000000	GeneMark.hmm	exon	784445	784538	0	-	.	gene_id "68_g"; transcript_id "68_t";
Sc0000000	GeneMark.hmm	CDS	784445	784538	.	-	0	gene_id "68_g"; transcript_id "68_t";
Sc0000000	GeneMark.hmm	start_codon	784536	784538	.	-	0	gene_id "68_g"; transcript_id "68_t";
Sc0000000	GeneMark.hmm	exon	785152	785522	0	+	.	gene_id "69_g"; transcript_id "69_t";
Sc0000000	GeneMark.hmm	start_codon	785152	785154	.	+	0	gene_id "69_g"; transcript_id "69_t";
Sc0000000	GeneMark.hmm	CDS	785152	785522	.	+	0	gene_id "69_g"; transcript_id "69_t";
Sc0000000	GeneMark.hmm	exon	785587	785860	0	+	.	gene_id "69_g"; transcript_id "69_t";
Sc0000000	GeneMark.hmm	CDS	785587	785860	.	+	1	gene_id "69_g"; transcript_id "69_t";
Sc0000000	GeneMark.hmm	stop_codon	785858	785860	.	+	0	gene_id "69_g"; transcript_id "69_t";
Sc0000000	GeneMark.hmm	exon	787168	787203	0	+	.	gene_id "70_g"; transcript_id "70_t";
Sc0000000	GeneMark.hmm	start_codon	787168	787170	.	+	0	gene_id "70_g"; transcript_id "70_t";
Sc0000000	GeneMark.hmm	CDS	787168	787203	.	+	0	gene_id "70_g"; transcript_id "70_t";
Sc0000000	GeneMark.hmm	exon	787367	787507	0	+	.	gene_id "70_g"; transcript_id "70_t";
Sc0000000	GeneMark.hmm	CDS	787367	787507	.	+	0	gene_id "70_g"; transcript_id "70_t";
Sc0000000	GeneMark.hmm	exon	787561	787703	0	+	.	gene_id "70_g"; transcript_id "70_t";
Sc0000000	GeneMark.hmm	CDS	787561	787703	.	+	0	gene_id "70_g"; transcript_id "70_t";
Sc0000000	GeneMark.hmm	exon	787771	787897	0	+	.	gene_id "70_g"; transcript_id "70_t";
Sc0000000	GeneMark.hmm	CDS	787771	787897	.	+	1	gene_id "70_g"; transcript_id "70_t";
Sc0000000	GeneMark.hmm	exon	788314	788550	0	+	.	gene_id "70_g"; transcript_id "70_t";
Sc0000000	GeneMark.hmm	CDS	788314	788550	.	+	0	gene_id "70_g"; transcript_id "70_t";
Sc0000000	GeneMark.hmm	stop_codon	788548	788550	.	+	0	gene_id "70_g"; transcript_id "70_t";
Sc0000000	GeneMark.hmm	exon	788789	788922	0	-	.	gene_id "71_g"; transcript_id "71_t";
Sc0000000	GeneMark.hmm	stop_codon	788789	788791	.	-	0	gene_id "71_g"; transcript_id "71_t";
Sc0000000	GeneMark.hmm	CDS	788789	788922	.	-	2	gene_id "71_g"; transcript_id "71_t";
Sc0000000	GeneMark.hmm	exon	788978	789433	0	-	.	gene_id "71_g"; transcript_id "71_t";
Sc0000000	GeneMark.hmm	CDS	788978	789433	.	-	2	gene_id "71_g"; transcript_id "71_t";
Sc0000000	GeneMark.hmm	exon	789500	789563	0	-	.	gene_id "71_g"; transcript_id "71_t";
Sc0000000	GeneMark.hmm	CDS	789500	789563	.	-	0	gene_id "71_g"; transcript_id "71_t";
Sc0000000	GeneMark.hmm	start_codon	789561	789563	.	-	0	gene_id "71_g"; transcript_id "71_t";
Sc0000000	GeneMark.hmm	exon	789680	789742	0	+	.	gene_id "72_g"; transcript_id "72_t";
Sc0000000	GeneMark.hmm	start_codon	789680	789682	.	+	0	gene_id "72_g"; transcript_id "72_t";
Sc0000000	GeneMark.hmm	CDS	789680	789742	.	+	0	gene_id "72_g"; transcript_id "72_t";
Sc0000000	GeneMark.hmm	exon	790014	790058	0	+	.	gene_id "72_g"; transcript_id "72_t";
Sc0000000	GeneMark.hmm	CDS	790014	790058	.	+	0	gene_id "72_g"; transcript_id "72_t";
Sc0000000	GeneMark.hmm	exon	790127	790204	0	+	.	gene_id "72_g"; transcript_id "72_t";
Sc0000000	GeneMark.hmm	CDS	790127	790204	.	+	0	gene_id "72_g"; transcript_id "72_t";
Sc0000000	GeneMark.hmm	exon	790509	790637	0	+	.	gene_id "72_g"; transcript_id "72_t";
Sc0000000	GeneMark.hmm	CDS	790509	790637	.	+	0	gene_id "72_g"; transcript_id "72_t";
Sc0000000	GeneMark.hmm	stop_codon	790635	790637	.	+	0	gene_id "72_g"; transcript_id "72_t";
Sc0000000	GeneMark.hmm	exon	791169	791209	0	-	.	gene_id "73_g"; transcript_id "73_t";
Sc0000000	GeneMark.hmm	stop_codon	791169	791171	.	-	0	gene_id "73_g"; transcript_id "73_t";
Sc0000000	GeneMark.hmm	CDS	791169	791209	.	-	2	gene_id "73_g"; transcript_id "73_t";
Sc0000000	GeneMark.hmm	exon	791385	792198	0	-	.	gene_id "73_g"; transcript_id "73_t";
Sc0000000	GeneMark.hmm	CDS	791385	792198	.	-	0	gene_id "73_g"; transcript_id "73_t";
Sc0000000	GeneMark.hmm	start_codon	792196	792198	.	-	0	gene_id "73_g"; transcript_id "73_t";
Sc0000000	GeneMark.hmm	exon	810587	810682	0	+	.	gene_id "74_g"; transcript_id "74_t";
Sc0000000	GeneMark.hmm	start_codon	810587	810589	.	+	0	gene_id "74_g"; transcript_id "74_t";
Sc0000000	GeneMark.hmm	CDS	810587	810682	.	+	0	gene_id "74_g"; transcript_id "74_t";
Sc0000000	GeneMark.hmm	exon	810866	811099	0	+	.	gene_id "74_g"; transcript_id "74_t";
Sc0000000	GeneMark.hmm	CDS	810866	811099	.	+	0	gene_id "74_g"; transcript_id "74_t";
Sc0000000	GeneMark.hmm	stop_codon	811097	811099	.	+	0	gene_id "74_g"; transcript_id "74_t";
Sc0000000	GeneMark.hmm	exon	812830	813152	0	+	.	gene_id "75_g"; transcript_id "75_t";
Sc0000000	GeneMark.hmm	start_codon	812830	812832	.	+	0	gene_id "75_g"; transcript_id "75_t";
Sc0000000	GeneMark.hmm	CDS	812830	813152	.	+	0	gene_id "75_g"; transcript_id "75_t";
Sc0000000	GeneMark.hmm	exon	813256	814080	0	+	.	gene_id "75_g"; transcript_id "75_t";
Sc0000000	GeneMark.hmm	CDS	813256	814080	.	+	1	gene_id "75_g"; transcript_id "75_t";
Sc0000000	GeneMark.hmm	exon	816084	816190	0	+	.	gene_id "75_g"; transcript_id "75_t";
Sc0000000	GeneMark.hmm	CDS	816084	816190	.	+	1	gene_id "75_g"; transcript_id "75_t";
Sc0000000	GeneMark.hmm	exon	816272	816400	0	+	.	gene_id "75_g"; transcript_id "75_t";
Sc0000000	GeneMark.hmm	CDS	816272	816400	.	+	2	gene_id "75_g"; transcript_id "75_t";
Sc0000000	GeneMark.hmm	exon	816458	816830	0	+	.	gene_id "75_g"; transcript_id "75_t";
Sc0000000	GeneMark.hmm	CDS	816458	816830	.	+	2	gene_id "75_g"; transcript_id "75_t";
Sc0000000	GeneMark.hmm	exon	818035	818325	0	+	.	gene_id "75_g"; transcript_id "75_t";
Sc0000000	GeneMark.hmm	CDS	818035	818325	.	+	1	gene_id "75_g"; transcript_id "75_t";
Sc0000000	GeneMark.hmm	exon	818513	818570	0	+	.	gene_id "75_g"; transcript_id "75_t";
Sc0000000	GeneMark.hmm	CDS	818513	818570	.	+	1	gene_id "75_g"; transcript_id "75_t";
Sc0000000	GeneMark.hmm	stop_codon	818568	818570	.	+	0	gene_id "75_g"; transcript_id "75_t";
Sc0000000	GeneMark.hmm	exon	819125	819463	0	-	.	gene_id "76_g"; transcript_id "76_t";
Sc0000000	GeneMark.hmm	stop_codon	819125	819127	.	-	0	gene_id "76_g"; transcript_id "76_t";
Sc0000000	GeneMark.hmm	CDS	819125	819463	.	-	0	gene_id "76_g"; transcript_id "76_t";
Sc0000000	GeneMark.hmm	start_codon	819461	819463	.	-	0	gene_id "76_g"; transcript_id "76_t";
Sc0000000	GeneMark.hmm	exon	820376	820585	0	+	.	gene_id "77_g"; transcript_id "77_t";
Sc0000000	GeneMark.hmm	start_codon	820376	820378	.	+	0	gene_id "77_g"; transcript_id "77_t";
Sc0000000	GeneMark.hmm	CDS	820376	820585	.	+	0	gene_id "77_g"; transcript_id "77_t";
Sc0000000	GeneMark.hmm	exon	820763	821042	0	+	.	gene_id "77_g"; transcript_id "77_t";
Sc0000000	GeneMark.hmm	CDS	820763	821042	.	+	0	gene_id "77_g"; transcript_id "77_t";
Sc0000000	GeneMark.hmm	exon	821109	821740	0	+	.	gene_id "77_g"; transcript_id "77_t";
Sc0000000	GeneMark.hmm	CDS	821109	821740	.	+	2	gene_id "77_g"; transcript_id "77_t";
Sc0000000	GeneMark.hmm	exon	821805	821948	0	+	.	gene_id "77_g"; transcript_id "77_t";
Sc0000000	GeneMark.hmm	CDS	821805	821948	.	+	0	gene_id "77_g"; transcript_id "77_t";
Sc0000000	GeneMark.hmm	exon	822021	822215	0	+	.	gene_id "77_g"; transcript_id "77_t";
Sc0000000	GeneMark.hmm	CDS	822021	822215	.	+	0	gene_id "77_g"; transcript_id "77_t";
Sc0000000	GeneMark.hmm	stop_codon	822213	822215	.	+	0	gene_id "77_g"; transcript_id "77_t";
Sc0000000	GeneMark.hmm	exon	824450	824525	0	+	.	gene_id "78_g"; transcript_id "78_t";
Sc0000000	GeneMark.hmm	start_codon	824450	824452	.	+	0	gene_id "78_g"; transcript_id "78_t";
Sc0000000	GeneMark.hmm	CDS	824450	824525	.	+	0	gene_id "78_g"; transcript_id "78_t";
Sc0000000	GeneMark.hmm	exon	824673	824800	0	+	.	gene_id "78_g"; transcript_id "78_t";
Sc0000000	GeneMark.hmm	CDS	824673	824800	.	+	2	gene_id "78_g"; transcript_id "78_t";
Sc0000000	GeneMark.hmm	exon	824860	825206	0	+	.	gene_id "78_g"; transcript_id "78_t";
Sc0000000	GeneMark.hmm	CDS	824860	825206	.	+	0	gene_id "78_g"; transcript_id "78_t";
Sc0000000	GeneMark.hmm	exon	825477	825634	0	+	.	gene_id "78_g"; transcript_id "78_t";
Sc0000000	GeneMark.hmm	CDS	825477	825634	.	+	1	gene_id "78_g"; transcript_id "78_t";
Sc0000000	GeneMark.hmm	exon	825664	825793	0	+	.	gene_id "78_g"; transcript_id "78_t";
Sc0000000	GeneMark.hmm	CDS	825664	825793	.	+	2	gene_id "78_g"; transcript_id "78_t";
Sc0000000	GeneMark.hmm	exon	826271	826404	0	+	.	gene_id "78_g"; transcript_id "78_t";
Sc0000000	GeneMark.hmm	CDS	826271	826404	.	+	1	gene_id "78_g"; transcript_id "78_t";
Sc0000000	GeneMark.hmm	exon	826473	827045	0	+	.	gene_id "78_g"; transcript_id "78_t";
Sc0000000	GeneMark.hmm	CDS	826473	827045	.	+	2	gene_id "78_g"; transcript_id "78_t";
Sc0000000	GeneMark.hmm	exon	827236	827440	0	+	.	gene_id "78_g"; transcript_id "78_t";
Sc0000000	GeneMark.hmm	CDS	827236	827440	.	+	2	gene_id "78_g"; transcript_id "78_t";
Sc0000000	GeneMark.hmm	exon	827515	827912	0	+	.	gene_id "78_g"; transcript_id "78_t";
Sc0000000	GeneMark.hmm	CDS	827515	827912	.	+	1	gene_id "78_g"; transcript_id "78_t";
Sc0000000	GeneMark.hmm	exon	828903	829447	0	+	.	gene_id "78_g"; transcript_id "78_t";
Sc0000000	GeneMark.hmm	CDS	828903	829447	.	+	2	gene_id "78_g"; transcript_id "78_t";
Sc0000000	GeneMark.hmm	exon	829508	829638	0	+	.	gene_id "78_g"; transcript_id "78_t";
Sc0000000	GeneMark.hmm	CDS	829508	829638	.	+	0	gene_id "78_g"; transcript_id "78_t";
Sc0000000	GeneMark.hmm	exon	829703	829883	0	+	.	gene_id "78_g"; transcript_id "78_t";
Sc0000000	GeneMark.hmm	CDS	829703	829883	.	+	1	gene_id "78_g"; transcript_id "78_t";
Sc0000000	GeneMark.hmm	exon	831473	831622	0	+	.	gene_id "78_g"; transcript_id "78_t";
Sc0000000	GeneMark.hmm	CDS	831473	831622	.	+	0	gene_id "78_g"; transcript_id "78_t";
Sc0000000	GeneMark.hmm	exon	832948	832995	0	+	.	gene_id "78_g"; transcript_id "78_t";
Sc0000000	GeneMark.hmm	CDS	832948	832995	.	+	0	gene_id "78_g"; transcript_id "78_t";
Sc0000000	GeneMark.hmm	exon	833037	833538	0	+	.	gene_id "78_g"; transcript_id "78_t";
Sc0000000	GeneMark.hmm	CDS	833037	833538	.	+	0	gene_id "78_g"; transcript_id "78_t";
Sc0000000	GeneMark.hmm	exon	833597	833835	0	+	.	gene_id "78_g"; transcript_id "78_t";
Sc0000000	GeneMark.hmm	CDS	833597	833835	.	+	2	gene_id "78_g"; transcript_id "78_t";
Sc0000000	GeneMark.hmm	exon	833898	834077	0	+	.	gene_id "78_g"; transcript_id "78_t";
Sc0000000	GeneMark.hmm	CDS	833898	834077	.	+	0	gene_id "78_g"; transcript_id "78_t";
Sc0000000	GeneMark.hmm	exon	834137	834788	0	+	.	gene_id "78_g"; transcript_id "78_t";
Sc0000000	GeneMark.hmm	CDS	834137	834788	.	+	0	gene_id "78_g"; transcript_id "78_t";
Sc0000000	GeneMark.hmm	exon	834872	834999	0	+	.	gene_id "78_g"; transcript_id "78_t";
Sc0000000	GeneMark.hmm	CDS	834872	834999	.	+	2	gene_id "78_g"; transcript_id "78_t";
Sc0000000	GeneMark.hmm	exon	837088	838034	0	+	.	gene_id "78_g"; transcript_id "78_t";
Sc0000000	GeneMark.hmm	CDS	837088	838034	.	+	0	gene_id "78_g"; transcript_id "78_t";
Sc0000000	GeneMark.hmm	exon	838445	838814	0	+	.	gene_id "78_g"; transcript_id "78_t";
Sc0000000	GeneMark.hmm	CDS	838445	838814	.	+	1	gene_id "78_g"; transcript_id "78_t";
Sc0000000	GeneMark.hmm	exon	839050	839124	0	+	.	gene_id "78_g"; transcript_id "78_t";
Sc0000000	GeneMark.hmm	CDS	839050	839124	.	+	0	gene_id "78_g"; transcript_id "78_t";
Sc0000000	GeneMark.hmm	stop_codon	839122	839124	.	+	0	gene_id "78_g"; transcript_id "78_t";
Sc0000000	GeneMark.hmm	exon	839229	839331	0	-	.	gene_id "79_g"; transcript_id "79_t";
Sc0000000	GeneMark.hmm	stop_codon	839229	839231	.	-	0	gene_id "79_g"; transcript_id "79_t";
Sc0000000	GeneMark.hmm	CDS	839229	839331	.	-	1	gene_id "79_g"; transcript_id "79_t";
Sc0000000	GeneMark.hmm	exon	839435	839535	0	-	.	gene_id "79_g"; transcript_id "79_t";
Sc0000000	GeneMark.hmm	CDS	839435	839535	.	-	0	gene_id "79_g"; transcript_id "79_t";
Sc0000000	GeneMark.hmm	exon	839600	840120	0	-	.	gene_id "79_g"; transcript_id "79_t";
Sc0000000	GeneMark.hmm	CDS	839600	840120	.	-	2	gene_id "79_g"; transcript_id "79_t";
Sc0000000	GeneMark.hmm	exon	841335	841461	0	-	.	gene_id "79_g"; transcript_id "79_t";
Sc0000000	GeneMark.hmm	CDS	841335	841461	.	-	0	gene_id "79_g"; transcript_id "79_t";
Sc0000000	GeneMark.hmm	exon	841836	841925	0	-	.	gene_id "79_g"; transcript_id "79_t";
Sc0000000	GeneMark.hmm	CDS	841836	841925	.	-	0	gene_id "79_g"; transcript_id "79_t";
Sc0000000	GeneMark.hmm	start_codon	841923	841925	.	-	0	gene_id "79_g"; transcript_id "79_t";
Sc0000000	GeneMark.hmm	exon	844236	846049	0	-	.	gene_id "80_g"; transcript_id "80_t";
Sc0000000	GeneMark.hmm	stop_codon	844236	844238	.	-	0	gene_id "80_g"; transcript_id "80_t";
Sc0000000	GeneMark.hmm	CDS	844236	846049	.	-	2	gene_id "80_g"; transcript_id "80_t";
Sc0000000	GeneMark.hmm	exon	849690	849748	0	-	.	gene_id "80_g"; transcript_id "80_t";
Sc0000000	GeneMark.hmm	CDS	849690	849748	.	-	1	gene_id "80_g"; transcript_id "80_t";
Sc0000000	GeneMark.hmm	exon	851269	851350	0	-	.	gene_id "80_g"; transcript_id "80_t";
Sc0000000	GeneMark.hmm	CDS	851269	851350	.	-	2	gene_id "80_g"; transcript_id "80_t";
Sc0000000	GeneMark.hmm	exon	852783	853066	0	-	.	gene_id "80_g"; transcript_id "80_t";
Sc0000000	GeneMark.hmm	CDS	852783	853066	.	-	1	gene_id "80_g"; transcript_id "80_t";
Sc0000000	GeneMark.hmm	exon	853087	854497	0	-	.	gene_id "80_g"; transcript_id "80_t";
Sc0000000	GeneMark.hmm	CDS	853087	854497	.	-	2	gene_id "80_g"; transcript_id "80_t";
Sc0000000	GeneMark.hmm	exon	860013	860287	0	-	.	gene_id "80_g"; transcript_id "80_t";
Sc0000000	GeneMark.hmm	CDS	860013	860287	.	-	1	gene_id "80_g"; transcript_id "80_t";
Sc0000000	GeneMark.hmm	exon	860472	860569	0	-	.	gene_id "80_g"; transcript_id "80_t";
Sc0000000	GeneMark.hmm	CDS	860472	860569	.	-	0	gene_id "80_g"; transcript_id "80_t";
Sc0000000	GeneMark.hmm	exon	860719	860838	0	-	.	gene_id "80_g"; transcript_id "80_t";
Sc0000000	GeneMark.hmm	CDS	860719	860838	.	-	0	gene_id "80_g"; transcript_id "80_t";
Sc0000000	GeneMark.hmm	exon	864360	864431	0	-	.	gene_id "80_g"; transcript_id "80_t";
Sc0000000	GeneMark.hmm	CDS	864360	864431	.	-	0	gene_id "80_g"; transcript_id "80_t";
Sc0000000	GeneMark.hmm	exon	864539	864646	0	-	.	gene_id "80_g"; transcript_id "80_t";
Sc0000000	GeneMark.hmm	CDS	864539	864646	.	-	0	gene_id "80_g"; transcript_id "80_t";
Sc0000000	GeneMark.hmm	exon	864716	864823	0	-	.	gene_id "80_g"; transcript_id "80_t";
Sc0000000	GeneMark.hmm	CDS	864716	864823	.	-	0	gene_id "80_g"; transcript_id "80_t";
Sc0000000	GeneMark.hmm	exon	864896	864967	0	-	.	gene_id "80_g"; transcript_id "80_t";
Sc0000000	GeneMark.hmm	CDS	864896	864967	.	-	0	gene_id "80_g"; transcript_id "80_t";
Sc0000000	GeneMark.hmm	exon	865075	865146	0	-	.	gene_id "80_g"; transcript_id "80_t";
Sc0000000	GeneMark.hmm	CDS	865075	865146	.	-	0	gene_id "80_g"; transcript_id "80_t";
Sc0000000	GeneMark.hmm	exon	865968	866075	0	-	.	gene_id "80_g"; transcript_id "80_t";
Sc0000000	GeneMark.hmm	CDS	865968	866075	.	-	0	gene_id "80_g"; transcript_id "80_t";
Sc0000000	GeneMark.hmm	exon	866146	866274	0	-	.	gene_id "80_g"; transcript_id "80_t";
Sc0000000	GeneMark.hmm	CDS	866146	866274	.	-	0	gene_id "80_g"; transcript_id "80_t";
Sc0000000	GeneMark.hmm	exon	866502	866606	0	-	.	gene_id "80_g"; transcript_id "80_t";
Sc0000000	GeneMark.hmm	CDS	866502	866606	.	-	0	gene_id "80_g"; transcript_id "80_t";
Sc0000000	GeneMark.hmm	start_codon	866604	866606	.	-	0	gene_id "80_g"; transcript_id "80_t";
Sc0000000	GeneMark.hmm	exon	868050	868154	0	+	.	gene_id "81_g"; transcript_id "81_t";
Sc0000000	GeneMark.hmm	start_codon	868050	868052	.	+	0	gene_id "81_g"; transcript_id "81_t";
Sc0000000	GeneMark.hmm	CDS	868050	868154	.	+	0	gene_id "81_g"; transcript_id "81_t";
Sc0000000	GeneMark.hmm	exon	868278	868388	0	+	.	gene_id "81_g"; transcript_id "81_t";
Sc0000000	GeneMark.hmm	CDS	868278	868388	.	+	0	gene_id "81_g"; transcript_id "81_t";
Sc0000000	GeneMark.hmm	exon	868432	868575	0	+	.	gene_id "81_g"; transcript_id "81_t";
Sc0000000	GeneMark.hmm	CDS	868432	868575	.	+	0	gene_id "81_g"; transcript_id "81_t";
Sc0000000	GeneMark.hmm	exon	868624	868752	0	+	.	gene_id "81_g"; transcript_id "81_t";
Sc0000000	GeneMark.hmm	CDS	868624	868752	.	+	0	gene_id "81_g"; transcript_id "81_t";
Sc0000000	GeneMark.hmm	exon	868798	868926	0	+	.	gene_id "81_g"; transcript_id "81_t";
Sc0000000	GeneMark.hmm	CDS	868798	868926	.	+	0	gene_id "81_g"; transcript_id "81_t";
Sc0000000	GeneMark.hmm	exon	868970	869104	0	+	.	gene_id "81_g"; transcript_id "81_t";
Sc0000000	GeneMark.hmm	CDS	868970	869104	.	+	0	gene_id "81_g"; transcript_id "81_t";
Sc0000000	GeneMark.hmm	exon	869154	869285	0	+	.	gene_id "81_g"; transcript_id "81_t";
Sc0000000	GeneMark.hmm	CDS	869154	869285	.	+	0	gene_id "81_g"; transcript_id "81_t";
Sc0000000	GeneMark.hmm	stop_codon	869283	869285	.	+	0	gene_id "81_g"; transcript_id "81_t";
Sc0000000	GeneMark.hmm	exon	880190	881637	0	-	.	gene_id "82_g"; transcript_id "82_t";
Sc0000000	GeneMark.hmm	stop_codon	880190	880192	.	-	0	gene_id "82_g"; transcript_id "82_t";
Sc0000000	GeneMark.hmm	CDS	880190	881637	.	-	2	gene_id "82_g"; transcript_id "82_t";
Sc0000000	GeneMark.hmm	exon	892021	892170	0	-	.	gene_id "83_g"; transcript_id "83_t";
Sc0000000	GeneMark.hmm	CDS	892021	892170	.	-	1	gene_id "83_g"; transcript_id "83_t";
Sc0000000	GeneMark.hmm	exon	893035	893270	0	-	.	gene_id "83_g"; transcript_id "83_t";
Sc0000000	GeneMark.hmm	CDS	893035	893270	.	-	0	gene_id "83_g"; transcript_id "83_t";
Sc0000000	GeneMark.hmm	exon	893355	893425	0	-	.	gene_id "83_g"; transcript_id "83_t";
Sc0000000	GeneMark.hmm	CDS	893355	893425	.	-	2	gene_id "83_g"; transcript_id "83_t";
Sc0000000	GeneMark.hmm	exon	900462	900504	0	-	.	gene_id "83_g"; transcript_id "83_t";
Sc0000000	GeneMark.hmm	CDS	900462	900504	.	-	0	gene_id "83_g"; transcript_id "83_t";
Sc0000000	GeneMark.hmm	start_codon	900502	900504	.	-	0	gene_id "83_g"; transcript_id "83_t";
Sc0000000	GeneMark.hmm	exon	916451	916598	0	-	.	gene_id "84_g"; transcript_id "84_t";
Sc0000000	GeneMark.hmm	stop_codon	916451	916453	.	-	0	gene_id "84_g"; transcript_id "84_t";
Sc0000000	GeneMark.hmm	CDS	916451	916598	.	-	1	gene_id "84_g"; transcript_id "84_t";
Sc0000000	GeneMark.hmm	exon	924384	924535	0	-	.	gene_id "84_g"; transcript_id "84_t";
Sc0000000	GeneMark.hmm	CDS	924384	924535	.	-	0	gene_id "84_g"; transcript_id "84_t";
Sc0000000	GeneMark.hmm	exon	925609	925611	0	-	.	gene_id "84_g"; transcript_id "84_t";
Sc0000000	GeneMark.hmm	CDS	925609	925611	.	-	0	gene_id "84_g"; transcript_id "84_t";
Sc0000000	GeneMark.hmm	start_codon	925609	925611	.	-	0	gene_id "84_g"; transcript_id "84_t";
Sc0000000	GeneMark.hmm	exon	946247	946306	0	-	.	gene_id "85_g"; transcript_id "85_t";
Sc0000000	GeneMark.hmm	stop_codon	946247	946249	.	-	0	gene_id "85_g"; transcript_id "85_t";
Sc0000000	GeneMark.hmm	CDS	946247	946306	.	-	0	gene_id "85_g"; transcript_id "85_t";
Sc0000000	GeneMark.hmm	exon	946355	946443	0	-	.	gene_id "85_g"; transcript_id "85_t";
Sc0000000	GeneMark.hmm	CDS	946355	946443	.	-	2	gene_id "85_g"; transcript_id "85_t";
Sc0000000	GeneMark.hmm	exon	946504	946570	0	-	.	gene_id "85_g"; transcript_id "85_t";
Sc0000000	GeneMark.hmm	CDS	946504	946570	.	-	0	gene_id "85_g"; transcript_id "85_t";
Sc0000000	GeneMark.hmm	exon	946708	946821	0	-	.	gene_id "85_g"; transcript_id "85_t";
Sc0000000	GeneMark.hmm	CDS	946708	946821	.	-	0	gene_id "85_g"; transcript_id "85_t";
Sc0000000	GeneMark.hmm	exon	946883	946951	0	-	.	gene_id "85_g"; transcript_id "85_t";
Sc0000000	GeneMark.hmm	CDS	946883	946951	.	-	0	gene_id "85_g"; transcript_id "85_t";
Sc0000000	GeneMark.hmm	exon	946990	947055	0	-	.	gene_id "85_g"; transcript_id "85_t";
Sc0000000	GeneMark.hmm	CDS	946990	947055	.	-	0	gene_id "85_g"; transcript_id "85_t";
Sc0000000	GeneMark.hmm	exon	947189	947254	0	-	.	gene_id "85_g"; transcript_id "85_t";
Sc0000000	GeneMark.hmm	CDS	947189	947254	.	-	0	gene_id "85_g"; transcript_id "85_t";
Sc0000000	GeneMark.hmm	exon	947302	947343	0	-	.	gene_id "85_g"; transcript_id "85_t";
Sc0000000	GeneMark.hmm	CDS	947302	947343	.	-	0	gene_id "85_g"; transcript_id "85_t";
Sc0000000	GeneMark.hmm	exon	947378	947473	0	-	.	gene_id "85_g"; transcript_id "85_t";
Sc0000000	GeneMark.hmm	CDS	947378	947473	.	-	0	gene_id "85_g"; transcript_id "85_t";
Sc0000000	GeneMark.hmm	exon	947607	947681	0	-	.	gene_id "85_g"; transcript_id "85_t";
Sc0000000	GeneMark.hmm	CDS	947607	947681	.	-	0	gene_id "85_g"; transcript_id "85_t";
Sc0000000	GeneMark.hmm	exon	953670	953699	0	-	.	gene_id "85_g"; transcript_id "85_t";
Sc0000000	GeneMark.hmm	CDS	953670	953699	.	-	0	gene_id "85_g"; transcript_id "85_t";
Sc0000000	GeneMark.hmm	start_codon	953697	953699	.	-	0	gene_id "85_g"; transcript_id "85_t";
Sc0000000	GeneMark.hmm	exon	968117	968299	0	+	.	gene_id "86_g"; transcript_id "86_t";
Sc0000000	GeneMark.hmm	start_codon	968117	968119	.	+	0	gene_id "86_g"; transcript_id "86_t";
Sc0000000	GeneMark.hmm	CDS	968117	968299	.	+	0	gene_id "86_g"; transcript_id "86_t";
Sc0000000	GeneMark.hmm	exon	968371	968479	0	+	.	gene_id "86_g"; transcript_id "86_t";
Sc0000000	GeneMark.hmm	CDS	968371	968479	.	+	0	gene_id "86_g"; transcript_id "86_t";
Sc0000000	GeneMark.hmm	exon	968545	968573	0	+	.	gene_id "86_g"; transcript_id "86_t";
Sc0000000	GeneMark.hmm	CDS	968545	968573	.	+	2	gene_id "86_g"; transcript_id "86_t";
Sc0000000	GeneMark.hmm	exon	968636	968816	0	+	.	gene_id "86_g"; transcript_id "86_t";
Sc0000000	GeneMark.hmm	CDS	968636	968816	.	+	0	gene_id "86_g"; transcript_id "86_t";
Sc0000000	GeneMark.hmm	exon	968840	968877	0	+	.	gene_id "86_g"; transcript_id "86_t";
Sc0000000	GeneMark.hmm	CDS	968840	968877	.	+	2	gene_id "86_g"; transcript_id "86_t";
Sc0000000	GeneMark.hmm	exon	968936	969030	0	+	.	gene_id "86_g"; transcript_id "86_t";
Sc0000000	GeneMark.hmm	CDS	968936	969030	.	+	0	gene_id "86_g"; transcript_id "86_t";
Sc0000000	GeneMark.hmm	exon	969157	969268	0	+	.	gene_id "86_g"; transcript_id "86_t";
Sc0000000	GeneMark.hmm	CDS	969157	969268	.	+	1	gene_id "86_g"; transcript_id "86_t";
Sc0000000	GeneMark.hmm	stop_codon	969266	969268	.	+	0	gene_id "86_g"; transcript_id "86_t";
Sc0000000	GeneMark.hmm	exon	992073	992117	0	+	.	gene_id "87_g"; transcript_id "87_t";
Sc0000000	GeneMark.hmm	start_codon	992073	992075	.	+	0	gene_id "87_g"; transcript_id "87_t";
Sc0000000	GeneMark.hmm	CDS	992073	992117	.	+	0	gene_id "87_g"; transcript_id "87_t";
Sc0000000	GeneMark.hmm	exon	992172	992351	0	+	.	gene_id "87_g"; transcript_id "87_t";
Sc0000000	GeneMark.hmm	CDS	992172	992351	.	+	0	gene_id "87_g"; transcript_id "87_t";
Sc0000000	GeneMark.hmm	exon	992441	992573	0	+	.	gene_id "87_g"; transcript_id "87_t";
Sc0000000	GeneMark.hmm	CDS	992441	992573	.	+	0	gene_id "87_g"; transcript_id "87_t";
Sc0000000	GeneMark.hmm	exon	994959	995029	0	+	.	gene_id "87_g"; transcript_id "87_t";
Sc0000000	GeneMark.hmm	CDS	994959	995029	.	+	2	gene_id "87_g"; transcript_id "87_t";
Sc0000000	GeneMark.hmm	exon	995076	995312	0	+	.	gene_id "87_g"; transcript_id "87_t";
Sc0000000	GeneMark.hmm	CDS	995076	995312	.	+	0	gene_id "87_g"; transcript_id "87_t";
Sc0000000	GeneMark.hmm	exon	995353	995437	0	+	.	gene_id "87_g"; transcript_id "87_t";
Sc0000000	GeneMark.hmm	CDS	995353	995437	.	+	0	gene_id "87_g"; transcript_id "87_t";
Sc0000000	GeneMark.hmm	exon	995499	995640	0	+	.	gene_id "87_g"; transcript_id "87_t";
Sc0000000	GeneMark.hmm	CDS	995499	995640	.	+	2	gene_id "87_g"; transcript_id "87_t";
Sc0000000	GeneMark.hmm	exon	997871	997994	0	+	.	gene_id "87_g"; transcript_id "87_t";
Sc0000000	GeneMark.hmm	CDS	997871	997994	.	+	1	gene_id "87_g"; transcript_id "87_t";
Sc0000000	GeneMark.hmm	stop_codon	997992	997994	.	+	0	gene_id "87_g"; transcript_id "87_t";
Sc0000000	GeneMark.hmm	exon	1054677	1054706	0	+	.	gene_id "88_g"; transcript_id "88_t";
Sc0000000	GeneMark.hmm	start_codon	1054677	1054679	.	+	0	gene_id "88_g"; transcript_id "88_t";
Sc0000000	GeneMark.hmm	CDS	1054677	1054706	.	+	0	gene_id "88_g"; transcript_id "88_t";
Sc0000000	GeneMark.hmm	exon	1063665	1063938	0	+	.	gene_id "88_g"; transcript_id "88_t";
Sc0000000	GeneMark.hmm	CDS	1063665	1063938	.	+	0	gene_id "88_g"; transcript_id "88_t";
Sc0000000	GeneMark.hmm	exon	1064025	1064264	0	+	.	gene_id "88_g"; transcript_id "88_t";
Sc0000000	GeneMark.hmm	CDS	1064025	1064264	.	+	2	gene_id "88_g"; transcript_id "88_t";
Sc0000000	GeneMark.hmm	exon	1069427	1069883	0	+	.	gene_id "88_g"; transcript_id "88_t";
Sc0000000	GeneMark.hmm	CDS	1069427	1069883	.	+	2	gene_id "88_g"; transcript_id "88_t";
Sc0000000	GeneMark.hmm	exon	1070830	1070973	0	+	.	gene_id "88_g"; transcript_id "88_t";
Sc0000000	GeneMark.hmm	CDS	1070830	1070973	.	+	1	gene_id "88_g"; transcript_id "88_t";
Sc0000000	GeneMark.hmm	exon	1076355	1076787	0	+	.	gene_id "88_g"; transcript_id "88_t";
Sc0000000	GeneMark.hmm	CDS	1076355	1076787	.	+	1	gene_id "88_g"; transcript_id "88_t";
Sc0000000	GeneMark.hmm	exon	1078763	1078822	0	+	.	gene_id "88_g"; transcript_id "88_t";
Sc0000000	GeneMark.hmm	CDS	1078763	1078822	.	+	0	gene_id "88_g"; transcript_id "88_t";
Sc0000000	GeneMark.hmm	stop_codon	1078820	1078822	.	+	0	gene_id "88_g"; transcript_id "88_t";
Sc0000000	GeneMark.hmm	exon	1082744	1082883	0	-	.	gene_id "89_g"; transcript_id "89_t";
Sc0000000	GeneMark.hmm	stop_codon	1082744	1082746	.	-	0	gene_id "89_g"; transcript_id "89_t";
Sc0000000	GeneMark.hmm	CDS	1082744	1082883	.	-	2	gene_id "89_g"; transcript_id "89_t";
Sc0000000	GeneMark.hmm	exon	1085739	1085896	0	-	.	gene_id "89_g"; transcript_id "89_t";
Sc0000000	GeneMark.hmm	CDS	1085739	1085896	.	-	1	gene_id "89_g"; transcript_id "89_t";
Sc0000000	GeneMark.hmm	exon	1088338	1088377	0	-	.	gene_id "89_g"; transcript_id "89_t";
Sc0000000	GeneMark.hmm	CDS	1088338	1088377	.	-	2	gene_id "89_g"; transcript_id "89_t";
Sc0000000	GeneMark.hmm	exon	1088549	1088747	0	-	.	gene_id "89_g"; transcript_id "89_t";
Sc0000000	GeneMark.hmm	CDS	1088549	1088747	.	-	0	gene_id "89_g"; transcript_id "89_t";
Sc0000000	GeneMark.hmm	start_codon	1088745	1088747	.	-	0	gene_id "89_g"; transcript_id "89_t";
Sc0000000	GeneMark.hmm	exon	1090629	1090715	0	+	.	gene_id "90_g"; transcript_id "90_t";
Sc0000000	GeneMark.hmm	start_codon	1090629	1090631	.	+	0	gene_id "90_g"; transcript_id "90_t";
Sc0000000	GeneMark.hmm	CDS	1090629	1090715	.	+	0	gene_id "90_g"; transcript_id "90_t";
Sc0000000	GeneMark.hmm	exon	1090783	1090925	0	+	.	gene_id "90_g"; transcript_id "90_t";
Sc0000000	GeneMark.hmm	CDS	1090783	1090925	.	+	0	gene_id "90_g"; transcript_id "90_t";
Sc0000000	GeneMark.hmm	exon	1094952	1095102	0	+	.	gene_id "90_g"; transcript_id "90_t";
Sc0000000	GeneMark.hmm	CDS	1094952	1095102	.	+	1	gene_id "90_g"; transcript_id "90_t";
Sc0000000	GeneMark.hmm	exon	1098276	1098431	0	+	.	gene_id "90_g"; transcript_id "90_t";
Sc0000000	GeneMark.hmm	CDS	1098276	1098431	.	+	0	gene_id "90_g"; transcript_id "90_t";
Sc0000000	GeneMark.hmm	exon	1102103	1102465	0	+	.	gene_id "90_g"; transcript_id "90_t";
Sc0000000	GeneMark.hmm	CDS	1102103	1102465	.	+	0	gene_id "90_g"; transcript_id "90_t";
Sc0000000	GeneMark.hmm	exon	1102528	1102686	0	+	.	gene_id "90_g"; transcript_id "90_t";
Sc0000000	GeneMark.hmm	CDS	1102528	1102686	.	+	0	gene_id "90_g"; transcript_id "90_t";
Sc0000000	GeneMark.hmm	exon	1102758	1102934	0	+	.	gene_id "90_g"; transcript_id "90_t";
Sc0000000	GeneMark.hmm	CDS	1102758	1102934	.	+	0	gene_id "90_g"; transcript_id "90_t";
Sc0000000	GeneMark.hmm	exon	1111527	1111613	0	+	.	gene_id "90_g"; transcript_id "90_t";
Sc0000000	GeneMark.hmm	CDS	1111527	1111613	.	+	0	gene_id "90_g"; transcript_id "90_t";
Sc0000000	GeneMark.hmm	exon	1111705	1111872	0	+	.	gene_id "90_g"; transcript_id "90_t";
Sc0000000	GeneMark.hmm	CDS	1111705	1111872	.	+	0	gene_id "90_g"; transcript_id "90_t";
Sc0000000	GeneMark.hmm	exon	1112069	1112178	0	+	.	gene_id "90_g"; transcript_id "90_t";
Sc0000000	GeneMark.hmm	CDS	1112069	1112178	.	+	0	gene_id "90_g"; transcript_id "90_t";
Sc0000000	GeneMark.hmm	exon	1112254	1112442	0	+	.	gene_id "90_g"; transcript_id "90_t";
Sc0000000	GeneMark.hmm	CDS	1112254	1112442	.	+	1	gene_id "90_g"; transcript_id "90_t";
Sc0000000	GeneMark.hmm	exon	1112505	1112724	0	+	.	gene_id "90_g"; transcript_id "90_t";
Sc0000000	GeneMark.hmm	CDS	1112505	1112724	.	+	1	gene_id "90_g"; transcript_id "90_t";
Sc0000000	GeneMark.hmm	exon	1112785	1112868	0	+	.	gene_id "90_g"; transcript_id "90_t";
Sc0000000	GeneMark.hmm	CDS	1112785	1112868	.	+	0	gene_id "90_g"; transcript_id "90_t";
Sc0000000	GeneMark.hmm	exon	1113948	1115183	0	+	.	gene_id "90_g"; transcript_id "90_t";
Sc0000000	GeneMark.hmm	CDS	1113948	1115183	.	+	0	gene_id "90_g"; transcript_id "90_t";
Sc0000000	GeneMark.hmm	stop_codon	1115181	1115183	.	+	0	gene_id "90_g"; transcript_id "90_t";
Sc0000000	GeneMark.hmm	exon	1124959	1125198	0	-	.	gene_id "91_g"; transcript_id "91_t";
Sc0000000	GeneMark.hmm	stop_codon	1124959	1124961	.	-	0	gene_id "91_g"; transcript_id "91_t";
Sc0000000	GeneMark.hmm	CDS	1124959	1125198	.	-	0	gene_id "91_g"; transcript_id "91_t";
Sc0000000	GeneMark.hmm	exon	1125265	1125418	0	-	.	gene_id "91_g"; transcript_id "91_t";
Sc0000000	GeneMark.hmm	CDS	1125265	1125418	.	-	1	gene_id "91_g"; transcript_id "91_t";
Sc0000000	GeneMark.hmm	exon	1125489	1125635	0	-	.	gene_id "91_g"; transcript_id "91_t";
Sc0000000	GeneMark.hmm	CDS	1125489	1125635	.	-	1	gene_id "91_g"; transcript_id "91_t";
Sc0000000	GeneMark.hmm	exon	1125697	1125958	0	-	.	gene_id "91_g"; transcript_id "91_t";
Sc0000000	GeneMark.hmm	CDS	1125697	1125958	.	-	2	gene_id "91_g"; transcript_id "91_t";
Sc0000000	GeneMark.hmm	exon	1126440	1126593	0	-	.	gene_id "91_g"; transcript_id "91_t";
Sc0000000	GeneMark.hmm	CDS	1126440	1126593	.	-	0	gene_id "91_g"; transcript_id "91_t";
Sc0000000	GeneMark.hmm	exon	1126671	1128052	0	-	.	gene_id "91_g"; transcript_id "91_t";
Sc0000000	GeneMark.hmm	CDS	1126671	1128052	.	-	2	gene_id "91_g"; transcript_id "91_t";
Sc0000000	GeneMark.hmm	exon	1128123	1128340	0	-	.	gene_id "91_g"; transcript_id "91_t";
Sc0000000	GeneMark.hmm	CDS	1128123	1128340	.	-	1	gene_id "91_g"; transcript_id "91_t";
Sc0000000	GeneMark.hmm	exon	1128408	1128949	0	-	.	gene_id "91_g"; transcript_id "91_t";
Sc0000000	GeneMark.hmm	CDS	1128408	1128949	.	-	0	gene_id "91_g"; transcript_id "91_t";
Sc0000000	GeneMark.hmm	exon	1129011	1129125	0	-	.	gene_id "91_g"; transcript_id "91_t";
Sc0000000	GeneMark.hmm	CDS	1129011	1129125	.	-	1	gene_id "91_g"; transcript_id "91_t";
Sc0000000	GeneMark.hmm	exon	1129241	1129589	0	-	.	gene_id "91_g"; transcript_id "91_t";
Sc0000000	GeneMark.hmm	CDS	1129241	1129589	.	-	2	gene_id "91_g"; transcript_id "91_t";
Sc0000000	GeneMark.hmm	exon	1129658	1130232	0	-	.	gene_id "91_g"; transcript_id "91_t";
Sc0000000	GeneMark.hmm	CDS	1129658	1130232	.	-	1	gene_id "91_g"; transcript_id "91_t";
Sc0000000	GeneMark.hmm	exon	1130526	1130599	0	-	.	gene_id "91_g"; transcript_id "91_t";
Sc0000000	GeneMark.hmm	CDS	1130526	1130599	.	-	0	gene_id "91_g"; transcript_id "91_t";
Sc0000000	GeneMark.hmm	exon	1130653	1130661	0	-	.	gene_id "91_g"; transcript_id "91_t";
Sc0000000	GeneMark.hmm	CDS	1130653	1130661	.	-	0	gene_id "91_g"; transcript_id "91_t";
Sc0000000	GeneMark.hmm	start_codon	1130659	1130661	.	-	0	gene_id "91_g"; transcript_id "91_t";
Sc0000000	GeneMark.hmm	exon	1130932	1131116	0	+	.	gene_id "92_g"; transcript_id "92_t";
Sc0000000	GeneMark.hmm	start_codon	1130932	1130934	.	+	0	gene_id "92_g"; transcript_id "92_t";
Sc0000000	GeneMark.hmm	CDS	1130932	1131116	.	+	0	gene_id "92_g"; transcript_id "92_t";
Sc0000000	GeneMark.hmm	exon	1131323	1131365	0	+	.	gene_id "92_g"; transcript_id "92_t";
Sc0000000	GeneMark.hmm	CDS	1131323	1131365	.	+	1	gene_id "92_g"; transcript_id "92_t";
Sc0000000	GeneMark.hmm	exon	1131456	1131707	0	+	.	gene_id "92_g"; transcript_id "92_t";
Sc0000000	GeneMark.hmm	CDS	1131456	1131707	.	+	0	gene_id "92_g"; transcript_id "92_t";
Sc0000000	GeneMark.hmm	stop_codon	1131705	1131707	.	+	0	gene_id "92_g"; transcript_id "92_t";
Sc0000000	GeneMark.hmm	exon	1175635	1175730	0	-	.	gene_id "93_g"; transcript_id "93_t";
Sc0000000	GeneMark.hmm	stop_codon	1175635	1175637	.	-	0	gene_id "93_g"; transcript_id "93_t";
Sc0000000	GeneMark.hmm	CDS	1175635	1175730	.	-	0	gene_id "93_g"; transcript_id "93_t";
Sc0000000	GeneMark.hmm	exon	1176051	1176197	0	-	.	gene_id "93_g"; transcript_id "93_t";
Sc0000000	GeneMark.hmm	CDS	1176051	1176197	.	-	0	gene_id "93_g"; transcript_id "93_t";
Sc0000000	GeneMark.hmm	exon	1178679	1178786	0	-	.	gene_id "93_g"; transcript_id "93_t";
Sc0000000	GeneMark.hmm	CDS	1178679	1178786	.	-	0	gene_id "93_g"; transcript_id "93_t";
Sc0000000	GeneMark.hmm	exon	1180515	1180580	0	-	.	gene_id "93_g"; transcript_id "93_t";
Sc0000000	GeneMark.hmm	CDS	1180515	1180580	.	-	0	gene_id "93_g"; transcript_id "93_t";
Sc0000000	GeneMark.hmm	start_codon	1180578	1180580	.	-	0	gene_id "93_g"; transcript_id "93_t";
Sc0000000	GeneMark.hmm	exon	1187584	1187627	0	+	.	gene_id "94_g"; transcript_id "94_t";
Sc0000000	GeneMark.hmm	start_codon	1187584	1187586	.	+	0	gene_id "94_g"; transcript_id "94_t";
Sc0000000	GeneMark.hmm	CDS	1187584	1187627	.	+	0	gene_id "94_g"; transcript_id "94_t";
Sc0000000	GeneMark.hmm	exon	1188226	1188347	0	+	.	gene_id "94_g"; transcript_id "94_t";
Sc0000000	GeneMark.hmm	CDS	1188226	1188347	.	+	1	gene_id "94_g"; transcript_id "94_t";
Sc0000000	GeneMark.hmm	exon	1189666	1189745	0	+	.	gene_id "94_g"; transcript_id "94_t";
Sc0000000	GeneMark.hmm	CDS	1189666	1189745	.	+	2	gene_id "94_g"; transcript_id "94_t";
Sc0000000	GeneMark.hmm	exon	1194607	1194708	0	+	.	gene_id "94_g"; transcript_id "94_t";
Sc0000000	GeneMark.hmm	CDS	1194607	1194708	.	+	0	gene_id "94_g"; transcript_id "94_t";
Sc0000000	GeneMark.hmm	exon	1194861	1194986	0	+	.	gene_id "94_g"; transcript_id "94_t";
Sc0000000	GeneMark.hmm	CDS	1194861	1194986	.	+	0	gene_id "94_g"; transcript_id "94_t";
Sc0000000	GeneMark.hmm	exon	1195053	1195238	0	+	.	gene_id "94_g"; transcript_id "94_t";
Sc0000000	GeneMark.hmm	CDS	1195053	1195238	.	+	0	gene_id "94_g"; transcript_id "94_t";
Sc0000000	GeneMark.hmm	exon	1195333	1195383	0	+	.	gene_id "94_g"; transcript_id "94_t";
Sc0000000	GeneMark.hmm	CDS	1195333	1195383	.	+	0	gene_id "94_g"; transcript_id "94_t";
Sc0000000	GeneMark.hmm	exon	1195443	1195597	0	+	.	gene_id "94_g"; transcript_id "94_t";
Sc0000000	GeneMark.hmm	CDS	1195443	1195597	.	+	0	gene_id "94_g"; transcript_id "94_t";
Sc0000000	GeneMark.hmm	exon	1195659	1195759	0	+	.	gene_id "94_g"; transcript_id "94_t";
Sc0000000	GeneMark.hmm	CDS	1195659	1195759	.	+	1	gene_id "94_g"; transcript_id "94_t";
Sc0000000	GeneMark.hmm	exon	1195926	1196030	0	+	.	gene_id "94_g"; transcript_id "94_t";
Sc0000000	GeneMark.hmm	CDS	1195926	1196030	.	+	2	gene_id "94_g"; transcript_id "94_t";
Sc0000000	GeneMark.hmm	exon	1196099	1196124	0	+	.	gene_id "94_g"; transcript_id "94_t";
Sc0000000	GeneMark.hmm	CDS	1196099	1196124	.	+	2	gene_id "94_g"; transcript_id "94_t";
Sc0000000	GeneMark.hmm	exon	1196205	1196275	0	+	.	gene_id "94_g"; transcript_id "94_t";
Sc0000000	GeneMark.hmm	CDS	1196205	1196275	.	+	0	gene_id "94_g"; transcript_id "94_t";
Sc0000000	GeneMark.hmm	exon	1196317	1196395	0	+	.	gene_id "94_g"; transcript_id "94_t";
Sc0000000	GeneMark.hmm	CDS	1196317	1196395	.	+	1	gene_id "94_g"; transcript_id "94_t";
Sc0000000	GeneMark.hmm	exon	1196441	1196560	0	+	.	gene_id "94_g"; transcript_id "94_t";
Sc0000000	GeneMark.hmm	CDS	1196441	1196560	.	+	0	gene_id "94_g"; transcript_id "94_t";
Sc0000000	GeneMark.hmm	stop_codon	1196558	1196560	.	+	0	gene_id "94_g"; transcript_id "94_t";
Sc0000000	GeneMark.hmm	exon	1198091	1198180	0	-	.	gene_id "95_g"; transcript_id "95_t";
Sc0000000	GeneMark.hmm	stop_codon	1198091	1198093	.	-	0	gene_id "95_g"; transcript_id "95_t";
Sc0000000	GeneMark.hmm	CDS	1198091	1198180	.	-	0	gene_id "95_g"; transcript_id "95_t";
Sc0000000	GeneMark.hmm	exon	1198237	1198374	0	-	.	gene_id "95_g"; transcript_id "95_t";
Sc0000000	GeneMark.hmm	CDS	1198237	1198374	.	-	0	gene_id "95_g"; transcript_id "95_t";
Sc0000000	GeneMark.hmm	exon	1198508	1198621	0	-	.	gene_id "95_g"; transcript_id "95_t";
Sc0000000	GeneMark.hmm	CDS	1198508	1198621	.	-	0	gene_id "95_g"; transcript_id "95_t";
Sc0000000	GeneMark.hmm	exon	1199052	1199669	0	-	.	gene_id "95_g"; transcript_id "95_t";
Sc0000000	GeneMark.hmm	CDS	1199052	1199669	.	-	0	gene_id "95_g"; transcript_id "95_t";
Sc0000000	GeneMark.hmm	exon	1199731	1199888	0	-	.	gene_id "95_g"; transcript_id "95_t";
Sc0000000	GeneMark.hmm	CDS	1199731	1199888	.	-	2	gene_id "95_g"; transcript_id "95_t";
Sc0000000	GeneMark.hmm	exon	1199954	1200400	0	-	.	gene_id "95_g"; transcript_id "95_t";
Sc0000000	GeneMark.hmm	CDS	1199954	1200400	.	-	2	gene_id "95_g"; transcript_id "95_t";
Sc0000000	GeneMark.hmm	exon	1200471	1200717	0	-	.	gene_id "95_g"; transcript_id "95_t";
Sc0000000	GeneMark.hmm	CDS	1200471	1200717	.	-	0	gene_id "95_g"; transcript_id "95_t";
Sc0000000	GeneMark.hmm	exon	1201544	1201606	0	-	.	gene_id "95_g"; transcript_id "95_t";
Sc0000000	GeneMark.hmm	CDS	1201544	1201606	.	-	0	gene_id "95_g"; transcript_id "95_t";
Sc0000000	GeneMark.hmm	exon	1206878	1206943	0	-	.	gene_id "95_g"; transcript_id "95_t";
Sc0000000	GeneMark.hmm	CDS	1206878	1206943	.	-	0	gene_id "95_g"; transcript_id "95_t";
Sc0000000	GeneMark.hmm	exon	1207001	1207058	0	-	.	gene_id "95_g"; transcript_id "95_t";
Sc0000000	GeneMark.hmm	CDS	1207001	1207058	.	-	1	gene_id "95_g"; transcript_id "95_t";
Sc0000000	GeneMark.hmm	exon	1213056	1213150	0	-	.	gene_id "95_g"; transcript_id "95_t";
Sc0000000	GeneMark.hmm	CDS	1213056	1213150	.	-	0	gene_id "95_g"; transcript_id "95_t";
Sc0000000	GeneMark.hmm	exon	1213301	1213369	0	-	.	gene_id "95_g"; transcript_id "95_t";
Sc0000000	GeneMark.hmm	CDS	1213301	1213369	.	-	0	gene_id "95_g"; transcript_id "95_t";
Sc0000000	GeneMark.hmm	exon	1213415	1213607	0	-	.	gene_id "95_g"; transcript_id "95_t";
Sc0000000	GeneMark.hmm	CDS	1213415	1213607	.	-	1	gene_id "95_g"; transcript_id "95_t";
Sc0000000	GeneMark.hmm	exon	1213671	1213789	0	-	.	gene_id "95_g"; transcript_id "95_t";
Sc0000000	GeneMark.hmm	CDS	1213671	1213789	.	-	0	gene_id "95_g"; transcript_id "95_t";
Sc0000000	GeneMark.hmm	exon	1213829	1213844	0	-	.	gene_id "95_g"; transcript_id "95_t";
Sc0000000	GeneMark.hmm	CDS	1213829	1213844	.	-	1	gene_id "95_g"; transcript_id "95_t";
Sc0000000	GeneMark.hmm	exon	1213873	1213969	0	-	.	gene_id "95_g"; transcript_id "95_t";
Sc0000000	GeneMark.hmm	CDS	1213873	1213969	.	-	2	gene_id "95_g"; transcript_id "95_t";
Sc0000000	GeneMark.hmm	exon	1214022	1214122	0	-	.	gene_id "95_g"; transcript_id "95_t";
Sc0000000	GeneMark.hmm	CDS	1214022	1214122	.	-	1	gene_id "95_g"; transcript_id "95_t";
Sc0000000	GeneMark.hmm	exon	1214457	1214522	0	-	.	gene_id "95_g"; transcript_id "95_t";
Sc0000000	GeneMark.hmm	CDS	1214457	1214522	.	-	1	gene_id "95_g"; transcript_id "95_t";
Sc0000000	GeneMark.hmm	exon	1214582	1214586	0	-	.	gene_id "95_g"; transcript_id "95_t";
Sc0000000	GeneMark.hmm	CDS	1214582	1214586	.	-	0	gene_id "95_g"; transcript_id "95_t";
Sc0000000	GeneMark.hmm	start_codon	1214584	1214586	.	-	0	gene_id "95_g"; transcript_id "95_t";
Sc0000000	GeneMark.hmm	exon	1214641	1214689	0	+	.	gene_id "96_g"; transcript_id "96_t";
Sc0000000	GeneMark.hmm	start_codon	1214641	1214643	.	+	0	gene_id "96_g"; transcript_id "96_t";
Sc0000000	GeneMark.hmm	CDS	1214641	1214689	.	+	0	gene_id "96_g"; transcript_id "96_t";
Sc0000000	GeneMark.hmm	exon	1214713	1215059	0	+	.	gene_id "96_g"; transcript_id "96_t";
Sc0000000	GeneMark.hmm	CDS	1214713	1215059	.	+	2	gene_id "96_g"; transcript_id "96_t";
Sc0000000	GeneMark.hmm	stop_codon	1215057	1215059	.	+	0	gene_id "96_g"; transcript_id "96_t";
Sc0000000	GeneMark.hmm	exon	1215256	1215366	0	+	.	gene_id "97_g"; transcript_id "97_t";
Sc0000000	GeneMark.hmm	start_codon	1215256	1215258	.	+	0	gene_id "97_g"; transcript_id "97_t";
Sc0000000	GeneMark.hmm	CDS	1215256	1215366	.	+	0	gene_id "97_g"; transcript_id "97_t";
Sc0000000	GeneMark.hmm	exon	1215569	1215847	0	+	.	gene_id "97_g"; transcript_id "97_t";
Sc0000000	GeneMark.hmm	CDS	1215569	1215847	.	+	0	gene_id "97_g"; transcript_id "97_t";
Sc0000000	GeneMark.hmm	stop_codon	1215845	1215847	.	+	0	gene_id "97_g"; transcript_id "97_t";
Sc0000000	GeneMark.hmm	exon	1216096	1216319	0	+	.	gene_id "98_g"; transcript_id "98_t";
Sc0000000	GeneMark.hmm	start_codon	1216096	1216098	.	+	0	gene_id "98_g"; transcript_id "98_t";
Sc0000000	GeneMark.hmm	CDS	1216096	1216319	.	+	0	gene_id "98_g"; transcript_id "98_t";
Sc0000000	GeneMark.hmm	exon	1216387	1216501	0	+	.	gene_id "98_g"; transcript_id "98_t";
Sc0000000	GeneMark.hmm	CDS	1216387	1216501	.	+	1	gene_id "98_g"; transcript_id "98_t";
Sc0000000	GeneMark.hmm	stop_codon	1216499	1216501	.	+	0	gene_id "98_g"; transcript_id "98_t";
Sc0000000	GeneMark.hmm	exon	1217675	1217727	0	+	.	gene_id "99_g"; transcript_id "99_t";
Sc0000000	GeneMark.hmm	start_codon	1217675	1217677	.	+	0	gene_id "99_g"; transcript_id "99_t";
Sc0000000	GeneMark.hmm	CDS	1217675	1217727	.	+	0	gene_id "99_g"; transcript_id "99_t";
Sc0000000	GeneMark.hmm	exon	1218592	1218648	0	+	.	gene_id "99_g"; transcript_id "99_t";
Sc0000000	GeneMark.hmm	CDS	1218592	1218648	.	+	1	gene_id "99_g"; transcript_id "99_t";
Sc0000000	GeneMark.hmm	exon	1218669	1218764	0	+	.	gene_id "99_g"; transcript_id "99_t";
Sc0000000	GeneMark.hmm	CDS	1218669	1218764	.	+	1	gene_id "99_g"; transcript_id "99_t";
Sc0000000	GeneMark.hmm	exon	1218787	1218920	0	+	.	gene_id "99_g"; transcript_id "99_t";
Sc0000000	GeneMark.hmm	CDS	1218787	1218920	.	+	1	gene_id "99_g"; transcript_id "99_t";
Sc0000000	GeneMark.hmm	exon	1218993	1219098	0	+	.	gene_id "99_g"; transcript_id "99_t";
Sc0000000	GeneMark.hmm	CDS	1218993	1219098	.	+	2	gene_id "99_g"; transcript_id "99_t";
Sc0000000	GeneMark.hmm	exon	1219169	1219312	0	+	.	gene_id "99_g"; transcript_id "99_t";
Sc0000000	GeneMark.hmm	CDS	1219169	1219312	.	+	1	gene_id "99_g"; transcript_id "99_t";
Sc0000000	GeneMark.hmm	exon	1219345	1219408	0	+	.	gene_id "99_g"; transcript_id "99_t";
Sc0000000	GeneMark.hmm	CDS	1219345	1219408	.	+	1	gene_id "99_g"; transcript_id "99_t";
Sc0000000	GeneMark.hmm	exon	1219492	1219559	0	+	.	gene_id "99_g"; transcript_id "99_t";
Sc0000000	GeneMark.hmm	CDS	1219492	1219559	.	+	0	gene_id "99_g"; transcript_id "99_t";
Sc0000000	GeneMark.hmm	exon	1219581	1219652	0	+	.	gene_id "99_g"; transcript_id "99_t";
Sc0000000	GeneMark.hmm	CDS	1219581	1219652	.	+	1	gene_id "99_g"; transcript_id "99_t";
Sc0000000	GeneMark.hmm	exon	1219757	1219861	0	+	.	gene_id "99_g"; transcript_id "99_t";
Sc0000000	GeneMark.hmm	CDS	1219757	1219861	.	+	1	gene_id "99_g"; transcript_id "99_t";
Sc0000000	GeneMark.hmm	exon	1220568	1220646	0	+	.	gene_id "99_g"; transcript_id "99_t";
Sc0000000	GeneMark.hmm	CDS	1220568	1220646	.	+	1	gene_id "99_g"; transcript_id "99_t";
Sc0000000	GeneMark.hmm	stop_codon	1220644	1220646	.	+	0	gene_id "99_g"; transcript_id "99_t";
Sc0000000	GeneMark.hmm	exon	1226531	1226566	0	+	.	gene_id "100_g"; transcript_id "100_t";
Sc0000000	GeneMark.hmm	start_codon	1226531	1226533	.	+	0	gene_id "100_g"; transcript_id "100_t";
Sc0000000	GeneMark.hmm	CDS	1226531	1226566	.	+	0	gene_id "100_g"; transcript_id "100_t";
Sc0000000	GeneMark.hmm	exon	1226633	1226659	0	+	.	gene_id "100_g"; transcript_id "100_t";
Sc0000000	GeneMark.hmm	CDS	1226633	1226659	.	+	0	gene_id "100_g"; transcript_id "100_t";
Sc0000000	GeneMark.hmm	exon	1227017	1227097	0	+	.	gene_id "100_g"; transcript_id "100_t";
Sc0000000	GeneMark.hmm	CDS	1227017	1227097	.	+	0	gene_id "100_g"; transcript_id "100_t";
Sc0000000	GeneMark.hmm	exon	1227240	1227493	0	+	.	gene_id "100_g"; transcript_id "100_t";
Sc0000000	GeneMark.hmm	CDS	1227240	1227493	.	+	0	gene_id "100_g"; transcript_id "100_t";
Sc0000000	GeneMark.hmm	exon	1227692	1227776	0	+	.	gene_id "100_g"; transcript_id "100_t";
Sc0000000	GeneMark.hmm	CDS	1227692	1227776	.	+	1	gene_id "100_g"; transcript_id "100_t";
Sc0000000	GeneMark.hmm	exon	1228539	1228709	0	+	.	gene_id "100_g"; transcript_id "100_t";
Sc0000000	GeneMark.hmm	CDS	1228539	1228709	.	+	0	gene_id "100_g"; transcript_id "100_t";
Sc0000000	GeneMark.hmm	exon	1232196	1232213	0	+	.	gene_id "100_g"; transcript_id "100_t";
Sc0000000	GeneMark.hmm	CDS	1232196	1232213	.	+	0	gene_id "100_g"; transcript_id "100_t";
Sc0000000	GeneMark.hmm	exon	1232244	1232345	0	+	.	gene_id "100_g"; transcript_id "100_t";
Sc0000000	GeneMark.hmm	CDS	1232244	1232345	.	+	0	gene_id "100_g"; transcript_id "100_t";
Sc0000000	GeneMark.hmm	exon	1232417	1232554	0	+	.	gene_id "100_g"; transcript_id "100_t";
Sc0000000	GeneMark.hmm	CDS	1232417	1232554	.	+	0	gene_id "100_g"; transcript_id "100_t";
Sc0000000	GeneMark.hmm	exon	1232590	1232667	0	+	.	gene_id "100_g"; transcript_id "100_t";
Sc0000000	GeneMark.hmm	CDS	1232590	1232667	.	+	0	gene_id "100_g"; transcript_id "100_t";
Sc0000000	GeneMark.hmm	exon	1232727	1232840	0	+	.	gene_id "100_g"; transcript_id "100_t";
Sc0000000	GeneMark.hmm	CDS	1232727	1232840	.	+	0	gene_id "100_g"; transcript_id "100_t";
Sc0000000	GeneMark.hmm	exon	1232864	1232983	0	+	.	gene_id "100_g"; transcript_id "100_t";
Sc0000000	GeneMark.hmm	CDS	1232864	1232983	.	+	0	gene_id "100_g"; transcript_id "100_t";
Sc0000000	GeneMark.hmm	exon	1233054	1233173	0	+	.	gene_id "100_g"; transcript_id "100_t";
Sc0000000	GeneMark.hmm	CDS	1233054	1233173	.	+	0	gene_id "100_g"; transcript_id "100_t";
Sc0000000	GeneMark.hmm	stop_codon	1233171	1233173	.	+	0	gene_id "100_g"; transcript_id "100_t";
Sc0000000	GeneMark.hmm	exon	1234441	1234515	0	-	.	gene_id "101_g"; transcript_id "101_t";
Sc0000000	GeneMark.hmm	stop_codon	1234441	1234443	.	-	0	gene_id "101_g"; transcript_id "101_t";
Sc0000000	GeneMark.hmm	CDS	1234441	1234515	.	-	0	gene_id "101_g"; transcript_id "101_t";
Sc0000000	GeneMark.hmm	exon	1234601	1234891	0	-	.	gene_id "101_g"; transcript_id "101_t";
Sc0000000	GeneMark.hmm	CDS	1234601	1234891	.	-	0	gene_id "101_g"; transcript_id "101_t";
Sc0000000	GeneMark.hmm	exon	1234943	1234957	0	-	.	gene_id "101_g"; transcript_id "101_t";
Sc0000000	GeneMark.hmm	CDS	1234943	1234957	.	-	0	gene_id "101_g"; transcript_id "101_t";
Sc0000000	GeneMark.hmm	exon	1235110	1235229	0	-	.	gene_id "101_g"; transcript_id "101_t";
Sc0000000	GeneMark.hmm	CDS	1235110	1235229	.	-	0	gene_id "101_g"; transcript_id "101_t";
Sc0000000	GeneMark.hmm	exon	1235283	1235306	0	-	.	gene_id "101_g"; transcript_id "101_t";
Sc0000000	GeneMark.hmm	CDS	1235283	1235306	.	-	0	gene_id "101_g"; transcript_id "101_t";
Sc0000000	GeneMark.hmm	exon	1235357	1235381	0	-	.	gene_id "101_g"; transcript_id "101_t";
Sc0000000	GeneMark.hmm	CDS	1235357	1235381	.	-	1	gene_id "101_g"; transcript_id "101_t";
Sc0000000	GeneMark.hmm	exon	1235512	1235627	0	-	.	gene_id "101_g"; transcript_id "101_t";
Sc0000000	GeneMark.hmm	CDS	1235512	1235627	.	-	0	gene_id "101_g"; transcript_id "101_t";
Sc0000000	GeneMark.hmm	exon	1235676	1235980	0	-	.	gene_id "101_g"; transcript_id "101_t";
Sc0000000	GeneMark.hmm	CDS	1235676	1235980	.	-	2	gene_id "101_g"; transcript_id "101_t";
Sc0000000	GeneMark.hmm	exon	1237759	1237864	0	-	.	gene_id "101_g"; transcript_id "101_t";
Sc0000000	GeneMark.hmm	CDS	1237759	1237864	.	-	0	gene_id "101_g"; transcript_id "101_t";
Sc0000000	GeneMark.hmm	exon	1238104	1238233	0	-	.	gene_id "101_g"; transcript_id "101_t";
Sc0000000	GeneMark.hmm	CDS	1238104	1238233	.	-	1	gene_id "101_g"; transcript_id "101_t";
Sc0000000	GeneMark.hmm	exon	1238284	1238351	0	-	.	gene_id "101_g"; transcript_id "101_t";
Sc0000000	GeneMark.hmm	CDS	1238284	1238351	.	-	0	gene_id "101_g"; transcript_id "101_t";
Sc0000000	GeneMark.hmm	start_codon	1238349	1238351	.	-	0	gene_id "101_g"; transcript_id "101_t";
Sc0000000	GeneMark.hmm	exon	1238468	1238510	0	+	.	gene_id "102_g"; transcript_id "102_t";
Sc0000000	GeneMark.hmm	start_codon	1238468	1238470	.	+	0	gene_id "102_g"; transcript_id "102_t";
Sc0000000	GeneMark.hmm	CDS	1238468	1238510	.	+	0	gene_id "102_g"; transcript_id "102_t";
Sc0000000	GeneMark.hmm	exon	1238566	1238810	0	+	.	gene_id "102_g"; transcript_id "102_t";
Sc0000000	GeneMark.hmm	CDS	1238566	1238810	.	+	2	gene_id "102_g"; transcript_id "102_t";
Sc0000000	GeneMark.hmm	exon	1238849	1238973	0	+	.	gene_id "102_g"; transcript_id "102_t";
Sc0000000	GeneMark.hmm	CDS	1238849	1238973	.	+	0	gene_id "102_g"; transcript_id "102_t";
Sc0000000	GeneMark.hmm	exon	1239038	1239119	0	+	.	gene_id "102_g"; transcript_id "102_t";
Sc0000000	GeneMark.hmm	CDS	1239038	1239119	.	+	1	gene_id "102_g"; transcript_id "102_t";
Sc0000000	GeneMark.hmm	stop_codon	1239117	1239119	.	+	0	gene_id "102_g"; transcript_id "102_t";
Sc0000000	GeneMark.hmm	exon	1242412	1242507	0	-	.	gene_id "103_g"; transcript_id "103_t";
Sc0000000	GeneMark.hmm	stop_codon	1242412	1242414	.	-	0	gene_id "103_g"; transcript_id "103_t";
Sc0000000	GeneMark.hmm	CDS	1242412	1242507	.	-	0	gene_id "103_g"; transcript_id "103_t";
Sc0000000	GeneMark.hmm	exon	1242536	1242604	0	-	.	gene_id "103_g"; transcript_id "103_t";
Sc0000000	GeneMark.hmm	CDS	1242536	1242604	.	-	0	gene_id "103_g"; transcript_id "103_t";
Sc0000000	GeneMark.hmm	exon	1242648	1242799	0	-	.	gene_id "103_g"; transcript_id "103_t";
Sc0000000	GeneMark.hmm	CDS	1242648	1242799	.	-	2	gene_id "103_g"; transcript_id "103_t";
Sc0000000	GeneMark.hmm	exon	1242868	1242906	0	-	.	gene_id "103_g"; transcript_id "103_t";
Sc0000000	GeneMark.hmm	CDS	1242868	1242906	.	-	2	gene_id "103_g"; transcript_id "103_t";
Sc0000000	GeneMark.hmm	exon	1244132	1244225	0	-	.	gene_id "103_g"; transcript_id "103_t";
Sc0000000	GeneMark.hmm	CDS	1244132	1244225	.	-	0	gene_id "103_g"; transcript_id "103_t";
Sc0000000	GeneMark.hmm	exon	1244297	1244456	0	-	.	gene_id "103_g"; transcript_id "103_t";
Sc0000000	GeneMark.hmm	CDS	1244297	1244456	.	-	1	gene_id "103_g"; transcript_id "103_t";
Sc0000000	GeneMark.hmm	exon	1248705	1248907	0	-	.	gene_id "103_g"; transcript_id "103_t";
Sc0000000	GeneMark.hmm	CDS	1248705	1248907	.	-	0	gene_id "103_g"; transcript_id "103_t";
Sc0000000	GeneMark.hmm	exon	1248969	1249190	0	-	.	gene_id "103_g"; transcript_id "103_t";
Sc0000000	GeneMark.hmm	CDS	1248969	1249190	.	-	0	gene_id "103_g"; transcript_id "103_t";
Sc0000000	GeneMark.hmm	exon	1249245	1249339	0	-	.	gene_id "103_g"; transcript_id "103_t";
Sc0000000	GeneMark.hmm	CDS	1249245	1249339	.	-	2	gene_id "103_g"; transcript_id "103_t";
Sc0000000	GeneMark.hmm	exon	1249769	1249808	0	-	.	gene_id "103_g"; transcript_id "103_t";
Sc0000000	GeneMark.hmm	CDS	1249769	1249808	.	-	0	gene_id "103_g"; transcript_id "103_t";
Sc0000000	GeneMark.hmm	start_codon	1249806	1249808	.	-	0	gene_id "103_g"; transcript_id "103_t";
Sc0000000	GeneMark.hmm	exon	1251141	1251287	0	+	.	gene_id "104_g"; transcript_id "104_t";
Sc0000000	GeneMark.hmm	start_codon	1251141	1251143	.	+	0	gene_id "104_g"; transcript_id "104_t";
Sc0000000	GeneMark.hmm	CDS	1251141	1251287	.	+	0	gene_id "104_g"; transcript_id "104_t";
Sc0000000	GeneMark.hmm	exon	1251451	1251681	0	+	.	gene_id "104_g"; transcript_id "104_t";
Sc0000000	GeneMark.hmm	CDS	1251451	1251681	.	+	0	gene_id "104_g"; transcript_id "104_t";
Sc0000000	GeneMark.hmm	exon	1252014	1252195	0	+	.	gene_id "104_g"; transcript_id "104_t";
Sc0000000	GeneMark.hmm	CDS	1252014	1252195	.	+	0	gene_id "104_g"; transcript_id "104_t";
Sc0000000	GeneMark.hmm	exon	1252264	1252846	0	+	.	gene_id "104_g"; transcript_id "104_t";
Sc0000000	GeneMark.hmm	CDS	1252264	1252846	.	+	1	gene_id "104_g"; transcript_id "104_t";
Sc0000000	GeneMark.hmm	exon	1252906	1253934	0	+	.	gene_id "104_g"; transcript_id "104_t";
Sc0000000	GeneMark.hmm	CDS	1252906	1253934	.	+	0	gene_id "104_g"; transcript_id "104_t";
Sc0000000	GeneMark.hmm	exon	1253997	1254248	0	+	.	gene_id "104_g"; transcript_id "104_t";
Sc0000000	GeneMark.hmm	CDS	1253997	1254248	.	+	0	gene_id "104_g"; transcript_id "104_t";
Sc0000000	GeneMark.hmm	exon	1254620	1255773	0	+	.	gene_id "104_g"; transcript_id "104_t";
Sc0000000	GeneMark.hmm	CDS	1254620	1255773	.	+	0	gene_id "104_g"; transcript_id "104_t";
Sc0000000	GeneMark.hmm	exon	1255842	1255995	0	+	.	gene_id "104_g"; transcript_id "104_t";
Sc0000000	GeneMark.hmm	CDS	1255842	1255995	.	+	1	gene_id "104_g"; transcript_id "104_t";
Sc0000000	GeneMark.hmm	exon	1256113	1256776	0	+	.	gene_id "104_g"; transcript_id "104_t";
Sc0000000	GeneMark.hmm	CDS	1256113	1256776	.	+	0	gene_id "104_g"; transcript_id "104_t";
Sc0000000	GeneMark.hmm	exon	1256837	1257746	0	+	.	gene_id "104_g"; transcript_id "104_t";
Sc0000000	GeneMark.hmm	CDS	1256837	1257746	.	+	2	gene_id "104_g"; transcript_id "104_t";
Sc0000000	GeneMark.hmm	exon	1257806	1259513	0	+	.	gene_id "104_g"; transcript_id "104_t";
Sc0000000	GeneMark.hmm	CDS	1257806	1259513	.	+	1	gene_id "104_g"; transcript_id "104_t";
Sc0000000	GeneMark.hmm	stop_codon	1259511	1259513	.	+	0	gene_id "104_g"; transcript_id "104_t";
Sc0000000	GeneMark.hmm	exon	1264984	1264987	0	+	.	gene_id "105_g"; transcript_id "105_t";
Sc0000000	GeneMark.hmm	start_codon	1264984	1264986	.	+	0	gene_id "105_g"; transcript_id "105_t";
Sc0000000	GeneMark.hmm	CDS	1264984	1264987	.	+	0	gene_id "105_g"; transcript_id "105_t";
Sc0000000	GeneMark.hmm	exon	1265107	1265169	0	+	.	gene_id "105_g"; transcript_id "105_t";
Sc0000000	GeneMark.hmm	CDS	1265107	1265169	.	+	2	gene_id "105_g"; transcript_id "105_t";
Sc0000000	GeneMark.hmm	exon	1265234	1265372	0	+	.	gene_id "105_g"; transcript_id "105_t";
Sc0000000	GeneMark.hmm	CDS	1265234	1265372	.	+	2	gene_id "105_g"; transcript_id "105_t";
Sc0000000	GeneMark.hmm	exon	1265438	1265552	0	+	.	gene_id "105_g"; transcript_id "105_t";
Sc0000000	GeneMark.hmm	CDS	1265438	1265552	.	+	1	gene_id "105_g"; transcript_id "105_t";
Sc0000000	GeneMark.hmm	exon	1265620	1266768	0	+	.	gene_id "105_g"; transcript_id "105_t";
Sc0000000	GeneMark.hmm	CDS	1265620	1266768	.	+	0	gene_id "105_g"; transcript_id "105_t";
Sc0000000	GeneMark.hmm	exon	1267862	1267921	0	+	.	gene_id "105_g"; transcript_id "105_t";
Sc0000000	GeneMark.hmm	CDS	1267862	1267921	.	+	0	gene_id "105_g"; transcript_id "105_t";
Sc0000000	GeneMark.hmm	stop_codon	1267919	1267921	.	+	0	gene_id "105_g"; transcript_id "105_t";
Sc0000000	GeneMark.hmm	exon	1267971	1268242	0	-	.	gene_id "106_g"; transcript_id "106_t";
Sc0000000	GeneMark.hmm	stop_codon	1267971	1267973	.	-	0	gene_id "106_g"; transcript_id "106_t";
Sc0000000	GeneMark.hmm	CDS	1267971	1268242	.	-	2	gene_id "106_g"; transcript_id "106_t";
Sc0000000	GeneMark.hmm	exon	1268617	1268731	0	-	.	gene_id "106_g"; transcript_id "106_t";
Sc0000000	GeneMark.hmm	CDS	1268617	1268731	.	-	0	gene_id "106_g"; transcript_id "106_t";
Sc0000000	GeneMark.hmm	start_codon	1268729	1268731	.	-	0	gene_id "106_g"; transcript_id "106_t";
Sc0000000	GeneMark.hmm	exon	1269022	1269051	0	+	.	gene_id "107_g"; transcript_id "107_t";
Sc0000000	GeneMark.hmm	start_codon	1269022	1269024	.	+	0	gene_id "107_g"; transcript_id "107_t";
Sc0000000	GeneMark.hmm	CDS	1269022	1269051	.	+	0	gene_id "107_g"; transcript_id "107_t";
Sc0000000	GeneMark.hmm	exon	1269080	1269201	0	+	.	gene_id "107_g"; transcript_id "107_t";
Sc0000000	GeneMark.hmm	CDS	1269080	1269201	.	+	0	gene_id "107_g"; transcript_id "107_t";
Sc0000000	GeneMark.hmm	exon	1269314	1269373	0	+	.	gene_id "107_g"; transcript_id "107_t";
Sc0000000	GeneMark.hmm	CDS	1269314	1269373	.	+	1	gene_id "107_g"; transcript_id "107_t";
Sc0000000	GeneMark.hmm	exon	1269442	1269599	0	+	.	gene_id "107_g"; transcript_id "107_t";
Sc0000000	GeneMark.hmm	CDS	1269442	1269599	.	+	1	gene_id "107_g"; transcript_id "107_t";
Sc0000000	GeneMark.hmm	exon	1271225	1271274	0	+	.	gene_id "107_g"; transcript_id "107_t";
Sc0000000	GeneMark.hmm	CDS	1271225	1271274	.	+	2	gene_id "107_g"; transcript_id "107_t";
Sc0000000	GeneMark.hmm	stop_codon	1271272	1271274	.	+	0	gene_id "107_g"; transcript_id "107_t";
Sc0000000	GeneMark.hmm	exon	1272107	1272279	0	-	.	gene_id "108_g"; transcript_id "108_t";
Sc0000000	GeneMark.hmm	stop_codon	1272107	1272109	.	-	0	gene_id "108_g"; transcript_id "108_t";
Sc0000000	GeneMark.hmm	CDS	1272107	1272279	.	-	2	gene_id "108_g"; transcript_id "108_t";
Sc0000000	GeneMark.hmm	exon	1272468	1272726	0	-	.	gene_id "108_g"; transcript_id "108_t";
Sc0000000	GeneMark.hmm	CDS	1272468	1272726	.	-	0	gene_id "108_g"; transcript_id "108_t";
Sc0000000	GeneMark.hmm	start_codon	1272724	1272726	.	-	0	gene_id "108_g"; transcript_id "108_t";
Sc0000000	GeneMark.hmm	exon	1285766	1285827	0	+	.	gene_id "109_g"; transcript_id "109_t";
Sc0000000	GeneMark.hmm	start_codon	1285766	1285768	.	+	0	gene_id "109_g"; transcript_id "109_t";
Sc0000000	GeneMark.hmm	CDS	1285766	1285827	.	+	0	gene_id "109_g"; transcript_id "109_t";
Sc0000000	GeneMark.hmm	exon	1285869	1286038	0	+	.	gene_id "109_g"; transcript_id "109_t";
Sc0000000	GeneMark.hmm	CDS	1285869	1286038	.	+	1	gene_id "109_g"; transcript_id "109_t";
Sc0000000	GeneMark.hmm	exon	1286176	1286279	0	+	.	gene_id "109_g"; transcript_id "109_t";
Sc0000000	GeneMark.hmm	CDS	1286176	1286279	.	+	2	gene_id "109_g"; transcript_id "109_t";
Sc0000000	GeneMark.hmm	stop_codon	1286277	1286279	.	+	0	gene_id "109_g"; transcript_id "109_t";
Sc0000000	GeneMark.hmm	exon	1299312	1299371	0	-	.	gene_id "110_g"; transcript_id "110_t";
Sc0000000	GeneMark.hmm	stop_codon	1299312	1299314	.	-	0	gene_id "110_g"; transcript_id "110_t";
Sc0000000	GeneMark.hmm	CDS	1299312	1299371	.	-	0	gene_id "110_g"; transcript_id "110_t";
Sc0000000	GeneMark.hmm	exon	1300205	1300386	0	-	.	gene_id "110_g"; transcript_id "110_t";
Sc0000000	GeneMark.hmm	CDS	1300205	1300386	.	-	2	gene_id "110_g"; transcript_id "110_t";
Sc0000000	GeneMark.hmm	exon	1300445	1300560	0	-	.	gene_id "110_g"; transcript_id "110_t";
Sc0000000	GeneMark.hmm	CDS	1300445	1300560	.	-	1	gene_id "110_g"; transcript_id "110_t";
Sc0000000	GeneMark.hmm	exon	1300736	1300797	0	-	.	gene_id "110_g"; transcript_id "110_t";
Sc0000000	GeneMark.hmm	CDS	1300736	1300797	.	-	0	gene_id "110_g"; transcript_id "110_t";
Sc0000000	GeneMark.hmm	start_codon	1300795	1300797	.	-	0	gene_id "110_g"; transcript_id "110_t";
Sc0000000	GeneMark.hmm	exon	1300893	1300896	0	+	.	gene_id "111_g"; transcript_id "111_t";
Sc0000000	GeneMark.hmm	start_codon	1300893	1300895	.	+	0	gene_id "111_g"; transcript_id "111_t";
Sc0000000	GeneMark.hmm	CDS	1300893	1300896	.	+	0	gene_id "111_g"; transcript_id "111_t";
Sc0000000	GeneMark.hmm	exon	1300963	1301131	0	+	.	gene_id "111_g"; transcript_id "111_t";
Sc0000000	GeneMark.hmm	CDS	1300963	1301131	.	+	2	gene_id "111_g"; transcript_id "111_t";
Sc0000000	GeneMark.hmm	exon	1301190	1301297	0	+	.	gene_id "111_g"; transcript_id "111_t";
Sc0000000	GeneMark.hmm	CDS	1301190	1301297	.	+	1	gene_id "111_g"; transcript_id "111_t";
Sc0000000	GeneMark.hmm	exon	1301450	1301583	0	+	.	gene_id "111_g"; transcript_id "111_t";
Sc0000000	GeneMark.hmm	CDS	1301450	1301583	.	+	1	gene_id "111_g"; transcript_id "111_t";
Sc0000000	GeneMark.hmm	exon	1301701	1301841	0	+	.	gene_id "111_g"; transcript_id "111_t";
Sc0000000	GeneMark.hmm	CDS	1301701	1301841	.	+	2	gene_id "111_g"; transcript_id "111_t";
Sc0000000	GeneMark.hmm	exon	1301892	1301925	0	+	.	gene_id "111_g"; transcript_id "111_t";
Sc0000000	GeneMark.hmm	CDS	1301892	1301925	.	+	2	gene_id "111_g"; transcript_id "111_t";
Sc0000000	GeneMark.hmm	exon	1303958	1303977	0	+	.	gene_id "111_g"; transcript_id "111_t";
Sc0000000	GeneMark.hmm	CDS	1303958	1303977	.	+	1	gene_id "111_g"; transcript_id "111_t";
Sc0000000	GeneMark.hmm	exon	1304193	1304293	0	+	.	gene_id "111_g"; transcript_id "111_t";
Sc0000000	GeneMark.hmm	CDS	1304193	1304293	.	+	2	gene_id "111_g"; transcript_id "111_t";
Sc0000000	GeneMark.hmm	stop_codon	1304291	1304293	.	+	0	gene_id "111_g"; transcript_id "111_t";
Sc0000000	GeneMark.hmm	exon	1309503	1309530	0	+	.	gene_id "112_g"; transcript_id "112_t";
Sc0000000	GeneMark.hmm	start_codon	1309503	1309505	.	+	0	gene_id "112_g"; transcript_id "112_t";
Sc0000000	GeneMark.hmm	CDS	1309503	1309530	.	+	0	gene_id "112_g"; transcript_id "112_t";
Sc0000000	GeneMark.hmm	exon	1309602	1309705	0	+	.	gene_id "112_g"; transcript_id "112_t";
Sc0000000	GeneMark.hmm	CDS	1309602	1309705	.	+	2	gene_id "112_g"; transcript_id "112_t";
Sc0000000	GeneMark.hmm	exon	1309765	1309944	0	+	.	gene_id "112_g"; transcript_id "112_t";
Sc0000000	GeneMark.hmm	CDS	1309765	1309944	.	+	0	gene_id "112_g"; transcript_id "112_t";
Sc0000000	GeneMark.hmm	stop_codon	1309942	1309944	.	+	0	gene_id "112_g"; transcript_id "112_t";
Sc0000000	GeneMark.hmm	exon	1315200	1315282	0	-	.	gene_id "113_g"; transcript_id "113_t";
Sc0000000	GeneMark.hmm	stop_codon	1315200	1315202	.	-	0	gene_id "113_g"; transcript_id "113_t";
Sc0000000	GeneMark.hmm	CDS	1315200	1315282	.	-	2	gene_id "113_g"; transcript_id "113_t";
Sc0000000	GeneMark.hmm	exon	1315390	1315482	0	-	.	gene_id "113_g"; transcript_id "113_t";
Sc0000000	GeneMark.hmm	CDS	1315390	1315482	.	-	2	gene_id "113_g"; transcript_id "113_t";
Sc0000000	GeneMark.hmm	exon	1315550	1315656	0	-	.	gene_id "113_g"; transcript_id "113_t";
Sc0000000	GeneMark.hmm	CDS	1315550	1315656	.	-	1	gene_id "113_g"; transcript_id "113_t";
Sc0000000	GeneMark.hmm	exon	1316546	1316611	0	-	.	gene_id "113_g"; transcript_id "113_t";
Sc0000000	GeneMark.hmm	CDS	1316546	1316611	.	-	1	gene_id "113_g"; transcript_id "113_t";
Sc0000000	GeneMark.hmm	exon	1316680	1316720	0	-	.	gene_id "113_g"; transcript_id "113_t";
Sc0000000	GeneMark.hmm	CDS	1316680	1316720	.	-	0	gene_id "113_g"; transcript_id "113_t";
Sc0000000	GeneMark.hmm	exon	1319367	1319442	0	-	.	gene_id "113_g"; transcript_id "113_t";
Sc0000000	GeneMark.hmm	CDS	1319367	1319442	.	-	1	gene_id "113_g"; transcript_id "113_t";
Sc0000000	GeneMark.hmm	exon	1320715	1320868	0	-	.	gene_id "113_g"; transcript_id "113_t";
Sc0000000	GeneMark.hmm	CDS	1320715	1320868	.	-	2	gene_id "113_g"; transcript_id "113_t";
Sc0000000	GeneMark.hmm	exon	1320922	1320974	0	-	.	gene_id "113_g"; transcript_id "113_t";
Sc0000000	GeneMark.hmm	CDS	1320922	1320974	.	-	1	gene_id "113_g"; transcript_id "113_t";
Sc0000000	GeneMark.hmm	exon	1321115	1321383	0	-	.	gene_id "113_g"; transcript_id "113_t";
Sc0000000	GeneMark.hmm	CDS	1321115	1321383	.	-	0	gene_id "113_g"; transcript_id "113_t";
Sc0000000	GeneMark.hmm	exon	1321472	1321600	0	-	.	gene_id "113_g"; transcript_id "113_t";
Sc0000000	GeneMark.hmm	CDS	1321472	1321600	.	-	0	gene_id "113_g"; transcript_id "113_t";
Sc0000000	GeneMark.hmm	exon	1321729	1321779	0	-	.	gene_id "113_g"; transcript_id "113_t";
Sc0000000	GeneMark.hmm	CDS	1321729	1321779	.	-	0	gene_id "113_g"; transcript_id "113_t";
Sc0000000	GeneMark.hmm	start_codon	1321777	1321779	.	-	0	gene_id "113_g"; transcript_id "113_t";
Sc0000000	GeneMark.hmm	exon	1323237	1323264	0	+	.	gene_id "114_g"; transcript_id "114_t";
Sc0000000	GeneMark.hmm	start_codon	1323237	1323239	.	+	0	gene_id "114_g"; transcript_id "114_t";
Sc0000000	GeneMark.hmm	CDS	1323237	1323264	.	+	0	gene_id "114_g"; transcript_id "114_t";
Sc0000000	GeneMark.hmm	exon	1323336	1323439	0	+	.	gene_id "114_g"; transcript_id "114_t";
Sc0000000	GeneMark.hmm	CDS	1323336	1323439	.	+	2	gene_id "114_g"; transcript_id "114_t";
Sc0000000	GeneMark.hmm	exon	1323499	1323678	0	+	.	gene_id "114_g"; transcript_id "114_t";
Sc0000000	GeneMark.hmm	CDS	1323499	1323678	.	+	0	gene_id "114_g"; transcript_id "114_t";
Sc0000000	GeneMark.hmm	stop_codon	1323676	1323678	.	+	0	gene_id "114_g"; transcript_id "114_t";
Sc0000000	GeneMark.hmm	exon	1341289	1341376	0	+	.	gene_id "115_g"; transcript_id "115_t";
Sc0000000	GeneMark.hmm	start_codon	1341289	1341291	.	+	0	gene_id "115_g"; transcript_id "115_t";
Sc0000000	GeneMark.hmm	CDS	1341289	1341376	.	+	0	gene_id "115_g"; transcript_id "115_t";
Sc0000000	GeneMark.hmm	exon	1343991	1344053	0	+	.	gene_id "115_g"; transcript_id "115_t";
Sc0000000	GeneMark.hmm	CDS	1343991	1344053	.	+	2	gene_id "115_g"; transcript_id "115_t";
Sc0000000	GeneMark.hmm	exon	1344120	1344150	0	+	.	gene_id "115_g"; transcript_id "115_t";
Sc0000000	GeneMark.hmm	CDS	1344120	1344150	.	+	2	gene_id "115_g"; transcript_id "115_t";
Sc0000000	GeneMark.hmm	exon	1344185	1344262	0	+	.	gene_id "115_g"; transcript_id "115_t";
Sc0000000	GeneMark.hmm	CDS	1344185	1344262	.	+	1	gene_id "115_g"; transcript_id "115_t";
Sc0000000	GeneMark.hmm	exon	1344329	1344383	0	+	.	gene_id "115_g"; transcript_id "115_t";
Sc0000000	GeneMark.hmm	CDS	1344329	1344383	.	+	1	gene_id "115_g"; transcript_id "115_t";
Sc0000000	GeneMark.hmm	exon	1344512	1344574	0	+	.	gene_id "115_g"; transcript_id "115_t";
Sc0000000	GeneMark.hmm	CDS	1344512	1344574	.	+	0	gene_id "115_g"; transcript_id "115_t";
Sc0000000	GeneMark.hmm	exon	1344621	1344675	0	+	.	gene_id "115_g"; transcript_id "115_t";
Sc0000000	GeneMark.hmm	CDS	1344621	1344675	.	+	0	gene_id "115_g"; transcript_id "115_t";
Sc0000000	GeneMark.hmm	exon	1344738	1344851	0	+	.	gene_id "115_g"; transcript_id "115_t";
Sc0000000	GeneMark.hmm	CDS	1344738	1344851	.	+	2	gene_id "115_g"; transcript_id "115_t";
Sc0000000	GeneMark.hmm	exon	1344889	1344974	0	+	.	gene_id "115_g"; transcript_id "115_t";
Sc0000000	GeneMark.hmm	CDS	1344889	1344974	.	+	2	gene_id "115_g"; transcript_id "115_t";
Sc0000000	GeneMark.hmm	stop_codon	1344972	1344974	.	+	0	gene_id "115_g"; transcript_id "115_t";
Sc0000000	GeneMark.hmm	exon	1345113	1345242	0	+	.	gene_id "116_g"; transcript_id "116_t";
Sc0000000	GeneMark.hmm	start_codon	1345113	1345115	.	+	0	gene_id "116_g"; transcript_id "116_t";
Sc0000000	GeneMark.hmm	CDS	1345113	1345242	.	+	0	gene_id "116_g"; transcript_id "116_t";
Sc0000000	GeneMark.hmm	exon	1345277	1345362	0	+	.	gene_id "116_g"; transcript_id "116_t";
Sc0000000	GeneMark.hmm	CDS	1345277	1345362	.	+	2	gene_id "116_g"; transcript_id "116_t";
Sc0000000	GeneMark.hmm	exon	1345415	1345529	0	+	.	gene_id "116_g"; transcript_id "116_t";
Sc0000000	GeneMark.hmm	CDS	1345415	1345529	.	+	0	gene_id "116_g"; transcript_id "116_t";
Sc0000000	GeneMark.hmm	exon	1345561	1345667	0	+	.	gene_id "116_g"; transcript_id "116_t";
Sc0000000	GeneMark.hmm	CDS	1345561	1345667	.	+	2	gene_id "116_g"; transcript_id "116_t";
Sc0000000	GeneMark.hmm	exon	1347337	1347456	0	+	.	gene_id "116_g"; transcript_id "116_t";
Sc0000000	GeneMark.hmm	CDS	1347337	1347456	.	+	0	gene_id "116_g"; transcript_id "116_t";
Sc0000000	GeneMark.hmm	exon	1347727	1347867	0	+	.	gene_id "116_g"; transcript_id "116_t";
Sc0000000	GeneMark.hmm	CDS	1347727	1347867	.	+	0	gene_id "116_g"; transcript_id "116_t";
Sc0000000	GeneMark.hmm	exon	1348087	1348160	0	+	.	gene_id "116_g"; transcript_id "116_t";
Sc0000000	GeneMark.hmm	CDS	1348087	1348160	.	+	0	gene_id "116_g"; transcript_id "116_t";
Sc0000000	GeneMark.hmm	exon	1348218	1348302	0	+	.	gene_id "116_g"; transcript_id "116_t";
Sc0000000	GeneMark.hmm	CDS	1348218	1348302	.	+	1	gene_id "116_g"; transcript_id "116_t";
Sc0000000	GeneMark.hmm	exon	1348612	1349108	0	+	.	gene_id "116_g"; transcript_id "116_t";
Sc0000000	GeneMark.hmm	CDS	1348612	1349108	.	+	0	gene_id "116_g"; transcript_id "116_t";
Sc0000000	GeneMark.hmm	exon	1349172	1349248	0	+	.	gene_id "116_g"; transcript_id "116_t";
Sc0000000	GeneMark.hmm	CDS	1349172	1349248	.	+	1	gene_id "116_g"; transcript_id "116_t";
Sc0000000	GeneMark.hmm	exon	1349326	1349438	0	+	.	gene_id "116_g"; transcript_id "116_t";
Sc0000000	GeneMark.hmm	CDS	1349326	1349438	.	+	2	gene_id "116_g"; transcript_id "116_t";
Sc0000000	GeneMark.hmm	stop_codon	1349436	1349438	.	+	0	gene_id "116_g"; transcript_id "116_t";
Sc0000000	GeneMark.hmm	exon	1351606	1351787	0	-	.	gene_id "117_g"; transcript_id "117_t";
Sc0000000	GeneMark.hmm	stop_codon	1351606	1351608	.	-	0	gene_id "117_g"; transcript_id "117_t";
Sc0000000	GeneMark.hmm	CDS	1351606	1351787	.	-	2	gene_id "117_g"; transcript_id "117_t";
Sc0000000	GeneMark.hmm	exon	1351844	1351874	0	-	.	gene_id "117_g"; transcript_id "117_t";
Sc0000000	GeneMark.hmm	CDS	1351844	1351874	.	-	0	gene_id "117_g"; transcript_id "117_t";
Sc0000000	GeneMark.hmm	exon	1351951	1352059	0	-	.	gene_id "117_g"; transcript_id "117_t";
Sc0000000	GeneMark.hmm	CDS	1351951	1352059	.	-	1	gene_id "117_g"; transcript_id "117_t";
Sc0000000	GeneMark.hmm	exon	1352150	1352229	0	-	.	gene_id "117_g"; transcript_id "117_t";
Sc0000000	GeneMark.hmm	CDS	1352150	1352229	.	-	0	gene_id "117_g"; transcript_id "117_t";
Sc0000000	GeneMark.hmm	exon	1352292	1352349	0	-	.	gene_id "117_g"; transcript_id "117_t";
Sc0000000	GeneMark.hmm	CDS	1352292	1352349	.	-	1	gene_id "117_g"; transcript_id "117_t";
Sc0000000	GeneMark.hmm	exon	1352409	1352549	0	-	.	gene_id "117_g"; transcript_id "117_t";
Sc0000000	GeneMark.hmm	CDS	1352409	1352549	.	-	1	gene_id "117_g"; transcript_id "117_t";
Sc0000000	GeneMark.hmm	exon	1354571	1354650	0	-	.	gene_id "117_g"; transcript_id "117_t";
Sc0000000	GeneMark.hmm	CDS	1354571	1354650	.	-	0	gene_id "117_g"; transcript_id "117_t";
Sc0000000	GeneMark.hmm	exon	1354717	1354872	0	-	.	gene_id "117_g"; transcript_id "117_t";
Sc0000000	GeneMark.hmm	CDS	1354717	1354872	.	-	0	gene_id "117_g"; transcript_id "117_t";
Sc0000000	GeneMark.hmm	exon	1355341	1355405	0	-	.	gene_id "117_g"; transcript_id "117_t";
Sc0000000	GeneMark.hmm	CDS	1355341	1355405	.	-	2	gene_id "117_g"; transcript_id "117_t";
Sc0000000	GeneMark.hmm	exon	1356056	1356162	0	-	.	gene_id "117_g"; transcript_id "117_t";
Sc0000000	GeneMark.hmm	CDS	1356056	1356162	.	-	1	gene_id "117_g"; transcript_id "117_t";
Sc0000000	GeneMark.hmm	exon	1356209	1356277	0	-	.	gene_id "117_g"; transcript_id "117_t";
Sc0000000	GeneMark.hmm	CDS	1356209	1356277	.	-	1	gene_id "117_g"; transcript_id "117_t";
Sc0000000	GeneMark.hmm	exon	1357051	1357109	0	-	.	gene_id "117_g"; transcript_id "117_t";
Sc0000000	GeneMark.hmm	CDS	1357051	1357109	.	-	0	gene_id "117_g"; transcript_id "117_t";
Sc0000000	GeneMark.hmm	exon	1358786	1358994	0	-	.	gene_id "117_g"; transcript_id "117_t";
Sc0000000	GeneMark.hmm	CDS	1358786	1358994	.	-	2	gene_id "117_g"; transcript_id "117_t";
Sc0000000	GeneMark.hmm	exon	1360695	1360800	0	-	.	gene_id "117_g"; transcript_id "117_t";
Sc0000000	GeneMark.hmm	CDS	1360695	1360800	.	-	0	gene_id "117_g"; transcript_id "117_t";
Sc0000000	GeneMark.hmm	exon	1360871	1360891	0	-	.	gene_id "117_g"; transcript_id "117_t";
Sc0000000	GeneMark.hmm	CDS	1360871	1360891	.	-	0	gene_id "117_g"; transcript_id "117_t";
Sc0000000	GeneMark.hmm	start_codon	1360889	1360891	.	-	0	gene_id "117_g"; transcript_id "117_t";
Sc0000000	GeneMark.hmm	exon	1363105	1363127	0	+	.	gene_id "118_g"; transcript_id "118_t";
Sc0000000	GeneMark.hmm	start_codon	1363105	1363107	.	+	0	gene_id "118_g"; transcript_id "118_t";
Sc0000000	GeneMark.hmm	CDS	1363105	1363127	.	+	0	gene_id "118_g"; transcript_id "118_t";
Sc0000000	GeneMark.hmm	exon	1363184	1363255	0	+	.	gene_id "118_g"; transcript_id "118_t";
Sc0000000	GeneMark.hmm	CDS	1363184	1363255	.	+	1	gene_id "118_g"; transcript_id "118_t";
Sc0000000	GeneMark.hmm	exon	1363552	1363692	0	+	.	gene_id "118_g"; transcript_id "118_t";
Sc0000000	GeneMark.hmm	CDS	1363552	1363692	.	+	1	gene_id "118_g"; transcript_id "118_t";
Sc0000000	GeneMark.hmm	exon	1364174	1364212	0	+	.	gene_id "118_g"; transcript_id "118_t";
Sc0000000	GeneMark.hmm	CDS	1364174	1364212	.	+	1	gene_id "118_g"; transcript_id "118_t";
Sc0000000	GeneMark.hmm	exon	1364256	1364457	0	+	.	gene_id "118_g"; transcript_id "118_t";
Sc0000000	GeneMark.hmm	CDS	1364256	1364457	.	+	1	gene_id "118_g"; transcript_id "118_t";
Sc0000000	GeneMark.hmm	exon	1364816	1364956	0	+	.	gene_id "118_g"; transcript_id "118_t";
Sc0000000	GeneMark.hmm	CDS	1364816	1364956	.	+	0	gene_id "118_g"; transcript_id "118_t";
Sc0000000	GeneMark.hmm	stop_codon	1364954	1364956	.	+	0	gene_id "118_g"; transcript_id "118_t";
Sc0000000	GeneMark.hmm	exon	1380895	1381039	0	-	.	gene_id "119_g"; transcript_id "119_t";
Sc0000000	GeneMark.hmm	stop_codon	1380895	1380897	.	-	0	gene_id "119_g"; transcript_id "119_t";
Sc0000000	GeneMark.hmm	CDS	1380895	1381039	.	-	1	gene_id "119_g"; transcript_id "119_t";
Sc0000000	GeneMark.hmm	exon	1381064	1381128	0	-	.	gene_id "119_g"; transcript_id "119_t";
Sc0000000	GeneMark.hmm	CDS	1381064	1381128	.	-	0	gene_id "119_g"; transcript_id "119_t";
Sc0000000	GeneMark.hmm	exon	1381227	1381307	0	-	.	gene_id "119_g"; transcript_id "119_t";
Sc0000000	GeneMark.hmm	CDS	1381227	1381307	.	-	0	gene_id "119_g"; transcript_id "119_t";
Sc0000000	GeneMark.hmm	exon	1383024	1383167	0	-	.	gene_id "119_g"; transcript_id "119_t";
Sc0000000	GeneMark.hmm	CDS	1383024	1383167	.	-	0	gene_id "119_g"; transcript_id "119_t";
Sc0000000	GeneMark.hmm	exon	1383669	1383704	0	-	.	gene_id "119_g"; transcript_id "119_t";
Sc0000000	GeneMark.hmm	CDS	1383669	1383704	.	-	0	gene_id "119_g"; transcript_id "119_t";
Sc0000000	GeneMark.hmm	start_codon	1383702	1383704	.	-	0	gene_id "119_g"; transcript_id "119_t";
Sc0000000	GeneMark.hmm	exon	1387721	1387810	0	-	.	gene_id "120_g"; transcript_id "120_t";
Sc0000000	GeneMark.hmm	stop_codon	1387721	1387723	.	-	0	gene_id "120_g"; transcript_id "120_t";
Sc0000000	GeneMark.hmm	CDS	1387721	1387810	.	-	0	gene_id "120_g"; transcript_id "120_t";
Sc0000000	GeneMark.hmm	exon	1387867	1387949	0	-	.	gene_id "120_g"; transcript_id "120_t";
Sc0000000	GeneMark.hmm	CDS	1387867	1387949	.	-	2	gene_id "120_g"; transcript_id "120_t";
Sc0000000	GeneMark.hmm	exon	1388015	1388089	0	-	.	gene_id "120_g"; transcript_id "120_t";
Sc0000000	GeneMark.hmm	CDS	1388015	1388089	.	-	2	gene_id "120_g"; transcript_id "120_t";
Sc0000000	GeneMark.hmm	exon	1388266	1388335	0	-	.	gene_id "120_g"; transcript_id "120_t";
Sc0000000	GeneMark.hmm	CDS	1388266	1388335	.	-	0	gene_id "120_g"; transcript_id "120_t";
Sc0000000	GeneMark.hmm	exon	1388383	1388490	0	-	.	gene_id "120_g"; transcript_id "120_t";
Sc0000000	GeneMark.hmm	CDS	1388383	1388490	.	-	0	gene_id "120_g"; transcript_id "120_t";
Sc0000000	GeneMark.hmm	exon	1388575	1388626	0	-	.	gene_id "120_g"; transcript_id "120_t";
Sc0000000	GeneMark.hmm	CDS	1388575	1388626	.	-	1	gene_id "120_g"; transcript_id "120_t";
Sc0000000	GeneMark.hmm	exon	1393474	1393502	0	-	.	gene_id "120_g"; transcript_id "120_t";
Sc0000000	GeneMark.hmm	CDS	1393474	1393502	.	-	0	gene_id "120_g"; transcript_id "120_t";
Sc0000000	GeneMark.hmm	start_codon	1393500	1393502	.	-	0	gene_id "120_g"; transcript_id "120_t";
Sc0000000	GeneMark.hmm	exon	1407833	1407838	0	+	.	gene_id "121_g"; transcript_id "121_t";
Sc0000000	GeneMark.hmm	start_codon	1407833	1407835	.	+	0	gene_id "121_g"; transcript_id "121_t";
Sc0000000	GeneMark.hmm	CDS	1407833	1407838	.	+	0	gene_id "121_g"; transcript_id "121_t";
Sc0000000	GeneMark.hmm	exon	1407898	1407998	0	+	.	gene_id "121_g"; transcript_id "121_t";
Sc0000000	GeneMark.hmm	CDS	1407898	1407998	.	+	0	gene_id "121_g"; transcript_id "121_t";
Sc0000000	GeneMark.hmm	exon	1409173	1409248	0	+	.	gene_id "121_g"; transcript_id "121_t";
Sc0000000	GeneMark.hmm	CDS	1409173	1409248	.	+	1	gene_id "121_g"; transcript_id "121_t";
Sc0000000	GeneMark.hmm	exon	1409286	1409309	0	+	.	gene_id "121_g"; transcript_id "121_t";
Sc0000000	GeneMark.hmm	CDS	1409286	1409309	.	+	0	gene_id "121_g"; transcript_id "121_t";
Sc0000000	GeneMark.hmm	exon	1409333	1409500	0	+	.	gene_id "121_g"; transcript_id "121_t";
Sc0000000	GeneMark.hmm	CDS	1409333	1409500	.	+	0	gene_id "121_g"; transcript_id "121_t";
Sc0000000	GeneMark.hmm	stop_codon	1409498	1409500	.	+	0	gene_id "121_g"; transcript_id "121_t";
Sc0000000	GeneMark.hmm	exon	1410055	1410163	0	-	.	gene_id "122_g"; transcript_id "122_t";
Sc0000000	GeneMark.hmm	stop_codon	1410055	1410057	.	-	0	gene_id "122_g"; transcript_id "122_t";
Sc0000000	GeneMark.hmm	CDS	1410055	1410163	.	-	1	gene_id "122_g"; transcript_id "122_t";
Sc0000000	GeneMark.hmm	exon	1410223	1410299	0	-	.	gene_id "122_g"; transcript_id "122_t";
Sc0000000	GeneMark.hmm	CDS	1410223	1410299	.	-	0	gene_id "122_g"; transcript_id "122_t";
Sc0000000	GeneMark.hmm	exon	1410764	1410850	0	-	.	gene_id "122_g"; transcript_id "122_t";
Sc0000000	GeneMark.hmm	CDS	1410764	1410850	.	-	0	gene_id "122_g"; transcript_id "122_t";
Sc0000000	GeneMark.hmm	exon	1410937	1411023	0	-	.	gene_id "122_g"; transcript_id "122_t";
Sc0000000	GeneMark.hmm	CDS	1410937	1411023	.	-	0	gene_id "122_g"; transcript_id "122_t";
Sc0000000	GeneMark.hmm	start_codon	1411021	1411023	.	-	0	gene_id "122_g"; transcript_id "122_t";
Sc0000000	GeneMark.hmm	exon	1411153	1411204	0	+	.	gene_id "123_g"; transcript_id "123_t";
Sc0000000	GeneMark.hmm	start_codon	1411153	1411155	.	+	0	gene_id "123_g"; transcript_id "123_t";
Sc0000000	GeneMark.hmm	CDS	1411153	1411204	.	+	0	gene_id "123_g"; transcript_id "123_t";
Sc0000000	GeneMark.hmm	exon	1411275	1411337	0	+	.	gene_id "123_g"; transcript_id "123_t";
Sc0000000	GeneMark.hmm	CDS	1411275	1411337	.	+	2	gene_id "123_g"; transcript_id "123_t";
Sc0000000	GeneMark.hmm	exon	1411397	1411487	0	+	.	gene_id "123_g"; transcript_id "123_t";
Sc0000000	GeneMark.hmm	CDS	1411397	1411487	.	+	2	gene_id "123_g"; transcript_id "123_t";
Sc0000000	GeneMark.hmm	exon	1411562	1411648	0	+	.	gene_id "123_g"; transcript_id "123_t";
Sc0000000	GeneMark.hmm	CDS	1411562	1411648	.	+	1	gene_id "123_g"; transcript_id "123_t";
Sc0000000	GeneMark.hmm	exon	1411704	1411881	0	+	.	gene_id "123_g"; transcript_id "123_t";
Sc0000000	GeneMark.hmm	CDS	1411704	1411881	.	+	1	gene_id "123_g"; transcript_id "123_t";
Sc0000000	GeneMark.hmm	exon	1411925	1412166	0	+	.	gene_id "123_g"; transcript_id "123_t";
Sc0000000	GeneMark.hmm	CDS	1411925	1412166	.	+	0	gene_id "123_g"; transcript_id "123_t";
Sc0000000	GeneMark.hmm	exon	1412267	1412497	0	+	.	gene_id "123_g"; transcript_id "123_t";
Sc0000000	GeneMark.hmm	CDS	1412267	1412497	.	+	1	gene_id "123_g"; transcript_id "123_t";
Sc0000000	GeneMark.hmm	exon	1412575	1412698	0	+	.	gene_id "123_g"; transcript_id "123_t";
Sc0000000	GeneMark.hmm	CDS	1412575	1412698	.	+	1	gene_id "123_g"; transcript_id "123_t";
Sc0000000	GeneMark.hmm	stop_codon	1412696	1412698	.	+	0	gene_id "123_g"; transcript_id "123_t";
Sc0000000	GeneMark.hmm	exon	1426035	1426198	0	-	.	gene_id "124_g"; transcript_id "124_t";
Sc0000000	GeneMark.hmm	stop_codon	1426035	1426037	.	-	0	gene_id "124_g"; transcript_id "124_t";
Sc0000000	GeneMark.hmm	CDS	1426035	1426198	.	-	2	gene_id "124_g"; transcript_id "124_t";
Sc0000000	GeneMark.hmm	exon	1426640	1426792	0	-	.	gene_id "124_g"; transcript_id "124_t";
Sc0000000	GeneMark.hmm	CDS	1426640	1426792	.	-	2	gene_id "124_g"; transcript_id "124_t";
Sc0000000	GeneMark.hmm	exon	1426852	1426946	0	-	.	gene_id "124_g"; transcript_id "124_t";
Sc0000000	GeneMark.hmm	CDS	1426852	1426946	.	-	1	gene_id "124_g"; transcript_id "124_t";
Sc0000000	GeneMark.hmm	exon	1427150	1427181	0	-	.	gene_id "124_g"; transcript_id "124_t";
Sc0000000	GeneMark.hmm	CDS	1427150	1427181	.	-	0	gene_id "124_g"; transcript_id "124_t";
Sc0000000	GeneMark.hmm	start_codon	1427179	1427181	.	-	0	gene_id "124_g"; transcript_id "124_t";
Sc0000000	GeneMark.hmm	exon	1427313	1427360	0	+	.	gene_id "125_g"; transcript_id "125_t";
Sc0000000	GeneMark.hmm	start_codon	1427313	1427315	.	+	0	gene_id "125_g"; transcript_id "125_t";
Sc0000000	GeneMark.hmm	CDS	1427313	1427360	.	+	0	gene_id "125_g"; transcript_id "125_t";
Sc0000000	GeneMark.hmm	exon	1427393	1427569	0	+	.	gene_id "125_g"; transcript_id "125_t";
Sc0000000	GeneMark.hmm	CDS	1427393	1427569	.	+	0	gene_id "125_g"; transcript_id "125_t";
Sc0000000	GeneMark.hmm	exon	1427747	1427836	0	+	.	gene_id "125_g"; transcript_id "125_t";
Sc0000000	GeneMark.hmm	CDS	1427747	1427836	.	+	0	gene_id "125_g"; transcript_id "125_t";
Sc0000000	GeneMark.hmm	exon	1427863	1427977	0	+	.	gene_id "125_g"; transcript_id "125_t";
Sc0000000	GeneMark.hmm	CDS	1427863	1427977	.	+	0	gene_id "125_g"; transcript_id "125_t";
Sc0000000	GeneMark.hmm	exon	1428004	1428124	0	+	.	gene_id "125_g"; transcript_id "125_t";
Sc0000000	GeneMark.hmm	CDS	1428004	1428124	.	+	2	gene_id "125_g"; transcript_id "125_t";
Sc0000000	GeneMark.hmm	exon	1428317	1428360	0	+	.	gene_id "125_g"; transcript_id "125_t";
Sc0000000	GeneMark.hmm	CDS	1428317	1428360	.	+	1	gene_id "125_g"; transcript_id "125_t";
Sc0000000	GeneMark.hmm	exon	1428515	1428618	0	+	.	gene_id "125_g"; transcript_id "125_t";
Sc0000000	GeneMark.hmm	CDS	1428515	1428618	.	+	2	gene_id "125_g"; transcript_id "125_t";
Sc0000000	GeneMark.hmm	stop_codon	1428616	1428618	.	+	0	gene_id "125_g"; transcript_id "125_t";
Sc0000000	GeneMark.hmm	exon	1434220	1434252	0	-	.	gene_id "126_g"; transcript_id "126_t";
Sc0000000	GeneMark.hmm	stop_codon	1434220	1434222	.	-	0	gene_id "126_g"; transcript_id "126_t";
Sc0000000	GeneMark.hmm	CDS	1434220	1434252	.	-	0	gene_id "126_g"; transcript_id "126_t";
Sc0000000	GeneMark.hmm	exon	1434407	1434499	0	-	.	gene_id "126_g"; transcript_id "126_t";
Sc0000000	GeneMark.hmm	CDS	1434407	1434499	.	-	0	gene_id "126_g"; transcript_id "126_t";
Sc0000000	GeneMark.hmm	exon	1434560	1434667	0	-	.	gene_id "126_g"; transcript_id "126_t";
Sc0000000	GeneMark.hmm	CDS	1434560	1434667	.	-	0	gene_id "126_g"; transcript_id "126_t";
Sc0000000	GeneMark.hmm	exon	1442680	1442842	0	-	.	gene_id "126_g"; transcript_id "126_t";
Sc0000000	GeneMark.hmm	CDS	1442680	1442842	.	-	1	gene_id "126_g"; transcript_id "126_t";
Sc0000000	GeneMark.hmm	exon	1443030	1443130	0	-	.	gene_id "126_g"; transcript_id "126_t";
Sc0000000	GeneMark.hmm	CDS	1443030	1443130	.	-	0	gene_id "126_g"; transcript_id "126_t";
Sc0000000	GeneMark.hmm	start_codon	1443128	1443130	.	-	0	gene_id "126_g"; transcript_id "126_t";
Sc0000000	GeneMark.hmm	exon	1457867	1457917	0	+	.	gene_id "127_g"; transcript_id "127_t";
Sc0000000	GeneMark.hmm	start_codon	1457867	1457869	.	+	0	gene_id "127_g"; transcript_id "127_t";
Sc0000000	GeneMark.hmm	CDS	1457867	1457917	.	+	0	gene_id "127_g"; transcript_id "127_t";
Sc0000000	GeneMark.hmm	exon	1460489	1460613	0	+	.	gene_id "127_g"; transcript_id "127_t";
Sc0000000	GeneMark.hmm	CDS	1460489	1460613	.	+	0	gene_id "127_g"; transcript_id "127_t";
Sc0000000	GeneMark.hmm	exon	1460643	1460854	0	+	.	gene_id "127_g"; transcript_id "127_t";
Sc0000000	GeneMark.hmm	CDS	1460643	1460854	.	+	1	gene_id "127_g"; transcript_id "127_t";
Sc0000000	GeneMark.hmm	exon	1461004	1461122	0	+	.	gene_id "127_g"; transcript_id "127_t";
Sc0000000	GeneMark.hmm	CDS	1461004	1461122	.	+	2	gene_id "127_g"; transcript_id "127_t";
Sc0000000	GeneMark.hmm	stop_codon	1461120	1461122	.	+	0	gene_id "127_g"; transcript_id "127_t";
Sc0000000	GeneMark.hmm	exon	1470001	1470026	0	+	.	gene_id "128_g"; transcript_id "128_t";
Sc0000000	GeneMark.hmm	start_codon	1470001	1470003	.	+	0	gene_id "128_g"; transcript_id "128_t";
Sc0000000	GeneMark.hmm	CDS	1470001	1470026	.	+	0	gene_id "128_g"; transcript_id "128_t";
Sc0000000	GeneMark.hmm	exon	1470233	1470280	0	+	.	gene_id "128_g"; transcript_id "128_t";
Sc0000000	GeneMark.hmm	CDS	1470233	1470280	.	+	1	gene_id "128_g"; transcript_id "128_t";
Sc0000000	GeneMark.hmm	exon	1470338	1470375	0	+	.	gene_id "128_g"; transcript_id "128_t";
Sc0000000	GeneMark.hmm	CDS	1470338	1470375	.	+	1	gene_id "128_g"; transcript_id "128_t";
Sc0000000	GeneMark.hmm	exon	1470465	1470667	0	+	.	gene_id "128_g"; transcript_id "128_t";
Sc0000000	GeneMark.hmm	CDS	1470465	1470667	.	+	2	gene_id "128_g"; transcript_id "128_t";
Sc0000000	GeneMark.hmm	stop_codon	1470665	1470667	.	+	0	gene_id "128_g"; transcript_id "128_t";
Sc0000000	GeneMark.hmm	exon	1476716	1476855	0	+	.	gene_id "129_g"; transcript_id "129_t";
Sc0000000	GeneMark.hmm	start_codon	1476716	1476718	.	+	0	gene_id "129_g"; transcript_id "129_t";
Sc0000000	GeneMark.hmm	CDS	1476716	1476855	.	+	0	gene_id "129_g"; transcript_id "129_t";
Sc0000000	GeneMark.hmm	exon	1477157	1477685	0	+	.	gene_id "129_g"; transcript_id "129_t";
Sc0000000	GeneMark.hmm	CDS	1477157	1477685	.	+	1	gene_id "129_g"; transcript_id "129_t";
Sc0000000	GeneMark.hmm	exon	1477882	1478356	0	+	.	gene_id "129_g"; transcript_id "129_t";
Sc0000000	GeneMark.hmm	CDS	1477882	1478356	.	+	0	gene_id "129_g"; transcript_id "129_t";
Sc0000000	GeneMark.hmm	exon	1478418	1479302	0	+	.	gene_id "129_g"; transcript_id "129_t";
Sc0000000	GeneMark.hmm	CDS	1478418	1479302	.	+	2	gene_id "129_g"; transcript_id "129_t";
Sc0000000	GeneMark.hmm	exon	1480158	1481039	0	+	.	gene_id "129_g"; transcript_id "129_t";
Sc0000000	GeneMark.hmm	CDS	1480158	1481039	.	+	2	gene_id "129_g"; transcript_id "129_t";
Sc0000000	GeneMark.hmm	exon	1481093	1481475	0	+	.	gene_id "129_g"; transcript_id "129_t";
Sc0000000	GeneMark.hmm	CDS	1481093	1481475	.	+	2	gene_id "129_g"; transcript_id "129_t";
Sc0000000	GeneMark.hmm	exon	1481537	1481846	0	+	.	gene_id "129_g"; transcript_id "129_t";
Sc0000000	GeneMark.hmm	CDS	1481537	1481846	.	+	0	gene_id "129_g"; transcript_id "129_t";
Sc0000000	GeneMark.hmm	exon	1482643	1483193	0	+	.	gene_id "129_g"; transcript_id "129_t";
Sc0000000	GeneMark.hmm	CDS	1482643	1483193	.	+	2	gene_id "129_g"; transcript_id "129_t";
Sc0000000	GeneMark.hmm	stop_codon	1483191	1483193	.	+	0	gene_id "129_g"; transcript_id "129_t";
Sc0000000	GeneMark.hmm	exon	1484430	1485116	0	+	.	gene_id "130_g"; transcript_id "130_t";
Sc0000000	GeneMark.hmm	start_codon	1484430	1484432	.	+	0	gene_id "130_g"; transcript_id "130_t";
Sc0000000	GeneMark.hmm	CDS	1484430	1485116	.	+	0	gene_id "130_g"; transcript_id "130_t";
Sc0000000	GeneMark.hmm	exon	1485184	1486507	0	+	.	gene_id "130_g"; transcript_id "130_t";
Sc0000000	GeneMark.hmm	CDS	1485184	1486507	.	+	0	gene_id "130_g"; transcript_id "130_t";
Sc0000000	GeneMark.hmm	exon	1486648	1488470	0	+	.	gene_id "130_g"; transcript_id "130_t";
Sc0000000	GeneMark.hmm	CDS	1486648	1488470	.	+	2	gene_id "130_g"; transcript_id "130_t";
Sc0000000	GeneMark.hmm	stop_codon	1488468	1488470	.	+	0	gene_id "130_g"; transcript_id "130_t";
Sc0000000	GeneMark.hmm	exon	1488615	1489407	0	-	.	gene_id "131_g"; transcript_id "131_t";
Sc0000000	GeneMark.hmm	stop_codon	1488615	1488617	.	-	0	gene_id "131_g"; transcript_id "131_t";
Sc0000000	GeneMark.hmm	CDS	1488615	1489407	.	-	1	gene_id "131_g"; transcript_id "131_t";
Sc0000000	GeneMark.hmm	exon	1489469	1489642	0	-	.	gene_id "131_g"; transcript_id "131_t";
Sc0000000	GeneMark.hmm	CDS	1489469	1489642	.	-	1	gene_id "131_g"; transcript_id "131_t";
Sc0000000	GeneMark.hmm	exon	1490856	1491373	0	-	.	gene_id "131_g"; transcript_id "131_t";
Sc0000000	GeneMark.hmm	CDS	1490856	1491373	.	-	0	gene_id "131_g"; transcript_id "131_t";
Sc0000000	GeneMark.hmm	start_codon	1491371	1491373	.	-	0	gene_id "131_g"; transcript_id "131_t";
Sc0000000	GeneMark.hmm	exon	1493407	1493453	0	-	.	gene_id "132_g"; transcript_id "132_t";
Sc0000000	GeneMark.hmm	stop_codon	1493407	1493409	.	-	0	gene_id "132_g"; transcript_id "132_t";
Sc0000000	GeneMark.hmm	CDS	1493407	1493453	.	-	2	gene_id "132_g"; transcript_id "132_t";
Sc0000000	GeneMark.hmm	exon	1494065	1494261	0	-	.	gene_id "132_g"; transcript_id "132_t";
Sc0000000	GeneMark.hmm	CDS	1494065	1494261	.	-	1	gene_id "132_g"; transcript_id "132_t";
Sc0000000	GeneMark.hmm	exon	1495829	1495981	0	-	.	gene_id "132_g"; transcript_id "132_t";
Sc0000000	GeneMark.hmm	CDS	1495829	1495981	.	-	1	gene_id "132_g"; transcript_id "132_t";
Sc0000000	GeneMark.hmm	exon	1496006	1496289	0	-	.	gene_id "132_g"; transcript_id "132_t";
Sc0000000	GeneMark.hmm	CDS	1496006	1496289	.	-	0	gene_id "132_g"; transcript_id "132_t";
Sc0000000	GeneMark.hmm	exon	1496758	1496814	0	-	.	gene_id "132_g"; transcript_id "132_t";
Sc0000000	GeneMark.hmm	CDS	1496758	1496814	.	-	0	gene_id "132_g"; transcript_id "132_t";
Sc0000000	GeneMark.hmm	start_codon	1496812	1496814	.	-	0	gene_id "132_g"; transcript_id "132_t";
Sc0000000	GeneMark.hmm	exon	1504089	1504354	0	+	.	gene_id "133_g"; transcript_id "133_t";
Sc0000000	GeneMark.hmm	start_codon	1504089	1504091	.	+	0	gene_id "133_g"; transcript_id "133_t";
Sc0000000	GeneMark.hmm	CDS	1504089	1504354	.	+	0	gene_id "133_g"; transcript_id "133_t";
Sc0000000	GeneMark.hmm	exon	1504417	1504537	0	+	.	gene_id "133_g"; transcript_id "133_t";
Sc0000000	GeneMark.hmm	CDS	1504417	1504537	.	+	1	gene_id "133_g"; transcript_id "133_t";
Sc0000000	GeneMark.hmm	exon	1512312	1512414	0	+	.	gene_id "133_g"; transcript_id "133_t";
Sc0000000	GeneMark.hmm	CDS	1512312	1512414	.	+	0	gene_id "133_g"; transcript_id "133_t";
Sc0000000	GeneMark.hmm	exon	1512562	1512668	0	+	.	gene_id "133_g"; transcript_id "133_t";
Sc0000000	GeneMark.hmm	CDS	1512562	1512668	.	+	2	gene_id "133_g"; transcript_id "133_t";
Sc0000000	GeneMark.hmm	stop_codon	1512666	1512668	.	+	0	gene_id "133_g"; transcript_id "133_t";
Sc0000000	GeneMark.hmm	exon	1518960	1519036	0	+	.	gene_id "134_g"; transcript_id "134_t";
Sc0000000	GeneMark.hmm	start_codon	1518960	1518962	.	+	0	gene_id "134_g"; transcript_id "134_t";
Sc0000000	GeneMark.hmm	CDS	1518960	1519036	.	+	0	gene_id "134_g"; transcript_id "134_t";
Sc0000000	GeneMark.hmm	exon	1520789	1520900	0	+	.	gene_id "134_g"; transcript_id "134_t";
Sc0000000	GeneMark.hmm	CDS	1520789	1520900	.	+	1	gene_id "134_g"; transcript_id "134_t";
Sc0000000	GeneMark.hmm	exon	1520987	1521021	0	+	.	gene_id "134_g"; transcript_id "134_t";
Sc0000000	GeneMark.hmm	CDS	1520987	1521021	.	+	0	gene_id "134_g"; transcript_id "134_t";
Sc0000000	GeneMark.hmm	exon	1521075	1521240	0	+	.	gene_id "134_g"; transcript_id "134_t";
Sc0000000	GeneMark.hmm	CDS	1521075	1521240	.	+	1	gene_id "134_g"; transcript_id "134_t";
Sc0000000	GeneMark.hmm	stop_codon	1521238	1521240	.	+	0	gene_id "134_g"; transcript_id "134_t";
Sc0000000	GeneMark.hmm	exon	1522417	1522604	0	-	.	gene_id "135_g"; transcript_id "135_t";
Sc0000000	GeneMark.hmm	stop_codon	1522417	1522419	.	-	0	gene_id "135_g"; transcript_id "135_t";
Sc0000000	GeneMark.hmm	CDS	1522417	1522604	.	-	2	gene_id "135_g"; transcript_id "135_t";
Sc0000000	GeneMark.hmm	exon	1529817	1530085	0	-	.	gene_id "135_g"; transcript_id "135_t";
Sc0000000	GeneMark.hmm	CDS	1529817	1530085	.	-	1	gene_id "135_g"; transcript_id "135_t";
Sc0000000	GeneMark.hmm	exon	1531288	1531439	0	-	.	gene_id "135_g"; transcript_id "135_t";
Sc0000000	GeneMark.hmm	CDS	1531288	1531439	.	-	0	gene_id "135_g"; transcript_id "135_t";
Sc0000000	GeneMark.hmm	start_codon	1531437	1531439	.	-	0	gene_id "135_g"; transcript_id "135_t";
Sc0000000	GeneMark.hmm	exon	1532339	1532370	0	+	.	gene_id "136_g"; transcript_id "136_t";
Sc0000000	GeneMark.hmm	start_codon	1532339	1532341	.	+	0	gene_id "136_g"; transcript_id "136_t";
Sc0000000	GeneMark.hmm	CDS	1532339	1532370	.	+	0	gene_id "136_g"; transcript_id "136_t";
Sc0000000	GeneMark.hmm	exon	1532406	1532580	0	+	.	gene_id "136_g"; transcript_id "136_t";
Sc0000000	GeneMark.hmm	CDS	1532406	1532580	.	+	1	gene_id "136_g"; transcript_id "136_t";
Sc0000000	GeneMark.hmm	exon	1532642	1532776	0	+	.	gene_id "136_g"; transcript_id "136_t";
Sc0000000	GeneMark.hmm	CDS	1532642	1532776	.	+	0	gene_id "136_g"; transcript_id "136_t";
Sc0000000	GeneMark.hmm	stop_codon	1532774	1532776	.	+	0	gene_id "136_g"; transcript_id "136_t";
Sc0000000	GeneMark.hmm	exon	1533496	1533577	0	-	.	gene_id "137_g"; transcript_id "137_t";
Sc0000000	GeneMark.hmm	stop_codon	1533496	1533498	.	-	0	gene_id "137_g"; transcript_id "137_t";
Sc0000000	GeneMark.hmm	CDS	1533496	1533577	.	-	1	gene_id "137_g"; transcript_id "137_t";
Sc0000000	GeneMark.hmm	exon	1533642	1533749	0	-	.	gene_id "137_g"; transcript_id "137_t";
Sc0000000	GeneMark.hmm	CDS	1533642	1533749	.	-	1	gene_id "137_g"; transcript_id "137_t";
Sc0000000	GeneMark.hmm	exon	1533812	1533961	0	-	.	gene_id "137_g"; transcript_id "137_t";
Sc0000000	GeneMark.hmm	CDS	1533812	1533961	.	-	1	gene_id "137_g"; transcript_id "137_t";
Sc0000000	GeneMark.hmm	exon	1534029	1534145	0	-	.	gene_id "137_g"; transcript_id "137_t";
Sc0000000	GeneMark.hmm	CDS	1534029	1534145	.	-	1	gene_id "137_g"; transcript_id "137_t";
Sc0000000	GeneMark.hmm	exon	1534226	1534275	0	-	.	gene_id "137_g"; transcript_id "137_t";
Sc0000000	GeneMark.hmm	CDS	1534226	1534275	.	-	0	gene_id "137_g"; transcript_id "137_t";
Sc0000000	GeneMark.hmm	exon	1534439	1534503	0	-	.	gene_id "137_g"; transcript_id "137_t";
Sc0000000	GeneMark.hmm	CDS	1534439	1534503	.	-	2	gene_id "137_g"; transcript_id "137_t";
Sc0000000	GeneMark.hmm	exon	1536062	1536583	0	-	.	gene_id "137_g"; transcript_id "137_t";
Sc0000000	GeneMark.hmm	CDS	1536062	1536583	.	-	2	gene_id "137_g"; transcript_id "137_t";
Sc0000000	GeneMark.hmm	exon	1542641	1542883	0	-	.	gene_id "137_g"; transcript_id "137_t";
Sc0000000	GeneMark.hmm	CDS	1542641	1542883	.	-	2	gene_id "137_g"; transcript_id "137_t";
Sc0000000	GeneMark.hmm	exon	1542957	1543688	0	-	.	gene_id "137_g"; transcript_id "137_t";
Sc0000000	GeneMark.hmm	CDS	1542957	1543688	.	-	2	gene_id "137_g"; transcript_id "137_t";
Sc0000000	GeneMark.hmm	exon	1543966	1544071	0	-	.	gene_id "137_g"; transcript_id "137_t";
Sc0000000	GeneMark.hmm	CDS	1543966	1544071	.	-	0	gene_id "137_g"; transcript_id "137_t";
Sc0000000	GeneMark.hmm	exon	1544131	1544148	0	-	.	gene_id "137_g"; transcript_id "137_t";
Sc0000000	GeneMark.hmm	CDS	1544131	1544148	.	-	0	gene_id "137_g"; transcript_id "137_t";
Sc0000000	GeneMark.hmm	start_codon	1544146	1544148	.	-	0	gene_id "137_g"; transcript_id "137_t";
Sc0000000	GeneMark.hmm	exon	1544197	1544263	0	-	.	gene_id "138_g"; transcript_id "138_t";
Sc0000000	GeneMark.hmm	stop_codon	1544197	1544199	.	-	0	gene_id "138_g"; transcript_id "138_t";
Sc0000000	GeneMark.hmm	CDS	1544197	1544263	.	-	1	gene_id "138_g"; transcript_id "138_t";
Sc0000000	GeneMark.hmm	exon	1544470	1544595	0	-	.	gene_id "138_g"; transcript_id "138_t";
Sc0000000	GeneMark.hmm	CDS	1544470	1544595	.	-	1	gene_id "138_g"; transcript_id "138_t";
Sc0000000	GeneMark.hmm	exon	1544659	1544793	0	-	.	gene_id "138_g"; transcript_id "138_t";
Sc0000000	GeneMark.hmm	CDS	1544659	1544793	.	-	1	gene_id "138_g"; transcript_id "138_t";
Sc0000000	GeneMark.hmm	exon	1544875	1544906	0	-	.	gene_id "138_g"; transcript_id "138_t";
Sc0000000	GeneMark.hmm	CDS	1544875	1544906	.	-	0	gene_id "138_g"; transcript_id "138_t";
Sc0000000	GeneMark.hmm	exon	1544928	1545013	0	-	.	gene_id "138_g"; transcript_id "138_t";
Sc0000000	GeneMark.hmm	CDS	1544928	1545013	.	-	2	gene_id "138_g"; transcript_id "138_t";
Sc0000000	GeneMark.hmm	exon	1545627	1545655	0	-	.	gene_id "138_g"; transcript_id "138_t";
Sc0000000	GeneMark.hmm	CDS	1545627	1545655	.	-	1	gene_id "138_g"; transcript_id "138_t";
Sc0000000	GeneMark.hmm	exon	1545844	1545925	0	-	.	gene_id "138_g"; transcript_id "138_t";
Sc0000000	GeneMark.hmm	CDS	1545844	1545925	.	-	2	gene_id "138_g"; transcript_id "138_t";
Sc0000000	GeneMark.hmm	exon	1546537	1546717	0	-	.	gene_id "138_g"; transcript_id "138_t";
Sc0000000	GeneMark.hmm	CDS	1546537	1546717	.	-	0	gene_id "138_g"; transcript_id "138_t";
Sc0000000	GeneMark.hmm	start_codon	1546715	1546717	.	-	0	gene_id "138_g"; transcript_id "138_t";
Sc0000000	GeneMark.hmm	exon	1546826	1546889	0	-	.	gene_id "139_g"; transcript_id "139_t";
Sc0000000	GeneMark.hmm	stop_codon	1546826	1546828	.	-	0	gene_id "139_g"; transcript_id "139_t";
Sc0000000	GeneMark.hmm	CDS	1546826	1546889	.	-	1	gene_id "139_g"; transcript_id "139_t";
Sc0000000	GeneMark.hmm	exon	1546932	1547592	0	-	.	gene_id "139_g"; transcript_id "139_t";
Sc0000000	GeneMark.hmm	CDS	1546932	1547592	.	-	2	gene_id "139_g"; transcript_id "139_t";
Sc0000000	GeneMark.hmm	exon	1547960	1548252	0	-	.	gene_id "139_g"; transcript_id "139_t";
Sc0000000	GeneMark.hmm	CDS	1547960	1548252	.	-	1	gene_id "139_g"; transcript_id "139_t";
Sc0000000	GeneMark.hmm	exon	1556289	1556561	0	-	.	gene_id "139_g"; transcript_id "139_t";
[truncated: 94,704 more rows]
