# Supplementary material for: Major SCP/TAPS protein expansion in Lucilia cuprina is associated with novel tandem array organisation and domain architecture
Source: Parasit Vectors. 2020 Nov 27;13:598. doi: 10.1186/s13071-020-04476-6 (PMC7694928; doi:10.1186/s13071-020-04476-6)
Supplement: Supplementary file 8 — Additional file 8: Data S5. Output files loaded into IGV to manually determine SCP/TAPS gene models A: Mapped CAP transcripts using BLAT B: Gene prediction tool GeneMark C: Gene prediction tool Exonerate. [file 13071_2020_4476_MOESM8_ESM.zip › Additional file 8C.gff]

# --- START OF GFF DUMP ---
#
#
##gff-version 2
##source-version exonerate:coding2genome 2.4.0
##date 2017-10-11
##type DNA
#
#
# seqname source feature start end score strand frame attributes
#
xfSc0000019	exonerate:coding2genome	gene	1114322	1126576	1328	+	.	ID=geneid1
xfSc0000019	exonerate:coding2genome	mRNA	1114322	1126576	1328	+	.	ID=geneid1-mRNA-1;Parent=geneid1
xfSc0000019	exonerate:coding2genome	cds	1114322	1114415	.	+	.	ID=CDS;Parent=geneid1-mRNA-1
xfSc0000019	exonerate:coding2genome	exon	1114322	1114415	.	+	.	ID=exon;Parent=geneid1-mRNA-1
xfSc0000019	exonerate:coding2genome	cds	1125263	1125463	.	+	.	ID=CDS;Parent=geneid1-mRNA-1
xfSc0000019	exonerate:coding2genome	exon	1125263	1125463	.	+	.	ID=exon;Parent=geneid1-mRNA-1
xfSc0000019	exonerate:coding2genome	cds	1125533	1125693	.	+	.	ID=CDS;Parent=geneid1-mRNA-1
xfSc0000019	exonerate:coding2genome	exon	1125533	1125693	.	+	.	ID=exon;Parent=geneid1-mRNA-1
xfSc0000019	exonerate:coding2genome	cds	1125763	1125860	.	+	.	ID=CDS;Parent=geneid1-mRNA-1
xfSc0000019	exonerate:coding2genome	exon	1125763	1125860	.	+	.	ID=exon;Parent=geneid1-mRNA-1
xfSc0000019	exonerate:coding2genome	cds	1126143	1126283	.	+	.	ID=CDS;Parent=geneid1-mRNA-1
xfSc0000019	exonerate:coding2genome	exon	1126143	1126283	.	+	.	ID=exon;Parent=geneid1-mRNA-1
xfSc0000019	exonerate:coding2genome	cds	1126480	1126576	.	+	.	ID=CDS;Parent=geneid1-mRNA-1
xfSc0000019	exonerate:coding2genome	exon	1126480	1126576	.	+	.	ID=exon;Parent=geneid1-mRNA-1
# --- END OF GFF DUMP ---
# --- START OF GFF DUMP ---
#
#
##gff-version 2
##source-version exonerate:coding2genome 2.4.0
##date 2017-10-11
##type DNA
#
#
# seqname source feature start end score strand frame attributes
#
xfSc0000049	exonerate:coding2genome	gene	639276	639632	635	+	.	ID=geneid2
xfSc0000049	exonerate:coding2genome	mRNA	639276	639632	635	+	.	ID=geneid2-mRNA-1;Parent=geneid2
xfSc0000049	exonerate:coding2genome	cds	639276	639632	.	+	.	ID=CDS;Parent=geneid2-mRNA-1
xfSc0000049	exonerate:coding2genome	exon	639276	639632	.	+	.	ID=exon;Parent=geneid2-mRNA-1
# --- END OF GFF DUMP ---
# --- START OF GFF DUMP ---
#
#
##gff-version 2
##source-version exonerate:coding2genome 2.4.0
##date 2017-10-11
##type DNA
#
#
# seqname source feature start end score strand frame attributes
#
Sc0000031	exonerate:coding2genome	gene	1769460	1773389	1993	-	.	ID=geneid3
Sc0000031	exonerate:coding2genome	mRNA	1769460	1773389	1993	-	.	ID=geneid3-mRNA-1;Parent=geneid3
Sc0000031	exonerate:coding2genome	cds	1772536	1773389	.	-	.	ID=CDS;Parent=geneid3-mRNA-1
Sc0000031	exonerate:coding2genome	exon	1772536	1773389	.	-	.	ID=exon;Parent=geneid3-mRNA-1
Sc0000031	exonerate:coding2genome	cds	1769460	1769745	.	-	.	ID=CDS;Parent=geneid3-mRNA-1
Sc0000031	exonerate:coding2genome	exon	1769460	1769745	.	-	.	ID=exon;Parent=geneid3-mRNA-1
# --- END OF GFF DUMP ---
# --- START OF GFF DUMP ---
#
#
##gff-version 2
##source-version exonerate:coding2genome 2.4.0
##date 2017-10-11
##type DNA
#
#
# seqname source feature start end score strand frame attributes
#
Sc0000008	exonerate:coding2genome	gene	5452602	5453427	1053	+	.	ID=geneid4
Sc0000008	exonerate:coding2genome	mRNA	5452602	5453427	1053	+	.	ID=geneid4-mRNA-1;Parent=geneid4
Sc0000008	exonerate:coding2genome	cds	5452602	5452754	.	+	.	ID=CDS;Parent=geneid4-mRNA-1
Sc0000008	exonerate:coding2genome	exon	5452602	5452754	.	+	.	ID=exon;Parent=geneid4-mRNA-1
Sc0000008	exonerate:coding2genome	cds	5452809	5453087	.	+	.	ID=CDS;Parent=geneid4-mRNA-1
Sc0000008	exonerate:coding2genome	exon	5452809	5453087	.	+	.	ID=exon;Parent=geneid4-mRNA-1
Sc0000008	exonerate:coding2genome	cds	5453153	5453277	.	+	.	ID=CDS;Parent=geneid4-mRNA-1
Sc0000008	exonerate:coding2genome	exon	5453153	5453277	.	+	.	ID=exon;Parent=geneid4-mRNA-1
Sc0000008	exonerate:coding2genome	cds	5453334	5453427	.	+	.	ID=CDS;Parent=geneid4-mRNA-1
Sc0000008	exonerate:coding2genome	exon	5453334	5453427	.	+	.	ID=exon;Parent=geneid4-mRNA-1
# --- END OF GFF DUMP ---
# --- START OF GFF DUMP ---
#
#
##gff-version 2
##source-version exonerate:coding2genome 2.4.0
##date 2017-10-11
##type DNA
#
#
# seqname source feature start end score strand frame attributes
#
Sc0000031	exonerate:coding2genome	gene	1757185	1757964	1159	-	.	ID=geneid5
Sc0000031	exonerate:coding2genome	mRNA	1757185	1757964	1159	-	.	ID=geneid5-mRNA-1;Parent=geneid5
Sc0000031	exonerate:coding2genome	cds	1757839	1757964	.	-	.	ID=CDS;Parent=geneid5-mRNA-1
Sc0000031	exonerate:coding2genome	exon	1757839	1757964	.	-	.	ID=exon;Parent=geneid5-mRNA-1
Sc0000031	exonerate:coding2genome	cds	1757397	1757785	.	-	.	ID=CDS;Parent=geneid5-mRNA-1
Sc0000031	exonerate:coding2genome	exon	1757397	1757785	.	-	.	ID=exon;Parent=geneid5-mRNA-1
Sc0000031	exonerate:coding2genome	cds	1757185	1757326	.	-	.	ID=CDS;Parent=geneid5-mRNA-1
Sc0000031	exonerate:coding2genome	exon	1757185	1757326	.	-	.	ID=exon;Parent=geneid5-mRNA-1
# --- END OF GFF DUMP ---
# --- START OF GFF DUMP ---
#
#
##gff-version 2
##source-version exonerate:coding2genome 2.4.0
##date 2017-10-11
##type DNA
#
#
# seqname source feature start end score strand frame attributes
#
xfSc0000049	exonerate:coding2genome	gene	641484	641846	652	+	.	ID=geneid6
xfSc0000049	exonerate:coding2genome	mRNA	641484	641846	652	+	.	ID=geneid6-mRNA-1;Parent=geneid6
xfSc0000049	exonerate:coding2genome	cds	641484	641846	.	+	.	ID=CDS;Parent=geneid6-mRNA-1
xfSc0000049	exonerate:coding2genome	exon	641484	641846	.	+	.	ID=exon;Parent=geneid6-mRNA-1
# --- END OF GFF DUMP ---
# --- START OF GFF DUMP ---
#
#
##gff-version 2
##source-version exonerate:coding2genome 2.4.0
##date 2017-10-11
##type DNA
#
#
# seqname source feature start end score strand frame attributes
#
xfSc0000023	exonerate:coding2genome	gene	218703	220067	526	+	.	ID=geneid7
xfSc0000023	exonerate:coding2genome	mRNA	218703	220067	526	+	.	ID=geneid7-mRNA-1;Parent=geneid7
xfSc0000023	exonerate:coding2genome	cds	218703	218807	.	+	.	ID=CDS;Parent=geneid7-mRNA-1
xfSc0000023	exonerate:coding2genome	exon	218703	218807	.	+	.	ID=exon;Parent=geneid7-mRNA-1
xfSc0000023	exonerate:coding2genome	cds	219867	220067	.	+	.	ID=CDS;Parent=geneid7-mRNA-1
xfSc0000023	exonerate:coding2genome	exon	219867	220067	.	+	.	ID=exon;Parent=geneid7-mRNA-1
# --- END OF GFF DUMP ---
# --- START OF GFF DUMP ---
#
#
##gff-version 2
##source-version exonerate:coding2genome 2.4.0
##date 2017-10-11
##type DNA
#
#
# seqname source feature start end score strand frame attributes
#
xfSc0000049	exonerate:coding2genome	gene	647822	650212	1381	-	.	ID=geneid8
xfSc0000049	exonerate:coding2genome	mRNA	647822	650212	1381	-	.	ID=geneid8-mRNA-1;Parent=geneid8
xfSc0000049	exonerate:coding2genome	cds	649959	650212	.	-	.	ID=CDS;Parent=geneid8-mRNA-1
xfSc0000049	exonerate:coding2genome	exon	649959	650212	.	-	.	ID=exon;Parent=geneid8-mRNA-1
xfSc0000049	exonerate:coding2genome	cds	649491	649885	.	-	.	ID=CDS;Parent=geneid8-mRNA-1
xfSc0000049	exonerate:coding2genome	exon	649491	649885	.	-	.	ID=exon;Parent=geneid8-mRNA-1
xfSc0000049	exonerate:coding2genome	cds	647822	647943	.	-	.	ID=CDS;Parent=geneid8-mRNA-1
xfSc0000049	exonerate:coding2genome	exon	647822	647943	.	-	.	ID=exon;Parent=geneid8-mRNA-1
# --- END OF GFF DUMP ---
# --- START OF GFF DUMP ---
#
#
##gff-version 2
##source-version exonerate:coding2genome 2.4.0
##date 2017-10-11
##type DNA
#
#
# seqname source feature start end score strand frame attributes
#
Sc0000031	exonerate:coding2genome	gene	1760550	1765120	1320	-	.	ID=geneid9
Sc0000031	exonerate:coding2genome	mRNA	1760550	1765120	1320	-	.	ID=geneid9-mRNA-1;Parent=geneid9
Sc0000031	exonerate:coding2genome	cds	1764995	1765120	.	-	.	ID=CDS;Parent=geneid9-mRNA-1
Sc0000031	exonerate:coding2genome	exon	1764995	1765120	.	-	.	ID=exon;Parent=geneid9-mRNA-1
Sc0000031	exonerate:coding2genome	cds	1764545	1764933	.	-	.	ID=CDS;Parent=geneid9-mRNA-1
Sc0000031	exonerate:coding2genome	exon	1764545	1764933	.	-	.	ID=exon;Parent=geneid9-mRNA-1
Sc0000031	exonerate:coding2genome	cds	1760550	1760790	.	-	.	ID=CDS;Parent=geneid9-mRNA-1
Sc0000031	exonerate:coding2genome	exon	1760550	1760790	.	-	.	ID=exon;Parent=geneid9-mRNA-1
# --- END OF GFF DUMP ---
# --- START OF GFF DUMP ---
#
#
##gff-version 2
##source-version exonerate:coding2genome 2.4.0
##date 2017-10-11
##type DNA
#
#
# seqname source feature start end score strand frame attributes
#
Sc0000031	exonerate:coding2genome	gene	1768246	1769141	1299	-	.	ID=geneid10
Sc0000031	exonerate:coding2genome	mRNA	1768246	1769141	1299	-	.	ID=geneid10-mRNA-1;Parent=geneid10
Sc0000031	exonerate:coding2genome	cds	1769010	1769141	.	-	.	ID=CDS;Parent=geneid10-mRNA-1
Sc0000031	exonerate:coding2genome	exon	1769010	1769141	.	-	.	ID=exon;Parent=geneid10-mRNA-1
Sc0000031	exonerate:coding2genome	cds	1768565	1768950	.	-	.	ID=CDS;Parent=geneid10-mRNA-1
Sc0000031	exonerate:coding2genome	exon	1768565	1768950	.	-	.	ID=exon;Parent=geneid10-mRNA-1
Sc0000031	exonerate:coding2genome	cds	1768246	1768498	.	-	.	ID=CDS;Parent=geneid10-mRNA-1
Sc0000031	exonerate:coding2genome	exon	1768246	1768498	.	-	.	ID=exon;Parent=geneid10-mRNA-1
# --- END OF GFF DUMP ---
# --- START OF GFF DUMP ---
#
#
##gff-version 2
##source-version exonerate:coding2genome 2.4.0
##date 2017-10-11
##type DNA
#
#
# seqname source feature start end score strand frame attributes
#
xfSc0000049	exonerate:coding2genome	gene	639300	639942	999	+	.	ID=geneid11
xfSc0000049	exonerate:coding2genome	mRNA	639300	639942	999	+	.	ID=geneid11-mRNA-1;Parent=geneid11
xfSc0000049	exonerate:coding2genome	cds	639300	639628	.	+	.	ID=CDS;Parent=geneid11-mRNA-1
xfSc0000049	exonerate:coding2genome	exon	639300	639628	.	+	.	ID=exon;Parent=geneid11-mRNA-1
xfSc0000049	exonerate:coding2genome	cds	639690	639942	.	+	.	ID=CDS;Parent=geneid11-mRNA-1
xfSc0000049	exonerate:coding2genome	exon	639690	639942	.	+	.	ID=exon;Parent=geneid11-mRNA-1
# --- END OF GFF DUMP ---
# --- START OF GFF DUMP ---
#
#
##gff-version 2
##source-version exonerate:coding2genome 2.4.0
##date 2017-10-11
##type DNA
#
#
# seqname source feature start end score strand frame attributes
#
xfSc0000049	exonerate:coding2genome	gene	641234	641630	555	+	.	ID=geneid12
xfSc0000049	exonerate:coding2genome	mRNA	641234	641630	555	+	.	ID=geneid12-mRNA-1;Parent=geneid12
xfSc0000049	exonerate:coding2genome	cds	641234	641356	.	+	.	ID=CDS;Parent=geneid12-mRNA-1
xfSc0000049	exonerate:coding2genome	exon	641234	641356	.	+	.	ID=exon;Parent=geneid12-mRNA-1
xfSc0000049	exonerate:coding2genome	cds	641421	641630	.	+	.	ID=CDS;Parent=geneid12-mRNA-1
xfSc0000049	exonerate:coding2genome	exon	641421	641630	.	+	.	ID=exon;Parent=geneid12-mRNA-1
# --- END OF GFF DUMP ---
# --- START OF GFF DUMP ---
#
#
##gff-version 2
##source-version exonerate:coding2genome 2.4.0
##date 2017-10-11
##type DNA
#
#
# seqname source feature start end score strand frame attributes
#
xfSc0000049	exonerate:coding2genome	gene	624872	625373	777	+	.	ID=geneid13
xfSc0000049	exonerate:coding2genome	mRNA	624872	625373	777	+	.	ID=geneid13-mRNA-1;Parent=geneid13
xfSc0000049	exonerate:coding2genome	cds	624872	624994	.	+	.	ID=CDS;Parent=geneid13-mRNA-1
xfSc0000049	exonerate:coding2genome	exon	624872	624994	.	+	.	ID=exon;Parent=geneid13-mRNA-1
xfSc0000049	exonerate:coding2genome	cds	625047	625373	.	+	.	ID=CDS;Parent=geneid13-mRNA-1
xfSc0000049	exonerate:coding2genome	exon	625047	625373	.	+	.	ID=exon;Parent=geneid13-mRNA-1
# --- END OF GFF DUMP ---
# --- START OF GFF DUMP ---
#
#
##gff-version 2
##source-version exonerate:coding2genome 2.4.0
##date 2017-10-11
##type DNA
#
#
# seqname source feature start end score strand frame attributes
#
Sc0000002	exonerate:coding2genome	gene	8674486	8680265	1469	-	.	ID=geneid14
Sc0000002	exonerate:coding2genome	mRNA	8674486	8680265	1469	-	.	ID=geneid14-mRNA-1;Parent=geneid14
Sc0000002	exonerate:coding2genome	cds	8680056	8680265	.	-	.	ID=CDS;Parent=geneid14-mRNA-1
Sc0000002	exonerate:coding2genome	exon	8680056	8680265	.	-	.	ID=exon;Parent=geneid14-mRNA-1
Sc0000002	exonerate:coding2genome	cds	8678456	8678605	.	-	.	ID=CDS;Parent=geneid14-mRNA-1
Sc0000002	exonerate:coding2genome	exon	8678456	8678605	.	-	.	ID=exon;Parent=geneid14-mRNA-1
Sc0000002	exonerate:coding2genome	cds	8674806	8675050	.	-	.	ID=CDS;Parent=geneid14-mRNA-1
Sc0000002	exonerate:coding2genome	exon	8674806	8675050	.	-	.	ID=exon;Parent=geneid14-mRNA-1
Sc0000002	exonerate:coding2genome	cds	8674486	8674738	.	-	.	ID=CDS;Parent=geneid14-mRNA-1
Sc0000002	exonerate:coding2genome	exon	8674486	8674738	.	-	.	ID=exon;Parent=geneid14-mRNA-1
# --- END OF GFF DUMP ---
# --- START OF GFF DUMP ---
#
#
##gff-version 2
##source-version exonerate:coding2genome 2.4.0
##date 2017-10-11
##type DNA
#
#
# seqname source feature start end score strand frame attributes
#
Sc0000031	exonerate:coding2genome	gene	1764267	1765120	1286	-	.	ID=geneid15
Sc0000031	exonerate:coding2genome	mRNA	1764267	1765120	1286	-	.	ID=geneid15-mRNA-1;Parent=geneid15
Sc0000031	exonerate:coding2genome	cds	1764995	1765120	.	-	.	ID=CDS;Parent=geneid15-mRNA-1
Sc0000031	exonerate:coding2genome	exon	1764995	1765120	.	-	.	ID=exon;Parent=geneid15-mRNA-1
Sc0000031	exonerate:coding2genome	cds	1764545	1764933	.	-	.	ID=CDS;Parent=geneid15-mRNA-1
Sc0000031	exonerate:coding2genome	exon	1764545	1764933	.	-	.	ID=exon;Parent=geneid15-mRNA-1
Sc0000031	exonerate:coding2genome	cds	1764267	1764483	.	-	.	ID=CDS;Parent=geneid15-mRNA-1
Sc0000031	exonerate:coding2genome	exon	1764267	1764483	.	-	.	ID=exon;Parent=geneid15-mRNA-1
# --- END OF GFF DUMP ---
# --- START OF GFF DUMP ---
#
#
##gff-version 2
##source-version exonerate:coding2genome 2.4.0
##date 2017-10-11
##type DNA
#
#
# seqname source feature start end score strand frame attributes
#
xfSc0000049	exonerate:coding2genome	gene	654294	655184	1355	+	.	ID=geneid16
xfSc0000049	exonerate:coding2genome	mRNA	654294	655184	1355	+	.	ID=geneid16-mRNA-1;Parent=geneid16
xfSc0000049	exonerate:coding2genome	cds	654294	654405	.	+	.	ID=CDS;Parent=geneid16-mRNA-1
xfSc0000049	exonerate:coding2genome	exon	654294	654405	.	+	.	ID=exon;Parent=geneid16-mRNA-1
xfSc0000049	exonerate:coding2genome	cds	654479	654873	.	+	.	ID=CDS;Parent=geneid16-mRNA-1
xfSc0000049	exonerate:coding2genome	exon	654479	654873	.	+	.	ID=exon;Parent=geneid16-mRNA-1
xfSc0000049	exonerate:coding2genome	cds	654936	655184	.	+	.	ID=CDS;Parent=geneid16-mRNA-1
xfSc0000049	exonerate:coding2genome	exon	654936	655184	.	+	.	ID=exon;Parent=geneid16-mRNA-1
# --- END OF GFF DUMP ---
# --- START OF GFF DUMP ---
#
#
##gff-version 2
##source-version exonerate:coding2genome 2.4.0
##date 2017-10-11
##type DNA
#
#
# seqname source feature start end score strand frame attributes
#
xfSc0000049	exonerate:coding2genome	gene	636645	637285	976	-	.	ID=geneid17
xfSc0000049	exonerate:coding2genome	mRNA	636645	637285	976	-	.	ID=geneid17-mRNA-1;Parent=geneid17
xfSc0000049	exonerate:coding2genome	cds	636957	637285	.	-	.	ID=CDS;Parent=geneid17-mRNA-1
xfSc0000049	exonerate:coding2genome	exon	636957	637285	.	-	.	ID=exon;Parent=geneid17-mRNA-1
xfSc0000049	exonerate:coding2genome	cds	636645	636897	.	-	.	ID=CDS;Parent=geneid17-mRNA-1
xfSc0000049	exonerate:coding2genome	exon	636645	636897	.	-	.	ID=exon;Parent=geneid17-mRNA-1
# --- END OF GFF DUMP ---
# --- START OF GFF DUMP ---
#
#
##gff-version 2
##source-version exonerate:coding2genome 2.4.0
##date 2017-10-11
##type DNA
#
#
# seqname source feature start end score strand frame attributes
#
xfSc0000049	exonerate:coding2genome	gene	654662	655185	818	+	.	ID=geneid18
xfSc0000049	exonerate:coding2genome	mRNA	654662	655185	818	+	.	ID=geneid18-mRNA-1;Parent=geneid18
xfSc0000049	exonerate:coding2genome	cds	654662	654873	.	+	.	ID=CDS;Parent=geneid18-mRNA-1
xfSc0000049	exonerate:coding2genome	exon	654662	654873	.	+	.	ID=exon;Parent=geneid18-mRNA-1
xfSc0000049	exonerate:coding2genome	cds	654936	655185	.	+	.	ID=CDS;Parent=geneid18-mRNA-1
xfSc0000049	exonerate:coding2genome	exon	654936	655185	.	+	.	ID=exon;Parent=geneid18-mRNA-1
# --- END OF GFF DUMP ---
# --- START OF GFF DUMP ---
#
#
##gff-version 2
##source-version exonerate:coding2genome 2.4.0
##date 2017-10-11
##type DNA
#
#
# seqname source feature start end score strand frame attributes
#
xfSc0000049	exonerate:coding2genome	gene	632905	633276	529	-	.	ID=geneid19
xfSc0000049	exonerate:coding2genome	mRNA	632905	633276	529	-	.	ID=geneid19-mRNA-1;Parent=geneid19
xfSc0000049	exonerate:coding2genome	cds	633154	633276	.	-	.	ID=CDS;Parent=geneid19-mRNA-1
xfSc0000049	exonerate:coding2genome	exon	633154	633276	.	-	.	ID=exon;Parent=geneid19-mRNA-1
xfSc0000049	exonerate:coding2genome	cds	632905	633084	.	-	.	ID=CDS;Parent=geneid19-mRNA-1
xfSc0000049	exonerate:coding2genome	exon	632905	633084	.	-	.	ID=exon;Parent=geneid19-mRNA-1
# --- END OF GFF DUMP ---
# --- START OF GFF DUMP ---
#
#
##gff-version 2
##source-version exonerate:coding2genome 2.4.0
##date 2017-10-11
##type DNA
#
#
# seqname source feature start end score strand frame attributes
#
Sc0000031	exonerate:coding2genome	gene	1764520	1765120	954	-	.	ID=geneid20
Sc0000031	exonerate:coding2genome	mRNA	1764520	1765120	954	-	.	ID=geneid20-mRNA-1;Parent=geneid20
Sc0000031	exonerate:coding2genome	cds	1764995	1765120	.	-	.	ID=CDS;Parent=geneid20-mRNA-1
Sc0000031	exonerate:coding2genome	exon	1764995	1765120	.	-	.	ID=exon;Parent=geneid20-mRNA-1
Sc0000031	exonerate:coding2genome	cds	1764520	1764933	.	-	.	ID=CDS;Parent=geneid20-mRNA-1
Sc0000031	exonerate:coding2genome	exon	1764520	1764933	.	-	.	ID=exon;Parent=geneid20-mRNA-1
# --- END OF GFF DUMP ---
# --- START OF GFF DUMP ---
#
#
##gff-version 2
##source-version exonerate:coding2genome 2.4.0
##date 2017-10-11
##type DNA
#
#
# seqname source feature start end score strand frame attributes
#
xfSc0000049	exonerate:coding2genome	gene	657509	657859	655	+	.	ID=geneid21
xfSc0000049	exonerate:coding2genome	mRNA	657509	657859	655	+	.	ID=geneid21-mRNA-1;Parent=geneid21
xfSc0000049	exonerate:coding2genome	cds	657509	657859	.	+	.	ID=CDS;Parent=geneid21-mRNA-1
xfSc0000049	exonerate:coding2genome	exon	657509	657859	.	+	.	ID=exon;Parent=geneid21-mRNA-1
# --- END OF GFF DUMP ---
# --- START OF GFF DUMP ---
#
#
##gff-version 2
##source-version exonerate:coding2genome 2.4.0
##date 2017-10-11
##type DNA
#
#
# seqname source feature start end score strand frame attributes
#
Sc0000008	exonerate:coding2genome	gene	5452608	5452997	582	+	.	ID=geneid22
Sc0000008	exonerate:coding2genome	mRNA	5452608	5452997	582	+	.	ID=geneid22-mRNA-1;Parent=geneid22
Sc0000008	exonerate:coding2genome	cds	5452608	5452754	.	+	.	ID=CDS;Parent=geneid22-mRNA-1
Sc0000008	exonerate:coding2genome	exon	5452608	5452754	.	+	.	ID=exon;Parent=geneid22-mRNA-1
Sc0000008	exonerate:coding2genome	cds	5452809	5452997	.	+	.	ID=CDS;Parent=geneid22-mRNA-1
Sc0000008	exonerate:coding2genome	exon	5452809	5452997	.	+	.	ID=exon;Parent=geneid22-mRNA-1
# --- END OF GFF DUMP ---
# --- START OF GFF DUMP ---
#
#
##gff-version 2
##source-version exonerate:coding2genome 2.4.0
##date 2017-10-11
##type DNA
#
#
# seqname source feature start end score strand frame attributes
#
xfSc0000049	exonerate:coding2genome	gene	618007	618550	870	-	.	ID=geneid23
xfSc0000049	exonerate:coding2genome	mRNA	618007	618550	870	-	.	ID=geneid23-mRNA-1;Parent=geneid23
xfSc0000049	exonerate:coding2genome	cds	618407	618550	.	-	.	ID=CDS;Parent=geneid23-mRNA-1
xfSc0000049	exonerate:coding2genome	exon	618407	618550	.	-	.	ID=exon;Parent=geneid23-mRNA-1
xfSc0000049	exonerate:coding2genome	cds	618007	618351	.	-	.	ID=CDS;Parent=geneid23-mRNA-1
xfSc0000049	exonerate:coding2genome	exon	618007	618351	.	-	.	ID=exon;Parent=geneid23-mRNA-1
# --- END OF GFF DUMP ---
# --- START OF GFF DUMP ---
#
#
##gff-version 2
##source-version exonerate:coding2genome 2.4.0
##date 2017-10-11
##type DNA
#
#
# seqname source feature start end score strand frame attributes
#
Sc0000002	exonerate:coding2genome	gene	2591887	2608194	776	-	.	ID=geneid24
Sc0000002	exonerate:coding2genome	mRNA	2591887	2608194	776	-	.	ID=geneid24-mRNA-1;Parent=geneid24
Sc0000002	exonerate:coding2genome	cds	2608027	2608194	.	-	.	ID=CDS;Parent=geneid24-mRNA-1
Sc0000002	exonerate:coding2genome	exon	2608027	2608194	.	-	.	ID=exon;Parent=geneid24-mRNA-1
Sc0000002	exonerate:coding2genome	cds	2604260	2604409	.	-	.	ID=CDS;Parent=geneid24-mRNA-1
Sc0000002	exonerate:coding2genome	exon	2604260	2604409	.	-	.	ID=exon;Parent=geneid24-mRNA-1
Sc0000002	exonerate:coding2genome	cds	2591887	2592003	.	-	.	ID=CDS;Parent=geneid24-mRNA-1
Sc0000002	exonerate:coding2genome	exon	2591887	2592003	.	-	.	ID=exon;Parent=geneid24-mRNA-1
# --- END OF GFF DUMP ---
# --- START OF GFF DUMP ---
#
#
##gff-version 2
##source-version exonerate:coding2genome 2.4.0
##date 2017-10-11
##type DNA
#
#
# seqname source feature start end score strand frame attributes
#
Sc0000031	exonerate:coding2genome	gene	1768256	1769139	1303	-	.	ID=geneid25
Sc0000031	exonerate:coding2genome	mRNA	1768256	1769139	1303	-	.	ID=geneid25-mRNA-1;Parent=geneid25
Sc0000031	exonerate:coding2genome	cds	1769010	1769139	.	-	.	ID=CDS;Parent=geneid25-mRNA-1
Sc0000031	exonerate:coding2genome	exon	1769010	1769139	.	-	.	ID=exon;Parent=geneid25-mRNA-1
Sc0000031	exonerate:coding2genome	cds	1768565	1768950	.	-	.	ID=CDS;Parent=geneid25-mRNA-1
Sc0000031	exonerate:coding2genome	exon	1768565	1768950	.	-	.	ID=exon;Parent=geneid25-mRNA-1
Sc0000031	exonerate:coding2genome	cds	1768256	1768498	.	-	.	ID=CDS;Parent=geneid25-mRNA-1
Sc0000031	exonerate:coding2genome	exon	1768256	1768498	.	-	.	ID=exon;Parent=geneid25-mRNA-1
# --- END OF GFF DUMP ---
# --- START OF GFF DUMP ---
#
#
##gff-version 2
##source-version exonerate:coding2genome 2.4.0
##date 2017-10-11
##type DNA
#
#
# seqname source feature start end score strand frame attributes
#
xfSc0000049	exonerate:coding2genome	gene	617648	618532	1323	-	.	ID=geneid26
xfSc0000049	exonerate:coding2genome	mRNA	617648	618532	1323	-	.	ID=geneid26-mRNA-1;Parent=geneid26
xfSc0000049	exonerate:coding2genome	cds	618407	618532	.	-	.	ID=CDS;Parent=geneid26-mRNA-1
xfSc0000049	exonerate:coding2genome	exon	618407	618532	.	-	.	ID=exon;Parent=geneid26-mRNA-1
xfSc0000049	exonerate:coding2genome	cds	617960	618351	.	-	.	ID=CDS;Parent=geneid26-mRNA-1
xfSc0000049	exonerate:coding2genome	exon	617960	618351	.	-	.	ID=exon;Parent=geneid26-mRNA-1
xfSc0000049	exonerate:coding2genome	cds	617648	617897	.	-	.	ID=CDS;Parent=geneid26-mRNA-1
xfSc0000049	exonerate:coding2genome	exon	617648	617897	.	-	.	ID=exon;Parent=geneid26-mRNA-1
# --- END OF GFF DUMP ---
# --- START OF GFF DUMP ---
#
#
##gff-version 2
##source-version exonerate:coding2genome 2.4.0
##date 2017-10-11
##type DNA
#
#
# seqname source feature start end score strand frame attributes
#
xfSc0000049	exonerate:coding2genome	gene	641556	642134	910	+	.	ID=geneid27
xfSc0000049	exonerate:coding2genome	mRNA	641556	642134	910	+	.	ID=geneid27-mRNA-1;Parent=geneid27
xfSc0000049	exonerate:coding2genome	cds	641556	641812	.	+	.	ID=CDS;Parent=geneid27-mRNA-1
xfSc0000049	exonerate:coding2genome	exon	641556	641812	.	+	.	ID=exon;Parent=geneid27-mRNA-1
xfSc0000049	exonerate:coding2genome	cds	641879	642134	.	+	.	ID=CDS;Parent=geneid27-mRNA-1
xfSc0000049	exonerate:coding2genome	exon	641879	642134	.	+	.	ID=exon;Parent=geneid27-mRNA-1
# --- END OF GFF DUMP ---
# --- START OF GFF DUMP ---
#
#
##gff-version 2
##source-version exonerate:coding2genome 2.4.0
##date 2017-10-11
##type DNA
#
#
# seqname source feature start end score strand frame attributes
#
Sc0000031	exonerate:coding2genome	gene	1760550	1765087	1199	-	.	ID=geneid28
Sc0000031	exonerate:coding2genome	mRNA	1760550	1765087	1199	-	.	ID=geneid28-mRNA-1;Parent=geneid28
Sc0000031	exonerate:coding2genome	cds	1764995	1765087	.	-	.	ID=CDS;Parent=geneid28-mRNA-1
Sc0000031	exonerate:coding2genome	exon	1764995	1765087	.	-	.	ID=exon;Parent=geneid28-mRNA-1
Sc0000031	exonerate:coding2genome	cds	1760864	1761252	.	-	.	ID=CDS;Parent=geneid28-mRNA-1
Sc0000031	exonerate:coding2genome	exon	1760864	1761252	.	-	.	ID=exon;Parent=geneid28-mRNA-1
Sc0000031	exonerate:coding2genome	cds	1760550	1760790	.	-	.	ID=CDS;Parent=geneid28-mRNA-1
Sc0000031	exonerate:coding2genome	exon	1760550	1760790	.	-	.	ID=exon;Parent=geneid28-mRNA-1
# --- END OF GFF DUMP ---
# --- START OF GFF DUMP ---
#
#
##gff-version 2
##source-version exonerate:coding2genome 2.4.0
##date 2017-10-11
##type DNA
#
#
# seqname source feature start end score strand frame attributes
#
xfSc0000049	exonerate:coding2genome	gene	651291	655185	552	+	.	ID=geneid29
xfSc0000049	exonerate:coding2genome	mRNA	651291	655185	552	+	.	ID=geneid29-mRNA-1;Parent=geneid29
xfSc0000049	exonerate:coding2genome	cds	651291	651352	.	+	.	ID=CDS;Parent=geneid29-mRNA-1
xfSc0000049	exonerate:coding2genome	exon	651291	651352	.	+	.	ID=exon;Parent=geneid29-mRNA-1
xfSc0000049	exonerate:coding2genome	cds	654936	655185	.	+	.	ID=CDS;Parent=geneid29-mRNA-1
xfSc0000049	exonerate:coding2genome	exon	654936	655185	.	+	.	ID=exon;Parent=geneid29-mRNA-1
# --- END OF GFF DUMP ---
# --- START OF GFF DUMP ---
#
#
##gff-version 2
##source-version exonerate:coding2genome 2.4.0
##date 2017-10-11
##type DNA
#
#
# seqname source feature start end score strand frame attributes
#
xfSc0000049	exonerate:coding2genome	gene	632370	637538	1272	-	.	ID=geneid30
xfSc0000049	exonerate:coding2genome	mRNA	632370	637538	1272	-	.	ID=geneid30-mRNA-1;Parent=geneid30
xfSc0000049	exonerate:coding2genome	cds	637416	637538	.	-	.	ID=CDS;Parent=geneid30-mRNA-1
xfSc0000049	exonerate:coding2genome	exon	637416	637538	.	-	.	ID=exon;Parent=geneid30-mRNA-1
xfSc0000049	exonerate:coding2genome	cds	632690	633084	.	-	.	ID=CDS;Parent=geneid30-mRNA-1
xfSc0000049	exonerate:coding2genome	exon	632690	633084	.	-	.	ID=exon;Parent=geneid30-mRNA-1
xfSc0000049	exonerate:coding2genome	cds	632370	632625	.	-	.	ID=CDS;Parent=geneid30-mRNA-1
xfSc0000049	exonerate:coding2genome	exon	632370	632625	.	-	.	ID=exon;Parent=geneid30-mRNA-1
# --- END OF GFF DUMP ---
# --- START OF GFF DUMP ---
#
#
##gff-version 2
##source-version exonerate:coding2genome 2.4.0
##date 2017-10-11
##type DNA
#
#
# seqname source feature start end score strand frame attributes
#
Sc0000031	exonerate:coding2genome	gene	1769523	1773389	1929	-	.	ID=geneid31
Sc0000031	exonerate:coding2genome	mRNA	1769523	1773389	1929	-	.	ID=geneid31-mRNA-1;Parent=geneid31
Sc0000031	exonerate:coding2genome	cds	1772536	1773389	.	-	.	ID=CDS;Parent=geneid31-mRNA-1
Sc0000031	exonerate:coding2genome	exon	1772536	1773389	.	-	.	ID=exon;Parent=geneid31-mRNA-1
Sc0000031	exonerate:coding2genome	cds	1769523	1769745	.	-	.	ID=CDS;Parent=geneid31-mRNA-1
Sc0000031	exonerate:coding2genome	exon	1769523	1769745	.	-	.	ID=exon;Parent=geneid31-mRNA-1
# --- END OF GFF DUMP ---
# --- START OF GFF DUMP ---
#
#
##gff-version 2
##source-version exonerate:coding2genome 2.4.0
##date 2017-10-11
##type DNA
#
#
# seqname source feature start end score strand frame attributes
#
xfSc0000049	exonerate:coding2genome	gene	632370	633276	1202	-	.	ID=geneid32
xfSc0000049	exonerate:coding2genome	mRNA	632370	633276	1202	-	.	ID=geneid32-mRNA-1;Parent=geneid32
xfSc0000049	exonerate:coding2genome	cds	633154	633276	.	-	.	ID=CDS;Parent=geneid32-mRNA-1
xfSc0000049	exonerate:coding2genome	exon	633154	633276	.	-	.	ID=exon;Parent=geneid32-mRNA-1
xfSc0000049	exonerate:coding2genome	cds	632690	633084	.	-	.	ID=CDS;Parent=geneid32-mRNA-1
xfSc0000049	exonerate:coding2genome	exon	632690	633084	.	-	.	ID=exon;Parent=geneid32-mRNA-1
xfSc0000049	exonerate:coding2genome	cds	632370	632625	.	-	.	ID=CDS;Parent=geneid32-mRNA-1
xfSc0000049	exonerate:coding2genome	exon	632370	632625	.	-	.	ID=exon;Parent=geneid32-mRNA-1
# --- END OF GFF DUMP ---
# --- START OF GFF DUMP ---
#
#
##gff-version 2
##source-version exonerate:coding2genome 2.4.0
##date 2017-10-11
##type DNA
#
#
# seqname source feature start end score strand frame attributes
#
xfSc0000049	exonerate:coding2genome	gene	654662	655185	819	+	.	ID=geneid33
xfSc0000049	exonerate:coding2genome	mRNA	654662	655185	819	+	.	ID=geneid33-mRNA-1;Parent=geneid33
xfSc0000049	exonerate:coding2genome	cds	654662	654873	.	+	.	ID=CDS;Parent=geneid33-mRNA-1
xfSc0000049	exonerate:coding2genome	exon	654662	654873	.	+	.	ID=exon;Parent=geneid33-mRNA-1
xfSc0000049	exonerate:coding2genome	cds	654936	655185	.	+	.	ID=CDS;Parent=geneid33-mRNA-1
xfSc0000049	exonerate:coding2genome	exon	654936	655185	.	+	.	ID=exon;Parent=geneid33-mRNA-1
# --- END OF GFF DUMP ---
# --- START OF GFF DUMP ---
#
#
##gff-version 2
##source-version exonerate:coding2genome 2.4.0
##date 2017-10-11
##type DNA
#
#
# seqname source feature start end score strand frame attributes
#
xfSc0000049	exonerate:coding2genome	gene	637058	637580	775	-	.	ID=geneid34
xfSc0000049	exonerate:coding2genome	mRNA	637058	637580	775	-	.	ID=geneid34-mRNA-1;Parent=geneid34
xfSc0000049	exonerate:coding2genome	cds	637416	637580	.	-	.	ID=CDS;Parent=geneid34-mRNA-1
xfSc0000049	exonerate:coding2genome	exon	637416	637580	.	-	.	ID=exon;Parent=geneid34-mRNA-1
xfSc0000049	exonerate:coding2genome	cds	637058	637351	.	-	.	ID=CDS;Parent=geneid34-mRNA-1
xfSc0000049	exonerate:coding2genome	exon	637058	637351	.	-	.	ID=exon;Parent=geneid34-mRNA-1
# --- END OF GFF DUMP ---
# --- START OF GFF DUMP ---
#
#
##gff-version 2
##source-version exonerate:coding2genome 2.4.0
##date 2017-10-11
##type DNA
#
#
# seqname source feature start end score strand frame attributes
#
Sc0000031	exonerate:coding2genome	gene	1764243	1765120	1307	-	.	ID=geneid35
Sc0000031	exonerate:coding2genome	mRNA	1764243	1765120	1307	-	.	ID=geneid35-mRNA-1;Parent=geneid35
Sc0000031	exonerate:coding2genome	cds	1764995	1765120	.	-	.	ID=CDS;Parent=geneid35-mRNA-1
Sc0000031	exonerate:coding2genome	exon	1764995	1765120	.	-	.	ID=exon;Parent=geneid35-mRNA-1
Sc0000031	exonerate:coding2genome	cds	1764545	1764933	.	-	.	ID=CDS;Parent=geneid35-mRNA-1
Sc0000031	exonerate:coding2genome	exon	1764545	1764933	.	-	.	ID=exon;Parent=geneid35-mRNA-1
Sc0000031	exonerate:coding2genome	cds	1764243	1764483	.	-	.	ID=CDS;Parent=geneid35-mRNA-1
Sc0000031	exonerate:coding2genome	exon	1764243	1764483	.	-	.	ID=exon;Parent=geneid35-mRNA-1
# --- END OF GFF DUMP ---
# --- START OF GFF DUMP ---
#
#
##gff-version 2
##source-version exonerate:coding2genome 2.4.0
##date 2017-10-11
##type DNA
#
#
# seqname source feature start end score strand frame attributes
#
xfSc0000049	exonerate:coding2genome	gene	639054	639512	699	+	.	ID=geneid36
xfSc0000049	exonerate:coding2genome	mRNA	639054	639512	699	+	.	ID=geneid36-mRNA-1;Parent=geneid36
xfSc0000049	exonerate:coding2genome	cds	639054	639176	.	+	.	ID=CDS;Parent=geneid36-mRNA-1
xfSc0000049	exonerate:coding2genome	exon	639054	639176	.	+	.	ID=exon;Parent=geneid36-mRNA-1
xfSc0000049	exonerate:coding2genome	cds	639234	639512	.	+	.	ID=CDS;Parent=geneid36-mRNA-1
xfSc0000049	exonerate:coding2genome	exon	639234	639512	.	+	.	ID=exon;Parent=geneid36-mRNA-1
# --- END OF GFF DUMP ---
# --- START OF GFF DUMP ---
#
#
##gff-version 2
##source-version exonerate:coding2genome 2.4.0
##date 2017-10-11
##type DNA
#
#
# seqname source feature start end score strand frame attributes
#
xfSc0000049	exonerate:coding2genome	gene	612175	613233	1333	-	.	ID=geneid37
xfSc0000049	exonerate:coding2genome	mRNA	612175	613233	1333	-	.	ID=geneid37-mRNA-1;Parent=geneid37
xfSc0000049	exonerate:coding2genome	cds	613114	613233	.	-	.	ID=CDS;Parent=geneid37-mRNA-1
xfSc0000049	exonerate:coding2genome	exon	613114	613233	.	-	.	ID=exon;Parent=geneid37-mRNA-1
xfSc0000049	exonerate:coding2genome	cds	612668	613059	.	-	.	ID=CDS;Parent=geneid37-mRNA-1
xfSc0000049	exonerate:coding2genome	exon	612668	613059	.	-	.	ID=exon;Parent=geneid37-mRNA-1
xfSc0000049	exonerate:coding2genome	cds	612175	612442	.	-	.	ID=CDS;Parent=geneid37-mRNA-1
xfSc0000049	exonerate:coding2genome	exon	612175	612442	.	-	.	ID=exon;Parent=geneid37-mRNA-1
# --- END OF GFF DUMP ---
# --- START OF GFF DUMP ---
#
#
##gff-version 2
##source-version exonerate:coding2genome 2.4.0
##date 2017-10-11
##type DNA
#
#
# seqname source feature start end score strand frame attributes
#
xfSc0000049	exonerate:coding2genome	gene	632460	633006	837	-	.	ID=geneid38
xfSc0000049	exonerate:coding2genome	mRNA	632460	633006	837	-	.	ID=geneid38-mRNA-1;Parent=geneid38
xfSc0000049	exonerate:coding2genome	cds	632690	633006	.	-	.	ID=CDS;Parent=geneid38-mRNA-1
xfSc0000049	exonerate:coding2genome	exon	632690	633006	.	-	.	ID=exon;Parent=geneid38-mRNA-1
xfSc0000049	exonerate:coding2genome	cds	632460	632625	.	-	.	ID=CDS;Parent=geneid38-mRNA-1
xfSc0000049	exonerate:coding2genome	exon	632460	632625	.	-	.	ID=exon;Parent=geneid38-mRNA-1
# --- END OF GFF DUMP ---
# --- START OF GFF DUMP ---
#
#
##gff-version 2
##source-version exonerate:coding2genome 2.4.0
##date 2017-10-11
##type DNA
#
#
# seqname source feature start end score strand frame attributes
#
xfSc0000049	exonerate:coding2genome	gene	629545	630064	799	+	.	ID=geneid39
xfSc0000049	exonerate:coding2genome	mRNA	629545	630064	799	+	.	ID=geneid39-mRNA-1;Parent=geneid39
xfSc0000049	exonerate:coding2genome	cds	629545	629667	.	+	.	ID=CDS;Parent=geneid39-mRNA-1
xfSc0000049	exonerate:coding2genome	exon	629545	629667	.	+	.	ID=exon;Parent=geneid39-mRNA-1
xfSc0000049	exonerate:coding2genome	cds	629732	630064	.	+	.	ID=CDS;Parent=geneid39-mRNA-1
xfSc0000049	exonerate:coding2genome	exon	629732	630064	.	+	.	ID=exon;Parent=geneid39-mRNA-1
# --- END OF GFF DUMP ---
# --- START OF GFF DUMP ---
#
#
##gff-version 2
##source-version exonerate:coding2genome 2.4.0
##date 2017-10-11
##type DNA
#
#
# seqname source feature start end score strand frame attributes
#
Sc0000000	exonerate:coding2genome	gene	2020887	2025429	2498	-	.	ID=geneid40
Sc0000000	exonerate:coding2genome	mRNA	2020887	2025429	2498	-	.	ID=geneid40-mRNA-1;Parent=geneid40
Sc0000000	exonerate:coding2genome	cds	2025083	2025429	.	-	.	ID=CDS;Parent=geneid40-mRNA-1
Sc0000000	exonerate:coding2genome	exon	2025083	2025429	.	-	.	ID=exon;Parent=geneid40-mRNA-1
Sc0000000	exonerate:coding2genome	cds	2024802	2025028	.	-	.	ID=CDS;Parent=geneid40-mRNA-1
Sc0000000	exonerate:coding2genome	exon	2024802	2025028	.	-	.	ID=exon;Parent=geneid40-mRNA-1
Sc0000000	exonerate:coding2genome	cds	2024391	2024739	.	-	.	ID=CDS;Parent=geneid40-mRNA-1
Sc0000000	exonerate:coding2genome	exon	2024391	2024739	.	-	.	ID=exon;Parent=geneid40-mRNA-1
Sc0000000	exonerate:coding2genome	cds	2024097	2024326	.	-	.	ID=CDS;Parent=geneid40-mRNA-1
Sc0000000	exonerate:coding2genome	exon	2024097	2024326	.	-	.	ID=exon;Parent=geneid40-mRNA-1
Sc0000000	exonerate:coding2genome	cds	2020887	2021161	.	-	.	ID=CDS;Parent=geneid40-mRNA-1
Sc0000000	exonerate:coding2genome	exon	2020887	2021161	.	-	.	ID=exon;Parent=geneid40-mRNA-1
# --- END OF GFF DUMP ---
# --- START OF GFF DUMP ---
#
#
##gff-version 2
##source-version exonerate:coding2genome 2.4.0
##date 2017-10-11
##type DNA
#
#
# seqname source feature start end score strand frame attributes
#
xfSc0000049	exonerate:coding2genome	gene	619653	620549	1365	-	.	ID=geneid41
xfSc0000049	exonerate:coding2genome	mRNA	619653	620549	1365	-	.	ID=geneid41-mRNA-1;Parent=geneid41
xfSc0000049	exonerate:coding2genome	cds	620430	620549	.	-	.	ID=CDS;Parent=geneid41-mRNA-1
xfSc0000049	exonerate:coding2genome	exon	620430	620549	.	-	.	ID=exon;Parent=geneid41-mRNA-1
xfSc0000049	exonerate:coding2genome	cds	619972	620363	.	-	.	ID=CDS;Parent=geneid41-mRNA-1
xfSc0000049	exonerate:coding2genome	exon	619972	620363	.	-	.	ID=exon;Parent=geneid41-mRNA-1
xfSc0000049	exonerate:coding2genome	cds	619653	619911	.	-	.	ID=CDS;Parent=geneid41-mRNA-1
xfSc0000049	exonerate:coding2genome	exon	619653	619911	.	-	.	ID=exon;Parent=geneid41-mRNA-1
# --- END OF GFF DUMP ---
# --- START OF GFF DUMP ---
#
#
##gff-version 2
##source-version exonerate:coding2genome 2.4.0
##date 2017-10-11
##type DNA
#
#
# seqname source feature start end score strand frame attributes
#
xfSc0000049	exonerate:coding2genome	gene	650772	654745	644	+	.	ID=geneid42
xfSc0000049	exonerate:coding2genome	mRNA	650772	654745	644	+	.	ID=geneid42-mRNA-1;Parent=geneid42
xfSc0000049	exonerate:coding2genome	cds	650772	650885	.	+	.	ID=CDS;Parent=geneid42-mRNA-1
xfSc0000049	exonerate:coding2genome	exon	650772	650885	.	+	.	ID=exon;Parent=geneid42-mRNA-1
xfSc0000049	exonerate:coding2genome	cds	654479	654745	.	+	.	ID=CDS;Parent=geneid42-mRNA-1
xfSc0000049	exonerate:coding2genome	exon	654479	654745	.	+	.	ID=exon;Parent=geneid42-mRNA-1
# --- END OF GFF DUMP ---
# --- START OF GFF DUMP ---
#
#
##gff-version 2
##source-version exonerate:coding2genome 2.4.0
##date 2017-10-11
##type DNA
#
#
# seqname source feature start end score strand frame attributes
#
Sc0000000	exonerate:coding2genome	gene	2020886	2024754	1516	+	.	ID=geneid43
Sc0000000	exonerate:coding2genome	mRNA	2020886	2024754	1516	+	.	ID=geneid43-mRNA-1;Parent=geneid43
Sc0000000	exonerate:coding2genome	cds	2020886	2021161	.	+	.	ID=CDS;Parent=geneid43-mRNA-1
Sc0000000	exonerate:coding2genome	exon	2020886	2021161	.	+	.	ID=exon;Parent=geneid43-mRNA-1
Sc0000000	exonerate:coding2genome	cds	2024097	2024326	.	+	.	ID=CDS;Parent=geneid43-mRNA-1
Sc0000000	exonerate:coding2genome	exon	2024097	2024326	.	+	.	ID=exon;Parent=geneid43-mRNA-1
Sc0000000	exonerate:coding2genome	cds	2024391	2024754	.	+	.	ID=CDS;Parent=geneid43-mRNA-1
Sc0000000	exonerate:coding2genome	exon	2024391	2024754	.	+	.	ID=exon;Parent=geneid43-mRNA-1
# --- END OF GFF DUMP ---
# --- START OF GFF DUMP ---
#
#
##gff-version 2
##source-version exonerate:coding2genome 2.4.0
##date 2017-10-11
##type DNA
#
#
# seqname source feature start end score strand frame attributes
#
xfSc0000049	exonerate:coding2genome	gene	613830	615235	1344	+	.	ID=geneid44
xfSc0000049	exonerate:coding2genome	mRNA	613830	615235	1344	+	.	ID=geneid44-mRNA-1;Parent=geneid44
xfSc0000049	exonerate:coding2genome	cds	613830	613955	.	+	.	ID=CDS;Parent=geneid44-mRNA-1
xfSc0000049	exonerate:coding2genome	exon	613830	613955	.	+	.	ID=exon;Parent=geneid44-mRNA-1
xfSc0000049	exonerate:coding2genome	cds	614514	614908	.	+	.	ID=CDS;Parent=geneid44-mRNA-1
xfSc0000049	exonerate:coding2genome	exon	614514	614908	.	+	.	ID=exon;Parent=geneid44-mRNA-1
xfSc0000049	exonerate:coding2genome	cds	614980	615235	.	+	.	ID=CDS;Parent=geneid44-mRNA-1
xfSc0000049	exonerate:coding2genome	exon	614980	615235	.	+	.	ID=exon;Parent=geneid44-mRNA-1
# --- END OF GFF DUMP ---
# --- START OF GFF DUMP ---
#
#
##gff-version 2
##source-version exonerate:coding2genome 2.4.0
##date 2017-10-11
##type DNA
#
#
# seqname source feature start end score strand frame attributes
#
xfSc0000049	exonerate:coding2genome	gene	657504	657994	734	-	.	ID=geneid45
xfSc0000049	exonerate:coding2genome	mRNA	657504	657994	734	-	.	ID=geneid45-mRNA-1;Parent=geneid45
xfSc0000049	exonerate:coding2genome	cds	657959	657994	.	-	.	ID=CDS;Parent=geneid45-mRNA-1
xfSc0000049	exonerate:coding2genome	exon	657959	657994	.	-	.	ID=exon;Parent=geneid45-mRNA-1
xfSc0000049	exonerate:coding2genome	cds	657504	657893	.	-	.	ID=CDS;Parent=geneid45-mRNA-1
xfSc0000049	exonerate:coding2genome	exon	657504	657893	.	-	.	ID=exon;Parent=geneid45-mRNA-1
# --- END OF GFF DUMP ---
# --- START OF GFF DUMP ---
#
#
##gff-version 2
##source-version exonerate:coding2genome 2.4.0
##date 2017-10-11
##type DNA
#
#
# seqname source feature start end score strand frame attributes
#
xfSc0000049	exonerate:coding2genome	gene	650772	651353	895	+	.	ID=geneid46
xfSc0000049	exonerate:coding2genome	mRNA	650772	651353	895	+	.	ID=geneid46-mRNA-1;Parent=geneid46
xfSc0000049	exonerate:coding2genome	cds	650772	650885	.	+	.	ID=CDS;Parent=geneid46-mRNA-1
xfSc0000049	exonerate:coding2genome	exon	650772	650885	.	+	.	ID=exon;Parent=geneid46-mRNA-1
xfSc0000049	exonerate:coding2genome	cds	650958	651353	.	+	.	ID=CDS;Parent=geneid46-mRNA-1
xfSc0000049	exonerate:coding2genome	exon	650958	651353	.	+	.	ID=exon;Parent=geneid46-mRNA-1
# --- END OF GFF DUMP ---
# --- START OF GFF DUMP ---
#
#
##gff-version 2
##source-version exonerate:coding2genome 2.4.0
##date 2017-10-11
##type DNA
#
#
# seqname source feature start end score strand frame attributes
#
Sc0000000	exonerate:coding2genome	gene	2020886	2025431	2455	+	.	ID=geneid47
Sc0000000	exonerate:coding2genome	mRNA	2020886	2025431	2455	+	.	ID=geneid47-mRNA-1;Parent=geneid47
Sc0000000	exonerate:coding2genome	cds	2020886	2021161	.	+	.	ID=CDS;Parent=geneid47-mRNA-1
Sc0000000	exonerate:coding2genome	exon	2020886	2021161	.	+	.	ID=exon;Parent=geneid47-mRNA-1
Sc0000000	exonerate:coding2genome	cds	2024097	2024326	.	+	.	ID=CDS;Parent=geneid47-mRNA-1
Sc0000000	exonerate:coding2genome	exon	2024097	2024326	.	+	.	ID=exon;Parent=geneid47-mRNA-1
Sc0000000	exonerate:coding2genome	cds	2024391	2024739	.	+	.	ID=CDS;Parent=geneid47-mRNA-1
Sc0000000	exonerate:coding2genome	exon	2024391	2024739	.	+	.	ID=exon;Parent=geneid47-mRNA-1
Sc0000000	exonerate:coding2genome	cds	2024802	2025028	.	+	.	ID=CDS;Parent=geneid47-mRNA-1
Sc0000000	exonerate:coding2genome	exon	2024802	2025028	.	+	.	ID=exon;Parent=geneid47-mRNA-1
Sc0000000	exonerate:coding2genome	cds	2025083	2025431	.	+	.	ID=CDS;Parent=geneid47-mRNA-1
Sc0000000	exonerate:coding2genome	exon	2025083	2025431	.	+	.	ID=exon;Parent=geneid47-mRNA-1
# --- END OF GFF DUMP ---
# --- START OF GFF DUMP ---
#
#
##gff-version 2
##source-version exonerate:coding2genome 2.4.0
##date 2017-10-11
##type DNA
#
#
# seqname source feature start end score strand frame attributes
#
xfSc0000049	exonerate:coding2genome	gene	661555	662363	1184	+	.	ID=geneid48
xfSc0000049	exonerate:coding2genome	mRNA	661555	662363	1184	+	.	ID=geneid48-mRNA-1;Parent=geneid48
xfSc0000049	exonerate:coding2genome	cds	661555	661590	.	+	.	ID=CDS;Parent=geneid48-mRNA-1
xfSc0000049	exonerate:coding2genome	exon	661555	661590	.	+	.	ID=exon;Parent=geneid48-mRNA-1
xfSc0000049	exonerate:coding2genome	cds	661657	662051	.	+	.	ID=CDS;Parent=geneid48-mRNA-1
xfSc0000049	exonerate:coding2genome	exon	661657	662051	.	+	.	ID=exon;Parent=geneid48-mRNA-1
xfSc0000049	exonerate:coding2genome	cds	662114	662363	.	+	.	ID=CDS;Parent=geneid48-mRNA-1
xfSc0000049	exonerate:coding2genome	exon	662114	662363	.	+	.	ID=exon;Parent=geneid48-mRNA-1
# --- END OF GFF DUMP ---
# --- START OF GFF DUMP ---
#
#
##gff-version 2
##source-version exonerate:coding2genome 2.4.0
##date 2017-10-11
##type DNA
#
#
# seqname source feature start end score strand frame attributes
#
xfSc0000049	exonerate:coding2genome	gene	657187	657994	1178	-	.	ID=geneid49
xfSc0000049	exonerate:coding2genome	mRNA	657187	657994	1178	-	.	ID=geneid49-mRNA-1;Parent=geneid49
xfSc0000049	exonerate:coding2genome	cds	657959	657994	.	-	.	ID=CDS;Parent=geneid49-mRNA-1
xfSc0000049	exonerate:coding2genome	exon	657959	657994	.	-	.	ID=exon;Parent=geneid49-mRNA-1
xfSc0000049	exonerate:coding2genome	cds	657499	657893	.	-	.	ID=CDS;Parent=geneid49-mRNA-1
xfSc0000049	exonerate:coding2genome	exon	657499	657893	.	-	.	ID=exon;Parent=geneid49-mRNA-1
xfSc0000049	exonerate:coding2genome	cds	657187	657436	.	-	.	ID=CDS;Parent=geneid49-mRNA-1
xfSc0000049	exonerate:coding2genome	exon	657187	657436	.	-	.	ID=exon;Parent=geneid49-mRNA-1
# --- END OF GFF DUMP ---
# --- START OF GFF DUMP ---
#
#
##gff-version 2
##source-version exonerate:coding2genome 2.4.0
##date 2017-10-11
##type DNA
#
#
# seqname source feature start end score strand frame attributes
#
Sc0000000	exonerate:coding2genome	gene	2020886	2029564	2567	+	.	ID=geneid50
Sc0000000	exonerate:coding2genome	mRNA	2020886	2029564	2567	+	.	ID=geneid50-mRNA-1;Parent=geneid50
Sc0000000	exonerate:coding2genome	cds	2020886	2021161	.	+	.	ID=CDS;Parent=geneid50-mRNA-1
Sc0000000	exonerate:coding2genome	exon	2020886	2021161	.	+	.	ID=exon;Parent=geneid50-mRNA-1
Sc0000000	exonerate:coding2genome	cds	2024097	2024326	.	+	.	ID=CDS;Parent=geneid50-mRNA-1
Sc0000000	exonerate:coding2genome	exon	2024097	2024326	.	+	.	ID=exon;Parent=geneid50-mRNA-1
Sc0000000	exonerate:coding2genome	cds	2024391	2024739	.	+	.	ID=CDS;Parent=geneid50-mRNA-1
Sc0000000	exonerate:coding2genome	exon	2024391	2024739	.	+	.	ID=exon;Parent=geneid50-mRNA-1
Sc0000000	exonerate:coding2genome	cds	2024802	2025028	.	+	.	ID=CDS;Parent=geneid50-mRNA-1
Sc0000000	exonerate:coding2genome	exon	2024802	2025028	.	+	.	ID=exon;Parent=geneid50-mRNA-1
Sc0000000	exonerate:coding2genome	cds	2025083	2025374	.	+	.	ID=CDS;Parent=geneid50-mRNA-1
Sc0000000	exonerate:coding2genome	exon	2025083	2025374	.	+	.	ID=exon;Parent=geneid50-mRNA-1
Sc0000000	exonerate:coding2genome	cds	2029445	2029564	.	+	.	ID=CDS;Parent=geneid50-mRNA-1
Sc0000000	exonerate:coding2genome	exon	2029445	2029564	.	+	.	ID=exon;Parent=geneid50-mRNA-1
# --- END OF GFF DUMP ---
# --- START OF GFF DUMP ---
#
#
##gff-version 2
##source-version exonerate:coding2genome 2.4.0
##date 2017-10-11
##type DNA
#
#
# seqname source feature start end score strand frame attributes
#
xfSc0000049	exonerate:coding2genome	gene	647822	649668	500	-	.	ID=geneid51
xfSc0000049	exonerate:coding2genome	mRNA	647822	649668	500	-	.	ID=geneid51-mRNA-1;Parent=geneid51
xfSc0000049	exonerate:coding2genome	cds	649491	649668	.	-	.	ID=CDS;Parent=geneid51-mRNA-1
xfSc0000049	exonerate:coding2genome	exon	649491	649668	.	-	.	ID=exon;Parent=geneid51-mRNA-1
xfSc0000049	exonerate:coding2genome	cds	647822	647943	.	-	.	ID=CDS;Parent=geneid51-mRNA-1
xfSc0000049	exonerate:coding2genome	exon	647822	647943	.	-	.	ID=exon;Parent=geneid51-mRNA-1
# --- END OF GFF DUMP ---
# --- START OF GFF DUMP ---
#
#
##gff-version 2
##source-version exonerate:coding2genome 2.4.0
##date 2017-10-11
##type DNA
#
#
# seqname source feature start end score strand frame attributes
#
xfSc0000049	exonerate:coding2genome	gene	654530	655023	754	+	.	ID=geneid52
xfSc0000049	exonerate:coding2genome	mRNA	654530	655023	754	+	.	ID=geneid52-mRNA-1;Parent=geneid52
xfSc0000049	exonerate:coding2genome	cds	654530	654873	.	+	.	ID=CDS;Parent=geneid52-mRNA-1
xfSc0000049	exonerate:coding2genome	exon	654530	654873	.	+	.	ID=exon;Parent=geneid52-mRNA-1
xfSc0000049	exonerate:coding2genome	cds	654936	655023	.	+	.	ID=CDS;Parent=geneid52-mRNA-1
xfSc0000049	exonerate:coding2genome	exon	654936	655023	.	+	.	ID=exon;Parent=geneid52-mRNA-1
# --- END OF GFF DUMP ---
# --- START OF GFF DUMP ---
#
#
##gff-version 2
##source-version exonerate:coding2genome 2.4.0
##date 2017-10-11
##type DNA
#
#
# seqname source feature start end score strand frame attributes
#
xfSc0000049	exonerate:coding2genome	gene	610060	610952	1353	+	.	ID=geneid53
xfSc0000049	exonerate:coding2genome	mRNA	610060	610952	1353	+	.	ID=geneid53-mRNA-1;Parent=geneid53
xfSc0000049	exonerate:coding2genome	cds	610060	610182	.	+	.	ID=CDS;Parent=geneid53-mRNA-1
xfSc0000049	exonerate:coding2genome	exon	610060	610182	.	+	.	ID=exon;Parent=geneid53-mRNA-1
xfSc0000049	exonerate:coding2genome	cds	610237	610631	.	+	.	ID=CDS;Parent=geneid53-mRNA-1
xfSc0000049	exonerate:coding2genome	exon	610237	610631	.	+	.	ID=exon;Parent=geneid53-mRNA-1
xfSc0000049	exonerate:coding2genome	cds	610697	610952	.	+	.	ID=CDS;Parent=geneid53-mRNA-1
xfSc0000049	exonerate:coding2genome	exon	610697	610952	.	+	.	ID=exon;Parent=geneid53-mRNA-1
# --- END OF GFF DUMP ---
# --- START OF GFF DUMP ---
#
#
##gff-version 2
##source-version exonerate:coding2genome 2.4.0
##date 2017-10-11
##type DNA
#
#
# seqname source feature start end score strand frame attributes
#
Sc0000002	exonerate:coding2genome	gene	2591426	2608194	1403	-	.	ID=geneid54
Sc0000002	exonerate:coding2genome	mRNA	2591426	2608194	1403	-	.	ID=geneid54-mRNA-1;Parent=geneid54
Sc0000002	exonerate:coding2genome	cds	2608027	2608194	.	-	.	ID=CDS;Parent=geneid54-mRNA-1
Sc0000002	exonerate:coding2genome	exon	2608027	2608194	.	-	.	ID=exon;Parent=geneid54-mRNA-1
Sc0000002	exonerate:coding2genome	cds	2604260	2604409	.	-	.	ID=CDS;Parent=geneid54-mRNA-1
Sc0000002	exonerate:coding2genome	exon	2604260	2604409	.	-	.	ID=exon;Parent=geneid54-mRNA-1
Sc0000002	exonerate:coding2genome	cds	2591747	2592003	.	-	.	ID=CDS;Parent=geneid54-mRNA-1
Sc0000002	exonerate:coding2genome	exon	2591747	2592003	.	-	.	ID=exon;Parent=geneid54-mRNA-1
Sc0000002	exonerate:coding2genome	cds	2591426	2591678	.	-	.	ID=CDS;Parent=geneid54-mRNA-1
Sc0000002	exonerate:coding2genome	exon	2591426	2591678	.	-	.	ID=exon;Parent=geneid54-mRNA-1
# --- END OF GFF DUMP ---
# --- START OF GFF DUMP ---
#
#
##gff-version 2
##source-version exonerate:coding2genome 2.4.0
##date 2017-10-11
##type DNA
#
#
# seqname source feature start end score strand frame attributes
#
xfSc0000049	exonerate:coding2genome	gene	647821	649682	518	+	.	ID=geneid55
xfSc0000049	exonerate:coding2genome	mRNA	647821	649682	518	+	.	ID=geneid55-mRNA-1;Parent=geneid55
xfSc0000049	exonerate:coding2genome	cds	647821	647943	.	+	.	ID=CDS;Parent=geneid55-mRNA-1
xfSc0000049	exonerate:coding2genome	exon	647821	647943	.	+	.	ID=exon;Parent=geneid55-mRNA-1
xfSc0000049	exonerate:coding2genome	cds	649491	649682	.	+	.	ID=CDS;Parent=geneid55-mRNA-1
xfSc0000049	exonerate:coding2genome	exon	649491	649682	.	+	.	ID=exon;Parent=geneid55-mRNA-1
# --- END OF GFF DUMP ---
# --- START OF GFF DUMP ---
#
#
##gff-version 2
##source-version exonerate:coding2genome 2.4.0
##date 2017-10-11
##type DNA
#
#
# seqname source feature start end score strand frame attributes
#
Sc0000000	exonerate:coding2genome	gene	2020979	2024345	748	+	.	ID=geneid56
Sc0000000	exonerate:coding2genome	mRNA	2020979	2024345	748	+	.	ID=geneid56-mRNA-1;Parent=geneid56
Sc0000000	exonerate:coding2genome	cds	2020979	2021161	.	+	.	ID=CDS;Parent=geneid56-mRNA-1
Sc0000000	exonerate:coding2genome	exon	2020979	2021161	.	+	.	ID=exon;Parent=geneid56-mRNA-1
Sc0000000	exonerate:coding2genome	cds	2024097	2024345	.	+	.	ID=CDS;Parent=geneid56-mRNA-1
Sc0000000	exonerate:coding2genome	exon	2024097	2024345	.	+	.	ID=exon;Parent=geneid56-mRNA-1
# --- END OF GFF DUMP ---
# --- START OF GFF DUMP ---
#
#
##gff-version 2
##source-version exonerate:coding2genome 2.4.0
##date 2017-10-11
##type DNA
#
#
# seqname source feature start end score strand frame attributes
#
xfSc0000049	exonerate:coding2genome	gene	654370	655185	1181	+	.	ID=geneid57
xfSc0000049	exonerate:coding2genome	mRNA	654370	655185	1181	+	.	ID=geneid57-mRNA-1;Parent=geneid57
xfSc0000049	exonerate:coding2genome	cds	654370	654405	.	+	.	ID=CDS;Parent=geneid57-mRNA-1
xfSc0000049	exonerate:coding2genome	exon	654370	654405	.	+	.	ID=exon;Parent=geneid57-mRNA-1
xfSc0000049	exonerate:coding2genome	cds	654479	654873	.	+	.	ID=CDS;Parent=geneid57-mRNA-1
xfSc0000049	exonerate:coding2genome	exon	654479	654873	.	+	.	ID=exon;Parent=geneid57-mRNA-1
xfSc0000049	exonerate:coding2genome	cds	654936	655185	.	+	.	ID=CDS;Parent=geneid57-mRNA-1
xfSc0000049	exonerate:coding2genome	exon	654936	655185	.	+	.	ID=exon;Parent=geneid57-mRNA-1
# --- END OF GFF DUMP ---
# --- START OF GFF DUMP ---
#
#
##gff-version 2
##source-version exonerate:coding2genome 2.4.0
##date 2017-10-11
##type DNA
#
#
# seqname source feature start end score strand frame attributes
#
xfSc0000049	exonerate:coding2genome	gene	614655	615235	904	+	.	ID=geneid58
xfSc0000049	exonerate:coding2genome	mRNA	614655	615235	904	+	.	ID=geneid58-mRNA-1;Parent=geneid58
xfSc0000049	exonerate:coding2genome	cds	614655	614908	.	+	.	ID=CDS;Parent=geneid58-mRNA-1
xfSc0000049	exonerate:coding2genome	exon	614655	614908	.	+	.	ID=exon;Parent=geneid58-mRNA-1
xfSc0000049	exonerate:coding2genome	cds	614980	615235	.	+	.	ID=CDS;Parent=geneid58-mRNA-1
xfSc0000049	exonerate:coding2genome	exon	614980	615235	.	+	.	ID=exon;Parent=geneid58-mRNA-1
# --- END OF GFF DUMP ---
# --- START OF GFF DUMP ---
#
#
##gff-version 2
##source-version exonerate:coding2genome 2.4.0
##date 2017-10-11
##type DNA
#
#
# seqname source feature start end score strand frame attributes
#
Sc0000031	exonerate:coding2genome	gene	1757092	1757964	1323	-	.	ID=geneid59
Sc0000031	exonerate:coding2genome	mRNA	1757092	1757964	1323	-	.	ID=geneid59-mRNA-1;Parent=geneid59
Sc0000031	exonerate:coding2genome	cds	1757839	1757964	.	-	.	ID=CDS;Parent=geneid59-mRNA-1
Sc0000031	exonerate:coding2genome	exon	1757839	1757964	.	-	.	ID=exon;Parent=geneid59-mRNA-1
Sc0000031	exonerate:coding2genome	cds	1757397	1757785	.	-	.	ID=CDS;Parent=geneid59-mRNA-1
Sc0000031	exonerate:coding2genome	exon	1757397	1757785	.	-	.	ID=exon;Parent=geneid59-mRNA-1
Sc0000031	exonerate:coding2genome	cds	1757092	1757326	.	-	.	ID=CDS;Parent=geneid59-mRNA-1
Sc0000031	exonerate:coding2genome	exon	1757092	1757326	.	-	.	ID=exon;Parent=geneid59-mRNA-1
# --- END OF GFF DUMP ---
# --- START OF GFF DUMP ---
#
#
##gff-version 2
##source-version exonerate:coding2genome 2.4.0
##date 2017-10-11
##type DNA
#
#
# seqname source feature start end score strand frame attributes
#
xfSc0000049	exonerate:coding2genome	gene	619725	620330	979	-	.	ID=geneid60
xfSc0000049	exonerate:coding2genome	mRNA	619725	620330	979	-	.	ID=geneid60-mRNA-1;Parent=geneid60
xfSc0000049	exonerate:coding2genome	cds	619972	620330	.	-	.	ID=CDS;Parent=geneid60-mRNA-1
xfSc0000049	exonerate:coding2genome	exon	619972	620330	.	-	.	ID=exon;Parent=geneid60-mRNA-1
xfSc0000049	exonerate:coding2genome	cds	619725	619911	.	-	.	ID=CDS;Parent=geneid60-mRNA-1
xfSc0000049	exonerate:coding2genome	exon	619725	619911	.	-	.	ID=exon;Parent=geneid60-mRNA-1
# --- END OF GFF DUMP ---
# --- START OF GFF DUMP ---
#
#
##gff-version 2
##source-version exonerate:coding2genome 2.4.0
##date 2017-10-11
##type DNA
#
#
# seqname source feature start end score strand frame attributes
#
xfSc0000019	exonerate:coding2genome	gene	1114322	1126851	2210	+	.	ID=geneid61
xfSc0000019	exonerate:coding2genome	mRNA	1114322	1126851	2210	+	.	ID=geneid61-mRNA-1;Parent=geneid61
xfSc0000019	exonerate:coding2genome	cds	1114322	1114415	.	+	.	ID=CDS;Parent=geneid61-mRNA-1
xfSc0000019	exonerate:coding2genome	exon	1114322	1114415	.	+	.	ID=exon;Parent=geneid61-mRNA-1
xfSc0000019	exonerate:coding2genome	cds	1125263	1125463	.	+	.	ID=CDS;Parent=geneid61-mRNA-1
xfSc0000019	exonerate:coding2genome	exon	1125263	1125463	.	+	.	ID=exon;Parent=geneid61-mRNA-1
xfSc0000019	exonerate:coding2genome	cds	1125533	1125693	.	+	.	ID=CDS;Parent=geneid61-mRNA-1
xfSc0000019	exonerate:coding2genome	exon	1125533	1125693	.	+	.	ID=exon;Parent=geneid61-mRNA-1
xfSc0000019	exonerate:coding2genome	cds	1125763	1125860	.	+	.	ID=CDS;Parent=geneid61-mRNA-1
xfSc0000019	exonerate:coding2genome	exon	1125763	1125860	.	+	.	ID=exon;Parent=geneid61-mRNA-1
xfSc0000019	exonerate:coding2genome	cds	1126143	1126851	.	+	.	ID=CDS;Parent=geneid61-mRNA-1
xfSc0000019	exonerate:coding2genome	exon	1126143	1126851	.	+	.	ID=exon;Parent=geneid61-mRNA-1
# --- END OF GFF DUMP ---
# --- START OF GFF DUMP ---
#
#
##gff-version 2
##source-version exonerate:coding2genome 2.4.0
##date 2017-10-11
##type DNA
#
#
# seqname source feature start end score strand frame attributes
#
xfSc0000049	exonerate:coding2genome	gene	612262	613233	1192	-	.	ID=geneid62
xfSc0000049	exonerate:coding2genome	mRNA	612262	613233	1192	-	.	ID=geneid62-mRNA-1;Parent=geneid62
xfSc0000049	exonerate:coding2genome	cds	613114	613233	.	-	.	ID=CDS;Parent=geneid62-mRNA-1
xfSc0000049	exonerate:coding2genome	exon	613114	613233	.	-	.	ID=exon;Parent=geneid62-mRNA-1
xfSc0000049	exonerate:coding2genome	cds	612668	613059	.	-	.	ID=CDS;Parent=geneid62-mRNA-1
xfSc0000049	exonerate:coding2genome	exon	612668	613059	.	-	.	ID=exon;Parent=geneid62-mRNA-1
xfSc0000049	exonerate:coding2genome	cds	612262	612442	.	-	.	ID=CDS;Parent=geneid62-mRNA-1
xfSc0000049	exonerate:coding2genome	exon	612262	612442	.	-	.	ID=exon;Parent=geneid62-mRNA-1
# --- END OF GFF DUMP ---
# --- START OF GFF DUMP ---
#
#
##gff-version 2
##source-version exonerate:coding2genome 2.4.0
##date 2017-10-11
##type DNA
#
#
# seqname source feature start end score strand frame attributes
#
xfSc0000049	exonerate:coding2genome	gene	649588	650212	989	-	.	ID=geneid63
xfSc0000049	exonerate:coding2genome	mRNA	649588	650212	989	-	.	ID=geneid63-mRNA-1;Parent=geneid63
xfSc0000049	exonerate:coding2genome	cds	649959	650212	.	-	.	ID=CDS;Parent=geneid63-mRNA-1
xfSc0000049	exonerate:coding2genome	exon	649959	650212	.	-	.	ID=exon;Parent=geneid63-mRNA-1
xfSc0000049	exonerate:coding2genome	cds	649588	649885	.	-	.	ID=CDS;Parent=geneid63-mRNA-1
xfSc0000049	exonerate:coding2genome	exon	649588	649885	.	-	.	ID=exon;Parent=geneid63-mRNA-1
# --- END OF GFF DUMP ---
# --- START OF GFF DUMP ---
#
#
##gff-version 2
##source-version exonerate:coding2genome 2.4.0
##date 2017-10-11
##type DNA
#
#
# seqname source feature start end score strand frame attributes
#
xfSc0000049	exonerate:coding2genome	gene	629775	630128	638	-	.	ID=geneid64
xfSc0000049	exonerate:coding2genome	mRNA	629775	630128	638	-	.	ID=geneid64-mRNA-1;Parent=geneid64
xfSc0000049	exonerate:coding2genome	cds	629775	630128	.	-	.	ID=CDS;Parent=geneid64-mRNA-1
xfSc0000049	exonerate:coding2genome	exon	629775	630128	.	-	.	ID=exon;Parent=geneid64-mRNA-1
# --- END OF GFF DUMP ---
# --- START OF GFF DUMP ---
#
#
##gff-version 2
##source-version exonerate:coding2genome 2.4.0
##date 2017-10-11
##type DNA
#
#
# seqname source feature start end score strand frame attributes
#
xfSc0000049	exonerate:coding2genome	gene	617958	618317	677	+	.	ID=geneid65
xfSc0000049	exonerate:coding2genome	mRNA	617958	618317	677	+	.	ID=geneid65-mRNA-1;Parent=geneid65
xfSc0000049	exonerate:coding2genome	cds	617958	618317	.	+	.	ID=CDS;Parent=geneid65-mRNA-1
xfSc0000049	exonerate:coding2genome	exon	617958	618317	.	+	.	ID=exon;Parent=geneid65-mRNA-1
# --- END OF GFF DUMP ---
# --- START OF GFF DUMP ---
#
#
##gff-version 2
##source-version exonerate:coding2genome 2.4.0
##date 2017-10-11
##type DNA
#
#
# seqname source feature start end score strand frame attributes
#
xfSc0000019	exonerate:coding2genome	gene	1114322	1126744	1655	+	.	ID=geneid66
xfSc0000019	exonerate:coding2genome	mRNA	1114322	1126744	1655	+	.	ID=geneid66-mRNA-1;Parent=geneid66
xfSc0000019	exonerate:coding2genome	cds	1114322	1114415	.	+	.	ID=CDS;Parent=geneid66-mRNA-1
xfSc0000019	exonerate:coding2genome	exon	1114322	1114415	.	+	.	ID=exon;Parent=geneid66-mRNA-1
xfSc0000019	exonerate:coding2genome	cds	1125263	1125463	.	+	.	ID=CDS;Parent=geneid66-mRNA-1
xfSc0000019	exonerate:coding2genome	exon	1125263	1125463	.	+	.	ID=exon;Parent=geneid66-mRNA-1
xfSc0000019	exonerate:coding2genome	cds	1125533	1125693	.	+	.	ID=CDS;Parent=geneid66-mRNA-1
xfSc0000019	exonerate:coding2genome	exon	1125533	1125693	.	+	.	ID=exon;Parent=geneid66-mRNA-1
xfSc0000019	exonerate:coding2genome	cds	1125763	1125860	.	+	.	ID=CDS;Parent=geneid66-mRNA-1
xfSc0000019	exonerate:coding2genome	exon	1125763	1125860	.	+	.	ID=exon;Parent=geneid66-mRNA-1
xfSc0000019	exonerate:coding2genome	cds	1126143	1126283	.	+	.	ID=CDS;Parent=geneid66-mRNA-1
xfSc0000019	exonerate:coding2genome	exon	1126143	1126283	.	+	.	ID=exon;Parent=geneid66-mRNA-1
xfSc0000019	exonerate:coding2genome	cds	1126480	1126744	.	+	.	ID=CDS;Parent=geneid66-mRNA-1
xfSc0000019	exonerate:coding2genome	exon	1126480	1126744	.	+	.	ID=exon;Parent=geneid66-mRNA-1
# --- END OF GFF DUMP ---
# --- START OF GFF DUMP ---
#
#
##gff-version 2
##source-version exonerate:coding2genome 2.4.0
##date 2017-10-11
##type DNA
#
#
# seqname source feature start end score strand frame attributes
#
xfSc0000049	exonerate:coding2genome	gene	632686	633042	633	-	.	ID=geneid67
xfSc0000049	exonerate:coding2genome	mRNA	632686	633042	633	-	.	ID=geneid67-mRNA-1;Parent=geneid67
xfSc0000049	exonerate:coding2genome	cds	632686	633042	.	-	.	ID=CDS;Parent=geneid67-mRNA-1
xfSc0000049	exonerate:coding2genome	exon	632686	633042	.	-	.	ID=exon;Parent=geneid67-mRNA-1
# --- END OF GFF DUMP ---
# --- START OF GFF DUMP ---
#
#
##gff-version 2
##source-version exonerate:coding2genome 2.4.0
##date 2017-10-11
##type DNA
#
#
# seqname source feature start end score strand frame attributes
#
xfSc0000049	exonerate:coding2genome	gene	619968	620330	660	-	.	ID=geneid68
xfSc0000049	exonerate:coding2genome	mRNA	619968	620330	660	-	.	ID=geneid68-mRNA-1;Parent=geneid68
xfSc0000049	exonerate:coding2genome	cds	619968	620330	.	-	.	ID=CDS;Parent=geneid68-mRNA-1
xfSc0000049	exonerate:coding2genome	exon	619968	620330	.	-	.	ID=exon;Parent=geneid68-mRNA-1
# --- END OF GFF DUMP ---
# --- START OF GFF DUMP ---
#
#
##gff-version 2
##source-version exonerate:coding2genome 2.4.0
##date 2017-10-11
##type DNA
#
#
# seqname source feature start end score strand frame attributes
#
xfSc0000019	exonerate:coding2genome	gene	1114322	1125705	794	+	.	ID=geneid69
xfSc0000019	exonerate:coding2genome	mRNA	1114322	1125705	794	+	.	ID=geneid69-mRNA-1;Parent=geneid69
xfSc0000019	exonerate:coding2genome	cds	1114322	1114415	.	+	.	ID=CDS;Parent=geneid69-mRNA-1
xfSc0000019	exonerate:coding2genome	exon	1114322	1114415	.	+	.	ID=exon;Parent=geneid69-mRNA-1
xfSc0000019	exonerate:coding2genome	cds	1125263	1125463	.	+	.	ID=CDS;Parent=geneid69-mRNA-1
xfSc0000019	exonerate:coding2genome	exon	1125263	1125463	.	+	.	ID=exon;Parent=geneid69-mRNA-1
xfSc0000019	exonerate:coding2genome	cds	1125533	1125705	.	+	.	ID=CDS;Parent=geneid69-mRNA-1
xfSc0000019	exonerate:coding2genome	exon	1125533	1125705	.	+	.	ID=exon;Parent=geneid69-mRNA-1
# --- END OF GFF DUMP ---
# --- START OF GFF DUMP ---
#
#
##gff-version 2
##source-version exonerate:coding2genome 2.4.0
##date 2017-10-11
##type DNA
#
#
# seqname source feature start end score strand frame attributes
#
xfSc0000019	exonerate:coding2genome	gene	1114322	1126851	1872	+	.	ID=geneid70
xfSc0000019	exonerate:coding2genome	mRNA	1114322	1126851	1872	+	.	ID=geneid70-mRNA-1;Parent=geneid70
xfSc0000019	exonerate:coding2genome	cds	1114322	1114415	.	+	.	ID=CDS;Parent=geneid70-mRNA-1
xfSc0000019	exonerate:coding2genome	exon	1114322	1114415	.	+	.	ID=exon;Parent=geneid70-mRNA-1
xfSc0000019	exonerate:coding2genome	cds	1125263	1125463	.	+	.	ID=CDS;Parent=geneid70-mRNA-1
xfSc0000019	exonerate:coding2genome	exon	1125263	1125463	.	+	.	ID=exon;Parent=geneid70-mRNA-1
xfSc0000019	exonerate:coding2genome	cds	1125533	1125693	.	+	.	ID=CDS;Parent=geneid70-mRNA-1
xfSc0000019	exonerate:coding2genome	exon	1125533	1125693	.	+	.	ID=exon;Parent=geneid70-mRNA-1
xfSc0000019	exonerate:coding2genome	cds	1125763	1125860	.	+	.	ID=CDS;Parent=geneid70-mRNA-1
xfSc0000019	exonerate:coding2genome	exon	1125763	1125860	.	+	.	ID=exon;Parent=geneid70-mRNA-1
xfSc0000019	exonerate:coding2genome	cds	1126143	1126311	.	+	.	ID=CDS;Parent=geneid70-mRNA-1
xfSc0000019	exonerate:coding2genome	exon	1126143	1126311	.	+	.	ID=exon;Parent=geneid70-mRNA-1
xfSc0000019	exonerate:coding2genome	cds	1126480	1126851	.	+	.	ID=CDS;Parent=geneid70-mRNA-1
xfSc0000019	exonerate:coding2genome	exon	1126480	1126851	.	+	.	ID=exon;Parent=geneid70-mRNA-1
# --- END OF GFF DUMP ---
# --- START OF GFF DUMP ---
#
#
##gff-version 2
##source-version exonerate:coding2genome 2.4.0
##date 2017-10-11
##type DNA
#
#
# seqname source feature start end score strand frame attributes
#
xfSc0000049	exonerate:coding2genome	gene	636953	637309	632	-	.	ID=geneid71
xfSc0000049	exonerate:coding2genome	mRNA	636953	637309	632	-	.	ID=geneid71-mRNA-1;Parent=geneid71
xfSc0000049	exonerate:coding2genome	cds	636953	637309	.	-	.	ID=CDS;Parent=geneid71-mRNA-1
xfSc0000049	exonerate:coding2genome	exon	636953	637309	.	-	.	ID=exon;Parent=geneid71-mRNA-1
# --- END OF GFF DUMP ---
# --- START OF GFF DUMP ---
#
#
##gff-version 2
##source-version exonerate:coding2genome 2.4.0
##date 2017-10-11
##type DNA
#
#
# seqname source feature start end score strand frame attributes
#
xfSc0000049	exonerate:coding2genome	gene	636955	637308	632	+	.	ID=geneid72
xfSc0000049	exonerate:coding2genome	mRNA	636955	637308	632	+	.	ID=geneid72-mRNA-1;Parent=geneid72
xfSc0000049	exonerate:coding2genome	cds	636955	637308	.	+	.	ID=CDS;Parent=geneid72-mRNA-1
xfSc0000049	exonerate:coding2genome	exon	636955	637308	.	+	.	ID=exon;Parent=geneid72-mRNA-1
# --- END OF GFF DUMP ---
