# Supplementary material for: Major SCP/TAPS protein expansion in Lucilia cuprina is associated with novel tandem array organisation and domain architecture
Source: Parasit Vectors. 2020 Nov 27;13:598. doi: 10.1186/s13071-020-04476-6 (PMC7694928; doi:10.1186/s13071-020-04476-6)
Supplement: Supplementary file 9 — Additional file 9: Data S6. LCSc0-DD1 amplicon sequencing data. A: Representation of the largest mapped amplicon to LCSc0-DD1, indicating two distinct CAP domains (red square brackets) and primer locations (red arrows). B: and C: LCSc0-DD1 amplicon sequence data in gb file format; sequenced in forward and reverse direction, respectively. [file 13071_2020_4476_MOESM9_ESM.zip]

Archive with 3 entries (3 files):
- Additional file 9A.png
- Additional file 9B
- Additional file 9C
