# Supplementary material for: Major SCP/TAPS protein expansion in Lucilia cuprina is associated with novel tandem array organisation and domain architecture
Source: Parasit Vectors. 2020 Nov 27;13:598. doi: 10.1186/s13071-020-04476-6 (PMC7694928; doi:10.1186/s13071-020-04476-6)
Supplement: Supplementary file 9 — Additional file 9: Data S6. LCSc0-DD1 amplicon sequencing data. A: Representation of the largest mapped amplicon to LCSc0-DD1, indicating two distinct CAP domains (red square brackets) and primer locations (red arrows). B: and C: LCSc0-DD1 amplicon sequence data in gb file format; sequenced in forward and reverse direction, respectively. [file 13071_2020_4476_MOESM9_ESM.zip › Additional file 9B]

LOCUS       F5R6-PGEM-sample1-_T7.ab1        1007 bp    DNA     linear   UNA 05-SEP-2018
DEFINITION  .
ACCESSION   urn.local...g-8urbihf
VERSION     urn.local...g-8urbihf
KEYWORDS    .
SOURCE      
  ORGANISM  .
FEATURES             Location/Qualifiers
     misc_feature    
                     /Original_Bases="TGGAAGCGAGTCGCATGCTCCGGCCGCCATGGCGGCCGCGG
                     GAATTCGATT"
                     /label="TGGAAGCGAGTCGCATGCTCCGGCCGCCATGGCGGCCGCGGGAATTCGAT
                     T"
                     /note="Geneious type: Editing History Deletion"
     misc_feature    
                     /Original_Bases="TAGCTCTCAAACGGGACATTTTACTCAGGTGGTATGGAAAG
                     ATTCCCTAGAACTGGGGATGGGGCATTGCCAAAGCAAATAACACAACATTTGTGGGTT
                     TGGAATTATTCCCCCGCGGGTAAAGGTTTGGAGTCCATATAAAAGATTAAGTGGCCAG
                     AACCCGGAAGCCAAACCAACGGGTTAGCAAAAACAAAAAACAATTAAGGCAAATTCCA
                     CTTGG"
                     /label="TAGCTCTCAAACGGGACATTTTACTCAGGTGGTATGGAAAGATTCCCTAG
                     AACTGGGGATGGGGCATTGCCAAAGCAAATAACACAACATTTGTGGGTTTGGAATTAT
                     TCCCCCGCGGGTAAAGGTTTGGAGTCCATATAAAAGATTAAGTGGCCAGAACCCGGAA
                     GCCAAACCAACGGGTTAGCAAAAACAAAAAACAATTAAGGCAAATTCCACTTGG"
                     /note="Geneious type: Editing History Deletion"
ORIGIN      
        1 atgttttcat ggtgttttaa gtgccaaact gcagatgatg atgactatca tcaacgaccc
       61 aaaactcgta atacgtctgc aaataaatcc caaagagtca gccataccgc tgttcccata
      121 ccaacgacaa caaatgaaag tgaggcatct aagaaaagtg tagagcagtt gcagttagaa
      181 gttttggaag ctcataatag atatagagcc aaacatggcg tcagtccatt gaccttgagt
      241 aaacaattgt gtgcgttcgc cacagaatgg gcaaaacatt tggccgatag taattctctg
      301 caacatcgta aaaacaataa atatggagaa gatctttata tcggcactgg tatgggacca
      361 caaactcatg agttggctgt acaggcctgg tatgatgaaa tcaaaaacta taattttaat
      421 aaaccaggat tttcctcaaa cacgggacac tttacgcaag tagtatggaa gactagtaag
      481 gaattgggtg tgggcatagt aaacagagcc aatcgtactt gggtggtttg taactatgat
      541 ccagccggta atgttatggg taattatatg gactgtgtgc cacctttagt agagcatact
      601 gtggctaaaa tcattgacaa gatgaagggt cccaaaaaga atatttttaa gagaccacca
      661 aagcagcaag agttaaaaga cgataaagag gaaacgcctg caaaggcggc cacacacagt
      721 gccagtgatt tgaaattgtg gtccaagtac gaattggaat gtttagatag tcataataaa
      781 tatcgagcct tacatggcag tcctgccatg aaacttaata gaaatctttg taatttggca
      841 caagattggt cgaataaatt ggccaaacga aattccatct cacatcgtcc acaaaatgaa
      901 tatggtgaaa atatttatta ttgcgtcaac atggaagcca cagcagaaca atgtgttaaa
      961 agctggtatg atgagataaa acattataat ttttccgaac cagggtt
//
