# Supplementary material for: Major SCP/TAPS protein expansion in Lucilia cuprina is associated with novel tandem array organisation and domain architecture
Source: Parasit Vectors. 2020 Nov 27;13:598. doi: 10.1186/s13071-020-04476-6 (PMC7694928; doi:10.1186/s13071-020-04476-6)
Supplement: Supplementary file 9 — Additional file 9: Data S6. LCSc0-DD1 amplicon sequencing data. A: Representation of the largest mapped amplicon to LCSc0-DD1, indicating two distinct CAP domains (red square brackets) and primer locations (red arrows). B: and C: LCSc0-DD1 amplicon sequence data in gb file format; sequenced in forward and reverse direction, respectively. [file 13071_2020_4476_MOESM9_ESM.zip › Additional file 9C]

LOCUS       F5R6-PGEM-sample1-_SP6.ab1         976 bp    DNA     linear   UNA 12-JUN-2018
DEFINITION  .
ACCESSION   urn.local...a-8urbftx
VERSION     urn.local...a-8urbftx
KEYWORDS    .
SOURCE      
  ORGANISM  .
FEATURES             Location/Qualifiers
     misc_feature    
                     /Original_Bases="AAATAATGGCATCACGCGTTGGGAGCTCTCCCATATGGTCG
                     ACCTGCAGGCGGCCGCGAATTCACTAGTGATT"
                     /label="AAATAATGGCATCACGCGTTGGGAGCTCTCCCATATGGTCGACCTGCAGG
                     CGGCCGCGAATTCACTAGTGATT"
                     /note="Geneious type: Editing History Deletion"
     misc_feature    
                     /Original_Bases="GTGTCCCGTGTTTGAGGAAAATCCTGGTTTATTAAAATTAT
                     AGTTTTTGATTTCATCATACCAGGCCTGTACAGCCAACTCATGAATTTTGTGGTCCCC
                     TACCCAGTGCCCAAAATAAAAAATCTTCTCCCCAATTTTATTGTTTTTTTCAAAGTTG
                     GCAAAAAATTACTTATCGGCCAAAAGTTTTTGCCCCTTCTGTGGGAAAAGAACCACAA
                     "
                     /label="GTGTCCCGTGTTTGAGGAAAATCCTGGTTTATTAAAATTATAGTTTTTGA
                     TTTCATCATACCAGGCCTGTACAGCCAACTCATGAATTTTGTGGTCCCCTACCCAGTG
                     CCCAAAATAAAAAATCTTCTCCCCAATTTTATTGTTTTTTTCAAAGTTGGCAAAAAAT
                     TACTTATCGGCCAAAAGTTTTTGCCCCTTCTGTGGGAAAAGAACCACAA"
                     /note="Geneious type: Editing History Deletion"
ORIGIN      
        1 caccataacg attatttgtt cgattcataa ttttattatg cgttgctaaa tgttgtgccc
       61 aatcgctggc aaagacactt aaatttttat ttatactcat ggccggagca ccatgtatgg
      121 cacgaaaatt attatgacta tccaaacaaa tttcttcgaa tgtcggctga tctttgattg
      181 tagtagcttg aactattgag ctactactgc cagctgaatt tgctgtattg tttttgtgtt
      241 tgctagccgt tggtttggct cctggtcttg gcacttgatc tttatattga ctcataacat
      301 tacccgcagg ggaataatta caaaccacaa atgttgtgtt atttgctttg gcaatgccca
      361 ctcccagttc tagggaatct ttccatacca cctgagtaaa atgtcccgtt tgagagctaa
      421 accctggttc ggaaaaatta taatgtttta tctcatcata ccagctttta acacattgtt
      481 ctgctgtggc ttccatgttg acgcaataat aaatattttc accatattca ttttgtggac
      541 gatgtgagat ggaatttcgt ttggccaatt tattcgacca atcttgtgcc aaattacaaa
      601 gatttctatt aagtttcatg gcaggactgc catgtaaggc tcgatattta ttatgactat
      661 ctaaacattc caattcgtac ttggaccaca atttcaaatc actggcactg tgtgtggccg
      721 cctttgcagg cgtttcctct ttatcgtctt ttaactcttg ctgctttggt ggtctcttaa
      781 aaatattctt tttgggaccc ttcatcttgt caatgatttt agccacagta tgctctacta
      841 aaggtggcac acagtccata taattaccca taacattacc ggctggatca tagttacaaa
      901 ccacccaagt acgattggct ctgtttacta tgcccacacc caattcctta ctagtcttcc
      961 atactacttg cgtaaa
//
