# Supplementary material for: Major SCP/TAPS protein expansion in Lucilia cuprina is associated with novel tandem array organisation and domain architecture
Source: Parasit Vectors. 2020 Nov 27;13:598. doi: 10.1186/s13071-020-04476-6 (PMC7694928; doi:10.1186/s13071-020-04476-6)
Supplement: Supplementary file 10 — Additional file 10: Table S3. Transcription levels (in transcripts per million, TPM) and read counts of SCP/TAPS genes for adult female, adult male and mixed larval libraries. Tandem array SCP/TAPS are indicated with an asterisk. [file 13071_2020_4476_MOESM10_ESM.xlsx]

## Sheet: Sheet1
Gene Name	Female-TPM	Female-counts	Male-TPM	Male-counts	Mixed Larvae-TPM	Mixed Larvae-counts
LCSc0-DD1	0.2	2	1.88	15.5	1.34	15
LCSc2-SD1	0	0	80.95	346	0	0
LCSc2-SD2	0.19	1	2.13	9	6.97	40
LCSc2-SD3	0	0	0.38	1	0	0
LCSc8-SD4	0	0	2.89	9	0	0
LCSc19-SD5	0.04	0.33	1.44	10.33	6.03	58.67
LCSc31-SD6	0.22	1	3.7	14	0.2	1
LCSc31-SD7	0.23	1	0	0	2.73	13.18
LCSc31-SD8	0	0	0	0	5.57	28.82
LCSc31-SD9	0	0	0	0	17.89	95
LCSc31-SD10	0	0	5.36	34	0.35	3
LCSc49-SD11*	65.43	315	185.35	730	23.04	123
LCSc49-SD12*	20.36	99	42.99	171	250.03	1348
LCSc49-SD13*	152.73	739	456.77	1808	0	0
LCSc49-SD14*	0	0	0.51	2	17.41	92
LCSc49-SD15*	0	0	0	0	13.75	73
LCSc49-SD16*	0	0	0	0	26.74	141.99
LCSc49-SD17*	0.21	1	0	0	31.88	170.18
LCSc49-SD18*	0.21	1	0	0	37.25	198.83
LCSc49-SD19*	0	0	0	0	32.01	170
LCSc49-SD20*	0	0	0	0	48.2	256
LCSc49-SD21*	0	0	21.69	85	0	0
LCSc49-SD22*	188.8	909	121.11	477	0.56	3
LCSc49-SD23*	0.43	2	0.79	3.03	179.74	935.18
LCSc49-SD24*	0.21	1	2.34	8.97	183.62	955.39
LCSc49-SD25*	0	0	0	0	54.17	281.86
LCSc49-SD26*	0	0	0	0	78.52	408.56
* indicates a tandem array gene
